# Supplementary material for: Looking at Cerebellar Malformations through Text-Mined Interactomes of Mice and Humans
Source: PLoS Comput Biol. 2009 Nov 6;5(11):e1000559. doi: 10.1371/journal.pcbi.1000559 (PMC2767227; doi:10.1371/journal.pcbi.1000559)
Supplement: Table S9 — Complete gene predictions (ini-trn, FDR 0.0001). (1.72 MB XLS) [file pcbi.1000559.s011.xls]

## Sheet: degeneration
degeneration (64 genes)
Gene			Node degree			p-value
Id	Symbol	Is Initial	whole	HPRD	physical	whole	HPRD	physical
9097	usp14	1	14		2	8.35998e-14		5.53926e-06
10577	npc2	1	10	1	3	2.55906e-13	8.6725e-08	2.73415e-12
3425	idua	1	10	1	2	3.7681e-13	1.60616e-05	3.64922e-09
7507	xpa	1	29	13	20	4.5508e-13	0.000619325	2.74266e-09
9254	cacna2d2	1	1			5.23137e-13
64374	sil1	1	5	2	2	1.65268e-12	2.87118e-05	1.48064e-11
410	arsa	1	8	3	5	2.86926e-12	2.59627e-05	2.22556e-08
175	aga	1	3	1	2	2.95908e-12	1.63054e-09	4.20008e-09
16	aars	1	9	1	3	1.60725e-11	0.000914974	2.16971e-05
3074	hexb	1	4	1	1	1.05234e-10	8.16375e-08	5.60663e-14
225	abcd2	1	6	3	3	1.73041e-10	0.000259243	6.94425e-07
1200	tpp1	1	28	1	9	1.86116e-10	0	7.32845e-10
2068	ercc2	1	16	8	13	4.43401e-10	0.000203351	2.50011e-06
1476	cstb		9	4	5	5.14329e-10	0.000359339	5.81112e-07
9474	atg5	1	4	3	3	7.54418e-10	0.000463825	1.37406e-07
2259	fgf14		2			1.12867e-09
10857	pgrmc1		25	1	11	2.22755e-09	0.48232	4.92538e-05
4299	aff1	1	5	5	5	2.43997e-09	0.00126558	1.7872e-07
5538	ppt1	1	44		9	2.86258e-09		7.23781e-09
1514	ctsl1	1	61	20	28	2.96426e-09	0.000155707	9.28147e-10
288	ank3	1	19	11	17	6.59137e-09	0.0041901	3.73505e-06
2720	glb1	1	7	3	4	8.11717e-09	0.00023225	1.56052e-07
1203	cln5		5		1	1.02138e-08		0.0178613
79850	fam57a		5	2	2	1.44866e-08	0.931287	0.185121
1509	ctsd		62	17	34	1.71787e-08	0.0177535	5.91972e-07
545	atr		42	17	20	1.77212e-08	0.365823	0.0416344
388007	serpina13		27		1	2.22724e-08		0.0295164
3631	inpp4a	1	3	3	3	2.64637e-08	0.0329279	3.26089e-06
11321	xab1		3	3	3	3.33465e-08	0.0261502	9.06876e-05
128178	edaradd	1	5	1	2	3.41663e-08	0.000587616	1.17746e-06
5660	psap	1	12	11	11	3.49597e-08	0.000365512	4.93796e-09
3658	ireb2	1	19	1	6	3.53693e-08	0.000345756	9.1922e-05
4360	mrc1		13	1	5	3.9064e-08	0.230125	0.00259889
83930	stard3nl		2			4.23141e-08
10277	ube4b	1	10	5	6	4.43091e-08	0.000355426	5.32046e-09
8086	aaas		22		6	6.0951e-08		0.0591662
286	ank1	1	14	14	14	7.49869e-08	0.0190813	0.000439249
11186	rassf1		43	17	27	7.96103e-08	0.268302	0.0202076
6334	scn8a	1	4	3	4	7.99914e-08	0.0146371	0.000852899
6005	rhag		8	5	6	8.87467e-08	0.156479	0.000717935
6626	snrpa		25	4	14	1.01847e-07	0.183484	0.00109809
9131	aifm1	1	40	8	11	1.38045e-07	0.000152822	8.92707e-06
138948	loc138948		1			1.76983e-07
2313	fli1		51	7	30	1.86891e-07	0.291887	0.000595089
26279	pla2g2d		5		1	1.9845e-07		0.0058772
23287	agtpbp1	1	56	6	9	1.99267e-07	0.0112871	1.13278e-05
56949	xab2		7	7	7	2.07341e-07	0.0815792	0.000579577
5888	rad51		85	27	44	2.12639e-07	0.0283705	7.04526e-07
6326	scn2a		5	5	5	2.2475e-07	0.0290691	3.42176e-05
8530	cst7		3	2	2	2.50493e-07	0.000737513	3.60313e-07
7013	terf1		49	23	39	2.60366e-07	0.0560187	0.00648174
8840	wisp1		5	2	3	2.62999e-07	0.596035	0.0185263
9365	kl	1	10		2	2.72738e-07		1.76099e-07
81570	clpb		8	2	3	2.92531e-07	0.224326	0.00439564
6609	smpd1	1	33	2	4	2.96214e-07	0.00346949	1.05419e-07
9648	gcc2		3		1	3.02117e-07		0.00350001
9514	gal3st1		1	1	1	3.04289e-07	0.012267	8.1605e-05
811	calr		90	32	58	3.79672e-07	0.630895	0.000867895
3749	kcnc4		3		2	3.99869e-07		0.000436357
7508	xpc		23	9	15	4.00781e-07	0.449687	0.00186575
414	arsd		1			4.03241e-07
23300	asciz		5		2	4.67899e-07		0.000238619
2966	gtf2h2		6	6	6	4.93543e-07	0.0556628	0.00262111
5275	serpinb13		8	8	8	5.24279e-07	0.000444901	1.10765e-05
1508	ctsb	1	92	21	34	5.45988e-07	0.00211094	2.86571e-05

## Sheet: abnormal foliation
abnormal foliation (2689 genes)
Gene			Node degree			p-value
Id	Symbol	Is Initial	whole	HPRD	physical	whole	HPRD	physical
93986	foxp2	1	4	2	4	0	5.33534e-09	4.44089e-16
64211	lhx5	1	3			0
3975	lhx1	1	14	2	6	0	2.96744e-10	0
7471	wnt1		112	9	21	0	0.0304773	9.73987e-07
7783	zp2		12	2	4	0	0.0355981	0.00481191
84107	zic4	1	1			0
2736	gli2	1	32	7	12	0	9.26644e-10	1.26721e-12
2019	en1	1	19	2	2	0	1.14088e-08	1.75164e-10
25864	abhd14a		1			0
6608	smo	1	3	2	2	0	6.3205e-13	0
3170	foxa2		71	8	30	0	1.99769e-06	2.55543e-11
4009	lmx1a	1	16	3	3	0	1.13756e-07	8.55538e-13
8861	ldb1	1	32	16	24	0	1.81679e-06	1.22277e-10
7436	vldlr	1	16	7	10	0	2.12719e-08	0
2735	gli1	1	51	5	13	0	2.744e-10	1.60649e-13
5727	ptch1	1	39	7	11	0	8.3156e-10	4.94826e-13
2018	emx2		18	1	6	0	0.0380766	2.65193e-05
2020	en2	1	16	1	3	0	1.15484e-11	0
4010	lmx1b		18	2	2	0	1.40086e-05	1.79443e-07
7545	zic1	1	19	3	6	0	2.86882e-13	0
474	atoh1	1	23	1	3	1.11022e-16	1.99176e-07	1.11022e-16
5015	otx2		55	4	13	1.11022e-16	0.00014357	4.91671e-06
894	ccnd2	1	69	10	25	1.11022e-16	7.93743e-12	1.23589e-08
51715	rab23		6			1.11022e-16
2619	gas1	1	30	3	6	1.11022e-16	2.03019e-07	7.54952e-15
9201	dcamkl1	1	3		2	1.11022e-16		4.69283e-10
2637	gbx2		16			2.22045e-16
50846	dhh		4	3	3	3.33067e-16	3.35164e-06	1.98718e-09
63973	neurog2		34	1	3	1.11022e-15	0.00116543	2.55858e-05
1717	dhcr7		3			1.22125e-15
117065	prrxl1		7			1.44329e-15
1496	ctnna2	1	8	1	3	1.77636e-15	1.13756e-07	9.14816e-06
27148	stk36		8	8	8	2.10942e-15	8.30978e-08	6.28558e-10
3549	ihh		31	3	4	2.66454e-15	3.90215e-06	3.49101e-08
8941	cdk5r2	1	4	4	4	2.77556e-15	2.6068e-08	5.72098e-13
5075	pax1		24	2	10	4.996e-15	0.0912593	8.80551e-09
79191	irx3		16		3	6.10623e-15		8.67879e-05
2253	fgf8		121	4	14	9.65894e-15	0.019639	6.50826e-06
5986	rfng		2			1.76525e-14
8643	ptch2		8	4	6	3.56382e-14	1.76157e-07	1.66746e-09
8325	fzd8		8	5	5	3.57492e-14	0.088152	3.5996e-06
64067	npas3	1	1			3.69704e-14
6926	tbx3		8		3	3.84137e-14		0.000270492
7476	wnt7a		28	3	6	4.15223e-14	0.0234532	6.08608e-07
2926	grsf1		1			4.52971e-14
5083	pax9		14	2	4	4.80727e-14	3.65724e-05	2.44986e-06
3671	islr		1			4.95159e-14
4821	nkx2-2		34	1	6	5.70655e-14	0.00132302	3.77539e-05
151449	gdf7		13	1	1	6.15064e-14	0.000349695	0.000557485
3670	isl1		39	10	16	6.17284e-14	1.57864e-06	2.03186e-08
7804	lrp8	1	20	9	17	6.20615e-14	8.36396e-07	3.32512e-13
339745	loc339745		1			7.53841e-14
56342	ppan		1			7.58282e-14
11055	zpbp		1	1	1	8.19345e-14	0.0465717	0.00577468
120237	dbx1		10			8.37108e-14
3699	itih3		2	1	1	9.11493e-14	0.115806	0.00124175
2737	gli3		54	12	21	9.68114e-14	0.000133197	1.94205e-08
54361	wnt4		28	4	7	1.18017e-13	0.00832025	0.000131762
64840	porcn		13	6	6	1.25122e-13	0.0184654	2.0084e-06
344018	figla		3			1.27454e-13
127343	dmbx1		3			1.38445e-13
2636	gbx1		2			1.39999e-13
221833	sp8		4			1.57208e-13
85416	zic5		3			2.02394e-13
58480	rhou		6	4	4	2.51243e-13	0.0111152	0.000427793
1641	dcx	1	23	7	12	2.87548e-13	3.2199e-10	1.95825e-10
10124	arl4a		5	1	2	3.17635e-13	0.00210971	0.000644652
5081	pax7		25	1	3	3.31735e-13	0.132647	4.70984e-05
7473	wnt3		16	1	2	3.45945e-13	0.0155698	1.21944e-05
10660	lbx1		21		1	3.56493e-13		8.81481e-05
64399	hhip		4	3	3	3.57159e-13	5.246e-05	2.82861e-07
4774	nfia	1	3	1	1	4.03455e-13	1.78399e-08	1.22357e-11
2128	evx1		7			4.16667e-13
4232	mest		2			4.93272e-13
440097	dbx2		9			5.13478e-13
169792	glis3		3	1	2	5.42233e-13	0.000410953	7.75755e-07
27022	foxd3		21	1	3	6.39044e-13	0.00755099	0.000163687
10215	olig2		43	4	8	6.45262e-13	0.000605302	6.81184e-05
28959	tmem176b	1	1		1	6.71574e-13		2.68141e-12
1020	cdk5	1	132	46	88	6.85452e-13	2.27376e-11	9.17044e-14
4825	nkx6-1		15		4	6.85785e-13		1.95578e-06
6656	sox1		10	1	2	6.91669e-13	0.000253388	8.92593e-06
4781	nfib	1	3	3	3	7.64722e-13	1.00991e-07	5.74429e-13
26035	glce		2			8.15681e-13
10716	tbr1		3	1	1	8.61089e-13	0.0393594	0.000601378
23654	plxnb2	1	5	4	4	8.61977e-13	0.000664682	2.39686e-07
4762	neurog1		43	2	5	9.45466e-13	0.000344097	4.49725e-06
89780	wnt3a		86	11	13	9.97868e-13	0.0063225	4.03855e-05
5012	otsc1		2		1	1.00553e-12		2.69439e-05
6469	shh		162	5	20	1.02018e-12	3.86127e-07	2.41402e-09
6423	sfrp2		9	3	3	1.21048e-12	0.00487371	1.68113e-06
8633	unc5c	1	10	2	5	1.27787e-12	1.36086e-07	3.42338e-11
5828	pxmp3	1	6	3	3	1.3155e-12	2.65043e-08	1.4372e-10
253738	ebf3		1			1.34204e-12
8854	aldh1a2		15			1.82399e-12
153572	irx2		1			1.92546e-12
79192	irx1		1		1	1.95988e-12		0.000412244
595	ccnd1	1	323	39	79	2.3983e-12	4.57949e-06	5.50482e-09
9784	snx17		12	6	11	3.33311e-12	0.000821084	7.96569e-08
3110	hlxb9		17		3	3.44913e-12		4.81299e-06
64321	sox17		15	1	7	3.47589e-12	0.000292254	1.02023e-06
51450	prrx2		6	1	1	3.74323e-12	0.0028157	0.000306321
8326	fzd9		4	4	4	3.79408e-12	0.0181377	0.000550943
9758	frmpd4		1	1	1	3.93352e-12	5.99351e-06	5.95663e-08
5649	reln		52	5	21	3.99047e-12	3.55371e-08	4.11352e-09
145258	gsc		42	4	12	4.03955e-12	0.000539401	1.87308e-06
7091	tle4		21	5	6	4.26481e-12	1.29478e-07	3.47513e-08
170463	ssbp4		2	2	2	5.24725e-12	0.000943522	1.69248e-06
7546	zic2		11	3	6	6.6962e-12	4.54701e-07	4.64073e-14
5079	pax5	1	50	13	26	7.21878e-12	1.09139e-09	6.45676e-08
7474	wnt5a		48	3	7	7.68885e-12	0.029151	6.21169e-06
3481	igf2		103	16	23	7.76768e-12	0.127322	0.00081735
8403	sox14		4			7.98939e-12
655	bmp7		77	12	27	8.2202e-12	0.000138307	0.000274472
2652	opn1mw		41	2	14	8.64864e-12	0.0600875	0.00277243
167826	olig3		5	1	1	9.17921e-12	0.000722103	5.59207e-06
7547	zic3		8	1	1	9.31666e-12	0.00047884	5.90874e-07
8851	cdk5r1	1	24	20	23	1.02357e-11	2.84827e-09	7.92755e-12
8239	usp9x		4	4	4	1.0277e-11	3.26362e-06	1.32161e-07
2535	fzd2		6	2	2	1.06074e-11	0.0227328	0.000777671
5076	pax2		55	7	16	1.17045e-11	0.00327092	1.18046e-06
85407	nkd1		3	1	2	1.21793e-11	0.011379	0.00161951
5077	pax3		57	8	13	1.23169e-11	0.000123121	0.000120727
50674	neurog3		23		4	1.25459e-11		1.54652e-09
56033	barx1		4			1.40269e-11
6929	tcf3		125	43	66	1.53896e-11	0.000316257	2.98216e-07
5013	otx1	1	12	5	6	1.83649e-11	0.000187889	1.16922e-06
57057	tbx20		13		4	1.91478e-11		7.93848e-05
26468	lhx6		2			1.92127e-11
11211	fzd10		2		1	2.22969e-11		2.97571e-06
23090	znf423	1	7	5	7	2.52619e-11	1.98635e-06	9.87942e-09
2294	foxf1		9		4	2.56066e-11		6.2838e-07
6496	six3		29	7	8	2.73321e-11	0.00204109	0.000431008
3211	hoxb1		26	7	13	2.74347e-11	1.35912e-05	4.75901e-07
4131	map1b		55	22	38	2.85998e-11	0.009311	9.73415e-07
9355	lhx2		21	3	9	2.90236e-11	1.09783e-07	2.67366e-05
6899	tbx1		38		7	2.93223e-11		5.15394e-06
390010	nkx1-2		9			2.94287e-11
9496	tbx4		12	1	2	3.04666e-11	0.0598519	0.0311075
1826	dscam	1	5	1	4	3.06771e-11	1.09173e-06	8.25552e-09
3213	hoxb3		12	2	3	3.29472e-11	2.95703e-05	3.64863e-07
2016	emx1		7			3.85171e-11
2264	fgfr4		33	17	21	3.88003e-11	0.000621603	3.11485e-05
23522	myst4	1	37	3	11	3.99338e-11	1.36227e-07	5.8876e-11
9988	dmtf1		4	4	4	4.17349e-11	2.70722e-06	5.16673e-07
2668	gdnf		143	4	24	4.40792e-11	0.0157378	4.07868e-08
344191	evx2		1			4.76867e-11
10767	hbs1l		3		2	5.21753e-11		2.79204e-05
4222	meox1		9	3	4	5.3633e-11	0.00210335	2.99324e-06
3222	hoxc5		4			5.53704e-11
1750	dlx6		6		2	5.56742e-11		0.00797852
170825	gsh2		9			5.67394e-11
11023	vax1		4		3	5.85104e-11		1.93669e-05
50937	cdon		8	4	5	5.87924e-11	0.000540925	4.20051e-09
51701	nlk		21	6	11	6.49978e-11	8.79161e-05	2.4939e-08
148979	glis1		5		2	6.9036e-11		0.000229608
6911	tbx6		11		1	7.1518e-11		0.536502
429	ascl1		39	6	11	7.63197e-11	0.000481927	1.29743e-06
6425	sfrp5		1			7.7095e-11
652	bmp4		175	14	31	7.75665e-11	0.0317361	2.49757e-05
10736	six2		7	4	5	8.05138e-11	0.0156313	0.000586075
7053	tgm3		4	1	1	8.12661e-11	0.553545	0.542188
9241	nog		7	4	4	8.43607e-11	0.00539687	0.000351245
29	abr	1	9	1	3	8.64098e-11	2.73718e-07	7.86206e-08
1749	dlx5		35	6	11	8.66116e-11	0.000380708	6.19998e-06
6095	rora	1	9	9	9	9.02786e-11	8.99082e-07	1.25462e-08
27023	foxb1		2			9.83109e-11
1403	crs		21		1	1.04755e-10		0.000433098
4004	lmo1		7	6	7	1.05711e-10	0.000413031	6.2265e-07
3223	hoxc6		8			1.12457e-10
8817	fgf18		14	4	5	1.13167e-10	0.0190749	0.00336608
1747	dlx3		17	1	2	1.14654e-10	0.0539083	0.00297093
2173	fabp7		6		1	1.17449e-10		0.000690116
1600	dab1	1	44	23	32	1.24532e-10	9.5848e-09	1.72085e-13
79659	dync2h1		3	1	1	1.26623e-10	0.531888	0.53576
50964	sost		13		8	1.28086e-10		2.71143e-05
431707	lhx8		4			1.28991e-10
9247	gcm2		3			1.43615e-10
4756	neo1		15	2	3	1.43878e-10	0.00160755	0.000565835
7482	wnt2b		11			1.63701e-10
9788	mtss1		9	3	6	1.64711e-10	0.0149047	3.35735e-07
80712	esx1		2			1.67822e-10
7088	tle1		71	54	59	1.68914e-10	0.00074107	2.52266e-05
5728	pten	1	145	22	48	1.74651e-10	0.000195831	1.36933e-07
2255	fgf10		50	2	6	1.83591e-10	0.0865003	0.00101618
23512	suz12		11	2	5	1.85713e-10	0.0438627	4.07889e-05
4908	ntf3	1	75	3	15	1.86258e-10	1.34168e-06	3.09444e-11
3033	hadh		4	1	3	1.92477e-10	0.02894	4.86649e-07
2129			2			1.99365e-10
8323	fzd6		5	2	4	2.0079e-10	0.0307436	0.000213036
10776	arpp-19		2		2	2.0108e-10		7.19697e-09
10418	spon1		9	1	6	2.08156e-10	0.000668347	9.7744e-07
8822	fgf17		6	4	4	2.18795e-10	0.0179972	0.00891838
2308	foxo1a		104	23	48	2.2633e-10	0.000255635	1.19935e-07
389058	sp5		2			2.3672e-10
639	prdm1		14	5	7	2.38415e-10	0.00982675	9.22822e-05
10637	lefty1		19		1	2.4247e-10		0.00235011
9423	ntn1		32	4	8	2.5589e-10	0.000274413	4.18087e-05
6657	sox2		50	3	18	2.59165e-10	0.000173507	7.77029e-06
579	bapx1		46		9	3.31784e-10		0.000119605
1748	dlx4		6	1	2	3.36368e-10	0.05859	0.00306998
654	bmp6		20	9	11	3.40143e-10	0.000199664	4.61499e-05
4853	notch2		31	16	16	3.63132e-10	0.000902093	0.000203614
64428	narfl		2			3.70911e-10
56135	pcdhac1		1		1	3.79411e-10		2.58724e-07
7318	ube1l		7	2	2	4.00463e-10	0.00140847	0.00113025
3175	onecut1		24	4	14	4.11975e-10	0.000144291	3.84115e-07
114614	bic		12			4.20876e-10
9048	artn		55	1	10	4.22765e-10	0.539938	0.0011565
768096	har1a		1			4.63706e-10
116448	olig1		9		3	4.70348e-10		0.000102163
8313	axin2		18	6	7	4.75606e-10	0.00460299	0.0014634
22943	dkk1		36	5	6	5.27143e-10	0.0699225	0.00350719
773	cacna1a		30	6	10	5.30737e-10	0.0287272	8.79336e-09
2895	grid2	1	12	9	10	5.32665e-10	9.27916e-06	1.48063e-08
3169	foxa1		22	2	8	5.77624e-10	0.0018941	3.46044e-08
8634	rtcd1		11			5.92104e-10
56142	pcdha6		1	1	1	6.2052e-10	1.17023e-05	1.69743e-07
4628	myh10	1	11	4	4	6.32923e-10	2.00478e-06	3.0919e-11
340024	slc6a19		1			6.50832e-10
1745	dlx1		16	1	4	6.52883e-10	0.00436959	0.000360532
114610	sax1		6			6.59048e-10
3399	id3		51	18	20	6.60887e-10	0.000662753	2.23922e-05
6259	ryk		42	5	12	6.96414e-10	0.0165949	1.47924e-05
8321	fzd1		11	6	7	7.02933e-10	0.0111162	7.0257e-05
7762	znf215		1			7.06562e-10
81029	wnt5b		9	2	3	7.41517e-10	0.000867301	0.000459145
6495	six1		30	8	9	7.59821e-10	0.0224666	0.00559001
6943	tcf21		17	3	4	7.67399e-10	0.000109671	4.06868e-06
2291	foxg1a		1			8.17425e-10
90249	unc5a		10	2	7	8.34551e-10	0.00316808	0.000451559
6862	t		28		6	8.36782e-10		4.42368e-06
79893	znf403		5	1	1	8.54335e-10	0.0591114	0.000643895
5548	prd		23		15	8.7129e-10		6.14308e-10
1421	crygd		2			8.93886e-10
51232	crim1		2		2	9.19425e-10		0.000136345
3231	hoxd1		2			9.70293e-10
4593	musk		12	4	5	1.00058e-09	0.0948644	1.42607e-05
79187	fsd1		3	3	3	1.02099e-09	1.00473e-08	3.02716e-11
168667	bmper		6	3	3	1.13054e-09	0.00968677	0.000406224
5817	pvr		25	6	11	1.15036e-09	0.0121813	0.000159703
253959	garnl1		1	1	1	1.15541e-09	0.000721285	3.44663e-06
6418	set		22	20	21	1.15763e-09	4.87495e-07	5.12965e-07
2290	foxg1b		31	15	20	1.17138e-09	0.0151794	0.000127891
5663	psen1		110	49	60	1.21283e-09	0.00987702	7.23813e-06
23648	ssbp3		3	1	2	1.22278e-09	0.00042229	4.41037e-06
10643	igf2bp3		1			1.25316e-09
8788	dlk1		18	2	5	1.29934e-09	1.25857e-05	5.5966e-06
6812	stxbp1		28	21	23	1.34352e-09	7.82533e-05	9.17576e-07
2248	fgf3		39	6	10	1.39996e-09	0.0327042	0.00342625
55763	exoc1		10	1	7	1.40676e-09	0.0115105	0.0104892
8312	axin1		82	31	56	1.41061e-09	0.00690691	0.0096252
23316	cutl2		2	1	1	1.41802e-09	0.00321853	0.000215138
10270	akap8		15	9	12	1.42472e-09	7.6964e-05	1.9166e-07
56751	barhl1		3			1.44562e-09
56654	npdc1		11	11	11	1.45752e-09	0.000251878	0.000106717
11140	cdc37		40	22	34	1.46483e-09	0.00159572	2.647e-06
388585	hes5		16	2	4	1.5266e-09	0.00624924	7.23862e-06
222894	ferd3l		1	1	1	1.53015e-09	0.0006697	4.44224e-06
3492	igh@		20		4	1.53075e-09		8.79491e-05
54584	gnb1l		1			1.54608e-09
8022	lhx3		22	6	10	1.66743e-09	7.8737e-06	1.77762e-10
4047	lss		14		1	1.66993e-09		0.00616772
1809	dpysl3		4	1	3	1.70026e-09	0.0546468	3.48629e-09
2022	eng		35	12	21	1.71967e-09	0.0137411	0.000103131
9771	rapgef5		53	4	9	1.72843e-09	0.0109872	0.000318802
4212	meis2		9	2	2	1.73026e-09	0.0104498	0.000127726
51449	pcyox1		6			1.73499e-09
3611	ilk		18	16	16	1.75579e-09	0.0225762	6.40656e-05
6887	tal2		7	4	6	1.75747e-09	0.000603824	0.000124032
7477	wnt7b		18	2	8	1.76295e-09	0.0717706	3.38841e-07
339345	nanos2		1			1.86468e-09
1592	cyp26a1		7			1.88696e-09
25806	vax2		4		2	1.9377e-09		0.000547061
8907	ap1m1		23	18	20	1.93837e-09	0.000261874	4.70762e-05
207	akt1		907	108	330	1.95892e-09	0.00270084	0.000100735
10586	mab21l2		1		1	2.02297e-09		6.22164e-05
84105	pcbd2		3	1	3	2.03269e-09	0.00135382	2.86476e-07
2829	xcr1		3	2	2	2.19521e-09	0.041953	3.27382e-05
8125	anp32a		27	13	20	2.21579e-09	0.00348928	0.000450863
3642	insm1		7	4	5	2.22781e-09	0.00119143	9.34355e-05
55825	pecr		4	1	3	2.24877e-09	5.0995e-05	8.90805e-07
6422	sfrp1		15	4	6	2.28267e-09	0.0409026	0.000347447
3209	hoxa13		15	6	11	2.37221e-09	0.000780398	0.000161029
4041	lrp5		28	7	13	2.406e-09	0.0179868	0.000156207
2932	gsk3b		199	58	113	2.41424e-09	0.000361002	4.84817e-07
9965	fgf19		7	1	1	2.41596e-09	0.00120157	0.000119654
3097	hivep2		5	1	3	2.52499e-09	0.00343799	5.5833e-05
3767	kcnj11		37	6	17	2.56242e-09	0.0181307	6.90373e-08
140628	gata5		10	2	5	2.6317e-09	0.000333866	7.41874e-05
7869	sema3b		3	3	3	2.70739e-09	0.0381125	0.000681037
6615	snai1		37		14	2.75634e-09		0.000307022
2118	etv4		49	2	21	2.76029e-09	0.000344665	8.13571e-05
4617	myf5		50	10	16	2.84349e-09	0.00142278	9.32963e-05
7555	cnbp		6			2.87879e-09
10468	fst		51	5	14	2.99827e-09	0.100624	0.000606989
6497	ski		14	14	14	3.03012e-09	1.56484e-05	4.23137e-07
1959	egr2		67	5	14	3.06484e-09	0.0864063	6.02724e-05
9826	arhgef11		19	12	14	3.06614e-09	0.00765978	6.21235e-06
10371	sema3a		41	2	10	3.09061e-09	0.0473042	0.000144858
10485	c1orf61		1	1	1	3.1416e-09	3.67027e-07	1.50656e-09
3177	slc29a2		1			3.22997e-09
64843	isl2		6	2	3	3.36144e-09	4.92708e-05	4.82219e-07
333927	scxa		7		1	3.37043e-09		0.5438
51132	rnf12		15	10	14	3.64502e-09	2.41773e-05	1.25374e-06
6928	tcf2		31	3	11	3.9415e-09	0.000147733	1.44377e-06
5715	psmd9		2	2	2	3.99915e-09	0.000942848	5.09061e-06
7483	wnt9a		4			4.18285e-09
84667	hes7		2			4.18304e-09
1499	ctnnb1		137	122	123	4.2124e-09	5.49349e-05	8.49363e-07
3195	tlx1		16	5	7	4.2816e-09	0.00131147	3.8497e-06
4335	mnt		22	4	6	4.3281e-09	0.00303958	9.17071e-05
5502	ppp1r1a		10	1	6	4.446e-09	0.0842113	4.14894e-08
4920	ror2		6	4	4	4.46382e-09	0.0516192	0.000677371
338917	chx10		21	1	3	4.63018e-09	3.27559e-05	0.000215927
2902	grin1		105	48	59	4.66253e-09	0.00315064	2.7211e-05
554	avpr2		31	5	8	4.74483e-09	0.115973	0.00566554
10763	nes		84	3	18	4.77251e-09	5.1906e-08	2.7195e-09
89884	lhx4		6	1	2	4.80264e-09	0.000646178	4.34681e-07
25928	sostdc1		9	5	6	4.92338e-09	0.0238357	6.32302e-05
55502	hes6		6	3	4	5.0634e-09	0.00119825	1.14212e-05
7478	wnt8a		4		2	5.10875e-09		2.79328e-08
4487	msx1		83	17	25	5.20275e-09	3.89001e-06	1.46765e-06
9723	sema3e		3		1	5.44091e-09		0.0999669
2580	gak		17	11	12	5.47782e-09	5.04453e-07	5.33015e-09
4761	neurod2		6	1	2	6.02827e-09	0.079236	0.00212597
57216	vangl2		11	2	5	6.80215e-09	0.0142637	0.00122692
58158	neurod4		8			6.82555e-09
8928	foxh1		18	6	9	7.00918e-09	0.0043599	3.2786e-06
2675	gfra2		3	2	2	7.13096e-09	0.0221891	8.48441e-07
80319	cxxc4		3	1	1	7.34052e-09	0.0163458	0.001059
114907	fbxo32		11	1	5	7.65602e-09	0.00516148	1.98333e-05
1419	crygb		1			7.66672e-09
11166	sox21		3			7.8119e-09
51654	cdk5rap1		7	3	6	7.88054e-09	7.77778e-09	3.06775e-11
4917	ntn2l		1	1	1	7.90024e-09	0.00668132	0.00113288
2138	eya1		9	6	6	7.90768e-09	0.019915	0.00134227
51176	lef1		78	20	37	7.92875e-09	0.00117427	3.02442e-06
3423	ids		16		1	7.92886e-09		1.46341e-05
26548	itgb1bp2		2	1	1	8.13939e-09	0.0244632	0.000449491
3218	hoxb8		12	4	6	8.33863e-09	0.00456353	4.37142e-06
10969	ebna1bp2		1	1	1	8.34216e-09	0.0349915	0.00419058
4683	nbn	1	24	17	18	8.54866e-09	2.37343e-05	9.97677e-07
27302	bmp10		8			8.73314e-09
5962	rdx		40	14	31	9.12612e-09	0.0118912	9.51816e-05
1808	dpysl2		13	7	9	9.12763e-09	0.105428	4.33818e-06
57671	plxna4a		8	1	8	9.24289e-09	0.542562	2.35641e-06
4330	mn1		7	1	2	9.25247e-09	0.000386841	3.05588e-07
9863	magi2		28	13	23	9.5732e-09	6.30521e-05	9.45835e-08
4359	mpz		47	2	11	9.77344e-09	0.042255	2.7002e-05
1602	dach1		23	10	10	1.02143e-08	0.0016246	7.92691e-05
9270	itgb1bp1		5	5	5	1.0431e-08	0.000772739	1.064e-05
9148	neurl		3			1.04749e-08
4233	met	1	37	36	36	1.04789e-08	5.92831e-05	5.05857e-09
116113	foxp4		3	2	3	1.06165e-08	7.06869e-05	9.95419e-07
4205	mef2a		48	19	31	1.07e-08	7.95547e-06	1.2381e-07
28996	hipk2		53	26	36	1.07196e-08	3.13241e-06	4.27934e-08
2674	gfra1		4	4	4	1.07381e-08	0.0165859	2.24985e-05
5316	pknox1		18	7	11	1.105e-08	0.00233517	2.02891e-05
11151	coro1a		26	3	9	1.1146e-08	0.209443	0.00248552
5924	rasgrf2		10		4	1.1202e-08		2.93316e-07
861	runx1		78	25	47	1.1219e-08	1.26594e-08	1.18571e-09
3199	hoxa2		13	1	3	1.12891e-08	0.00110567	5.01162e-06
87	actn1		44	42	42	1.14348e-08	9.00825e-05	1.44635e-07
81848	spry4		17	2	6	1.15667e-08	0.0599373	0.00980459
8100	ift88		6	2	2	1.16665e-08	0.0777645	0.0373367
5455	pou3f3		10	5	6	1.17239e-08	0.025586	6.89724e-05
23787	mtch1		1	1	1	1.17267e-08	0.0171082	3.59067e-05
51806	calml5		1	1	1	1.17419e-08	0.554251	0.541329
26585	grem1		31	1	4	1.1996e-08	0.00419185	0.000277958
653	bmp5		10	4	5	1.20725e-08	0.010059	0.00376064
23287	agtpbp1		56	6	9	1.24824e-08	0.0985203	4.53037e-05
3230	hoxd@		10			1.27308e-08
91851	chrdl1		19	1	8	1.27734e-08	0.0324278	1.10655e-05
6493	sim2		19	2	6	1.28693e-08	0.0467706	0.000835933
22856	chsy1		1			1.28846e-08
285489	dok7		1	1	1	1.29552e-08	0.09669	8.35902e-05
4915	ntrk2		78	22	39	1.29753e-08	0.00144817	2.14192e-08
27123	dkk2		6	1	3	1.30189e-08	0.0145091	0.00036019
2676	gfra3		1	1	1	1.35285e-08	0.539697	0.0019779
27289	rnd1		16	8	9	1.35497e-08	0.00254649	0.000750958
5260	phkg1		4	4	4	1.36561e-08	0.000140102	9.91519e-05
55384	meg3		2		1	1.37564e-08		0.00137988
2263	fgfr2		65	18	29	1.38225e-08	0.0408213	0.00233603
5048	pafah1b1		16	16	16	1.38325e-08	7.51323e-05	2.9772e-06
117581	twist2		5	2	4	1.39465e-08	0.0076058	4.35447e-06
4782	nfic		55	10	31	1.42351e-08	2.86412e-05	5.48006e-09
1638	dct		9		2	1.43252e-08		0.000355847
4133	map2		58	15	40	1.43491e-08	0.00251553	1.28229e-05
4784	nfix		5	4	4	1.44864e-08	1.24121e-05	1.04254e-07
3651	pdx1		53	8	27	1.52792e-08	0.000131826	5.07645e-09
93185	igsf8		5	3	4	1.558e-08	0.0225836	0.00224566
642658	loc642658		10		1	1.56894e-08		0.541288
10252	spry1		14	2	6	1.5849e-08	0.0591774	0.00299383
26276	vps33b		4	1	2	1.73485e-08	0.529354	1.19932e-05
2825	gpr1		5	1	2	1.77912e-08	0.0109348	0.000821851
1746	dlx2		26	3	6	1.77948e-08	8.49779e-05	9.46083e-05
152503	sh3d19		11	9	9	1.78711e-08	0.111524	0.0159478
80714	pbx4		3		2	1.80091e-08		7.56248e-05
22953	p2rx2		13	3	5	1.84057e-08	0.0220777	3.99499e-05
3985	limk2		18	7	10	1.86405e-08	0.00806379	0.00169343
65018	pink1		4			1.86634e-08
1879	ebf1		27	4	12	1.87057e-08	2.06669e-07	1.52497e-09
1630	dcc		38	10	20	1.88305e-08	0.00674696	3.53141e-07
4919	ror1		1			1.91337e-08
9892	snap91		19	6	16	1.93544e-08	0.0215397	2.78409e-07
4211	meis1		39	21	26	1.94156e-08	0.000532563	4.60536e-06
25884	chrdl2		7	7	7	1.96234e-08	0.0134783	0.000313046
3984	limk1		42	16	23	1.96265e-08	0.000535658	4.51994e-05
9475	rock2		44	2	24	1.99087e-08	0.0633628	8.22489e-05
7425	vgf		15		3	2.03747e-08		7.80726e-05
56917	meis3		4	1	2	2.07758e-08	0.00134162	0.000264803
4040	lrp6		24	10	13	2.08508e-08	0.00905254	0.000112938
8820	hesx1		10	2	3	2.13233e-08	0.0198252	0.00336017
28985	mcts1		4	1	1	2.13777e-08	0.0877299	0.0506919
273	amph		46	14	24	2.15255e-08	9.77787e-06	9.5037e-07
348	apoe		128	16	55	2.17967e-08	0.00109313	7.41325e-07
2247	fgf2		415	26	88	2.18213e-08	0.087137	0.000334528
7062	tchh		10		1	2.22529e-08		0.0084925
6511	slc1a6		5	2	2	2.25084e-08	0.0162769	0.0030964
25937	wwtr1		7	7	7	2.27337e-08	3.80297e-05	5.92568e-07
84152	ppp1r1b		32	7	16	2.29033e-08	0.000182975	5.6815e-05
83464	aph1b		4	3	3	2.30031e-08	0.0137681	4.11268e-05
92304	scgb3a1		2	1	1	2.31742e-08	0.545028	0.00433986
23385	ncstn		12	8	10	2.3673e-08	0.00723136	8.79872e-06
10370	cited2		23	6	11	2.43225e-08	6.32097e-06	4.39845e-06
8498	ranbp3		8	3	4	2.50427e-08	0.0128234	0.00124481
53844	copg2it1		1			2.50572e-08
9945	gfpt2		3		2	2.51445e-08		4.99888e-05
794	calb2		16	2	11	2.56818e-08	0.0454547	8.28435e-05
27004	tcl6		1	1	1	2.60088e-08	0.00418571	0.000324805
7403	utx		2	2	2	2.62163e-08	0.00556224	8.26577e-05
815	camk2a		132	31	79	2.64939e-08	0.000122031	4.99395e-07
64388	grem2		3	2	2	2.70671e-08	0.0204737	0.000451006
91653	boc		14	5	7	2.71647e-08	0.00194287	1.8314e-07
4760	neurod1	1	204	10	70	2.72706e-08	2.31724e-06	1.10689e-07
1946	efna5		32	8	17	2.76462e-08	0.0308366	0.000952299
4684	ncam1		85	12	26	2.76958e-08	0.00147953	0.000854338
4609	myc		400	65	154	2.77655e-08	0.0289298	0.000364173
23635	ssbp2		5	3	3	2.78873e-08	0.00165912	6.29158e-05
200958	muc20		2	1	1	2.82383e-08	0.00169189	2.26384e-06
85300	atcay		3		2	2.83964e-08		3.91075e-05
23452	angptl2		2			3.08876e-08
3635	inpp5d		26	26	26	3.10096e-08	0.0177781	6.5213e-06
6910	tbx5		28	2	9	3.10102e-08	0.00691267	0.000822863
4807	nhlh1		7	4	4	3.12569e-08	0.000191467	5.74602e-06
81562	lman2l		1			3.14224e-08
4990	six6		12	2	2	3.18726e-08	0.0133132	0.000394705
7409	vav1		138	59	88	3.20947e-08	0.0186052	1.28202e-05
4137	mapt		156	43	101	3.2591e-08	3.09932e-05	0.000261084
6592	sma@		17		3	3.26691e-08		6.16821e-06
9716	aqr		1			3.31139e-08
117145	them4		2	1	1	3.33148e-08	0.00392801	0.000239976
157570	esco2		4		1	3.41653e-08		0.00301104
23162	mapk8ip3		29	20	24	3.4213e-08	0.0219669	1.27795e-06
732	c8b		3	3	3	3.43811e-08	0.0125274	3.79159e-05
51530	zc3hc1		3		1	3.49769e-08		0.000537782
1002	cdh4		4	1	1	3.62545e-08	0.000275882	6.18814e-05
3572	il6st		26	26	26	3.65086e-08	0.00011666	1.20483e-06
3035	hars		6	4	4	3.66338e-08	0.163518	0.0994027
10846	pde10a		5	2	3	3.69088e-08	0.0108396	1.24037e-06
11216	akap10		7	5	7	3.71808e-08	0.0608307	0.000166827
1962	ehhadh		9	1	1	3.74198e-08	0.0983367	0.0057288
4855	notch4		23	11	12	3.76984e-08	0.00295118	0.000235678
84630	ttbk1		5	4	5	3.80318e-08	0.000206167	0.000234423
10400	pemt		2			3.84538e-08
23101	mcf2l2		2	1	1	3.84643e-08	0.0316172	0.00757824
5174	pdzk1		27	19	24	3.84728e-08	0.00641669	4.50332e-05
23114	nfasc		19	10	13	3.92444e-08	0.000213491	1.89928e-05
2260	fgfr1		104	36	50	3.92581e-08	0.0158311	0.000947375
8609	klf7		3	1	2	3.95795e-08	0.539938	0.000827629
26084	sgef		2			4.03701e-08
64098	parvg		1	1	1	4.07586e-08	0.0380886	0.000268112
5449	pou1f1	1	18	8	10	4.23175e-08	3.86957e-08	3.28801e-11
7892	fecb		2			4.28091e-08
282706	g30		1			4.40311e-08
9732	dock4		2		1	4.42516e-08		0.000106755
9236	ccpg1		1			4.51411e-08
10110	sgk2		2	1	2	4.52797e-08	0.0497971	2.46169e-05
6597	smarca4		96	39	54	4.55465e-08	1.70375e-05	3.30176e-07
692094	pc-3		7			4.56393e-08
85358	shank3		12	2	9	4.58321e-08	5.83227e-05	0.000190693
5469	pparbp		40	26	32	4.59014e-08	0.000498166	9.77189e-05
79412	kremen2		5		3	4.69267e-08		0.000318308
2303	foxc2		54		13	4.73208e-08		1.232e-05
23678	sgk3		23	4	9	4.73574e-08	0.0180795	0.000368063
9623	tcl1b		5	3	5	4.85406e-08	0.00626913	0.00042939
55798	mettl2b		2	2	2	4.8626e-08	0.0227685	8.83277e-05
22823	mtf2		6	2	3	4.88832e-08	0.00303684	0.00251343
10752	chl1		7		2	4.92542e-08		9.47053e-05
5078	pax4		15		4	4.9795e-08		0.00031829
1482	nkx2-5		54	9	22	4.98761e-08	0.002292	0.00156272
5396	prrx1		17	5	6	5.0062e-08	0.00194287	9.67904e-05
1855	dvl1		60	25	40	5.05006e-08	0.013302	0.00062253
2670	gfap		140	21	72	5.05823e-08	0.00431133	1.78731e-06
6779	stath		6	2	4	5.09066e-08	0.00724141	0.000876223
53944	csnk1g1		2	2	2	5.12867e-08	0.0011364	4.94245e-06
142679	dusp19		96	3	26	5.13625e-08	0.00946044	0.028221
3429	ifi27		2	2	2	5.14357e-08	0.00118989	1.72147e-05
6658	sox3		14	1	2	5.16713e-08	3.7499e-05	0.000497488
5087	pbx1		41	13	22	5.17027e-08	0.000186164	2.03251e-10
55558	plxna3		1			5.20206e-08
3760	kcnj3		18	4	8	5.23157e-08	0.0570713	6.54007e-06
6504	slamf1		10	5	5	5.26118e-08	0.0015731	8.71584e-06
143903	layn		2		1	5.27402e-08		0.000364529
5452	pou2f2		33	6	13	5.39581e-08	0.00244481	9.16846e-05
25776	cby1		10	2	3	5.40921e-08	0.000297049	6.67213e-06
80146	uxs1		1	1	1	5.46992e-08	0.00425341	0.000291395
1943	efna2		12	4	6	5.47166e-08	0.0891316	0.00519948
1859	dyrk1a		30	9	23	5.52371e-08	0.00117808	2.13208e-08
6786	stim1		20	1	6	5.52961e-08	0.111556	0.000112282
7479	wnt8b		2			5.56858e-08
2929	gsk1		1			5.57644e-08
90527	duoxa1		25		7	5.60035e-08		0.000233018
10611	pdlim5		80	8	31	5.66852e-08	0.0742993	0.000288578
292	slc25a5		7	3	4	5.6883e-08	0.0314731	0.00475844
1006	cdh8		1	1	1	5.74465e-08	0.000238669	7.29975e-06
55966	ajap1		1	1	1	5.76755e-08	0.000237732	6.63391e-06
1958	egr1		200	13	71	5.81735e-08	0.000146066	4.07189e-05
4951	ocm		3	1	1	5.81877e-08	0.0163682	0.0206534
55851	psenen		5	4	4	5.85579e-08	0.0158563	3.0983e-05
23031	mast3		1	1	1	5.88319e-08	0.00415572	1.78097e-05
9573	gdf3		5		1	5.91826e-08		6.71954e-05
5127	pctk1		10	9	10	5.97028e-08	8.72351e-05	4.69583e-07
81	actn4		29	26	27	6.00765e-08	0.0024784	3.1526e-05
1007	cdh9		6	6	6	6.05532e-08	0.000355254	9.86111e-06
4946	oaz1		20	4	10	6.06022e-08	0.0194916	1.09968e-05
2249	fgf4		60	5	14	6.13805e-08	0.0208544	0.00380702
3508	ighmbp2		31	1	6	6.17177e-08	0.223325	0.000165541
83729	inhbe		1	1	1	6.24997e-08	0.102898	0.000972166
351	app		389	77	174	6.27511e-08	0.000164798	3.04002e-08
55885	lmo3		16	16	16	6.32801e-08	0.000979561	0.000219101
2302	foxj1		8		4	6.47765e-08		3.56096e-11
84687	ppp1r9b		23	12	18	6.52473e-08	0.000795898	8.48641e-07
29119	ctnna3		1	1	1	6.56122e-08	0.000228794	9.71198e-06
1453	csnk1d		15	15	15	6.59972e-08	2.18781e-05	1.90854e-06
2672	gfi1		16	3	7	6.62257e-08	0.0598465	0.0652659
3227	hoxc11		3			6.67719e-08
26108	pygo1		2	2	2	6.68175e-08	0.000277339	7.37618e-06
11162	nudt6		161		42	6.68817e-08		0.000157219
60529	alx4		17	3	3	6.7244e-08	0.000576949	4.6606e-06
6281	s100a10		49	10	29	6.73509e-08	0.0193524	0.000249925
2277	figf		22	3	9	6.78414e-08	0.0134016	1.16553e-05
63876	pknox2		2	1	2	6.85817e-08	8.7309e-05	9.24135e-09
901	ccng2		11	2	4	6.88125e-08	0.0154658	0.000171937
9970	nr1i3		18	7	11	6.92634e-08	2.54696e-05	1.98793e-06
6794	stk11		46	21	30	6.95188e-08	0.00239246	3.26206e-06
7827	nphs2		12	4	4	7.03943e-08	0.0675891	0.0301353
54704	ppm2c		21	2	5	7.15419e-08	0.0117537	1.37146e-06
55704	kiaa1212		1	1	1	7.20325e-08	0.00446964	0.000280026
23401	frat2		2	1	1	7.21333e-08	0.00098227	3.97607e-06
5352	plod2		7			7.31075e-08
4435	cited1		10	6	6	7.42451e-08	0.000361788	1.05508e-05
3706	itpka		6	6	6	7.45028e-08	0.00928593	2.24826e-05
246744	sth		6			7.45449e-08
3955	lfng		8	2	2	7.47083e-08	0.0199643	5.91413e-05
10616	rbck1		6	1	3	7.62208e-08	0.000133941	8.36057e-05
6591	snai2		2			7.68757e-08
7291	twist1		90	7	19	7.84041e-08	0.000143271	1.66712e-05
5925	rb1		213	128	153	7.84783e-08	4.65223e-05	4.21236e-06
54760	pcsk4		2	1	1	7.87555e-08	0.117304	0.00119039
6009	rheb		18	6	9	7.90746e-08	0.034103	0.0016754
4139	mark1		6	6	6	8.0001e-08	0.000483417	2.92116e-05
2132	ext2		6	3	3	8.03385e-08	0.0047008	0.000221186
8543	lmo4		28	17	18	8.05361e-08	0.00039905	7.01438e-07
3398	id2		81	25	36	8.11455e-08	0.000535266	1.90869e-05
1646	akr1c2		3			8.13024e-08
219844	hyls1		2	1	1	8.21299e-08	0.000863293	0.000284351
2660	gdf8		30	5	10	8.26035e-08	0.0806159	2.20896e-06
340719	nanos1		3	3	3	8.27475e-08	0.00372318	0.000449939
163126	eid2		10	7	8	8.29449e-08	0.00712603	0.00027835
23779	arhgap8		5	3	3	8.3026e-08	0.0463509	0.00198039
1005	cdh7		6	5	5	8.54106e-08	0.000362637	8.53901e-06
7481	wnt11		18			8.5872e-08
7412	vcam1		134	10	36	8.67866e-08	0.000120612	3.34885e-07
55137	fign		1			8.68758e-08
8828	nrp2		17	8	13	8.8076e-08	0.00912401	0.000436968
84668	fam126a		1			8.84748e-08
836	casp3		510	125	229	8.86549e-08	0.00862084	2.94116e-06
80206	fhod3		1			8.92798e-08
3087	hhex		20	10	13	8.96327e-08	0.00240882	0.000171718
7101	nr2e1		16		5	9.17222e-08		3.3189e-07
53918	pelo		2			9.26491e-08
118788	pik3ap1		6	3	4	9.6617e-08	0.12028	6.32704e-05
7071	klf10		9	1	4	9.69095e-08	0.00456192	0.000201971
23109	ddn		5	1	3	9.73727e-08	0.148691	0.000146284
1013	cdh15		15	9	11	9.81236e-08	0.000944693	8.64794e-06
5080	pax6		112	24	40	9.96799e-08	4.4729e-06	0.000163538
51191	herc5		10	4	5	9.98001e-08	1.84012e-05	1.94331e-07
1730	diaph2		8	3	4	9.99088e-08	0.0623376	0.000777032
387	rhoa		409	64	133	1.00028e-07	0.0406388	0.000700393
5504	ppp1r2		11	10	10	1.00738e-07	2.38958e-05	7.10744e-06
60506	nyx		2			1.00753e-07
30813	vsx1		1			1.00818e-07
140825	neurl2		1	1	1	1.01319e-07	0.000250682	4.9995e-06
92737	dner	1	16	1	3	1.01977e-07	3.88215e-07	3.56572e-09
84432	prok1		3			1.02622e-07
171024	synpo2		5		2	1.02719e-07		1.90387e-05
4249	mgat5		6		2	1.04591e-07		0.00523677
2306	foxd2		2			1.05122e-07
3205	hoxa9		41	13	24	1.06297e-07	0.00419622	5.97144e-05
7445	vrni		1			1.07644e-07
2487	frzb		15		6	1.07897e-07		1.77918e-07
344022	noto		6			1.08067e-07
1613	dapk3		17	7	11	1.09829e-07	0.00268969	3.6043e-05
5460	pou5f1		50	10	26	1.10176e-07	0.00512097	0.00116764
4744	nefh		13	5	11	1.10756e-07	0.00362138	2.19917e-05
83999	kremen1		3	1	3	1.13423e-07	0.0768985	0.022895
26256	cabyr		1	1	1	1.15213e-07	0.00101466	4.16742e-06
390598	lbxcor1		6		5	1.15603e-07		1.29206e-05
8320	eomes		8		1	1.15745e-07		0.000330242
26160	ift172		7	2	4	1.17754e-07	0.00015747	0.000137621
10512	sema3c		6	2	4	1.22327e-07	0.0367696	4.40797e-05
2719	gpc3		13	4	8	1.22709e-07	0.0623637	0.000956739
7475	wnt6		14	1	1	1.23921e-07	0.0228863	3.65414e-06
2566	gabrg2		26	6	17	1.24433e-07	0.0325385	0.000159358
4808	nhlh2		4	1	3	1.24914e-07	0.00368338	0.000209725
6932	tcf7		9		2	1.26163e-07		0.000405192
5566	prkaca		635	145	366	1.26509e-07	0.0400152	3.69894e-05
375616	crim2		4		2	1.26904e-07		0.000592603
482	atp1b2		4	1	1	1.27764e-07	0.0252156	0.00959472
10058	abcb6		12		1	1.29381e-07		0.00159356
30812	sox8		22	13	16	1.2962e-07	0.00115124	1.19747e-05
607	bcl9		4	3	4	1.31469e-07	0.000229709	4.81527e-06
57716	prx		4	1	2	1.32394e-07	0.0707629	0.0231319
10935	prdx3		14	4	8	1.32682e-07	0.122917	0.0022087
10131	trap1		9	9	9	1.33052e-07	0.00302107	7.71838e-05
2250	fgf5		10	4	5	1.33164e-07	0.0195445	0.00373801
9170	edg4		9	3	4	1.35497e-07	0.000590229	0.0014395
4826	nnat		2			1.35797e-07
8848	tsc22d1		13	8	8	1.41177e-07	0.0190354	0.00141675
3212	hoxb2		9	4	6	1.41942e-07	5.825e-05	4.43487e-07
81788	nuak2		8	5	6	1.42194e-07	0.00365105	0.000470168
54658	ugt1a1		11		5	1.42485e-07		1.24531e-05
27086	foxp1		7	3	3	1.43141e-07	0.000151218	6.6948e-07
6663	sox10		59	25	33	1.43705e-07	0.00127889	0.000118379
343521	rp11-269f19.9		4	4	4	1.44674e-07	0.00202858	0.000118807
27329	angptl3		17	3	5	1.45061e-07	0.0223314	0.000838417
57818	g6pc2		1		1	1.45136e-07		1.3708e-07
10653	spint2		11	3	5	1.45816e-07	0.120306	0.00069775
3198	hoxa1		23	10	15	1.46152e-07	0.0144721	0.00159621
1123	chn1		11	8	9	1.46786e-07	0.000140465	3.80378e-07
6927	tcf1		88	17	45	1.47791e-07	1.57927e-05	1.44279e-06
6846	xcl2		1	1	1	1.50645e-07	0.0513115	0.000220868
9353	slit2		9	3	5	1.51188e-07	0.0440329	0.0015955
25925	znf521		3	3	3	1.54666e-07	0.00284299	4.29888e-06
6502	skp2		80	25	41	1.55078e-07	0.00102156	7.97817e-05
10053	ap1m2		10	9	9	1.58444e-07	2.97931e-05	3.30389e-06
4089	smad4		259	150	196	1.61719e-07	0.003558	1.03578e-05
199720	ggn		5	4	5	1.6198e-07	0.0481687	0.000223388
80739	c6orf25		5	2	2	1.62657e-07	0.000313958	5.30011e-05
57381	rhoj		16	10	11	1.62893e-07	0.00271186	0.00012509
2662	gdf10		3			1.63115e-07
57523	kiaa1305		1	1	1	1.6332e-07	0.0918359	0.000152315
9138	arhgef1		12	4	6	1.64038e-07	0.0456345	0.00397844
6015	ring1		18	11	15	1.64821e-07	0.0020048	0.000844755
63894	c14orf133		1	1	1	1.67168e-07	0.529354	3.88412e-05
8209	c21orf33		3	1	1	1.67345e-07	0.0633065	0.00239481
253260	rictor		3	1	1	1.68748e-07	0.0548534	0.00194371
54510	pcdh18		1	1	1	1.69971e-07	1.73723e-05	3.24078e-09
84922	fiz1		4	2	2	1.70882e-07	0.0103636	0.000246639
51107	aph1a		6	4	4	1.71492e-07	0.0153631	3.56605e-05
23432	gpr161		3		3	1.72436e-07		3.77952e-05
4741	nefm		19	4	12	1.72452e-07	0.000206558	5.37678e-08
9068	angptl1		5	2	2	1.72918e-07	0.0105463	4.33674e-05
6299	sall1		31	5	13	1.73382e-07	0.000796774	3.48849e-06
3982	lim2		6	1	3	1.74982e-07	0.0100904	4.37376e-05
3607	foxk2		3	1	2	1.75336e-07	0.121396	1.53769e-05
23266	lphn2		13	2	4	1.76618e-07	0.0138294	0.0218107
5166	pdk4		10	2	4	1.76964e-07	0.0409572	5.44311e-06
2354	fosb		26	2	4	1.85116e-07	0.0341801	1.22559e-05
1187	clcnka		5		3	1.85652e-07		7.23889e-05
6620	sncb		5	5	5	1.86182e-07	0.0143044	1.5058e-07
688	klf5		37	8	15	1.86394e-07	0.000158493	1.00551e-05
3196	tlx2		31	1	7	1.87298e-07	0.00415196	0.000132264
4209	mef2d		41	11	25	1.88126e-07	0.00400013	1.81566e-07
6036	rnase2		4	1	2	1.88643e-07	0.00332012	0.00104594
801	calm1		113	111	111	1.88743e-07	0.000722529	0.000425913
1399	crkl		72	45	54	1.89037e-07	0.00324519	6.0802e-05
11146	glmn		5	4	4	1.89302e-07	0.0040171	0.000519489
26002	moxd1		4		1	1.91929e-07		0.00634028
80279	cdk5rap3		8	4	4	1.92312e-07	3.49593e-07	2.8919e-09
4036	lrp2		72	43	62	1.9334e-07	0.00701188	1.24728e-05
80150	asrgl1		2		1	1.93733e-07		0.000898957
406952	mirn17		1		1	1.9399e-07		0.000857887
3645	insrr		10	2	6	1.94482e-07	0.0496798	0.0348543
5261	phkg2		1	1	1	1.95172e-07	0.000504977	0.000340589
148170	cdc42ep5		5	2	4	1.95719e-07	0.0392887	0.000753765
4285	mipep		1		1	1.97108e-07		6.78118e-05
8295	trrap		23	11	16	1.98133e-07	0.00897262	1.67618e-05
153090	dab2ip		5	2	3	1.98341e-07	4.11912e-05	3.89251e-06
9322	trip10		17	11	15	1.98626e-07	0.00272999	0.000280354
84076	tktl2		1	1	1	2.00543e-07	0.000151597	7.18812e-08
3397	id1		51	14	18	2.0099e-07	0.00127555	5.41724e-06
896	ccnd3		78	25	32	2.0235e-07	0.00162515	0.00370549
132	adk		9		6	2.02535e-07		4.68677e-07
56676	ascl3		3	3	3	2.02621e-07	0.00142964	5.03443e-06
10139	arfrp1		2	2	2	2.03005e-07	0.00410709	3.60852e-05
64506	cpeb1		34	3	24	2.04836e-07	0.0113173	9.46876e-06
6742	ssbp1		4	2	4	2.0586e-07	0.000370454	2.5644e-05
3483	igfals		15	4	4	2.08721e-07	0.0713083	0.0002555
123803	ntan1		1			2.09339e-07
1834	dspp		67		10	2.09372e-07		0.000134192
27330	rps6ka6		6	1	1	2.11695e-07	0.0131402	0.0015557
8012	lccs1		1			2.11969e-07
2017	cttn		73	24	45	2.12992e-07	0.0159797	0.000219347
161742	spred1		4	2	3	2.14384e-07	0.0221452	0.00347658
390	rnd3		16	3	7	2.15381e-07	0.018294	0.00351103
84525	hop		5	2	3	2.16319e-07	0.00106225	0.000622262
651	bmp3		4	3	3	2.18479e-07	0.0153794	0.00112086
4519	cytb		19		7	2.20507e-07		0.00138501
130399	acvr1c		18	2	7	2.20769e-07	0.0219297	0.00105687
6091	robo1		11	7	8	2.22293e-07	0.00182468	4.33346e-05
3214	hoxb4		18	3	4	2.2283e-07	2.62517e-05	6.35331e-07
155	adrb3		9	3	3	2.22914e-07	0.0088083	0.000993939
79026	ahnak		13	4	7	2.22938e-07	0.00826355	0.000223865
1265	cnn2		2	1	1	2.23816e-07	0.11884	0.000365871
50814	nsdhl		5		3	2.24684e-07		0.0452729
51046	st8sia3		1	1	1	2.26795e-07	0.00322586	0.00178772
440193	kiaa1509		1	1	1	2.27378e-07	0.0152182	0.00129448
8115	tcl1a		16	5	8	2.29642e-07	0.0156089	0.000601589
3543	igll1		8	1	4	2.30662e-07	0.0847969	0.00212899
137970	unc5d		1			2.32062e-07
3229	hoxc13		4	1	2	2.33729e-07	0.00104978	0.000172163
20	abca2		5	1	1	2.34122e-07	7.3879e-05	0.000113951
11197	wif1		1			2.34569e-07
137886	loc137886		8	1	5	2.36336e-07	0.0278592	2.02141e-06
55605	kif21a		1		1	2.37227e-07		8.20864e-05
6507	slc1a3		11	1	4	2.3783e-07	0.0207169	0.0017297
5017	ovol1		2		2	2.37909e-07		8.40208e-05
2296	foxc1		24	1	3	2.39986e-07	0.00155858	0.000139984
2297	foxd1		12		2	2.41926e-07		9.24803e-05
2254	fgf9		40	4	12	2.42373e-07	0.0207847	0.000932878
57680	chd8		7	2	5	2.43054e-07	0.000310349	2.22262e-05
29914	ubiad1		1			2.43842e-07
4863	npat		16	2	4	2.45035e-07	0.000118677	7.26587e-06
89792	gal3st3		1			2.45752e-07
2299	foxi1		11			2.47625e-07
55600	itln1		4	1	1	2.4789e-07	0.016037	0.002423
4824	nkx3-1		13	3	6	2.4847e-07	3.47094e-05	1.1449e-05
84298	c12orf31		1	1	1	2.50834e-07	0.000241793	1.04008e-07
56001	nxf2		12	9	12	2.5107e-07	0.00585677	2.53627e-06
5626	prop1		3	2	2	2.52903e-07	0.00438342	1.84994e-05
791257	caa		8		2	2.54061e-07		8.38826e-06
6909	tbx2		20	1	8	2.56335e-07	0.00441056	0.0109747
656	bmp8b		5	1	1	2.56626e-07	0.0357212	8.71142e-05
5351	plod1		4		2	2.58893e-07		0.00148995
5173	pdyn		18	1	5	2.59714e-07	0.0789871	3.51462e-06
4488	msx2		48	13	21	2.60331e-07	0.000107652	0.000154227
4983	ophn1		5	3	3	2.63319e-07	0.0833966	0.00183673
7089	tle2		9	6	6	2.65574e-07	2.10677e-06	9.52899e-08
27286	srpx2		26		12	2.65586e-07		4.3311e-05
2218	fcmd		2		1	2.65954e-07		1.40934e-05
2304	foxe1		4	1	1	2.67817e-07	0.0342885	0.00330021
10011	sra1		18	1	4	2.69728e-07	0.00409396	4.25635e-06
84539	mchr2		5	1	1	2.70585e-07	0.0680093	0.0118078
9625	aatk		3		1	2.73055e-07		0.031462
5820	pvt1		3		1	2.74182e-07		0.535867
6957	trb@		6			2.77117e-07
5364	plxnb1		22	9	14	2.8118e-07	0.0008553	5.24285e-07
685	btc		27	4	9	2.81726e-07	0.0888402	0.000182917
6583	slc22a4		6	4	4	2.81857e-07	0.00776571	0.000828969
4618	myf6		22	7	9	2.82936e-07	0.00105502	7.45713e-05
3702	itk		39	21	28	2.84045e-07	0.00943193	0.000502351
974	cd79b		21	12	13	2.841e-07	0.0174298	1.12958e-05
6017	rlbp1		6	2	2	2.84792e-07	0.0115221	0.00387779
84864	mina		1	1	1	2.85098e-07	0.0274065	0.000692327
118	add1		17	12	12	2.8595e-07	0.0156865	2.20248e-05
23671	tmeff2		1			2.87666e-07
7852	cxcr4	1	130	26	48	2.89507e-07	0.000111211	0.000170138
56956	lhx9		12	3	8	2.89539e-07	0.000562321	0.00049342
4160	mc4r		14	8	10	2.90413e-07	0.0944696	0.000110268
3192	hnrpu		28	21	23	2.9259e-07	0.00405867	6.76933e-05
4515	mtcp1		4	3	4	2.92813e-07	0.0156064	0.00225083
9546	apba3		7	2	5	2.92862e-07	0.000288506	1.7906e-07
6886	tal1		35	15	22	2.9712e-07	0.00942184	6.94125e-06
3172	hnf4a		146	26	52	2.99298e-07	0.000389143	1.60807e-05
5002	slc22a18		2			3.01622e-07
2461	fra16b		1		1	3.02163e-07		0.000654155
2335	fn1		307	74	155	3.07212e-07	0.106075	0.000434023
4817	nit1		4	2	2	3.07295e-07	0.0179964	0.00135947
1173	ap2m1		29	26	28	3.07397e-07	0.00431313	9.14716e-05
54205	cycs		136	19	52	3.08261e-07	0.0881017	6.06322e-05
2938	gsta1		4	1	2	3.08428e-07	0.537749	5.83986e-06
8646	chrd		57	4	13	3.09213e-07	0.024288	0.000508401
29969	mdfic		3		3	3.11925e-07		0.000923787
187	agtrl1		3	1	2	3.12365e-07	0.547907	0.00369668
5361	plxna1		13	7	11	3.15021e-07	0.00117995	1.74628e-05
7272	ttk		10	3	5	3.16511e-07	0.00984734	0.000169879
11189	tnrc4		5	5	5	3.1724e-07	0.00420087	0.000335196
2526	fut4		19	3	3	3.18309e-07	0.00789124	0.000166423
1387	crebbp		206	198	201	3.1894e-07	4.85112e-05	2.22808e-07
51293	cd320		76		16	3.19032e-07		1.7506e-06
10765	jarid1b		4	3	3	3.1921e-07	0.000191683	5.83312e-06
23440	otp		5		1	3.19442e-07		8.68427e-05
54972	tmem132a		4	3	3	3.23854e-07	0.00850369	0.000464576
115557	geft		9	3	3	3.27062e-07	0.0868932	0.00200663
6653	sorl1		12	4	11	3.27153e-07	0.00856677	6.48403e-07
92949	adamtsl1		35		14	3.27439e-07		0.000183623
2623	gata1		86	15	49	3.27812e-07	0.000453263	6.78142e-06
2103	esrrb		15	2	5	3.32126e-07	2.33282e-05	0.000210773
22813	tdgf6		2			3.33506e-07
4861	npas1		3			3.33798e-07
9645	mical2		1	1	1	3.36124e-07	0.541422	1.58276e-05
10297	apc2		3	3	3	3.38247e-07	0.000124169	1.37808e-05
27352	rutbc3		4	2	3	3.38446e-07	0.00627297	0.00705645
8539	api5		1	1	1	3.41425e-07	0.0800767	0.000639765
392862	grid2ip		2		1	3.427e-07		1.49217e-05
3039	hba1		4	4	4	3.44826e-07	0.000446111	1.69611e-06
64405	cdh22		1			3.46537e-07
54567	dll4		12	2	3	3.46825e-07	0.0219725	0.00088102
84441	maml2		6	5	5	3.52351e-07	0.000843978	6.88109e-06
84858	znf503		1		1	3.55774e-07		0.000316369
7526	yesp		1		1	3.56531e-07		7.82588e-05
50650	arhgef3		3	2	2	3.59602e-07	0.0547453	0.00177575
6536	slc6a9		9	3	7	3.59705e-07	0.0165344	0.00160365
51129	angptl4		6		1	3.60527e-07		0.000612982
55607	ppp1r9a		12	7	9	3.60853e-07	0.00118581	2.48664e-05
1833	epyc		2			3.6607e-07
117157	sh2d1b		4	4	4	3.66376e-07	0.00406444	0.0020532
29843	senp1		12	2	4	3.6824e-07	0.0385459	7.3358e-05
5693	psmb5		7	3	6	3.72403e-07	0.0525561	6.35166e-05
10972	tmed10		3	2	2	3.74195e-07	0.138472	0.0871055
199	aif1		10	2	5	3.75399e-07	0.0252182	0.00377419
10817	frs3		16	10	13	3.76506e-07	0.00118574	1.36261e-05
10631	postn		3			3.77398e-07
51744	cd244		23	4	9	3.80039e-07	0.0212555	0.00110495
29782			2			3.82764e-07
6520	slc3a2		25	9	14	3.84344e-07	0.0260927	0.00628463
5916	rarg		8	6	7	3.86329e-07	0.00107134	0.000714432
9647	ppm1f		13	5	11	3.88015e-07	0.00101967	3.72948e-05
9402	grap2		36	26	31	3.89478e-07	0.0278254	0.000862615
5164	pdk2		13	9	10	3.89699e-07	0.0135368	0.000744643
23174	zcchc14		1	1	1	3.95051e-07	0.000211021	7.61761e-08
22983	mast1		3	3	3	3.95782e-07	0.00686682	0.000109837
2626	gata4		90	15	46	3.97444e-07	0.00581049	0.00062935
286410	atp11c		1		1	3.9774e-07		0.0014597
7541	zfp161		5	1	2	4.00792e-07	0.0470946	6.10979e-05
53353	lrp1b		9	5	6	4.01755e-07	0.00117895	7.08023e-07
3237	hoxd11		6	1	2	4.04976e-07	0.00102168	0.00375473
790953	tsl		2		1	4.04997e-07		1.24395e-07
6635	snrpe		57	13	29	4.06197e-07	0.119807	0.000258857
84062	dtnbp1		11	10	10	4.06712e-07	0.0691701	0.0475124
126206	nlrp5		1			4.10082e-07
197258	fuk		1			4.10228e-07
8886	ddx18		4	3	3	4.12172e-07	0.0108693	0.000436202
4647	myo7a		27	10	17	4.12559e-07	0.00220636	0.00197177
10220	gdf11		20	1	8	4.13081e-07	0.048469	0.000645153
124857	wfikkn2		1	1	1	4.13315e-07	0.0843014	1.01338e-05
28483	ighj1		10		5	4.14165e-07		3.45043e-07
1727	cyb5r3		7	3	4	4.15488e-07	0.145422	0.000300734
4116	magoh		7	7	7	4.16375e-07	0.0257172	0.000419308
5047	paep		19	9	11	4.17318e-07	0.0258741	0.00988376
590	bche		9	1	3	4.20672e-07	0.0116274	3.05653e-05
201456	fbxo15		3		3	4.21329e-07		0.000243345
8829	nrp1		45	17	27	4.22701e-07	0.045164	0.000724497
905	ccnt2		6	4	4	4.26342e-07	4.09671e-05	2.74141e-05
132625	zfp42		4			4.27865e-07
5896	rag1		22	4	6	4.28724e-07	0.000470152	7.70079e-05
4916	ntrk3		47	15	22	4.32303e-07	0.00546744	1.64564e-05
1999	elf3		29	9	14	4.32679e-07	0.000892464	9.18614e-06
1337	cox6a1		2		1	4.34168e-07		0.00288582
8452	cul3		18	8	16	4.35587e-07	9.93827e-05	1.22073e-05
55737	vps35		7	3	4	4.36323e-07	0.175094	0.000258721
11113	cit		11	6	7	4.36984e-07	0.0707982	0.00574211
7703	pcgf2		11	2	3	4.38273e-07	0.0449656	0.00127005
256297	ptf1a		4	1	1	4.46069e-07	0.000731893	4.86336e-06
389692	mafa		5	5	5	4.52008e-07	0.000404202	3.2474e-06
2797	gnrh2		2			4.52838e-07
10272	fstl3		7	5	6	4.54232e-07	0.00925983	0.000134989
4245	mgat1		2	1	2	4.55483e-07	0.0621571	0.000121318
6938	tcf12		26	14	19	4.56494e-07	0.00029014	9.94474e-07
168620	bhlhb8		4	2	2	4.5741e-07	0.000824382	4.37486e-06
2571	gad1		15	5	9	4.61759e-07	0.024905	0.000132669
1495	ctnna1		44	18	29	4.61844e-07	0.00277598	0.00163733
650	bmp2		139	15	26	4.63858e-07	0.0060841	0.000737536
2869	grk5		43	17	31	4.64482e-07	0.263609	0.000508125
900	ccng1		11	8	8	4.66428e-07	3.78247e-06	2.59685e-06
3558	il2		467	8	73	4.70336e-07	0.125124	4.98786e-05
3250	hpr		17	2	8	4.72324e-07	0.133521	0.000132963
26257	nkx2-8		6		1	4.72528e-07		0.00201876
1028	cdkn1c		37	7	10	4.74037e-07	2.7032e-05	0.00217806
4634	myl3		1	1	1	4.76872e-07	0.0115986	1.82158e-05
10811	noxa1		7	4	5	4.77163e-07	0.043228	0.00100227
53834	fgfrl1		1	1	1	4.78328e-07	0.0824383	0.000773184
831	cast		43	10	14	4.81329e-07	0.0163418	1.12429e-05
8721	edf1		15	14	15	4.92205e-07	0.00547354	1.11341e-07
1382	crabp2		2	1	1	4.93368e-07	0.00291399	0.00518235
57580	prex1		5		1	4.97421e-07		7.91293e-05
51719	cab39		4	4	4	4.97443e-07	0.014824	4.4218e-05
2272	fhit		25	3	8	5.00799e-07	0.00162872	0.00287588
51366	edd1		22	9	12	5.11035e-07	0.00354431	0.000801246
93	acvr2b		19	14	17	5.11869e-07	0.0371186	0.000126668
7154	trnaa1		3			5.15037e-07
3688	itgb1	1	147	56	86	5.19867e-07	0.0041964	1.98431e-05
3075	cfh		27	9	14	5.23674e-07	0.091392	1.28761e-06
23263	mcf2l		21	4	8	5.24665e-07	0.0584034	0.00025532
5594	mapk1		415	154	230	5.2515e-07	0.00469395	8.22663e-06
10048	ranbp9		37	25	28	5.26052e-07	0.00351151	0.00025045
54600	ugt1a9		1			5.27812e-07
6531	slc6a3		53	5	18	5.2795e-07	0.0120333	0.0013637
1390	crem		70	20	31	5.3101e-07	0.00233774	1.2454e-05
30851	tax1bp3		5	5	5	5.31847e-07	0.00175647	7.22123e-05
5105	pck1		42		15	5.31985e-07		4.18122e-06
85413	slc22a16		8		6	5.32648e-07		2.76604e-06
3166	hmx1		1			5.34039e-07
640	blk		20	11	16	5.34344e-07	0.0533865	1.10865e-06
353260	ps8		1			5.35577e-07
84623	kirrel3		2	1	1	5.36992e-07	0.081987	0.03757
2295	foxf2		4	2	3	5.43567e-07	0.000707043	1.28395e-06
3117	hla-dqa1		6	5	5	5.46501e-07	0.00139709	0.000126533
56955	mepe		5		2	5.542e-07		0.00110177
150209	aifm3		1			5.56411e-07
984	cdc2l1		15	13	15	5.57313e-07	0.0154174	2.03432e-07
10205	eva1		2			5.59008e-07
121643	foxn4		2			5.61505e-07
91942	ndufa12l		1		1	5.62349e-07		0.000628272
80895	ilkap		3	1	1	5.66531e-07	0.0355203	0.000246735
80031	sema6d		4	1	3	5.67037e-07	0.00229964	4.28664e-05
30818	kcnip3		11	6	7	5.67306e-07	0.000650272	6.85851e-07
4676	nap1l4		9	7	8	5.67484e-07	0.00607426	0.000292937
55341	lsg1		1		1	5.71718e-07		2.95235e-05
23582	ccndbp1		6	4	4	5.72142e-07	0.000376941	7.29287e-06
2557	gabra4		4	1	3	5.76233e-07	0.0459868	0.000642636
84951	tns4		1		1	5.76658e-07		1.53025e-05
5058	pak1		62	60	60	5.76776e-07	0.00145078	1.78545e-05
25970	sh2b1		18	7	10	5.77016e-07	0.0567761	0.0273924
26151	nat9		7	6	6	5.80817e-07	0.0153531	0.000147994
3850	krt3		1		1	5.86475e-07		0.000558009
9033	pkd2l1		11	2	3	5.87158e-07	0.0543207	0.00384695
66001	mlvi4		2			5.875e-07
7043	tgfb3		22	10	10	5.87605e-07	0.0334541	0.0057494
7306	tyrp1		66	2	27	5.88692e-07	0.0226539	4.70954e-05
9563	h6pd		5		2	5.91156e-07		0.00224736
4929	nr4a2		42	5	13	5.95224e-07	0.0538507	6.5862e-05
58503	prol1		1	1	1	6.07631e-07	0.0111842	0.00186415
9267	pscd1		25	7	13	6.07945e-07	0.00759904	9.15164e-05
6854	syn2		10	4	9	6.10232e-07	0.0183699	0.00011416
1406	crx		32	11	21	6.10928e-07	2.60399e-05	2.09041e-05
5324	plag1		8	2	3	6.1419e-07	0.00239942	0.000755956
79816	tle6		4		3	6.16737e-07		6.84744e-05
81035	colec12		1		1	6.16903e-07		4.21976e-07
64857	plekhg2		3	3	3	6.17244e-07	0.0838223	0.00205073
81928	cables2		6	4	5	6.1802e-07	3.12598e-06	5.07549e-07
8394	pip5k1a		10	10	10	6.19627e-07	0.0445661	0.000764954
114790	stk11ip		2	2	2	6.20047e-07	0.00181434	4.4669e-06
83737	itch		25	10	16	6.25714e-07	0.15898	0.00147927
89882	tpd52l3		4	4	4	6.26534e-07	0.00432272	7.29849e-07
3339	hspg2		53	27	41	6.29558e-07	0.032464	1.24165e-06
5602	mapk10		27	15	19	6.40341e-07	2.15397e-06	4.24848e-07
66008	trak2		10	2	9	6.40623e-07	0.0110274	0.000189219
3703	stt3a		10	3	3	6.43685e-07	0.209191	0.00324516
3054	hcfc1		26	19	19	6.44375e-07	0.0111475	0.00127412
780907	is3		6		2	6.46873e-07		3.66094e-06
83439	tcf7l1		5	1	1	6.51255e-07	0.000257205	6.50413e-06
9392	tgfbrap1		9	9	9	6.53486e-07	0.00392764	0.00097561
1166	scax1		5		2	6.54016e-07		0.000264144
51299	nrn1		3		1	6.58527e-07		1.62062e-06
80896	npl		2		2	6.60741e-07		0.00028225
2624	gata2		51	15	28	6.61363e-07	0.00243002	3.35559e-05
7076	timp1		152	7	32	6.62036e-07	0.0992209	9.38505e-07
4320	mmp11		12	2	4	6.74127e-07	0.0819067	0.0423554
3838	kpna2		86	37	62	6.76991e-07	0.00067752	0.000159429
2734	glg1		8	2	8	6.77269e-07	0.0286037	0.000338653
8936	wasf1		28	18	21	6.79478e-07	0.035035	1.41022e-05
5998	rgs3		37	17	20	6.80305e-07	0.00125766	0.00281252
6833	abcc8		18	4	10	6.83453e-07	0.0375697	0.000162029
54014	brwd1		1	1	1	6.84013e-07	0.000112501	2.97027e-06
9124	pdlim1		11	10	10	6.85748e-07	0.000276262	5.76179e-05
10376	tuba1b		50	15	31	6.86886e-07	0.00257209	0.000767654
5948	rbp2		4	1	3	6.91289e-07	0.00789221	4.87749e-05
5670	psg2		1	1	1	6.92488e-07	0.00505485	4.12805e-05
10979	plekhc1		4	1	1	6.92827e-07	0.0521167	0.00905764
170589	gpha2		11	1	5	6.97886e-07	0.539568	0.000150749
6191	rps4x		12	2	5	7.0088e-07	0.0233596	0.000177887
5216	pfn1		30	24	26	7.01294e-07	0.0518707	0.00332731
1137	chrna4		9	6	7	7.01326e-07	0.0109174	0.000346593
4685	ncam2		2	1	2	7.06836e-07	0.0223722	0.00248281
10256	cnksr1		20	14	16	7.1091e-07	0.0643887	9.55259e-05
5542	prb1		24		6	7.1188e-07		2.77956e-05
4601	mxi1		8	5	5	7.13043e-07	0.00585617	0.000731008
146057	ttbk2		1		1	7.15887e-07		0.000475943
55534	maml3		5	4	5	7.1596e-07	0.0327112	0.000129549
27102	eif2ak1		14	3	6	7.1643e-07	0.00457551	3.75588e-05
3156	hmgcr		5	4	4	7.21493e-07	0.0402508	9.28051e-05
7200	trh		59	3	7	7.23411e-07	0.0503272	5.81296e-05
1272	cntn1		11	10	10	7.25307e-07	0.0111495	0.000594206
6402	sell		86	11	29	7.31257e-07	0.0158398	2.68701e-05
8650	numb		16	14	15	7.4047e-07	0.0531118	0.000200093
90780	pygo2		1	1	1	7.41556e-07	0.0010138	1.79732e-05
762	ca4		9	3	4	7.44063e-07	0.124369	2.85726e-06
54544	crct1		9	9	9	7.49776e-07	0.00427256	0.000363985
6579	slco1a2		12	4	4	7.54769e-07	0.00871217	0.000906611
23500	daam2		1			7.58407e-07
3720	jarid2		5	2	3	7.69565e-07	0.00727675	1.01552e-06
5879	rac1		415	87	147	7.73947e-07	0.0228127	0.000304289
3312	hspa8		118	49	86	7.74526e-07	0.0179005	0.000108811
7849	pax8		18	5	10	7.78283e-07	0.00114727	1.45483e-05
1827	dscr1		17	5	9	7.79392e-07	0.0456729	0.000104532
4602	myb		136	18	57	7.79698e-07	2.05849e-05	5.22156e-06
3238	hoxd12		10	3	5	7.79699e-07	0.00782639	5.2777e-07
5358	pls3		2	1	1	7.84251e-07	0.0375489	0.00183987
132884	evc2		2	1	1	7.94636e-07	0.055548	0.00280113
167153	papd4		1			8.00881e-07
27115	pde7b		1			8.01131e-07
4342	mos		8	3	4	8.04277e-07	0.000665975	4.95668e-05
121774	crv		5		1	8.06049e-07		1.506e-05
2146	ezh2		37	20	28	8.0636e-07	0.0472175	0.000448181
3342	htc2		4		1	8.09557e-07		0.0009251
81629	tssk3		1	1	1	8.12057e-07	0.00454697	4.50611e-05
10395	dlc1		7	1	5	8.15022e-07	0.00441479	0.000504859
56672	c11orf17		1	1	1	8.18551e-07	0.0403938	8.63303e-05
151	adra2b		9	3	4	8.256e-07	0.0433739	0.003193
11227	galnt5		1	1	1	8.27812e-07	0.00690882	0.000571477
6710	sptb		9	9	9	8.29526e-07	0.00184321	0.00132778
4188	mdfi		112	102	106	8.34955e-07	0.0113139	0.0162502
10195	alg3		1			8.3752e-07
64100	elspbp1		40	2	12	8.37631e-07	0.00259593	3.64344e-05
6387	cxcl12		85	7	19	8.4089e-07	0.0923423	0.000908948
8476	cdc42bpa		11	5	9	8.43075e-07	0.00155729	0.00286804
30062	rax		1	1	1	8.43204e-07	4.07139e-05	0.000422054
8445	dyrk2		6	3	5	8.43572e-07	0.0788408	7.07834e-06
54207	kcnk10		1			8.45142e-07
525	atp6v1b1		4	3	3	8.48087e-07	0.0108791	0.00112792
54796	bnc2		1	1	1	8.49881e-07	0.000162869	1.45028e-05
5307	pitx1		28	7	14	8.50101e-07	7.13085e-06	3.47419e-07
60675	prok2		9		2	8.51944e-07		0.00125081
29058	c20orf30		3	3	3	8.53042e-07	0.0112829	0.00030219
2157	f8		43	14	21	8.56578e-07	0.0682718	0.0529756
54665	rsbn1		1	1	1	8.68864e-07	0.0424998	7.69553e-05
8139	gan		6	1	2	8.69551e-07	0.0137353	9.11602e-06
2140	eya3		5	5	5	8.6983e-07	0.00452793	0.00047883
842	casp9		132	35	49	8.70223e-07	0.00326942	3.47008e-05
3052	hccs		10		2	8.72479e-07		0.000797575
54853	wdr55		1			8.75502e-07
364	aqp7		3			8.7812e-07
9211	lgi1		6			8.8101e-07
57619	shroom3		4	1	2	8.82583e-07	0.0113574	0.00227331
398	arhgdig		6	6	6	8.86385e-07	0.0693852	0.000903904
4081	mab21l1		1			8.86748e-07
8477	gpr65		2		1	8.87099e-07		0.00476112
1609	dgkq		2	1	1	8.87492e-07	0.0446163	0.00153063
730	c7		3	3	3	8.89687e-07	0.0207083	5.83523e-05
25791	ngef		6	2	3	8.90234e-07	0.114284	0.0314947
355	fas	1	116	35	42	8.91108e-07	3.71236e-05	4.50494e-05
55937	apom		9	2	5	8.91157e-07	0.00521479	2.249e-05
7791	zyx		40	15	21	8.93735e-07	0.00381601	5.87034e-05
4086	smad1		185	110	149	9.08443e-07	0.00369268	0.000512862
2618	gart		1		1	9.10661e-07		0.00130373
56914	otor		14		2	9.21385e-07		0.0110451
64386	mmp25		8	2	4	9.21827e-07	0.0058163	8.53847e-05
6492	sim1		14	1	4	9.22847e-07	0.0223274	0.0348386
54538	robo4		5	1	2	9.28318e-07	0.122566	0.000208779
55361	pi4kii		2	1	1	9.32957e-07	0.0154975	0.000257643
128408	bhlhb4		34		21	9.36661e-07		8.60928e-06
4234	mettl1		7	3	6	9.39815e-07	0.00375379	0.00115931
92335	lyk5		2	2	2	9.4301e-07	0.00595872	4.74226e-05
3197	hoxa@		4		1	9.43831e-07		0.000111683
10620	arid3b		4	1	3	9.46947e-07	0.000158175	1.49392e-05
22999	rims1		25	14	20	9.51136e-07	0.00865349	0.000206429
5122	pcsk1		35	4	17	9.57553e-07	0.0250754	0.00216554
55840	eaf2		5	4	4	9.68816e-07	0.0309061	0.0098222
9242	msc		38	5	9	9.70369e-07	0.00781838	0.000562951
91662	nlrp12		3	2	2	9.71984e-07	0.0183481	0.0133519
9935	mafb		29	1	11	9.72377e-07	0.000322978	1.46179e-06
79650	c16orf57		1	1	1	9.76942e-07	0.00486405	3.07519e-05
10885	wdr3		1	1	1	9.82435e-07	0.0158088	7.41661e-06
9994	casp8ap2		15	5	10	9.85887e-07	0.00191811	0.00466051
123920	cmtm3		3	3	3	9.88357e-07	0.010157	0.000134954
1465	csrp1		3	1	1	9.88755e-07	0.000595059	2.92043e-06
4080	maa		11		3	9.89957e-07		4.24965e-05
627	bdnf		270	10	42	9.9002e-07	0.00032697	5.36606e-06
4627	myh9		16	13	15	9.97426e-07	0.00256594	2.02219e-05
2898	grik2		29	15	19	9.99835e-07	0.00072576	0.000133909
1497	ctns		2		1	1.00903e-06		3.22435e-05
80315	cpeb4		1			1.01412e-06
120	add3		6	1	3	1.01606e-06	0.0542059	0.000174759
663	bnip2		10	7	9	1.01607e-06	0.0659216	0.002837
9643	morf4l2		8	6	6	1.01802e-06	0.000184298	1.12336e-06
10307	apbb3		5	3	3	1.02172e-06	0.00184183	1.19902e-06
64123	eltd1		1			1.0225e-06
6619	snapc3		3	2	3	1.02311e-06	0.000179312	6.15129e-06
728	c5ar1		73	7	18	1.02469e-06	0.20326	0.000347677
11215	akap11		9	4	9	1.02934e-06	0.0100309	0.0012545
6262	ryr2		29	11	20	1.03163e-06	0.0640179	2.33727e-05
56172	ankh		12		4	1.03731e-06		2.495e-05
84570	col25a1		3	3	3	1.03944e-06	0.00889452	9.88692e-07
135935	nobox		4			1.04942e-06
3200	hoxa3		7	1	1	1.0578e-06	0.00237488	0.000229243
53366	sm2		3			1.07305e-06
6575	slc20a2		1			1.07658e-06
5411	pnn		18	15	15	1.07885e-06	0.0303535	0.0394464
7867	mapkapk3		11	6	10	1.07995e-06	0.00730321	8.49981e-05
393	arhgap4		4	1	1	1.08485e-06	0.0934022	0.00260053
448989	ps7		2		1	1.0858e-06		0.000420743
51582	azin1		1			1.08767e-06
10127	znf263		19	9	14	1.08774e-06	0.0144891	0.00684762
7855	fzd5		8	5	7	1.0879e-06	0.0549774	0.000378967
5170	pdpk1		40	36	36	1.10147e-06	0.0449236	0.00705323
252983	stxbp4		7	2	5	1.11094e-06	0.0575443	0.00085713
27124	pib5pa		6			1.11263e-06
54345	sox18		10	2	3	1.11302e-06	0.00183697	5.0146e-05
55167	msl2l1		6		3	1.11874e-06		0.000473488
384	arg2		82	1	17	1.12746e-06	0.00633336	5.50582e-06
449520	ggnbp1		1	1	1	1.12944e-06	0.0477268	0.000645969
4194	mdm4		30	23	28	1.13772e-06	0.000836735	0.00013068
26033	atrnl1		1	1	1	1.13824e-06	0.0828534	0.000320966
56616	diablo		43	9	15	1.13984e-06	0.00704266	0.0011713
1237	ccr8		11	4	5	1.14136e-06	0.00818645	0.00110439
1288	col4a6		10	10	10	1.14187e-06	0.00325554	0.000103959
1113	chga		16	2	5	1.14489e-06	0.0965176	0.00918877
2903	grin2a		51	23	34	1.14999e-06	0.000185301	1.34185e-06
5604	map2k1		202	33	70	1.15059e-06	0.000151037	0.000259911
5183	pepc		8		1	1.15399e-06		7.33423e-05
221079	arl5b		1	1	1	1.1554e-06	0.00432796	3.34521e-05
3512	igj		8	2	3	1.16246e-06	0.121549	2.06372e-05
81704	dock8		4	4	4	1.16506e-06	0.0489964	0.00267933
1903	edg3		20	4	7	1.16528e-06	0.0645537	0.017124
1268	cnr1		50	6	17	1.17052e-06	0.00264142	1.75686e-05
8213	bas		13		2	1.17159e-06		0.000611703
4752	nek3		5	3	4	1.18043e-06	0.0540846	0.000330242
2569	gabrr1		10	10	10	1.187e-06	0.0172151	0.000435378
10642	igf2bp1		1			1.19204e-06
64283	rgnef		4	4	4	1.19239e-06	0.0149854	2.59334e-05
9841	zbtb24		2	1	1	1.19634e-06	0.0135762	0.0173331
3630	ins		116	16	41	1.19721e-06	0.00392733	4.99891e-05
139716	gab3		14	8	11	1.2028e-06	0.0225873	0.000827647
10558	sptlc1		3	1	1	1.20349e-06	0.529354	0.541589
586	bcat1		2	1	2	1.21651e-06	0.0345387	0.000770906
57453	dscaml1		3	3	3	1.21849e-06	0.00193162	6.70521e-06
5204	pfdn5		5	5	5	1.21883e-06	0.00878194	0.000920234
3747	kcnc2		1		1	1.24069e-06		7.05694e-05
4159	mc3r		5	2	3	1.24327e-06	0.0206673	0.00580453
83871	rab34		8	5	5	1.24366e-06	0.00369718	0.000383986
9856	kiaa0319		2	2	2	1.24587e-06	0.0283104	0.00774943
5228	pgf		48	4	6	1.24588e-06	0.00599074	0.000143595
23462	hey1		28	8	11	1.26392e-06	0.0146458	0.00174115
6324	scn1b		2	2	2	1.26807e-06	0.00253412	0.000364137
63974	neurod6		2	1	1	1.26866e-06	0.00170447	2.85204e-05
10265	irx5		3		2	1.27402e-06		6.17576e-06
7423	vegfb		8	4	5	1.27916e-06	0.00580014	4.38666e-05
10666	cd226		16	4	10	1.27942e-06	0.00547955	0.000346888
81545	fbxo38		1	1	1	1.28361e-06	0.539697	0.00183886
8048	csrp3		7	7	7	1.28478e-06	1.67597e-05	2.7404e-07
1908	edn3		13	5	7	1.29128e-06	0.0431445	0.0119154
10847	srcap		10	5	5	1.29349e-06	7.1411e-05	5.02149e-06
5121	pcp4		1	1	1	1.29483e-06	0.00164153	0.000937586
7786	map3k12		42	11	23	1.29508e-06	0.0280631	1.70187e-06
2517	fuca1		1			1.29511e-06
91833	wdr20		6		2	1.29873e-06		0.000333864
1292	col6a2		2	2	2	1.29931e-06	0.0977776	0.00100948
1009	cdh11		8	2	2	1.30149e-06	0.000241878	1.80733e-05
1010	cdh12		2	2	2	1.30828e-06	0.00127302	4.21556e-05
80243	depdc2		5	1	1	1.31583e-06	0.0655428	0.0116409
4214	map3k1		120		36	1.32102e-06		2.80752e-05
4759	neu2		20		11	1.32179e-06		0.00114111
7080	titf1		83	12	40	1.32578e-06	0.000124472	3.26955e-06
3235	hoxd9		5	2	3	1.32984e-06	0.00125191	5.22071e-05
81565	ndel1		11	7	7	1.33193e-06	8.30447e-05	1.828e-07
9882	tbc1d4		14	10	12	1.332e-06	0.014739	0.0013966
659	bmpr2		151	39	60	1.33205e-06	0.00256417	3.95511e-05
790	cad		6	6	6	1.33627e-06	0.0402587	0.000382302
50963	brks		1			1.33632e-06
5308	pitx2		73	6	15	1.34782e-06	0.00131658	5.78248e-06
7332	ube2l3		24	16	21	1.3528e-06	0.0022331	1.81107e-05
3202	hoxa5		17	6	11	1.35582e-06	3.83712e-06	2.50108e-07
7839	lsl		1			1.36656e-06
6988	tcta		1	1	1	1.36694e-06	0.00491303	3.02996e-05
3631	inpp4a		3	3	3	1.37457e-06	0.0125343	9.48084e-05
57468	slc12a5		10		4	1.37498e-06		0.000211161
4590	muc8		2		1	1.38059e-06		1.7021e-06
26959	hbp1		22	8	12	1.38064e-06	0.00362656	0.00166817
64641	ebf2		2		1	1.38161e-06		1.86997e-07
1881	ebm		2		1	1.38266e-06		1.49169e-06
334	aplp2		26	9	16	1.38599e-06	4.04485e-05	9.93479e-07
56920	sema3g		1		1	1.39827e-06		0.00121139
122953	jdp2		19	12	13	1.41525e-06	0.000977769	8.61486e-06
322	apbb1		39	14	27	1.4325e-06	0.00492093	2.64668e-07
2745	glrx		20	3	5	1.43636e-06	0.000895769	2.39808e-06
10231	dscr1l1		3	1	2	1.43867e-06	0.0439954	8.84329e-05
4830	nme1		40	16	25	1.44358e-06	0.00105036	0.000243247
8322	fzd4		7	6	7	1.44917e-06	0.00386575	0.000144164
147111	notum		4			1.45276e-06
5205	atp8b1		4		1	1.45366e-06		0.0067302
29967	lrp12		7	6	6	1.45402e-06	0.0315533	0.00961376
51291	gmip		2	2	2	1.45513e-06	0.0425828	0.00212238
23566	edg7		10	1	2	1.45698e-06	0.110539	0.00888637
648	bmi1		34	13	21	1.45707e-06	0.0279726	0.000957134
5089	pbx2		30	19	21	1.46162e-06	0.00895849	3.06814e-05
5814	purb		2	1	1	1.48145e-06	2.83447e-05	1.21009e-05
57534	mib1		10	2	3	1.4869e-06	0.016357	0.00366782
4130	map1a		26	18	21	1.48851e-06	0.0109993	0.000999654
3695	itgb7		15	15	15	1.49135e-06	0.00620851	2.30487e-05
4178	mco		2			1.49912e-06
4477	msmb		3		2	1.50272e-06		0.000434212
80333	kcnip4		4	2	3	1.50626e-06	0.0140711	0.00011128
8736	myom1		6	2	3	1.50812e-06	0.000944051	0.00014709
84958	sytl1		9	3	5	1.50957e-06	0.0702322	0.00145525
55714	odz3		1	1	1	1.5117e-06	0.00421272	2.83843e-05
599	bcl2l2		27	8	12	1.51421e-06	0.0535958	0.00400502
7803	ptp4a1		4	2	2	1.5206e-06	0.00588203	0.00116928
3171	foxa3		5	1	3	1.52244e-06	0.00172381	6.6495e-06
7226	trpm2		10	2	2	1.53764e-06	0.00945934	0.00442071
9984	thoc1		1	1	1	1.53802e-06	0.000178513	1.64902e-05
201161	prr6		8		3	1.54245e-06		0.00163456
3020	h3f3a		12	12	12	1.55123e-06	0.000242048	3.50383e-05
2996	gype		6		2	1.55397e-06		0.00886758
58486	zbed5		1	1	1	1.55898e-06	0.00431101	3.959e-05
8649	map2k1ip1		8	8	8	1.57536e-06	8.4131e-05	7.25694e-05
1839	hbegf		98	11	26	1.58535e-06	0.0380905	0.00066344
3707	itpkb		6	4	5	1.58547e-06	0.0381188	0.000180993
10581	ifitm2		7	2	3	1.59151e-06	0.040085	0.00012854
6464	shc1		230	113	154	1.5993e-06	0.0526913	1.7365e-05
23760	pitpnb		1	1	1	1.60875e-06	0.00190385	9.55038e-06
3574	il7		74	2	5	1.60901e-06	0.0350429	0.00102891
3131	hlf		3	3	3	1.61086e-06	0.000225558	5.18054e-06
4043	lrpap1		11	11	11	1.61173e-06	0.000940829	2.98877e-05
8324	fzd7		13	6	9	1.62019e-06	0.0865256	0.00174545
9282	crsp2		12	7	9	1.62085e-06	0.000376402	3.90515e-06
7055	thas		7		2	1.62354e-06		0.00206349
55679	lims2		3	2	2	1.63141e-06	0.00434852	8.54156e-05
10981	rab32		5	2	3	1.63204e-06	0.0114432	0.000109538
2301	foxe3		3			1.6443e-06
157638	fam84b		1	1	1	1.64685e-06	0.00604562	0.00236355
360	aqp3		13	1	4	1.6517e-06	0.0243282	0.000384561
9132	kcnq4		4	1	1	1.65339e-06	0.00512105	0.012175
10787	nckap1		11	9	9	1.6648e-06	0.132988	0.0106329
57621	zbtb2		1	1	1	1.66931e-06	0.000151686	3.35365e-06
5954	rcn1		2	1	2	1.66968e-06	0.0184935	5.94162e-05
1365	cldn3		11	6	8	1.67629e-06	0.0345367	0.00207961
8875	vnn2		2	1	1	1.67903e-06	0.00552233	0.000354736
23157	2009-09-06		7	4	7	1.68341e-06	0.00390953	1.02396e-05
255631	col24a1		3			1.68433e-06
84932	rab2b		2	2	2	1.68544e-06	0.00579492	4.19631e-05
25825	bace2		8	1	3	1.69767e-06	0.000673669	3.01666e-07
165679	c3orf57		2			1.69864e-06
6897	tars		1	1	1	1.71481e-06	0.15153	0.0954183
783	cacnb2		3	2	2	1.72472e-06	0.0319554	0.000112358
2182	acsl4		6			1.72734e-06
3028	hsd17b10		5	1	3	1.73641e-06	0.000711023	6.78539e-08
10856	ruvbl2		13	9	12	1.74401e-06	0.00599471	7.50318e-05
3233	hoxd4		11	5	9	1.74555e-06	1.07187e-05	1.30653e-07
84867	ptpn5		4	3	3	1.74731e-06	0.00360811	4.21359e-05
8613	ppap2b		3	2	2	1.7491e-06	0.0740508	0.000681677
130074	loc130074		23		14	1.75723e-06		0.000220923
9632	sec24c		4	2	2	1.76709e-06	0.0043002	0.000207272
7896	ts13		3			1.76729e-06
2322	flt3		31	10	15	1.7752e-06	0.0459997	0.000556127
9904	rbm19		9	1	1	1.77724e-06	0.0214513	0.000190593
4309	mlvi2		1		1	1.7783e-06		0.536133
26960	nbea		6	4	5	1.77862e-06	0.00444429	9.08689e-05
9497	slc4a7		4	3	3	1.78671e-06	0.029791	0.00374717
6329	scn4a		11	7	9	1.78853e-06	0.00234993	0.00710424
5989	rfx1		25	13	16	1.7933e-06	0.00150607	1.04812e-05
2657	gdf1		2		1	1.79909e-06		0.000406314
90226	ucn2		38	2	17	1.80345e-06	0.073043	0.000266089
11226	galnt6		1	1	1	1.80593e-06	0.11047	0.000823316
4054	ltbp3		6	6	6	1.80816e-06	0.0873089	0.00522872
1285	col4a3		28	17	17	1.8193e-06	0.00444847	0.000210856
1308	col17a1		20	12	17	1.8221e-06	0.0116973	0.000154608
5138	pde2a		1			1.82494e-06
60676	pappa2		5	4	5	1.83098e-06	0.0180464	7.16047e-05
5821	pwcr		2			1.83978e-06
998	cdc42		309	83	139	1.84113e-06	0.0419517	0.00350998
7554	znf8		5	5	5	1.84176e-06	0.00689929	0.000452505
158798	akap14		3	3	3	1.84451e-06	0.0266273	7.12125e-05
3762	kcnj5		2	1	1	1.84868e-06	0.0620164	4.02753e-05
90	acvr1		75	61	64	1.85476e-06	0.0180609	0.000553127
6662	sox9		82	9	28	1.85751e-06	0.00196646	4.90719e-05
4599	mx1		18	10	11	1.85764e-06	0.00620777	0.00016709
51807	tuba8		6	5	5	1.86072e-06	0.00114245	1.82764e-05
596	bcl2		426	70	121	1.8688e-06	0.0331296	0.000435311
5494	ppm1a		15	13	15	1.86911e-06	0.0264944	0.00708911
6750	sst		159	5	33	1.87188e-06	0.00368067	0.00016412
117178	ssx2ip		5	5	5	1.90515e-06	0.000140923	8.98513e-05
5376	pmp22		4	3	3	1.91055e-06	0.00404816	0.00123138
3098	hk1		24	4	7	1.91315e-06	0.261652	0.000347619
4513	cox2		3	2	3	1.91843e-06	0.0187891	0.0036333
84875	parp10		3	2	3	1.91938e-06	0.039746	0.00337778
27121	dkk4		1			1.92106e-06
162083	tnt		21		5	1.92228e-06		0.00131413
218	aldh3a1		10		1	1.94464e-06		0.000326024
8519	ifitm1		4	3	3	1.94635e-06	0.0279088	0.000872175
3693	itgb5		35	22	27	1.94913e-06	0.00634646	2.42417e-05
2009	eml1		4	3	4	1.95847e-06	0.0011942	3.82144e-05
30012	tlx3		5	1	1	1.96316e-06	0.00102483	2.40696e-05
5030	p2ry4		7		2	1.96366e-06		0.00228186
283600	c14orf68		1			1.96598e-06
90993	creb3l1		2	2	2	1.97751e-06	0.00260429	1.83334e-05
126374	wtip		3	2	2	1.97864e-06	0.0088028	0.000471408
83992	cttnbp2		3	1	3	1.98241e-06	0.0243883	0.00116281
7781	slc30a3		5	3	5	1.98267e-06	0.0724113	1.45425e-05
10984	kcnq1ot1		2			1.98874e-06
5526	ppp2r5b		2	2	2	1.9911e-06	0.00932581	0.00890039
9702	cep57		4	3	3	1.99997e-06	0.0671196	0.00197238
27156	rtdr1		2	2	2	2.0061e-06	0.0028155	8.33389e-06
23493	hey2		29	9	12	2.01254e-06	0.0285154	0.000218676
57496	mkl2		3	2	2	2.02097e-06	0.000275158	5.3581e-05
30833	nt5c		7		2	2.02602e-06		0.00420855
26511	chic2		12	8	9	2.03361e-06	0.0817266	0.0216618
55596	zcchc8		2	1	2	2.04526e-06	0.12268	0.00016199
6223	rps19		6	3	5	2.04583e-06	0.0967091	0.00199167
3575	il7r		14	13	13	2.04722e-06	0.0174483	2.32904e-05
3811	kir3dl1		4	2	2	2.04857e-06	0.0284364	0.00246317
7040	tgfb1		405	33	89	2.05465e-06	0.0165034	0.000241452
4884	nptx1		12	2	8	2.05887e-06	0.0578454	2.29471e-05
333	aplp1		32	23	28	2.06081e-06	0.000326912	1.51918e-05
8929	phox2b		28		4	2.06103e-06		5.25455e-05
23370	arhgef18		2	2	2	2.06622e-06	0.0846633	0.00223905
3479	igf1		360	14	62	2.07025e-06	0.0576367	3.11289e-05
421	arvcf		10	5	6	2.08946e-06	0.00694518	0.00148921
1174	ap1s1		5	4	4	2.10581e-06	0.00058114	4.65227e-05
84335	akt1s1		5	5	5	2.10695e-06	0.0622322	0.0121957
1179	clca1		12	2	4	2.11447e-06	0.0314281	0.000381549
7903	st8sia4		5	1	2	2.11662e-06	0.00223555	0.00150757
83857	tmtc1		3		1	2.14189e-06		3.97457e-05
8516	itga8		4	4	4	2.14371e-06	0.0208177	0.000593122
5255	phka1		2	1	1	2.14391e-06	0.0426594	7.39226e-05
116844	lrg1		1	1	1	2.14716e-06	0.110374	0.000754371
1014	cdh16		2	1	1	2.16724e-06	0.000281136	5.90747e-06
3952	lep		280	9	39	2.17543e-06	0.0200325	1.12296e-06
3773	kcnj16		5	3	4	2.19615e-06	0.02644	0.000626521
5156	pdgfra		27	24	24	2.20206e-06	0.0322465	2.60574e-05
51384	wnt16		1			2.20434e-06
60592	scoc		3	2	2	2.20822e-06	0.2959	0.025
9465	akap7		3	2	3	2.21136e-06	0.0512542	0.000206054
27314	rab30		1	1	1	2.21294e-06	0.0049383	0.000963573
2214	fcgr3a		12	12	12	2.21584e-06	0.192517	1.40049e-05
23467	nptxr		10	2	5	2.22069e-06	0.0657663	0.0231508
4733	drg1		4	4	4	2.22575e-06	0.0300493	0.000154325
440275	eif2ak4		18	3	8	2.23158e-06	0.00809608	0.00454849
3898	lad1		2	1	1	2.23192e-06	0.0201587	0.00042073
5514	ppp1r10		5	1	5	2.24085e-06	0.0149466	3.35046e-05
3977	lifr		24	12	14	2.2414e-06	0.000870612	1.10246e-06
94032	camk2n2		3	3	3	2.25179e-06	0.00157796	5.05499e-05
552	avpr1a		9	3	6	2.26007e-06	0.0697588	0.00305456
892	ccnc		9	3	4	2.26263e-06	0.015977	0.00333938
2812	gp1bb		3	3	3	2.26505e-06	0.077276	0.000221663
55806	hr		8	5	7	2.26746e-06	0.0111052	6.84555e-06
23154	ncdn		10	2	3	2.27303e-06	0.0013309	0.000479039
9421	hand1		32	11	15	2.27652e-06	0.0351958	0.000622136
5579	prkcb1		65	65	65	2.28371e-06	0.0026692	8.48941e-05
9855	farp2		6	2	2	2.30148e-06	0.0161105	0.0100727
9940	dlec1		1		1	2.31332e-06		2.16532e-06
134957	stxbp5		7	3	5	2.31584e-06	0.00541079	0.000613594
55084	sobp		1	1	1	2.31741e-06	0.0076586	0.000597697
4223	meox2		18	8	9	2.32442e-06	0.125583	0.000175311
55620	stap2		12	10	10	2.33875e-06	0.007818	0.000190194
5160	pdha1		10	8	8	2.36276e-06	0.0818733	0.000170309
5778	ptpn7		7	4	5	2.37442e-06	0.0255388	0.00166398
85461	tanc1		12	12	12	2.38063e-06	0.0229496	0.000288872
6857	syt1		31	16	26	2.38179e-06	0.00356349	4.45528e-05
953	entpd1		3	1	2	2.38183e-06	0.00580333	0.00931508
7417	vdac2		6	4	5	2.3828e-06	0.0575519	7.32457e-06
55503	trpv6		9	5	8	2.38567e-06	0.0031017	0.000122991
5274	serpini1		5	2	3	2.40033e-06	0.0572957	5.25935e-06
23097	cdc2l6		6	3	5	2.40838e-06	0.0783498	3.17603e-05
4888	npy6r		64		10	2.41435e-06		4.67172e-05
4778	nfe2		24	10	20	2.43937e-06	0.00129599	3.11035e-06
93973	actr8		2	1	2	2.44399e-06	0.00527704	0.000218764
9817	keap1		18	5	10	2.452e-06	0.0106078	0.00119069
1084	ceacam3		5	4	4	2.45229e-06	0.00654603	0.000920017
56942	c16orf61		1			2.45862e-06
1431	cs		17	4	5	2.46507e-06	0.00891518	0.00252503
10664	ctcf		37	6	23	2.4652e-06	0.00641592	0.000122111
260425	magi3		12	12	12	2.48656e-06	0.00650398	0.000132917
890	ccna2		136	26	54	2.48899e-06	0.00252518	2.89936e-05
11330	ctrc		5	3	5	2.49753e-06	0.00155792	7.57408e-05
2066	erbb4		50	22	37	2.49977e-06	0.00900812	0.000547232
6505	slc1a1		15	3	5	2.50545e-06	0.0165191	0.00159916
3868	krt16		10	1	1	2.5055e-06	0.153554	0.0464293
9545	rab3d		11	6	10	2.50947e-06	0.0103584	0.00176965
5596	mapk4		3	3	3	2.51082e-06	0.00915682	0.0011889
10690	fut9		1			2.51591e-06
9656	mdc1		17	11	12	2.52146e-06	1.22797e-06	2.45489e-07
4093	smad9		121	110	114	2.52725e-06	0.0680874	0.00265928
5829	pxn		180	63	108	2.53374e-06	0.000725638	1.83732e-06
9907	kiaa0415		1	1	1	2.53458e-06	0.0142401	0.0168055
2919	cxcl1		60	4	25	2.53977e-06	0.178341	6.48301e-05
51364	zmynd10		8	1	3	2.54e-06	0.0485933	2.40808e-05
161	ap2a2		17	12	16	2.54637e-06	0.00156795	9.65016e-06
10993	sds		1			2.54981e-06
10481	hoxb13		5	1	1	2.55799e-06	0.00108234	1.90489e-05
56246	mrap		4		1	2.57168e-06		0.00112065
7355	slc35a2		7	2	3	2.57866e-06	0.0236626	0.00573713
84839	raxl1		1	1	1	2.58691e-06	0.000105537	7.72598e-05
6430	sfrs5		15	6	10	2.59881e-06	0.154033	0.00790732
598	bcl2l1		239	51	82	2.62788e-06	0.0093502	6.37857e-05
2331	fmod		8	3	6	2.64788e-06	0.0215233	0.00282552
2538	g6pc		8	1	2	2.65954e-06	0.000628581	1.95976e-06
3709	itpr2		5	4	5	2.66294e-06	0.0275757	9.55537e-05
2015	emr1		5		2	2.6699e-06		0.00112208
131034	cpne4		16	16	16	2.67893e-06	0.0339557	0.0045457
3895	ktn1		7	7	7	2.68559e-06	0.04046	0.00184854
2326	fmo1		3			2.69141e-06
9462	rasal2		4	2	2	2.70586e-06	0.0410153	0.0302443
5106	pck2		35		11	2.73924e-06		4.14737e-06
83697	slc4a9		1			2.74375e-06
59343	senp2		13	6	9	2.75639e-06	0.000517824	0.0016291
154865	iqub		1	1	1	2.7748e-06	0.0136166	0.0169286
6001	rgs10		13	6	7	2.78037e-06	0.0240582	0.000321696
8130	catm		1			2.7891e-06
643432	tsg1		1			2.79076e-06
288	ank3		19	11	17	2.7971e-06	0.00593835	0.000913984
113655	mfsd3		2	2	2	2.79869e-06	0.00515108	0.00339511
8850	pcaf		106	47	64	2.81446e-06	0.000247637	8.18146e-07
134285	tmem171		2			2.81461e-06
200734	spred2		4	2	3	2.82519e-06	0.104285	0.0241495
11070	tmem115		3		1	2.82984e-06		0.00120504
379	arl4d		19	19	19	2.84522e-06	0.00365867	0.00012176
140738	tmem37		15		4	2.85958e-06		2.21017e-05
114990	vasn		3	3	3	2.86418e-06	0.0217433	0.000578955
111	adcy5		8	7	7	2.86597e-06	0.0602531	0.000205847
56963	rgma		7	2	4	2.87615e-06	0.0868745	0.00208626
1260	cnga2		2	2	2	2.87795e-06	0.00209351	0.000568376
5334	plcl1		3		3	2.8782e-06		2.58782e-05
6185	rpn2		1	1	1	2.88914e-06	0.0447357	0.000909414
286075	znf707		1	1	1	2.89151e-06	0.0147891	0.0170686
1758	dmp1		8	2	2	2.90957e-06	0.148543	7.82749e-05
5660	psap		12	11	11	2.91462e-06	0.00923497	0.00410599
9231	dlg5		8	8	8	2.91788e-06	0.00133363	3.55377e-05
151742	ppm1l		25	1	13	2.92186e-06	0.0357486	0.000483927
362	aqp5		11	1	5	2.9294e-06	0.0157006	0.00058853
2121	evc		2			2.93366e-06
148398	samd11		1			2.93688e-06
6565	slc15a2		3	1	3	2.93937e-06	0.008284	4.9824e-05
860	runx2		142	24	60	2.96026e-06	0.000621419	7.40989e-06
150084	loc150084		6	2	4	2.96125e-06	0.131301	0.0332443
9559	vps26a		1			2.96169e-06
23046	kif21b		2		1	2.96569e-06		5.34449e-05
229	aldob		6	2	5	2.96897e-06	0.0399943	0.000108484
10777	arpp-21		6		2	2.98395e-06		4.35094e-05
5796	ptprk		6	6	6	3.00226e-06	0.000239134	1.29922e-05
4968	ogg1		18	3	12	3.00595e-06	0.0268949	8.05152e-05
4856	nov		14	11	11	3.00606e-06	0.0480909	0.000132136
84079	ankrd27		1	1	1	3.01592e-06	0.00462687	0.000932693
23223	rrp12		1	1	1	3.01755e-06	0.00859027	0.000333605
1319	cord1		4		1	3.01947e-06		0.00768015
252839	tmem9		1	1	1	3.01985e-06	0.0137243	0.000538589
84775	znf607		1	1	1	3.02542e-06	0.013427	0.0166561
2222	fdft1		18	6	12	3.02762e-06	0.0369482	0.000475253
5553	prg2		8	7	7	3.03357e-06	0.128226	0.00471279
94005	pigs		1			3.03656e-06
1139	chrna7		3	3	3	3.06495e-06	0.0172538	1.00754e-05
9682	jmjd2a		11		3	3.06991e-06		5.31475e-05
344	apoc2		4	1	1	3.07784e-06	0.0215336	0.000740261
6540	slc6a13		2		2	3.08209e-06		0.000737314
660	bmx		32	17	21	3.08596e-06	0.000686224	3.48104e-06
168417	znf679		1	1	1	3.08977e-06	0.0161282	0.0212058
6558	slc12a2		26	2	10	3.09346e-06	0.0310368	0.00438608
2261	fgfr3		206	38	54	3.09573e-06	0.059089	0.00625339
51428	ddx41		78		22	3.10981e-06		1.96061e-05
2033	ep300		403	206	281	3.11251e-06	0.000114105	6.43089e-06
2135	extl2		2			3.11453e-06
389741	rp11-262h14.4		1	1	1	3.11582e-06	0.0138987	0.0178768
6940	znf354a		8	2	4	3.12463e-06	0.00679114	0.0023484
8359	hist1h4a		5	4	4	3.13994e-06	0.000451339	3.57979e-05
85019	c18orf45		1	1	1	3.14098e-06	0.0147536	0.0175403
7695	znf136		1	1	1	3.14674e-06	0.0143356	0.0160771
27141	cideb		5	3	3	3.16886e-06	0.103016	0.0101609
2909	grlf1		21	2	9	3.17115e-06	0.00502648	0.00060606
780904	pss		12		1	3.18158e-06		0.0197334
51100	sh3glb1		11	9	9	3.18805e-06	0.00873513	0.00438448
1046	cdx4		6	1	3	3.19208e-06	4.06234e-05	0.000175496
55049	c19orf60		1	1	1	3.19276e-06	0.0137907	0.0174515
23002	daam1		4	3	4	3.19736e-06	0.0256408	0.00101699
6098	ros1		186	4	15	3.20184e-06	0.000505297	0.000655814
81857	med25		7	7	7	3.20644e-06	0.0058087	0.00436328
130951	loc130951		1	1	1	3.21782e-06	0.000115156	8.27024e-05
58487	crebzf		1	1	1	3.22994e-06	0.0131269	0.00238834
8778	siglec5		5	1	4	3.23526e-06	0.0801335	0.000443166
8301	picalm		8	8	8	3.23712e-06	0.00800354	1.3313e-05
5872	rab13		16	4	9	3.24251e-06	0.0128997	0.00468661
1108	chd4		10	8	8	3.24412e-06	0.00763238	7.84463e-05
23408	sirt5		2			3.26334e-06
83482	scrt1		1			3.26361e-06
1287	col4a5		15	11	11	3.27323e-06	0.00330687	0.000111511
2551	gabpa		9	7	7	3.27336e-06	0.000123091	1.88442e-05
79071	elovl6		2			3.28675e-06
2139	eya2		12	6	7	3.28844e-06	0.0593931	0.00856211
1558	cyp2c8		7		1	3.29119e-06		4.45538e-06
51684	sufu		31	24	26	3.2962e-06	5.11349e-05	0.00011565
10138	yaf2		6	3	4	3.29741e-06	0.0473543	0.00100341
340784	hmx3		1		1	3.30606e-06		1.75095e-05
8842	prom1		1			3.30729e-06
4288	mki67		13	5	9	3.31182e-06	0.0429846	5.26819e-06
29128	uhrf1		10	4	6	3.32192e-06	0.00760556	0.000122788
9351	slc9a3r2		37	27	34	3.3266e-06	0.00821493	0.00149769
6097	rorc		20	1	3	3.33006e-06	0.00874917	0.00609491
4673	nap1l1		7	5	5	3.34144e-06	7.51605e-07	1.67224e-07
10507	sema4d		15	3	5	3.35754e-06	0.0379408	0.000112902
341	apoc1		11	1	3	3.36661e-06	0.0264067	2.07128e-09
23705	cadm1		14	5	12	3.36815e-06	0.0361438	0.0420464
8535	cbx4		9	9	9	3.37163e-06	0.000286584	8.39644e-05
6007	rhd		18		9	3.37464e-06		0.00124236
1055	cecr		12		6	3.3877e-06		8.83118e-06
1271	cntfr		21	8	11	3.39675e-06	0.0124903	0.00010867
10810	wasf3		7	4	4	3.41052e-06	0.123632	0.000657311
3219	hoxb9		20	8	9	3.41295e-06	0.000292987	2.08254e-05
10142	akap9		29	20	26	3.42385e-06	0.00206411	0.000232872
55561	cdc42bpg		2	2	2	3.42841e-06	0.07209	0.00288564
57679	als2		8	1	5	3.42962e-06	0.0328694	0.000320357
23621	bace1		45	18	29	3.43426e-06	0.0496204	0.000613134
22846	vash1		2			3.43438e-06
3001	gzma		28	5	10	3.44151e-06	0.000292431	0.000874026
9047	sh2d2a		9	6	6	3.44586e-06	0.015519	0.000107009
7145	tns1		31	2	19	3.44769e-06	0.00729247	3.96821e-05
7058	thbs2		11	3	3	3.45254e-06	0.130522	8.20123e-05
23212	rrs1		6	1	2	3.46573e-06	0.000859613	7.97875e-05
91768	cables1		11	8	10	3.46791e-06	2.67864e-06	1.98002e-06
4063	ly9		6	3	6	3.47228e-06	0.0143466	0.000586454
6238	rrbp1		13	2	6	3.47901e-06	0.0548311	0.000879719
23647	arfip2		15	8	10	3.51029e-06	0.0368552	0.00537402
7249	tsc2		78	22	35	3.51811e-06	0.0258453	0.0156821
9711	kiaa0226		1	1	1	3.52644e-06	0.0579191	0.00257481
50804	myef2		15		5	3.52877e-06		0.00011241
84527	znf559		1	1	1	3.53076e-06	0.0160388	0.0156581
2976	gtf3c2		6	3	3	3.54205e-06	0.000285534	0.000111366
81027	tubb1		1	1	1	3.54474e-06	0.0127269	0.000543155
164312	c20orf75		1	1	1	3.5574e-06	0.013639	0.016315
644076	glycam1		6		4	3.55845e-06		8.37622e-05
1191	clu		50	16	29	3.56346e-06	0.00202287	4.12258e-07
54578	ugt1a6		7		2	3.56896e-06		4.96578e-05
10891	ppargc1a		41	20	23	3.57225e-06	0.00974678	0.000590601
79444	birc7		9	5	5	3.5726e-06	0.0181284	7.11462e-05
55624	pomgnt1	1	12		3	3.57856e-06		6.06514e-09
112401	birc8		4	1	1	3.59875e-06	0.00508868	0.000138087
57522	srgap1		7	4	6	3.59917e-06	0.0587466	0.00410572
2131	ext1		10	2	2	3.60648e-06	0.00519133	0.000234931
8542	apol1		2	1	2	3.61732e-06	0.0472418	0.00263037
9883	pom121		19	15	19	3.63504e-06	0.0347616	0.000171407
10417	spon2		4		1	3.63966e-06		4.71183e-07
3886	krt35		1			3.64445e-06
3206	hoxa10		25	8	13	3.64814e-06	6.60246e-06	3.33391e-08
64856	vwa1		1	1	1	3.654e-06	0.0405064	5.55406e-06
847	cat		6	4	4	3.66615e-06	0.0136924	0.000209154
3625	inhbb		9	9	9	3.67038e-06	0.0200787	0.000639852
121549	ascl4		1	1	1	3.67202e-06	0.000693288	9.66597e-06
2065	erbb3		102	26	49	3.67602e-06	0.00100394	2.64028e-05
55920	rcc2		2	1	1	3.67946e-06	0.0222986	0.000611756
4851	notch1		117	44	54	3.70095e-06	0.0258722	2.4075e-05
261	amcn		2		1	3.7223e-06		0.000405272
1385	creb1		393	34	168	3.73117e-06	0.000211536	1.73309e-07
55308	ddx19a		5	2	4	3.75139e-06	0.0142143	0.00352899
2893	gria4		17	11	15	3.75405e-06	0.00852408	6.19126e-05
23064	setx		2		2	3.75781e-06		0.000261007
3291	hsd11b2		7		3	3.75882e-06		3.72488e-05
5291	pik3cb		17	7	9	3.76417e-06	0.0749021	0.000748314
9253	numbl		11	6	7	3.76763e-06	0.0166183	3.0808e-05
140679	slc32a1		7		6	3.7743e-06		0.0110249
316	aox1		2		1	3.7746e-06		0.000741993
220202	atoh7		3			3.78369e-06
10327	akr1a1		9	1	2	3.7894e-06	0.19382	0.000119979
494514	c18orf56		1	1	1	3.81201e-06	0.01353	0.0181604
9180	osmr		8	4	7	3.81507e-06	0.0162814	6.38683e-05
55527	fem1a		1	1	1	3.81541e-06	0.00304684	0.000150751
9652	kiaa0372		1	1	1	3.82884e-06	0.0596549	0.00304348
9200	ptpla		1			3.82934e-06
6720	srebf1		74	14	30	3.83727e-06	0.00130239	0.00019264
391	rhog		34	17	20	3.84987e-06	0.00671824	0.000194488
112936	vps26b		1	1	1	3.86288e-06	0.160742	0.000837381
64403	cdh24		3	3	3	3.87553e-06	0.0010563	9.84077e-06
84502	jph4		2		2	3.87842e-06		2.05267e-05
2305	foxm1		39	4	15	3.87897e-06	0.000195651	7.00991e-06
8904	cpne1		15	15	15	3.88261e-06	0.0376531	0.00508559
56990	cdc42se2		2	1	2	3.89311e-06	0.0228886	0.00326548
2875	gpt		15	1	2	3.90636e-06	0.0130146	0.0171341
6319	scd		46	1	13	3.91697e-06	0.093551	0.00140521
92856	imp4		3	1	1	3.91852e-06	0.230703	0.0559635
58477	srprb		1	1	1	3.9229e-06	6.73751e-06	2.70938e-07
83656	c8orf12		1			3.92938e-06
6853	syn1		61	24	37	3.94775e-06	0.00242273	0.000805913
5306	pitpna		4	4	4	3.95955e-06	0.0300601	0.00338389
51062	spg3a		5		1	3.96503e-06		0.0029644
116461	c1orf19		3	3	3	3.96801e-06	0.00459808	0.000126397
2905	grin2c		15	5	8	3.97198e-06	0.0205862	0.000107633
4161	mc5r		4	3	4	3.97791e-06	0.053457	2.22216e-05
1441	csf3r		25	17	18	3.98134e-06	0.0282129	1.23207e-05
5365	plxnb3		9	8	8	3.99738e-06	0.000222522	2.40225e-06
5860	qdpr		12		5	4.00444e-06		3.75542e-05
5678	psg9		5	5	5	4.01275e-06	0.0115276	0.000509488
55898	unc45a		1	1	1	4.01896e-06	0.0589206	0.0034317
81876	rab1b		8	7	7	4.0484e-06	0.194471	0.146125
25913	pot1		11	3	9	4.05011e-06	0.0417992	0.00135039
338339	clec4d		13		4	4.05594e-06		8.45084e-05
283149	bcl9l		1		1	4.05866e-06		0.002673
10785	wdr4		1	1	1	4.07031e-06	0.0059722	0.00206881
2868	grk4		46	3	18	4.07378e-06	0.00230244	0.0145589
4087	smad2		266	163	200	4.07774e-06	0.000186201	5.3344e-05
5451	pou2f1		73	30	60	4.0984e-06	0.00140556	1.69073e-06
2648	gcn5l2		43	12	20	4.10045e-06	0.000852232	8.01693e-08
687	klf9		8	1	3	4.10262e-06	0.0127933	0.000731025
10933	morf4l1		10	5	6	4.10706e-06	0.000271784	3.60731e-06
57822	grhl3		19	2	4	4.10862e-06	0.543564	0.0017511
28988	dbnl		8	5	8	4.11755e-06	0.0920817	0.00133422
5345	serpinf2		38	15	21	4.11949e-06	0.0218801	0.0119147
8287	usp9y		3	1	1	4.13671e-06	0.000108731	0.000528186
80380	pdcd1lg2		16		3	4.1406e-06		0.00378864
619543	sca29		5		2	4.14281e-06		0.00192203
3224	hoxc8		18	8	11	4.16742e-06	0.00458586	5.64926e-06
10253	spry2		34	12	17	4.17238e-06	0.0884608	0.0130792
57610	ranbp10		8	7	7	4.17601e-06	0.00390236	0.000358416
1414	crybb1		1	1	1	4.18631e-06	0.0402808	0.000374628
138429	pip5kl1		2	2	2	4.19926e-06	0.044889	0.00194982
4654	myod1		218	43	74	4.20673e-06	0.000776272	1.54197e-05
9324	hmgn3		1		1	4.20943e-06		0.00297073
29986	slc39a2		4		3	4.21269e-06		0.00128832
147841	spc24		3			4.2305e-06
6096	rorb		4	4	4	4.23392e-06	3.30707e-05	8.12061e-06
1136	chrna3		5	2	2	4.23888e-06	0.0912452	0.0135003
7136	tnni2		7	7	7	4.24038e-06	0.0478926	0.000336134
7357	ugcg		3	2	2	4.24699e-06	0.0438039	0.0115941
2358	fprl1		6	1	2	4.24854e-06	0.0791799	0.00266364
22895	rph3a		14	10	14	4.27288e-06	0.0119462	0.000552013
7008	tef		9	1	2	4.28108e-06	0.00190228	0.000684277
2550	gabbr1		10	5	5	4.30455e-06	0.137975	0.00458564
3963	lgals7		4	1	2	4.30783e-06	0.0251852	0.00284378
56244	btnl2		3		2	4.31071e-06		0.00105627
814	camk4		31	7	18	4.33007e-06	0.00131321	1.62774e-06
4090	smad5		63	34	44	4.33772e-06	0.0350748	0.00982174
6934	tcf7l2		25	7	11	4.34001e-06	0.000181527	2.63515e-06
28887	igkv2d-19		1		1	4.34883e-06		8.69974e-06
10645	camkk2		9	3	7	4.3547e-06	0.000687989	7.68978e-05
2559	gabra6		17		8	4.36055e-06		0.00018097
83881	mixl1		8			4.36333e-06
27181	siglec8		2			4.36432e-06
3781	kcnn2		2	1	1	4.37566e-06	0.00173544	0.00123994
22869	znf510		1	1	1	4.37835e-06	0.00447039	0.00105028
588	bcgf1		4			4.38307e-06
3151	hmgn2		13	6	8	4.3874e-06	0.0101992	0.000278316
9479	mapk8ip1		47	16	32	4.38776e-06	0.0202295	1.17301e-07
54737	hsmpp8		1	1	1	4.39233e-06	0.00592507	0.000573788
27043	pelp1		24	12	16	4.41965e-06	0.000225855	0.000100845
7276	ttr		52	17	32	4.42015e-06	0.0234804	1.19119e-05
84206	rkhd3		3	3	3	4.46031e-06	0.00460512	5.30369e-05
65078	rtn4r		14	5	9	4.47866e-06	0.079846	0.000331685
51537	mtp18		2			4.47945e-06
5527	ppp2r5c		7	7	7	4.50049e-06	0.00623094	0.00055107
3897	l1cam		27	18	23	4.51859e-06	0.00155324	0.00211326
7511	xpnpep1		6	3	5	4.52287e-06	0.0138393	0.0015179
114822	rhpn1		14	7	7	4.53156e-06	0.133639	0.0096349
10273	stub1		25	23	25	4.53645e-06	0.0589408	0.00212733
6208	rps14		2	2	2	4.55392e-06	0.000724422	0.000477062
5646	prss3		6	3	4	4.55655e-06	0.000826938	1.03711e-06
54756	il17rd		13	2	2	4.557e-06	0.0376497	0.00381412
9794	maml1		15	8	12	4.56257e-06	7.99008e-05	2.47558e-06
1208	clps		7	3	5	4.57272e-06	0.550922	0.00286822
11161	c14orf1		51	51	51	4.57282e-06	0.000230199	7.82855e-05
55974	rag1ap1		7	1	4	4.57499e-06	0.0143072	0.00442991
9844	elmo1		16	4	12	4.57741e-06	0.0224534	3.7924e-05
2119	etv5		76	1	45	4.58257e-06	0.000915056	0.000741368
57786	rbak		2	2	2	4.58625e-06	0.00156059	7.25668e-05
5470	ppef2		3	3	3	4.59046e-06	0.00323063	0.00172121
5923	rasgrf1		16	7	7	4.60082e-06	0.0516919	0.000241272
26973	chordc1		3		2	4.61666e-06		0.000113522
7404	uty		3	2	2	4.61791e-06	0.00168653	9.17989e-05
5880	rac2		74	16	23	4.65113e-06	0.0234994	0.000222243
9662	cep135		1	1	1	4.67302e-06	0.0572614	0.00264809
5428	polg		4	1	1	4.67386e-06	0.00189899	0.000148007
84914	znf587		1	1	1	4.67422e-06	0.058707	0.0026966
55625	zdhhc7		1	1	1	4.7012e-06	0.0123756	5.49847e-05
51127	trim17		3	1	1	4.71253e-06	0.0413244	0.00570528
1201	cln3		26		10	4.72679e-06		3.69758e-05
51339	dact1		3			4.72739e-06
285464	cripak		1	1	1	4.73022e-06	0.00426222	0.000137529
4739	nedd9		47	29	34	4.73878e-06	0.00382277	7.55996e-05
6935	zeb1		25	7	9	4.75534e-06	0.00404016	0.000558172
553128	kir2dl5b		1			4.76361e-06
79065	atg9a		1	1	1	4.77393e-06	0.000285727	3.50662e-05
3269	hrh1		5			4.80725e-06
122876	gphb5		1	1	1	4.80863e-06	0.540259	0.00033289
11133	kptn		17	1	7	4.82334e-06	0.0132524	0.00387738
23181	dip2a		3	2	2	4.84998e-06	0.0519755	0.020876
93621	mrfap1		2	2	2	4.85363e-06	0.000642492	5.8012e-06
8876	vnn1		8		4	4.863e-06		7.59718e-06
3384	icam2		22	6	12	4.8698e-06	0.000982664	3.02863e-06
8349	hist2h2be		50	18	27	4.87887e-06	0.0124756	0.00108233
403313	ppapdc2		1		1	4.88008e-06		0.0177288
22796	cog2		4	2	2	4.8853e-06	0.0434286	0.0122648
5770	ptpn1		81	36	44	4.88531e-06	0.00118724	1.96745e-05
57369	gja9		8		5	4.90024e-06		0.00159918
23428	slc7a8		2	2	2	4.91008e-06	0.0421344	0.0131937
5225	pgc		89		11	4.91306e-06		0.000202126
3804	kir2dl3		4	2	2	4.91325e-06	0.0816368	0.00105363
65110	upf3a		10	8	8	4.9232e-06	0.0142179	0.000118302
5909	rap1gap		21	9	10	4.93483e-06	0.00831199	0.000276348
4157	mc1r		6	3	5	4.93525e-06	0.168907	5.73351e-05
26354	gnl3		7	3	5	4.95863e-06	0.000846068	0.000418191
55611	otub1		1	1	1	4.96706e-06	0.0625944	0.00256188
5569	pkia		6	6	6	4.96732e-06	0.0725518	0.0016677
1282	col4a1		23	21	22	4.98976e-06	0.00145529	0.000477182
1616	daxx		71	40	52	4.99674e-06	5.93242e-05	5.96394e-07
145873	mesp2		7		1	5.01816e-06		0.53576
604	bcl6		38	20	24	5.02161e-06	0.00703613	4.35973e-05
4671	naip		8	3	5	5.02316e-06	0.0133808	9.14483e-05
731404	myc		13		3	5.02349e-06		0.00130024
6664	sox11		9	2	4	5.04588e-06	0.00232148	0.000220551
199731	cadm4		1			5.04947e-06
9294	edg5		16	3	6	5.06688e-06	0.0619233	0.0157347
5937	rbms1		4	1	3	5.07477e-06	0.000219515	0.000791784
258	ambn		4		1	5.07875e-06		3.09347e-05
404281	yy2		2		1	5.08017e-06		0.000122978
882	ccal1		2			5.08874e-06
3936	lcp1		6	5	6	5.09764e-06	0.0621769	0.000148705
3070	hells		1			5.11231e-06
9619	abcg1		15	1	1	5.1172e-06	0.546443	0.531888
29940	dse		18		7	5.13592e-06		6.66368e-06
5496	ppm1g		2	2	2	5.1401e-06	0.0206587	0.000862416
5000	orc4l		12	10	10	5.1753e-06	0.0065684	0.000283283
9821	rb1cc1		13	2	8	5.17768e-06	0.0255596	0.000228668
2281	fkbp1b		7	1	7	5.19139e-06	0.0656688	0.000749344
26119	ldlrap1		17	6	10	5.20646e-06	0.0023176	3.20292e-06
109	adcy3		6	2	3	5.21971e-06	0.0132394	1.98165e-05
10536	leprel2		2			5.23743e-06
50802	igk@		2			5.2418e-06
1956	egfr		488	153	245	5.25567e-06	0.0567334	0.0051888
5891	rage		8	3	6	5.25914e-06	0.00059765	7.97345e-05
117159	dcd		12		1	5.25984e-06		1.45389e-05
1947	efnb1		37	11	16	5.27944e-06	0.00298543	0.00609655
51734	sepx1		1			5.28304e-06
9271	piwil1		8	1	2	5.28758e-06	0.0570396	0.0181909
7047	tgm4		1			5.30565e-06
154313	c6orf165		3	3	3	5.30909e-06	0.0172827	0.0315158
8463	tead2		18	2	8	5.32699e-06	0.000530531	0.000261281
148281	syt6		2	2	2	5.35519e-06	0.00791216	0.000412192
50969	pcc		26		5	5.37837e-06		4.93303e-06
146059	cdan1		1	1	1	5.4107e-06	0.0507425	0.00899509
10484	sec23a		5	5	5	5.42859e-06	0.00236319	9.13889e-05
10000	akt3		13	5	10	5.43024e-06	0.0528075	0.00676972
8448	doc2a		3	3	3	5.43966e-06	0.000319674	1.15545e-05
224	aldh3a2		6			5.44009e-06
10023	frat1		13	2	5	5.44795e-06	0.00882962	0.000300978
55755	cdk5rap2		20	18	19	5.44865e-06	8.41402e-06	1.81563e-05
808	calm3		26	25	25	5.45246e-06	0.00155259	0.000633179
3800	kif5c		11	6	9	5.46517e-06	0.0140897	0.00252803
317	apaf1		40	14	25	5.46676e-06	0.0161169	4.88562e-06
157	adrbk2		25	7	14	5.47276e-06	0.0345352	0.00107243
8671	slc4a4		9	4	4	5.47348e-06	0.0300966	0.000110206
7001	prdx2		280	2	17	5.49312e-06	0.14488	0.000455311
891	ccnb1		107	27	48	5.499e-06	0.000380471	0.000101686
238	alk		26	10	12	5.5114e-06	0.0303604	0.00013841
4005	lmo2		27	20	23	5.52905e-06	9.85762e-05	1.41664e-05
4221	men1		48	15	27	5.54022e-06	0.068879	3.25646e-06
10458	baiap2		29	17	24	5.5605e-06	0.0235175	0.000532898
5929	rbbp5		5	3	3	5.5747e-06	0.000361355	6.13259e-06
7940	lst1		3	3	3	5.57659e-06	0.00395887	0.000340606
55236	ube1l2		1	1	1	5.57789e-06	0.0608061	0.00241118
64129	tinagl1		6	6	6	5.57832e-06	0.0124303	0.00332836
145270	prima1		2	1	1	5.58669e-06	0.00571383	7.46842e-06
2246	fgf1		87	14	33	5.59019e-06	0.100005	0.00324107
5623	pspn		3	1	2	5.59795e-06	0.539568	0.00112352
10471	pfdn6		1	1	1	5.59849e-06	0.0114938	0.00212576
9168	tmsb10		2	1	1	5.61104e-06	0.0496813	0.0119794
6997	tdgf1		17	7	13	5.61804e-06	0.0110882	0.00211258
487	atp2a1		8	4	4	5.62025e-06	0.097123	0.00640604
4208	mef2c		81	19	39	5.63023e-06	0.0167326	4.31514e-05
84649	dgat2		2		1	5.65427e-06		0.00872719
5605	map2k2		38	11	22	5.67303e-06	0.0113548	9.06943e-05
51147	ing4		10	5	5	5.68926e-06	0.000876579	0.000342793
22854	ntng1		3	1	3	5.69727e-06	0.018096	0.000370299
8525	dgkz		23	16	18	5.74767e-06	0.00204079	0.000908075
9770	rassf2		4	2	3	5.74881e-06	0.0314007	0.0132577
9091	pigq		4	4	4	5.74935e-06	0.00590307	0.0011869
51626	dync2li1		2	1	1	5.75287e-06	0.531589	0.536502
1667	defa1		9	4	7	5.76083e-06	0.208238	0.00925512
23175	lpin1		4		2	5.76271e-06		0.000484155
56144	pcdha4		14	14	14	5.78011e-06	6.316e-05	2.32835e-05
7049	tgfbr3		18	12	15	5.80581e-06	0.00667204	0.00514876
23022	palld		4	4	4	5.80724e-06	0.000566727	3.0194e-05
4885	nptx2		10	1	4	5.80878e-06	0.0756965	4.65597e-05
946	siglec6		1	1	1	5.81006e-06	0.0289902	1.11395e-05
10277	ube4b		10	5	6	5.81436e-06	0.0234843	0.00019291
5458	pou4f2		10	1	1	5.82086e-06	0.00228579	0.00102285
9244	crlf1		2	2	2	5.82925e-06	0.0185238	0.000249834
9079	ldb2		4	3	3	5.8308e-06	0.00102395	0.000574118
5212	vit		5			5.84405e-06
2891	gria2		47	8	24	5.86025e-06	0.0742886	0.00127602
6803	stsp		5			5.87982e-06
116085	slc22a12		4	1	1	5.89745e-06	0.00848644	9.09602e-05
5456	pou3f4		9	4	5	5.90072e-06	0.00311021	0.00107167
66004	lynx1		1			5.90444e-06
2122	evi1		32	7	14	5.90752e-06	0.00356764	9.5069e-06
1283	ctd		78		42	5.90824e-06		0.000190088
149483	ccdc17		1	1	1	5.95486e-06	0.0616287	0.00903654
79711	ipo4		1		1	5.96603e-06		0.000587039
5825	abcd3		11	4	9	5.96708e-06	0.000858686	0.0068624
50512	podxl2		1	1	1	5.97397e-06	0.0201147	7.6458e-05
5143	pde4c		2			5.98988e-06
8036	shoc2		8	4	6	5.99403e-06	0.0621959	0.0588867
27164	sall3		3			6.01372e-06
1141	chrnb2		3	3	3	6.02561e-06	0.0137874	0.000832654
84218	tbc1d3		3	3	3	6.03232e-06	0.0907498	0.00123824
5137	pde1c		4			6.03555e-06
5026	p2rx5		4			6.05061e-06
197257	ldhd		1	1	1	6.08045e-06	0.000101868	2.33156e-06
5645	prss2		10	5	9	6.09749e-06	0.00239252	5.62563e-06
8447	doc2b		4	3	3	6.11368e-06	0.000306241	1.42547e-05
57546	pdp2		2	1	2	6.11922e-06	0.00983176	0.000684177
6665	sox15		8		4	6.12051e-06		0.000100634
6534	slc6a7		7			6.13205e-06
6158	rpl28		3	3	3	6.14674e-06	0.00827648	4.40645e-05
10047	cst8		19		7	6.15177e-06		5.72878e-05
4842	nos1		102	26	58	6.17707e-06	0.00224926	4.34629e-05
51538	zcchc17		2	2	2	6.18482e-06	0.0289304	0.0397134
6714	src		541	193	309	6.18759e-06	0.00257944	0.000458115
2887	grb10		46	24	34	6.19225e-06	0.00232604	0.000722798
1993	elavl2		3	2	2	6.20696e-06	0.0425585	0.0072758
4905	nsf		63	22	35	6.21226e-06	0.0982712	0.00418309
10741	rbbp9		5	4	4	6.2227e-06	0.000394359	3.03733e-05
79230	znf557		1	1	1	6.24867e-06	0.0599336	0.0025712
5721	psme2		4	1	1	6.2554e-06	0.0494879	0.0118796
2997	gys1		7	6	6	6.25577e-06	0.0222172	0.000203786
8128	st8sia2		20	1	6	6.26143e-06	0.00304336	0.00323528
2890	gria1		69	20	50	6.26428e-06	0.0116731	5.01473e-06
3065	hdac1		202	117	159	6.27295e-06	0.0413588	2.01906e-05
5922	rasa2		8	1	2	6.334e-06	0.105243	0.000196467
6368	ccl23		2	1	1	6.34986e-06	0.00895036	0.000117213
5133	pdcd1		21	1	4	6.36175e-06	0.537942	0.000280232
22822	phlda1		13	6	10	6.36251e-06	0.107988	0.000587937
657	bmpr1a		36	16	16	6.37652e-06	0.0157607	0.00175549
5834	pygb		4	1	2	6.3888e-06	0.000562634	1.58399e-07
11277	trex1		10	9	9	6.40576e-06	0.00294269	0.00010081
6239	rreb1		2	1	2	6.40856e-06	0.000322874	1.04948e-05
64975	mrpl41		3			6.41525e-06
166336	prickle2		1		1	6.42091e-06		0.000134471
382	arf6		68	14	32	6.42479e-06	0.0381772	0.00622068
8615	vdp		19	19	19	6.43663e-06	0.000224687	2.46004e-05
5125	pcsk5		24	7	15	6.46045e-06	0.0509528	0.000829857
1950	egf		731	11	133	6.47046e-06	0.0989296	0.000113906
10232	msln		67	1	23	6.49557e-06	0.15224	0.000306259
50717	wdr42a		2	2	2	6.49581e-06	0.0147942	0.0201816
5795	ptprj		21	11	14	6.49592e-06	0.00139892	2.72889e-05
79640	cta-216e10.6		1	1	1	6.5126e-06	0.000312378	8.36027e-05
10887	prokr1		2		1	6.51633e-06		0.534264
2245	fgd1		17	4	5	6.53174e-06	0.0468933	0.00513881
23616	sh3bp1		8	6	7	6.54185e-06	0.0545424	0.00398128
10523	cherp		1			6.54383e-06
3078	cfhr1		3	3	3	6.54575e-06	0.11315	3.49039e-05
55713	znf334		1	1	1	6.58845e-06	0.00192877	6.76191e-05
84064	hdhd2		11	11	11	6.63349e-06	0.0833002	0.000437748
6470	shmt1		10	4	6	6.63436e-06	0.0516846	0.00482647
139285	fam123b		1			6.64325e-06
1847	dusp5		4	2	2	6.6446e-06	0.00466606	0.00017991
1044	cdx1		30	1	6	6.64513e-06	0.00209509	3.54199e-05
6010	rho		67	9	27	6.64548e-06	0.110509	0.000230865
1949	efnb3		5	3	5	6.67282e-06	0.0219016	0.00235122
1511	ctsg		60	24	40	6.67722e-06	0.0374088	0.00416289
642	blmh		10	6	7	6.68714e-06	7.58689e-05	5.5411e-07
7019	tfam		11	3	5	6.69762e-06	0.00167478	0.000652919
89796	nav1		1	1	1	6.70216e-06	0.0184654	0.00233302
6564	slc15a1		5		1	6.71413e-06		0.000151219
5813	pura		21	8	13	6.7424e-06	1.5998e-06	1.13872e-06
945	cd33		14	3	8	6.745e-06	0.00285417	0.000345849
392255	gdf6		6	5	5	6.74597e-06	0.00422573	0.000660188
51495	ptplad1		2	1	1	6.76408e-06	0.0244945	0.000714842
9321	trip11		4	2	2	6.76538e-06	0.000481135	4.66139e-05
934	cd24		22	3	12	6.77318e-06	0.0373319	0.00237105
257	alx3		3			6.77436e-06
4096	mafd2		14		4	6.77788e-06		0.00155835
64499	tpsb2		3		1	6.7825e-06		0.000706029
79174	creld2		2	2	2	6.78565e-06	0.0149682	0.000604812
63935	c20orf67		3	2	2	6.79244e-06	0.00227009	6.79455e-06
29126	cd274		17	1	4	6.8134e-06	0.537942	0.00183812
8879	sgpl1		10		5	6.82212e-06		0.00117962
8766	rab11a		37	16	28	6.83138e-06	0.0518706	8.65691e-05
201516	zscan4		2	2	2	6.84493e-06	0.012104	0.000771385
445347	tarp		2		1	6.85485e-06		0.00738205
23770	fkbp8		8	4	5	6.85765e-06	0.0409874	0.00928069
2572	gad2		22	3	10	6.86658e-06	0.052231	0.00124464
55888	znf167		7	3	3	6.89102e-06	0.000269916	4.45422e-07
10559	slc35a1		2			6.89618e-06
3032	hadhb		4	2	3	6.89832e-06	0.00155042	7.49726e-07
4783	nfil3		12	2	6	6.89945e-06	0.0335814	6.78858e-05
2931	gsk3a		19	19	19	6.91179e-06	0.016853	0.00245952
23317	dnajc13		1		1	6.93406e-06		0.000348101
5981	rfc1		24	13	14	6.9367e-06	0.0021208	2.84708e-05
57530	cgn		36	5	9	6.9374e-06	0.0914118	0.0126997
6690	spink1		12	4	5	6.95507e-06	0.0297221	0.00525776
54498	smox		3			6.96732e-06
171425	clybl		13		4	6.97614e-06		7.07239e-05
7629	znf76		15	5	6	6.98515e-06	0.000410893	5.72682e-05
80230	rufy1		5	3	5	7.03546e-06	0.00275963	0.00140876
122622	adssl1		4			7.05605e-06
8200	gdf5		17	8	9	7.07447e-06	0.00506914	6.77001e-05
922	cd5l		2	1	1	7.07547e-06	0.00189152	0.00153318
1632	dci		10			7.0886e-06
1181	clcn2		6			7.17427e-06
1442	csh1		5	5	5	7.19594e-06	0.013494	0.000572844
8731	rnmt		2	2	2	7.20701e-06	0.00229688	0.000526928
1718	dhcr24		8	1	4	7.22274e-06	0.0005471	5.3581e-05
7262	phlda2		6		3	7.22294e-06		5.41162e-05
283	ang		230	7	48	7.22327e-06	0.00732877	0.000143282
26871	rnu1a3		1			7.24898e-06
83744	znf484		1	1	1	7.25565e-06	0.0585877	0.00290048
5747	ptk2		311	81	136	7.25818e-06	0.00545779	1.37239e-05
57134	man1c1		1	1	1	7.26451e-06	0.0595134	0.00353641
9829	dnajc6		10	2	8	7.265e-06	0.00870312	4.64396e-06
6774	stat3		394	96	181	7.27587e-06	0.000363057	3.07178e-07
50488	mink1		20	13	18	7.28802e-06	0.00491058	0.00234954
7050	tgif1		24	13	16	7.29911e-06	0.00334008	0.0010428
23203	pmpca		2	2	2	7.29934e-06	0.00438834	0.000309479
2620	gas2		7	2	5	7.31105e-06	0.0135052	0.00157593
5990	rfx2		4	4	4	7.32734e-06	0.00726492	0.00160497
54994	c20orf11		1		1	7.35995e-06		0.000573725
8153	rnd2		10	5	6	7.36104e-06	0.0560961	0.0151019
4225	mep1b		12	12	12	7.36576e-06	0.0590572	0.00316523
27158	ndor1		2	2	2	7.37177e-06	0.043182	0.000141769
9113	lats1		4	4	4	7.37869e-06	0.00121611	0.000303835
6016	rit1		47	11	27	7.39739e-06	0.0113838	0.000514509
9139	cbfa2t2		15	10	10	7.40899e-06	0.000770746	0.000263897
147664	flj32214		1	1	1	7.41643e-06	0.0579721	0.00354676
7410	vav2		43	14	23	7.43925e-06	0.233631	0.00433286
5163	pdk1		3	3	3	7.45735e-06	0.0295831	0.0012103
4125	man2b1		1	1	1	7.46751e-06	0.0605734	0.0028188
6283	s100a12		7	2	4	7.47743e-06	0.00136068	0.000654507
22987	sv2c		2		1	7.48275e-06		0.000136278
2324	flt4		23	11	15	7.50987e-06	0.0116467	7.90178e-06
1978	eif4ebp1		36	16	25	7.52058e-06	0.0436502	0.00162462
10044	sh2d3c		15	8	10	7.52211e-06	0.0193362	0.000159779
431	asd1		1			7.54055e-06
7125	tnnc2		2	1	2	7.55409e-06	0.0569105	2.79285e-05
8815	banf1		31	3	10	7.56921e-06	0.00218078	6.29391e-05
170302	arx		4		2	7.5865e-06		0.000671497
2056	epo		99	1	11	7.61918e-06	0.042085	0.000100361
7216	tro		22	2	4	7.63929e-06	0.0220862	0.00167235
5908	rap1b		19	4	6	7.63941e-06	0.116044	0.00043514
7716	vezf1		13		7	7.65871e-06		1.55406e-05
9262	stk17b		3	1	2	7.66133e-06	0.055434	0.0150131
6342	scp2		12	4	5	7.66402e-06	0.100991	0.0037905
1463	ncan		20	6	14	7.68477e-06	0.0153207	0.000138798
3383	icam1		164	11	35	7.69169e-06	0.0103872	4.21144e-05
1794	dock2		13	5	9	7.71591e-06	0.00895627	0.000179057
3012	hist1h2ae		1	1	1	7.73712e-06	0.00934668	0.000740298
5787	ptprb		9	9	9	7.74289e-06	0.00944975	0.000212403
547	kif1a		6	1	5	7.75445e-06	0.0442073	0.001007
2332	fmr1		35	11	22	7.75775e-06	0.0122531	1.92646e-05
51705	emcn		2	2	2	7.76711e-06	0.0287799	0.000112453
5784	ptpn14		9	6	7	7.76749e-06	0.00108957	1.57553e-05
2641	gcg		182	7	26	7.79813e-06	0.10753	2.52587e-06
55571	c2orf29		7		3	7.80931e-06		0.000769029
2549	gab1		67	27	39	7.81005e-06	0.0277122	0.000736711
5717	psmd11		28	28	28	7.83002e-06	0.00663346	0.00122942
2043	epha4		65	13	31	7.87661e-06	0.0159219	0.00297653
6996	tdg		29	19	21	7.87793e-06	0.00123664	2.69167e-05
142	parp1		159	36	74	7.88833e-06	0.00261877	0.000116622
9588	prdx6		6	2	2	7.90563e-06	0.114675	0.00820873
94120	sytl3		6	2	4	7.90877e-06	0.0360846	0.0257634
6188	rps3		9	1	1	7.92025e-06	0.0438278	0.00560252
51274	klf3		6	1	3	7.92085e-06	0.0101521	0.000493726
963	cd53		15	6	7	7.93137e-06	0.0609479	0.000188936
1435	csf1		162	5	17	7.94244e-06	0.162086	0.000364758
6142	rpl18a		9	9	9	7.9552e-06	0.00717901	1.11179e-05
28892	igkv1d-42		1			7.96296e-06
5654	htra1		21	12	15	7.98887e-06	0.112221	0.000223643
865	cbfb		7	5	5	7.99497e-06	0.000210182	2.35209e-06
26286	arfgap3		1	1	1	7.99854e-06	0.000317562	0.000105355
2913	grm3		14	5	9	7.99962e-06	0.00523249	0.00259052
3101	hk3		8	6	7	8.0309e-06	0.00111309	4.47786e-05
9466	il27ra		7	4	4	8.03644e-06	0.00474054	4.03335e-05
491	atp2b2		8	6	6	8.03866e-06	0.0115512	0.000743916
11155	ldb3		5	4	4	8.0478e-06	0.017328	0.0104377
54938	sars2		2	2	2	8.04923e-06	0.0196521	0.00013786
145957	nrg4		2	1	2	8.05753e-06	0.0117318	0.000628898
320	apba1		25	15	21	8.06183e-06	0.0250765	7.64679e-05
1462	vcan		43	19	33	8.06653e-06	0.020035	8.9307e-05
668	foxl2		5	1	3	8.07507e-06	0.00489663	0.00129197
28514	dll1		51	10	18	8.08371e-06	0.00236334	0.00172794
4605	mybl2		45	18	25	8.11569e-06	0.000159875	4.57568e-07
58190	ctdsp1		5	5	5	8.1269e-06	0.000441604	1.26177e-05
5624	proc		23	11	13	8.14089e-06	0.0817623	0.0186606
283455	ksr2		5	5	5	8.17365e-06	0.00420822	0.000231254
275	amt		11			8.18147e-06
25957	c6orf111		1	1	1	8.23356e-06	0.0309717	0.0457612
89846	fgd3		1			8.24369e-06
2204	fcar		6	5	6	8.32048e-06	0.048776	0.00218301
83596	bcl2l12		1	1	1	8.32138e-06	0.013968	0.000160165
5362	plxna2		48	6	25	8.32332e-06	0.0385756	3.93713e-05
10109	arpc2		4	4	4	8.34626e-06	0.0277206	0.000721592
10134	bcap31		29	17	25	8.35957e-06	0.00417097	5.37095e-05
23729	carkl		1			8.41067e-06
7069	thrsp		13		7	8.41504e-06		0.000516084
4819	nks1		3		2	8.41736e-06		1.91235e-05
51503	hspc148		28		16	8.41873e-06		0.000272334
7204	trio		7	6	7	8.441e-06	0.263859	1.18546e-05
1816	drd5		5	5	5	8.46144e-06	0.0426967	0.00300278
7857	scg2		13	1	7	8.50407e-06	0.330925	0.0739482
51177	plekho1		7	3	6	8.52447e-06	0.0083497	4.43366e-05
47	acly		13	2	3	8.53066e-06	0.0276736	0.000146046
54985	hcfc1r1		2	2	2	8.53643e-06	0.0222024	0.00360014
5453	pou3f1		16	3	10	8.54139e-06	0.000421235	9.78787e-05
15	aanat		13	3	6	8.55545e-06	0.114154	1.05536e-05
5068	reg3a		7	5	6	8.56934e-06	0.0719145	0.000178746
43	ache		16	8	8	8.5861e-06	0.00254106	1.85032e-06
7020	tfap2a		155	21	94	8.5907e-06	0.000545124	6.69986e-05
3064	hd		90	60	71	8.60114e-06	0.0173902	1.34189e-05
55814	bdp1		19	4	10	8.63907e-06	0.000881359	0.00256106
55619	dock10		2	2	2	8.64136e-06	0.0114921	0.000701901
[truncated: 693 more rows]

## Sheet: anbormal vermis
abnormal vermis (456 genes)
Gene			Node degree			p-value
Id	Symbol	Is Initial	whole	HPRD	physical	whole	HPRD	physical
84107	zic4	1	1			0
2019	en1	1	19	2	2	0	8.76657e-11	3.92003e-11
8822	fgf17	1	6	4	4	0	0	3.33067e-16
2637	gbx2		16			0
2253	fgf8	1	121	4	14	0	0	2.88658e-15
4009	lmx1a	1	16	3	3	0	5.3952e-09	2.30149e-13
2020	en2	1	16	1	3	0	2.5302e-13	6.35703e-12
85416	zic5		3			0
7545	zic1	1	19	3	6	0	0	0
153572	irx2		1			1.11022e-16
5081	pax7		25	1	3	1.11022e-16	0.0169399	2.40462e-05
3223	hoxc6		8			2.22045e-16
4232	mest		2			2.22045e-16
4010	lmx1b		18	2	2	2.22045e-16	0.00185764	0.00106466
25864	abhd14a		1			3.33067e-16
7091	tle4		21	5	6	7.77156e-16	7.07776e-07	8.14331e-08
7476	wnt7a		28	3	6	1.11022e-15	0.0876082	6.50336e-05
2736	gli2	1	32	7	12	3.55271e-15	8.43769e-15	3.16958e-12
5077	pax3		57	8	13	4.55191e-15	0.000185672	4.05916e-05
221833	sp8		4			8.99281e-15
5079	pax5	1	50	13	26	1.19904e-14	8.85958e-14	1.39723e-10
1496	ctnna2	1	8	1	3	1.58762e-14	3.90053e-09	4.11999e-10
114610	sax1		6			1.69864e-14
5076	pax2		55	7	16	1.93179e-14	0.000340601	1.06348e-07
6911	tbx6		11		1	1.94289e-14		0.524511
27022	foxd3		21	1	3	2.70894e-14	0.0375425	0.000905256
23090	znf423	1	7	5	7	3.51941e-14	2.71246e-10	1.37002e-13
390010	nkx1-2		9			3.86358e-14
9247	gcm2		3			5.25135e-14
81848	spry4		17	2	6	5.36238e-14	0.0940781	4.59332e-06
655	bmp7		77	12	27	6.00631e-14	0.00740948	6.53715e-06
8817	fgf18		14	4	5	7.72715e-14	2.47655e-07	9.19014e-09
2260	fgfr1	1	104	36	50	8.82627e-14	1.13576e-13	8.82627e-14
151449	gdf7		13	1	1	1.04583e-13	0.00999155	4.88649e-05
79191	irx3		16		3	1.08136e-13		2.36464e-05
7482	wnt2b		11			1.12022e-13
5015	otx2		55	4	13	1.26898e-13	0.000642033	0.000734996
51450	prrx2		6	1	1	1.42997e-13	0.00270585	0.00637157
56033	barx1		4			2.20712e-13
5727	ptch1		39	7	11	3.99125e-13	0.00378926	0.00497262
127343	dmbx1		3			7.6128e-13
2018	emx2		18	1	6	1.12044e-12	0.0205217	3.74652e-05
4487	msx1		83	17	25	1.2399e-12	1.00783e-06	5.33098e-07
3222	hoxc5		4			1.98908e-12
1745	dlx1		16	1	4	2.31415e-12	0.000640814	0.000482741
7473	wnt3		16	1	2	2.36744e-12	0.0982267	0.000278965
8325	fzd8		8	5	5	2.97673e-12	0.107833	5.17709e-05
3209	hoxa13		15	6	11	3.13272e-12	0.000752477	2.70118e-05
5083	pax9		14	2	4	4.22262e-12	1.09626e-05	1.43378e-07
1746	dlx2		26	3	6	4.60221e-12	1.01558e-05	0.000422248
333927	scxa		7		1	5.37503e-12		0.537631
26035	glce		2			5.75151e-12
10253	spry2		34	12	17	5.89784e-12	0.0603081	0.000285214
7783	zp2		12	2	4	1.18727e-11	0.160285	0.0851372
2264	fgfr4		33	17	21	1.32774e-11	8.50353e-06	2.62947e-08
2248	fgf3		39	6	10	1.69638e-11	6.32106e-07	8.21368e-07
7471	wnt1		112	9	21	2.02381e-11	0.0500277	5.94306e-07
2291	foxg1a		1			2.44335e-11
4617	myf5		50	10	16	3.36751e-11	0.00303908	0.000258411
89780	wnt3a		86	11	13	3.61534e-11	0.0627808	0.00016068
5925	rb1	1	213	128	153	3.89007e-11	4.18311e-06	2.17308e-08
57410	scyl1	1	3	3	3	4.10989e-11	2.06889e-09	1.40616e-10
10660	lbx1		21		1	4.43672e-11		0.00410153
7088	tle1		71	54	59	4.71254e-11	0.0131756	0.00235137
22943	dkk1		36	5	6	4.96921e-11	0.213658	0.0487391
2128	evx1		7			5.46828e-11
9254	cacna2d2	1	1			5.69261e-11
4488	msx2	1	48	13	21	5.88838e-11	2.98949e-10	1.98539e-09
7479	wnt8b		2			6.11906e-11
8321	fzd1		11	6	7	7.07798e-11	0.0745409	0.000215878
1717	dhcr7		3			7.13321e-11
27123	dkk2		6	1	3	9.34706e-11	0.0157824	0.00167415
474	atoh1		23	1	3	9.3477e-11	0.0139954	2.17852e-06
2016	emx1		7			1.16788e-10
5012	otsc1		2		1	1.313e-10		0.00154992
79192	irx1		1		1	1.37515e-10		0.000210475
1750	dlx6		6		2	1.51665e-10		0.0484865
6899	tbx1		38		7	1.75438e-10		6.43424e-05
5933	rbl1	1	69	31	42	2.05639e-10	5.3685e-08	1.18269e-09
2737	gli3		54	12	21	2.07488e-10	5.15007e-06	5.70662e-08
440097	dbx2		9			2.32242e-10
4821	nkx2-2		34	1	6	2.34652e-10	0.00647477	0.0808322
7547	zic3		8	1	1	2.44021e-10	6.56851e-05	2.31891e-06
6658	sox3		14	1	2	2.49679e-10	0.00142501	0.000591209
10124	arl4a		5	1	2	2.54139e-10	0.00103233	0.000958216
9496	tbx4		12	1	2	2.75422e-10	0.124964	0.0327793
6423	sfrp2		9	3	3	2.91545e-10	0.002502	5.01092e-08
120237	dbx1		10			2.99118e-10
2263	fgfr2		65	18	29	3.31108e-10	6.39016e-07	1.0666e-06
9670	ipo13		10	7	9	3.53149e-10	0.00217031	0.00162105
117065	prrxl1		7			4.15423e-10
656	bmp8b		5	1	1	4.67096e-10	0.0145381	0.00121385
8646	chrd		57	4	13	5.19331e-10	0.0757169	6.64372e-05
579	bapx1		46		9	5.7214e-10		2.77075e-05
63973	neurog2		34	1	3	6.83137e-10	0.00917	0.0186948
7375	usp4		9	5	7	7.50451e-10	2.93973e-07	9.2044e-08
4756	neo1		15	2	3	7.95979e-10	0.081151	0.0254264
60529	alx4		17	3	3	8.17617e-10	0.000685704	0.00202733
5013	otx1		12	5	6	9.0449e-10	0.0175851	0.0243811
3199	hoxa2		13	1	3	9.30518e-10	0.00748054	0.00436775
6656	sox1		10	1	2	9.83592e-10	0.0103357	0.00713209
8326	fzd9		4	4	4	1.03191e-09	0.136578	0.00272336
2636	gbx1		2			1.21572e-09
2250	fgf5		10	4	5	1.23347e-09	3.19345e-07	5.98812e-08
27330	rps6ka6		6	1	1	1.29305e-09	0.0124027	0.00358006
6926	tbx3		8		3	1.32796e-09		0.000510675
652	bmp4		175	14	31	1.45243e-09	0.0114023	0.000348936
6469	shh		162	5	20	1.45266e-09	0.00931485	1.82558e-08
54361	wnt4		28	4	7	1.45936e-09	0.0308062	6.12914e-05
27023	foxb1		2			1.49989e-09
6910	tbx5		28	2	9	1.50435e-09	0.0403407	0.00133797
10252	spry1		14	2	6	1.66586e-09	0.016596	0.000359734
429	ascl1		39	6	11	1.6784e-09	0.00697	0.000343134
8820	hesx1		10	2	3	1.86991e-09	0.0155371	0.00218664
1749	dlx5		35	6	11	1.87663e-09	0.000506223	0.000464572
3398	id2		81	25	36	1.89288e-09	7.79346e-06	1.06939e-07
8498	ranbp3		8	3	4	1.98718e-09	0.0408259	0.00176966
2926	grsf1		1			2.21651e-09
10969	ebna1bp2		1	1	1	2.48826e-09	2.68285e-05	4.16351e-05
2535	fzd2		6	2	2	2.52668e-09	0.0571743	6.24615e-05
8854	aldh1a2		15			2.66871e-09
4613	mycn		72	6	20	3.09433e-09	0.0175911	8.70427e-06
170825	gsh2		9			3.31428e-09
11055	zpbp		1	1	1	3.31458e-09	0.164096	0.0902645
3670	isl1		39	10	16	3.52705e-09	0.000151678	0.000472968
4684	ncam1		85	12	26	3.67954e-09	0.000825985	2.92867e-05
6862	t		28		6	3.8975e-09		0.00399186
1747	dlx3		17	1	2	4.01413e-09	0.0478105	0.000870686
3170	foxa2		71	8	30	4.08755e-09	0.000327077	0.00179746
2249	fgf4		60	5	14	4.14911e-09	6.46266e-07	1.28628e-05
145258	gsc		42	4	12	4.16041e-09	0.000312377	0.000121195
167826	olig3		5	1	1	4.21668e-09	0.000269893	0.000201984
4864	npc1	1	108		35	4.2563e-09		1.52267e-08
389058	sp5		2			4.25803e-09
642658	loc642658		10		1	4.26993e-09		0.539124
3671	islr		1			4.84774e-09
10752	chl1		7		2	5.10367e-09		0.00153154
8828	nrp2		17	8	13	5.45354e-09	0.00314706	0.00372614
2255	fgf10		50	2	6	5.62106e-09	0.000106439	9.43718e-07
10741	rbbp9		5	4	4	6.04662e-09	1.95441e-06	1.5158e-07
64405	cdh22		1			6.10192e-09
84767	spryd5		3	3	3	6.66066e-09	0.0240715	0.00129917
5396	prrx1		17	5	6	7.03277e-09	0.00503179	0.00122546
27148	stk36		8	8	8	8.30363e-09	7.38093e-06	4.28212e-08
3955	lfng		8	2	2	8.48846e-09	0.0693052	0.000691905
5986	rfng		2			8.51889e-09
25806	vax2		4		2	1.00946e-08		0.000491396
10468	fst		51	5	14	1.07569e-08	0.011147	8.21575e-05
168667	bmper		6	3	3	1.21758e-08	0.0145572	0.00010996
253738	ebf3		1			1.3157e-08
344018	figla		3			1.34869e-08
4159	mc3r		5	2	3	1.43338e-08	0.0717648	0.00761731
6496	six3		29	7	8	1.44504e-08	0.00363582	0.000406967
85407	nkd1		3	1	2	1.47723e-08	0.0750756	0.0047919
5087	pbx1		41	13	22	1.58467e-08	0.0012957	2.05557e-06
10313	rtn3		11	10	11	1.65018e-08	2.47321e-06	6.85638e-08
10220	gdf11		20	1	8	1.69887e-08	0.0306139	0.00197541
4762	neurog1		43	2	5	1.71693e-08	2.34957e-05	5.75258e-05
6422	sfrp1		15	4	6	1.72693e-08	0.0701361	0.00208388
4222	meox1		9	3	4	1.84871e-08	0.000991138	4.44077e-05
3225	hoxc9		9	1	1	2.07768e-08	0.0101716	0.00794607
643432	tsg1		1			2.20765e-08
6928	tcf2		31	3	11	2.25982e-08	2.76625e-05	2.78399e-08
26959	hbp1		22	8	12	2.29106e-08	0.000131038	0.000121571
9965	fgf19		7	1	1	2.36484e-08	0.000105281	2.1003e-06
286410	atp11c		1		1	2.41461e-08		0.00154792
64211	lhx5		3			2.45968e-08
2296	foxc1		24	1	3	2.47738e-08	0.0150009	0.00122316
50964	sost		13		8	2.50168e-08		0.000374179
8928	foxh1		18	6	9	2.64381e-08	0.00636466	0.000176137
6608	smo		3	2	2	2.65231e-08	0.00748475	0.00101826
5075	pax1		24	2	10	2.72246e-08	0.0321711	9.0308e-07
1870	e2f2		38	11	20	2.84381e-08	0.000349623	3.69836e-05
83999	kremen1		3	1	3	2.9668e-08	0.191484	0.114451
17	aavs1		14		5	3.07057e-08		1.13226e-07
5947	rbp1		23	13	16	3.22265e-08	0.00301959	0.00171002
11023	vax1		4		3	3.30419e-08		5.24786e-06
10765	jarid1b		4	3	3	3.3446e-08	0.0001925	1.75445e-06
51715	rab23		6			3.38647e-08
64840	porcn		13	6	6	3.38802e-08	0.0904071	1.15558e-06
268	amh		60	3	9	3.52207e-08	0.133156	0.000507647
2251	fgf6		6	4	4	3.70008e-08	3.00463e-07	1.36743e-06
639	prdm1		14	5	7	3.96529e-08	0.0246476	0.00926257
50846	dhh		4	3	3	4.22879e-08	0.00725366	0.00105604
54584	gnb1l		1			4.32014e-08
2290	foxg1b		31	15	20	4.38963e-08	0.00597957	0.000690951
165679	c3orf57		2			4.44419e-08
2132	ext2		6	3	3	4.56886e-08	0.00147598	1.9629e-05
343930	msgn1		4			4.98453e-08
9241	nog		7	4	4	4.98744e-08	0.0217026	1.39048e-05
116448	olig1		9		3	5.11112e-08		1.50312e-05
654	bmp6		20	9	11	5.19321e-08	0.00194797	0.000375826
3423	ids		16		1	5.54024e-08		0.00243513
57057	tbx20		13		4	6.05181e-08		0.00183232
4929	nr4a2		42	5	13	6.47927e-08	0.000425904	0.00049872
6657	sox2		50	3	18	6.94928e-08	0.0247161	0.000516606
4990	six6		12	2	2	7.09288e-08	0.0509095	0.010472
8804	creg1		7	6	7	7.1629e-08	1.56969e-06	3.96828e-07
10215	olig2		43	4	8	7.2209e-08	0.00386225	0.00283364
3399	id3		51	18	20	7.63602e-08	3.17153e-05	1.52016e-05
9643	morf4l2		8	6	6	8.91951e-08	4.64172e-05	9.97735e-06
79659	dync2h1		3	1	1	9.26591e-08	0.521862	0.512614
4157	mc1r		6	3	5	9.42405e-08	0.0717097	0.0001793
3238	hoxd12		10	3	5	9.69582e-08	0.000403746	2.79867e-06
4917	ntn2l		1	1	1	1.00426e-07	0.0901809	0.0275624
64428	narfl		2			1.00762e-07
3226	hoxc10		7	2	2	1.01722e-07	0.0720719	0.0260839
3549	ihh		31	3	4	1.0242e-07	0.0123825	0.00421536
4685	ncam2		2	1	2	1.09166e-07	0.0621425	0.000600704
1046	cdx4		6	1	3	1.0958e-07	0.00110816	0.000110454
3231	hoxd1		2			1.10576e-07
344191	evx2		1			1.10861e-07
657	bmpr1a		36	16	16	1.11241e-07	0.0269004	0.000928438
2247	fgf2		415	26	88	1.16513e-07	7.22596e-05	2.79968e-06
79816	tle6		4		3	1.20225e-07		0.000357059
4161	mc5r		4	3	4	1.23056e-07	0.00603041	4.41919e-05
10586	mab21l2		1		1	1.24797e-07		0.000801823
7478	wnt8a		4		2	1.25604e-07		0.000562198
659	bmpr2		151	39	60	1.32521e-07	0.000760401	8.0091e-07
9984	thoc1		1	1	1	1.33437e-07	0.000560091	1.06663e-05
64321	sox17		15	1	7	1.34372e-07	0.00922394	0.00689958
79412	kremen2		5		3	1.37504e-07		0.00580616
51046	st8sia3		1	1	1	1.37653e-07	0.00322708	0.000154261
8643	ptch2		8	4	6	1.39602e-07	0.0167207	4.04444e-06
55534	maml3		5	4	5	1.40111e-07	0.0826432	0.00125067
2261	fgfr3		206	38	54	1.40417e-07	4.00598e-05	0.000121921
7089	tle2		9	6	6	1.44678e-07	0.000149714	0.000564463
10817	frs3		16	10	13	1.46441e-07	1.80682e-05	1.55217e-07
10637	lefty1		19		1	1.50722e-07		0.00192825
117154	dach2		9		1	1.54099e-07		0.0959404
7546	zic2		11	3	6	1.55155e-07	4.9832e-07	8.74698e-11
7849	pax8		18	5	10	1.59339e-07	0.00146664	1.09351e-06
6663	sox10		59	25	33	1.59406e-07	0.00099797	0.00351758
3811	kir3dl1		4	2	2	1.61399e-07	0.0543514	0.00389903
3760	kcnj3		18	4	8	1.61454e-07	0.000137773	1.9409e-05
54796	bnc2		1	1	1	1.77693e-07	0.00045951	6.95818e-06
650	bmp2		139	15	26	1.77748e-07	0.0163243	3.30035e-06
6696	spp1		157	19	52	1.79995e-07	0.0264742	6.9566e-05
50937	cdon		8	4	5	1.8241e-07	0.00161214	1.11573e-05
11211	fzd10		2		1	1.85118e-07		0.00255598
6872	taf1		52	34	38	1.85684e-07	8.03689e-05	5.02644e-05
54756	il17rd		13	2	2	1.85839e-07	1.94084e-06	2.56538e-07
1748	dlx4		6	1	2	1.86195e-07	0.024052	0.000720655
57045	twsg1		15	2	7	2.06742e-07	0.138521	0.000111329
894	ccnd2		69	10	25	2.1735e-07	6.50822e-05	2.17265e-05
1959	egr2		67	5	14	2.2544e-07	0.0599682	0.00825682
3008	hist1h1e		5	3	3	2.27003e-07	0.00822774	0.00109851
3508	ighmbp2		31	1	6	2.27131e-07	0.138034	0.000292672
392255	gdf6		6	5	5	2.53085e-07	0.00265675	0.000348962
5948	rbp2		4	1	3	2.5379e-07	0.010954	3.47524e-05
1592	cyp26a1		7			2.56375e-07
1879	ebf1		27	4	12	2.62539e-07	1.86153e-10	3.7158e-09
5080	pax6		112	24	40	2.62874e-07	0.000275229	0.000133359
6619	snapc3		3	2	3	2.64077e-07	0.00053548	2.56327e-06
7092	tll1		2	1	1	2.64993e-07	0.0753598	0.000477991
56246	mrap		4		1	2.80479e-07		0.00726807
152503	sh3d19		11	9	9	2.85989e-07	0.0215699	0.0176391
10933	morf4l1		10	5	6	2.86649e-07	0.000447485	2.4514e-06
1638	dct		9		2	2.91477e-07		0.00224295
7062	tchh		10		1	2.96538e-07		0.0912551
3975	lhx1		14	2	6	3.028e-07	0.000852097	0.00447124
5897	rag2		24	2	5	3.10681e-07	0.017847	5.99029e-07
1281	col3a1		15	10	10	3.1078e-07	0.00779606	0.00132244
554	avpr2		31	5	8	3.1929e-07	0.135897	0.00217988
2299	foxi1		11			3.24958e-07
89792	gal3st3		1			3.29882e-07
3230	hoxd@		10			3.40186e-07
8775	napa	1	29	15	19	3.42137e-07	8.77155e-07	4.41258e-08
6723	srm		5			3.45608e-07
1834	dspp		67		10	3.46859e-07		6.54335e-05
11227	galnt5		1	1	1	3.49898e-07	0.00631023	7.69077e-05
905	ccnt2		6	4	4	3.61623e-07	7.53637e-05	3.86232e-06
5352	plod2		7			3.69008e-07
9896	kiaa0274		6		5	3.79572e-07		7.50421e-05
2962	gtf2f1		19	15	19	3.8056e-07	0.00221222	2.02547e-06
8861	ldb1		32	16	24	4.06621e-07	0.00412622	0.000384848
2619	gas1		30	3	6	4.17669e-07	0.0916407	0.00118058
64399	hhip		4	3	3	4.17805e-07	0.0161404	3.70751e-07
93185	igsf8		5	3	4	4.27543e-07	0.013879	0.000548666
3218	hoxb8		12	4	6	4.29596e-07	0.00987852	0.00167946
3400	id4		9	4	6	4.29991e-07	0.000311632	0.000150115
6617	snapc1		6	4	6	4.36086e-07	0.000223943	1.43248e-05
2129			2			4.41576e-07
26002	moxd1		4		1	4.42846e-07		0.00281317
3763	kcnj6	1	13	5	8	4.45717e-07	2.82288e-09	6.01071e-08
2306	foxd2		2			4.62519e-07
51232	crim1		2		2	4.72764e-07		3.10097e-05
7112	tmpo		9	9	9	5.06371e-07	0.000152589	9.22514e-07
26354	gnl3		7	3	5	5.08838e-07	0.00710334	0.0227038
9810	rnf40		5	5	5	5.30399e-07	0.000331423	2.50094e-05
5929	rbbp5		5	3	3	5.45073e-07	0.000156815	1.47056e-07
83729	inhbe		1	1	1	5.45234e-07	0.0153272	0.000245613
10577	npc2		10	1	3	5.46213e-07	0.0302786	0.000255421
1403	crs		21		1	5.52145e-07		6.42744e-05
3762	kcnj5		2	1	1	5.6763e-07	0.00112981	0.000208761
2662	gdf10		3			5.8175e-07
4654	myod1		218	43	74	5.93342e-07	0.000194081	3.57158e-05
56920	sema3g		1		1	6.06451e-07		0.00760076
338340	mms		79		5	6.06728e-07		5.2325e-05
344022	noto		6			6.11908e-07
8507	enc1		3	2	2	6.28478e-07	0.000747628	9.58714e-06
4212	meis2		9	2	2	6.3729e-07	0.00116586	0.000255233
860	runx2		142	24	60	6.3738e-07	0.000710772	0.000133774
8200	gdf5		17	8	9	6.40179e-07	0.00442748	0.000207168
56955	mepe		5		2	6.46624e-07		0.0254449
2118	etv4		49	2	21	6.49214e-07	0.00264261	0.0170389
57216	vangl2		11	2	5	6.49769e-07	0.0130882	0.00777103
53918	pelo		2			6.50656e-07
776	cacna1d		3	2	2	6.5475e-07	4.0717e-05	2.11349e-05
6495	six1		30	8	9	6.90611e-07	0.0349293	0.0145033
23316	cutl2		2	1	1	6.93858e-07	0.00923099	0.00469656
51804	six4		9	2	4	6.99366e-07	0.0199518	0.00164998
7518	xrcc4	1	17	13	15	7.00835e-07	1.29154e-06	9.48987e-08
2294	foxf1		9		4	7.06186e-07		0.00366303
2829	xcr1		3	2	2	7.1377e-07	0.0600456	0.000160634
25928	sostdc1		9	5	6	7.20278e-07	0.0190655	2.3549e-05
87	actn1		44	42	42	7.34446e-07	0.00762742	0.000242313
64843	isl2		6	2	3	7.40039e-07	0.00162948	0.00398035
6259	ryk		42	5	12	7.40391e-07	0.0144004	0.00027084
390598	lbxcor1		6		5	7.42183e-07		0.000504316
3065	hdac1		202	117	159	7.42575e-07	0.00198634	0.000110566
93986	foxp2		4	2	4	7.83636e-07	0.00360129	0.00207526
7357	ugcg		3	2	2	7.91096e-07	8.46156e-05	2.46736e-05
4824	nkx3-1		13	3	6	8.03974e-07	0.000197885	6.60203e-05
9758	frmpd4		1	1	1	8.34243e-07	0.000191599	2.58673e-06
6497	ski		14	14	14	8.40759e-07	2.87587e-05	2.29607e-05
80319	cxxc4		3	1	1	8.58888e-07	0.00741033	0.00242824
23203	pmpca		2	2	2	8.71984e-07	0.00233203	1.95375e-05
51129	angptl4		6		1	8.86104e-07		0.00175188
3397	id1		51	14	18	9.02689e-07	0.00213579	0.00010016
3229	hoxc13		4	1	2	9.05309e-07	0.00864005	0.000235473
388585	hes5		16	2	4	9.19396e-07	0.0328785	0.00810288
57786	rbak		2	2	2	9.53216e-07	0.00090279	9.50832e-05
93973	actr8		2	1	2	9.57452e-07	0.00239416	1.23329e-05
8100	ift88		6	2	2	9.84229e-07	0.0240291	0.0163169
115426	uhrf2		7	3	5	9.92793e-07	0.00018992	1.66454e-07
92344	scyl1bp1		2	2	2	9.95233e-07	0.000117956	0.000160406
7869	sema3b		3	3	3	1.00036e-06	0.000262259	0.000103318
1421	crygd		2			1.00413e-06
10265	irx5		3		2	1.03747e-06		0.0022803
10767	hbs1l		3		2	1.06578e-06		0.00067602
9841	zbtb24		2	1	1	1.07912e-06	0.112886	0.0543763
25937	wwtr1		7	7	7	1.08513e-06	0.00476843	0.000836087
23371	tenc1		6	6	6	1.10861e-06	1.24967e-05	5.61317e-05
23512	suz12		11	2	5	1.11587e-06	0.111379	0.00114123
9573	gdf3		5		1	1.2023e-06		0.00113635
7403	utx		2	2	2	1.23223e-06	0.0240955	0.013831
63876	pknox2		2	1	2	1.24497e-06	5.19737e-05	1.41956e-05
6839	suv39h1		42	23	31	1.26607e-06	3.44696e-06	7.66321e-06
431707	lhx8		4			1.26996e-06
64388	grem2		3	2	2	1.28849e-06	0.025701	0.000103185
10528	nol5a		4	2	4	1.30909e-06	0.00765881	1.75381e-05
2295	foxf2		4	2	3	1.33692e-06	7.76673e-05	0.00021299
2972	brf1		14	10	13	1.36633e-06	4.59196e-06	1.63239e-06
6015	ring1		18	11	15	1.3677e-06	0.00290119	0.000232642
6909	tbx2		20	1	8	1.38323e-06	0.0119546	0.000804491
257313	uts2d		3	1	2	1.40118e-06	0.531835	0.0078118
81029	wnt5b		9	2	3	1.4112e-06	0.0366062	0.00502402
6425	sfrp5		1			1.4192e-06
7483	wnt9a		4			1.42386e-06
2735	gli1		51	5	13	1.4341e-06	5.32477e-05	6.68698e-09
6303	sat1		63	53	53	1.44408e-06	0.00145004	0.00386128
2719	gpc3		13	4	8	1.54523e-06	0.00141603	7.5503e-05
4602	myb		136	18	57	1.59311e-06	0.000190426	1.0632e-05
3110	hlxb9		17		3	1.59384e-06		0.000230521
4825	nkx6-1		15		4	1.60408e-06		0.00377826
4851	notch1		117	44	54	1.63944e-06	0.0779135	0.00112529
8829	nrp1		45	17	27	1.65598e-06	2.25407e-05	4.4293e-06
1913	eec1		1			1.6816e-06
10505	sema4f		2	2	2	1.68369e-06	0.0601237	0.000141755
6119	rpa3		5	4	4	1.70595e-06	0.0470303	0.00854702
2254	fgf9		40	4	12	1.72459e-06	2.87518e-07	9.40548e-05
23462	hey1		28	8	11	1.72843e-06	0.00472698	0.000578919
2173	fabp7		6		1	1.75104e-06		0.0267364
6305	sbf1		3	2	2	1.81849e-06	0.000105462	8.67183e-05
139285	fam123b		1			1.85814e-06
79693	yrdc		1	1	1	1.86638e-06	0.000111585	9.46846e-06
4853	notch2		31	16	16	1.88473e-06	0.0100873	0.00229797
7855	fzd5		8	5	7	1.92059e-06	0.0443542	0.000982865
10631	postn		3			1.92243e-06
53834	fgfrl1		1	1	1	1.97329e-06	0.000643777	2.52537e-05
55698	flj10324		9	9	9	2.00878e-06	0.00161052	0.000406882
22976	paxip1		6	5	6	2.00989e-06	0.00759624	0.000374639
901	ccng2		11	2	4	2.02682e-06	0.0666192	0.0003006
3202	hoxa5		17	6	11	2.03613e-06	0.000422417	0.00218678
56676	ascl3		3	3	3	2.03997e-06	0.00138304	0.000153768
1244	abcc2		30	5	8	2.06602e-06	0.094099	0.0037879
26276	vps33b		4	1	2	2.09002e-06	0.529776	2.46835e-06
4927	nup88		7	3	5	2.13215e-06	0.00140749	2.67497e-07
7903	st8sia4		5	1	2	2.1343e-06	0.0034816	0.00013446
11269	ddx19b		12	8	11	2.1359e-06	0.00830241	5.76547e-05
5225	pgc		89		11	2.13763e-06		0.00189336
55502	hes6		6	3	4	2.166e-06	0.00239419	0.000599432
55805	lrp2bp		7	7	7	2.22209e-06	0.00361836	7.99274e-06
189	agxt		29	2	6	2.22476e-06	0.165648	0.0288097
6887	tal2		7	4	6	2.24385e-06	0.0248155	0.00201298
8082	sspn		7	1	4	2.32209e-06	0.17228	0.0192373
1945	efna4		11	7	9	2.33691e-06	0.00660836	2.68073e-05
149483	ccdc17		1	1	1	2.37492e-06	0.000417552	0.000869888
6503	sla		20	9	13	2.38981e-06	0.00126852	1.10933e-06
126206	nlrp5		1			2.41181e-06
3169	foxa1		22	2	8	2.45497e-06	0.00786843	0.00357326
132625	zfp42		4			2.46191e-06
57448	birc6		12	4	6	2.48059e-06	0.154687	0.000424649
4145	matk		17	9	11	2.50223e-06	0.0748958	0.000301656
197258	fuk		1			2.55062e-06
858	cav2		19	9	13	2.56205e-06	0.217463	0.00043352
2487	frzb		15		6	2.58182e-06		0.00188403
135935	nobox		4			2.58627e-06
8539	api5		1	1	1	2.64083e-06	0.000355623	2.17634e-05
83697	slc4a9		1			2.66151e-06
2957	gtf2a1		13	13	13	2.68906e-06	0.000185761	7.57866e-05
8312	axin1		82	31	56	2.72711e-06	0.00862719	0.0012134
3843	ranbp5		16	14	16	2.77285e-06	0.0490541	4.04394e-07
4036	lrp2		72	43	62	2.7822e-06	0.0809017	8.46053e-05
8403	sox14		4			2.84354e-06
4131	map1b		55	22	38	2.84992e-06	0.122132	0.000139452
80205	chd9		7	5	5	2.88045e-06	0.00271993	0.000568396
4081	mab21l1		1			2.89966e-06
4342	mos		8	3	4	2.92343e-06	0.000756698	7.16118e-06
27121	dkk4		1			2.92374e-06
773	cacna1a		30	6	10	2.93313e-06	0.0106636	1.75509e-05
149420	pdik1l		36	1	25	2.94162e-06	0.171959	0.00048475
6592	sma@		17		3	2.9726e-06		9.96948e-05
9887	smg7		3	2	3	3.02961e-06	0.00077527	0.00364434
93621	mrfap1		2	2	2	3.05412e-06	0.000494274	7.14554e-05
26301	gbgt1		1			3.06829e-06
1874	e2f4		50	12	37	3.08066e-06	1.45607e-05	1.06327e-07
632	bglap		48	5	11	3.16638e-06	0.107199	0.00151042
1005	cdh7		6	5	5	3.18572e-06	0.00490843	0.00515187
8140	slc7a5		9	1	1	3.23431e-06	0.0425981	0.0110052
7520	xrcc5		54	28	37	3.24659e-06	0.0041957	0.000369952
3920	lamp2		5	2	5	3.24942e-06	0.0405631	8.03211e-05
84152	ppp1r1b		32	7	16	3.25584e-06	0.0196185	0.000504547
2919	cxcl1		60	4	25	3.33435e-06	0.160668	1.72756e-06
66004	lynx1		1			3.35656e-06
6345	srl		6		1	3.37435e-06		0.0116843
6132	rpl8		8	8	8	3.48659e-06	0.00690028	0.00368777
4040	lrp6		24	10	13	3.49479e-06	0.0103002	0.00036027
220388	ccdc89		1	1	1	3.49959e-06	0.00226656	1.38544e-05
1462	vcan		43	19	33	3.50439e-06	0.016526	0.000234599
4855	notch4		23	11	12	3.51492e-06	0.00679175	0.0021714
23432	gpr161		3		3	3.5608e-06		1.17634e-05
2976	gtf3c2		6	3	3	3.56796e-06	0.000463886	4.42789e-05
8463	tead2		18	2	8	3.57255e-06	0.00282826	0.0134945
3211	hoxb1		26	7	13	3.57497e-06	6.48181e-06	2.61126e-05
7892	fecb		2			3.6272e-06
4320	mmp11		12	2	4	3.65842e-06	0.0962194	0.0277008
3054	hcfc1		26	19	19	3.67413e-06	0.000243462	0.00277712
10131	trap1		9	9	9	3.73032e-06	0.000323054	1.56585e-06
6662	sox9		82	9	28	3.74026e-06	0.000703935	0.00153169
56917	meis3		4	1	2	3.75064e-06	0.00222718	0.000162649
4946	oaz1		20	4	10	3.75162e-06	0.025929	6.75965e-05
8048	csrp3		7	7	7	3.8505e-06	0.000485238	1.34052e-05
5626	prop1		3	2	2	3.89406e-06	0.0100843	0.0030224
5927	jarid1a		8	8	8	3.93483e-06	1.75279e-05	6.98729e-06
11189	tnrc4		5	5	5	3.94658e-06	0.0206184	0.00948025

## Sheet: small cerebellum
small cerebellum (3202 genes)
Gene			Node degree			p-value
Id	Symbol	Is Initial	whole	HPRD	physical	whole	HPRD	physical
93986	foxp2	1	4	2	4	0	1.81113e-10	1.11022e-16
64211	lhx5	1	3			0
3975	lhx1	1	14	2	6	0	2.06084e-10	0
3670	isl1		39	10	16	0	5.73607e-07	1.20725e-07
4761	neurod2	1	6	1	2	0	3.88956e-06	5.8458e-08
84107	zic4	1	1			0
2736	gli2	1	32	7	12	0	1.40061e-07	4.73289e-09
6608	smo	1	3	2	2	0	7.57787e-11	9.04155e-12
773	cacna1a	1	30	6	10	0	7.96165e-06	5.74985e-13
63973	neurog2		34	1	3	0	0.00104583	1.73402e-06
2637	gbx2		16			0
58158	neurod4	1	8			0
4009	lmx1a	1	16	3	3	0	4.1387e-09	1.53655e-12
6469	shh	1	162	5	20	0	8.87268e-12	2.69784e-13
8861	ldb1	1	32	16	24	0	1.03929e-08	6.61088e-11
10716	tbr1		3	1	1	0	0.0105746	0.000116295
2018	emx2		18	1	6	0	0.0383446	1.64199e-05
7903	st8sia4	1	5	1	2	0	9.58995e-10	6.31535e-11
2020	en2	1	16	1	3	0	8.05858e-10	4.44089e-16
4010	lmx1b	1	18	2	2	0	2.86682e-09	4.18449e-11
1496	ctnna2	1	8	1	3	0	2.55273e-07	1.78014e-06
7545	zic1	1	19	3	6	0	5.34903e-08	5.55112e-16
474	atoh1	1	23	1	3	1.11022e-16	2.19944e-07	4.80915e-12
25864	abhd14a		1			1.11022e-16
117065	prrxl1		7			1.11022e-16
3170	foxa2		71	8	30	2.22045e-16	1.27829e-05	1.41293e-11
1272	cntn1	1	11	10	10	2.22045e-16	4.5518e-08	1.19897e-10
120237	dbx1		10			2.22045e-16
7471	wnt1		112	9	21	4.44089e-16	0.013229	0.000144214
894	ccnd2	1	69	10	25	4.44089e-16	2.84019e-11	8.12653e-09
5649	reln	1	52	5	21	5.55112e-16	2.40785e-12	1.92181e-11
8022	lhx3		22	6	10	7.77156e-16	7.60277e-06	4.79653e-09
1717	dhcr7		3			1.11022e-15
4821	nkx2-2		34	1	6	1.88738e-15	0.00104856	0.000103012
2019	en1	1	19	2	2	2.44249e-15	3.34823e-07	4.89031e-07
79191	irx3		16		3	2.66454e-15		0.00218465
7436	vldlr	1	16	7	10	2.66454e-15	2.9554e-09	0
4825	nkx6-1		15		4	2.77556e-15		1.74121e-05
2535	fzd2		6	2	2	2.9976e-15	0.0011621	1.33168e-06
7804	lrp8	1	20	9	17	3.10862e-15	8.74038e-10	3.77476e-15
220202	atoh7		3			8.10463e-15
89884	lhx4		6	1	2	9.88098e-15	0.000446215	6.38745e-07
1020	cdk5		132	46	88	9.99201e-15	4.25619e-10	5.07838e-12
8941	cdk5r2	1	4	4	4	1.13243e-14	3.54975e-09	1.71408e-11
4762	neurog1		43	2	5	1.15463e-14	0.00476137	0.000418312
595	ccnd1	1	323	39	79	1.56541e-14	1.8286e-07	7.49688e-09
440097	dbx2		9			1.59872e-14
4760	neurod1	1	204	10	70	1.62093e-14	2.56482e-07	1.72495e-06
3642	insm1		7	4	5	1.64313e-14	7.20929e-05	2.31465e-06
253738	ebf3		1			1.67644e-14
7476	wnt7a		28	3	6	1.92069e-14	0.018163	2.88509e-07
167826	olig3		5	1	1	2.36478e-14	0.00162656	0.000241456
288	ank3	1	19	11	17	2.39808e-14	3.57524e-09	1.02441e-10
6656	sox1		10	1	2	2.56462e-14	1.47153e-05	7.03364e-07
50937	cdon		8	4	5	3.31957e-14	3.41641e-05	7.02298e-10
4897	nrcam	1	11	6	8	4.15223e-14	9.47376e-10	3.08642e-13
554	avpr2		31	5	8	4.31877e-14	0.13559	0.0163396
51450	prrx2		6	1	1	4.70735e-14	0.00211681	0.00135372
9201	dcamkl1	1	3		2	4.75175e-14		1.76423e-06
2619	gas1	1	30	3	6	6.71685e-14	1.80248e-09	7.8979e-12
11113	cit	1	11	6	7	8.00471e-14	1.1947e-06	1.26077e-09
6425	sfrp5		1			8.81517e-14
5813	pura	1	21	8	13	9.4591e-14	4.43157e-12	1.00747e-10
11211	fzd10		2		1	1.05915e-13		6.31564e-08
5727	ptch1		39	7	11	1.10467e-13	1.27161e-06	2.60857e-07
1641	dcx	1	23	7	12	1.15352e-13	8.36866e-11	2.44388e-09
1745	dlx1		16	1	4	1.30229e-13	0.0027193	0.000491399
3631	inpp4a	1	3	3	3	1.56319e-13	4.64771e-07	1.16766e-08
9097	usp14	1	14		2	1.78968e-13		1.31433e-08
64840	porcn		13	6	6	2.05391e-13	0.00786702	2.01777e-07
3671	islr		1			2.56906e-13
51715	rab23		6			2.65343e-13
6423	sfrp2		9	3	3	2.90989e-13	0.000925461	7.87728e-06
1748	dlx4		6	1	2	3.78475e-13	0.077596	0.0011077
5015	otx2		55	4	13	4.01013e-13	0.00179631	4.78467e-05
3169	foxa1		22	2	8	4.45421e-13	0.000474264	1.09598e-09
6324	scn1b		2	2	2	5.10814e-13	2.99599e-07	1.77241e-09
8851	cdk5r1	1	24	20	23	5.52225e-13	4.79348e-10	4.26517e-11
10215	olig2		43	4	8	6.07958e-13	0.00039492	0.000741602
64428	narfl		2			6.18616e-13
5986	rfng		2			6.39711e-13
7318	ube1l		7	2	2	6.6025e-13	0.00017325	0.000297969
2173	fabp7		6		1	6.68909e-13		0.0148089
7482	wnt2b		11			6.79345e-13
6926	tbx3		8		3	7.69163e-13		0.00187866
8322	fzd4	1	7	6	7	8.01692e-13	1.6094e-06	1.11417e-09
2926	grsf1		1			8.41771e-13
429	ascl1		39	6	11	9.35696e-13	0.000338403	1.49012e-06
344191	evx2		1			1.01974e-12
221833	sp8		4			1.03162e-12
5081	pax7		25	1	3	1.08558e-12	0.0222006	0.000606219
1809	dpysl3		4	1	3	1.10423e-12	0.0248777	1.75366e-08
8313	axin2		18	6	7	1.10922e-12	0.000219483	0.000656196
27148	stk36		8	8	8	1.11988e-12	7.00337e-06	1.08648e-07
3549	ihh		31	3	4	1.17828e-12	2.50031e-05	2.38922e-05
127343	dmbx1		3			1.19293e-12
431707	lhx8		4			1.25333e-12
7783	zp2		12	2	4	1.33216e-12	0.0382267	0.0110107
56033	barx1		4			1.48304e-12
655	bmp7		77	12	27	1.56175e-12	0.00322386	0.000848342
51132	rnf12		15	10	14	1.57874e-12	1.50723e-05	8.12356e-07
8928	foxh1		18	6	9	1.64602e-12	0.011207	6.56949e-06
64321	sox17		15	1	7	1.64957e-12	1.48267e-05	2.71683e-07
79192	irx1		1		1	1.71319e-12		0.0038949
56751	barhl1		3			1.98741e-12
50674	neurog3		23		4	2.03859e-12		2.16078e-06
3211	hoxb1		26	7	13	2.15683e-12	9.16129e-05	0.000249794
8403	sox14		4			2.24332e-12
8321	fzd1		11	6	7	2.44149e-12	0.00116659	1.8093e-06
81562	lman2l		1			2.50588e-12
2253	fgf8		121	4	14	2.52065e-12	0.0212233	9.51966e-08
23090	znf423	1	7	5	7	3.1728e-12	1.5878e-05	1.75247e-07
27022	foxd3		21	1	3	3.83782e-12	0.0112346	0.00111449
64399	hhip		4	3	3	3.96583e-12	6.89275e-07	1.68695e-09
794	calb2		16	2	11	4.23206e-12	0.0233736	7.8455e-05
26468	lhx6		2			4.5397e-12
170825	gsh2		9			4.60942e-12
28959	tmem176b	1	1		1	5.31308e-12		2.496e-12
768096	har1a		1			5.49594e-12
23114	nfasc		19	10	13	5.61018e-12	1.78763e-06	1.16075e-07
9988	dmtf1		4	4	4	5.6557e-12	4.03946e-08	1.33445e-08
79187	fsd1		3	3	3	5.84299e-12	3.52153e-08	2.14301e-09
5828	pxmp3	1	6	3	3	6.39144e-12	7.64759e-07	1.85097e-08
89780	wnt3a		86	11	13	6.47815e-12	0.00239709	5.40501e-05
2294	foxf1		9		4	6.78346e-12		1.43511e-05
2016	emx1		7			6.93123e-12
260425	magi3		12	12	12	7.73481e-12	5.13008e-05	6.54159e-09
2128	evx1		7			7.90323e-12
8822	fgf17		6	4	4	9.39682e-12	0.0210771	0.0143313
1750	dlx6		6		2	9.77751e-12		0.0445674
5075	pax1		24	2	10	1.03174e-11	0.17598	2.76398e-07
170463	ssbp4		2	2	2	1.04546e-11	3.33058e-05	6.42677e-07
390	rnd3		16	3	7	1.07545e-11	0.0045661	0.00166598
2737	gli3		54	12	21	1.13433e-11	0.00165189	1.08367e-05
10660	lbx1		21		1	1.19427e-11		0.000723439
7473	wnt3		16	1	2	1.25785e-11	0.00212824	5.51295e-05
10485	c1orf61		1	1	1	1.353e-11	1.32785e-07	2.11005e-09
7546	zic2		11	3	6	1.3935e-11	0.000682483	6.79862e-11
56135	pcdhac1		1		1	1.48431e-11		3.78798e-08
11023	vax1		4		3	1.54429e-11		7.17764e-06
390010	nkx1-2		9			1.56835e-11
1600	dab1	1	44	23	32	1.57786e-11	6.55313e-08	7.1454e-13
344022	noto		6			1.85416e-11
4756	neo1		15	2	3	1.87129e-11	0.000452112	0.000530548
8325	fzd8		8	5	5	1.95867e-11	0.0779878	0.000759695
23654	plxnb2	1	5	4	4	2.12195e-11	6.31036e-05	1.06963e-06
9771	rapgef5		53	4	9	2.21924e-11	0.00267275	8.49481e-06
56142	pcdha6		1	1	1	2.23735e-11	2.76735e-07	6.47973e-08
1747	dlx3		17	1	2	2.34553e-11	0.0287526	0.000870439
6493	sim2		19	2	6	2.60438e-11	0.0077093	0.000151013
5787	ptprb		9	9	9	2.77424e-11	7.43634e-07	1.98732e-07
8543	lmo4		28	17	18	2.9186e-11	2.64182e-07	6.0957e-08
2735	gli1		51	5	13	3.15152e-11	0.000967512	1.697e-07
57216	vangl2		11	2	5	3.33651e-11	0.000933059	0.000174988
8854	aldh1a2		15			3.35136e-11
7091	tle4		21	5	6	3.36599e-11	0.00398175	0.000554909
8633	unc5c	1	10	2	5	3.36843e-11	1.22297e-06	4.22628e-09
3177	slc29a2		1			3.37935e-11
145258	gsc		42	4	12	3.6809e-11	0.000722422	1.379e-06
8323	fzd6		5	2	4	3.68117e-11	0.00755318	0.00192332
5077	pax3		57	8	13	3.69644e-11	0.00418231	0.000329706
5814	purb		2	1	1	3.79358e-11	3.67516e-08	1.49749e-07
6095	rora	1	9	9	9	3.82183e-11	2.64729e-07	9.74563e-08
4232	mest		2			3.82889e-11
579	bapx1		46		9	3.94748e-11		5.95839e-06
6331	scn5a		31	13	19	4.10373e-11	0.00100532	6.30354e-07
1005	cdh7		6	5	5	4.15605e-11	2.28007e-05	6.36017e-07
652	bmp4		175	14	31	4.28553e-11	0.0297843	0.0004394
151449	gdf7		13	1	1	4.77578e-11	0.00544187	0.0014886
10993	sds		1			4.97425e-11
2636	gbx1		2			4.99355e-11
4233	met	1	37	36	36	5.00049e-11	1.71608e-07	9.62445e-09
10767	hbs1l		3		2	5.32087e-11		0.000636909
10124	arl4a		5	1	2	5.93428e-11	0.0128554	0.0224444
57057	tbx20		13		4	6.22813e-11		0.000321106
9241	nog		7	4	4	6.43667e-11	0.0226855	0.000706497
3398	id2		81	25	36	6.50727e-11	0.000121156	7.14226e-05
6786	stim1		20	1	6	6.52024e-11	0.138267	5.33547e-05
116448	olig1		9		3	6.57199e-11		0.000927718
388585	hes5		16	2	4	6.67103e-11	0.00964375	0.00045929
5012	otsc1		2		1	6.73508e-11		0.000131422
8326	fzd9		4	4	4	7.2951e-11	0.0726198	0.00629526
3218	hoxb8		12	4	6	7.79213e-11	0.0065232	0.000402478
10048	ranbp9		37	25	28	7.95317e-11	3.69398e-06	4.06231e-07
808	calm3		26	25	25	7.98595e-11	9.5372e-06	2.61766e-07
3110	hlxb9		17		3	8.28481e-11		2.55579e-06
2668	gdnf		143	4	24	8.48317e-11	0.000756015	2.45934e-06
4826	nnat		2			8.50077e-11
4807	nhlh1		7	4	4	9.26161e-11	1.17795e-05	4.0343e-06
3763	kcnj6	1	13	5	8	9.51589e-11	6.46948e-06	3.09574e-07
85407	nkd1		3	1	2	1.01439e-10	0.0315478	0.00134937
8907	ap1m1		23	18	20	1.03745e-10	0.000531156	0.000260521
1749	dlx5		35	6	11	1.08237e-10	0.00176864	5.09234e-05
4222	meox1		9	3	4	1.10776e-10	0.00370678	2.82271e-06
338917	chx10		21	1	3	1.16008e-10	0.000132583	0.00141369
4684	ncam1		85	12	26	1.21172e-10	1.11179e-05	1.52302e-06
8643	ptch2		8	4	6	1.24342e-10	1.88077e-09	4.46032e-08
90249	unc5a		10	2	7	1.28893e-10	0.0141082	0.00246204
8634	rtcd1		11			1.31868e-10
2255	fgf10		50	2	6	1.34743e-10	0.0348719	0.000753069
81029	wnt5b		9	2	3	1.49485e-10	0.000334198	2.24324e-05
4004	lmo1		7	6	7	1.51917e-10	3.11148e-05	9.50532e-06
57610	ranbp10		8	7	7	1.54591e-10	2.62987e-05	3.53286e-06
5925	rb1	1	213	128	153	1.59823e-10	8.07813e-08	9.2278e-09
84502	jph4		2		2	1.63737e-10		0.00019643
5455	pou3f3		10	5	6	1.65741e-10	0.00924519	0.00209251
3767	kcnj11		37	6	17	1.67082e-10	0.0451291	2.87737e-06
10776	arpp-19		2		2	1.70478e-10		1.32209e-06
5083	pax9		14	2	4	1.75072e-10	0.000491404	3.82821e-06
91851	chrdl1		19	1	8	1.75202e-10	0.0281863	2.34413e-07
5962	rdx		40	14	31	1.76124e-10	0.000345762	7.03144e-06
153572	irx2		1			1.83617e-10
8875	vnn2		2	1	1	1.84006e-10	0.00233016	0.00078937
50964	sost		13		8	1.89447e-10		1.29844e-05
27023	foxb1		2			1.98435e-10
2065	erbb3	1	102	26	49	2.01863e-10	3.60465e-07	3.90719e-09
169792	glis3		3	1	2	2.17231e-10	0.00301799	5.36288e-05
84623	kirrel3		2	1	1	2.48824e-10	0.0151164	0.0162308
58480	rhou		6	4	4	2.49934e-10	0.00831445	0.00212539
54361	wnt4		28	4	7	2.54304e-10	0.0015322	9.79468e-06
51449	pcyox1		6			2.59229e-10
9423	ntn1		32	4	8	2.68709e-10	8.54764e-05	0.000109333
5076	pax2		55	7	16	2.72282e-10	0.000249393	9.37259e-07
114610	sax1		6			2.76747e-10
10371	sema3a		41	2	10	2.83019e-10	0.0214614	0.000921292
344018	figla		3			2.9023e-10
84105	pcbd2		3	1	3	2.93405e-10	1.94202e-05	7.25322e-07
4683	nbn	1	24	17	18	3.03371e-10	5.56562e-07	1.98532e-06
4990	six6		12	2	2	3.03806e-10	0.0159073	0.00217805
389058	sp5		2			3.07753e-10
79893	znf403		5	1	1	3.12252e-10	0.0392545	6.75102e-05
4609	myc		400	65	154	3.20957e-10	0.00905293	0.000323952
9758	frmpd4		1	1	1	3.26832e-10	4.93092e-05	2.12772e-06
28985	mcts1		4	1	1	3.44352e-10	0.0881566	0.0302646
10752	chl1		7		2	3.98555e-10		3.94607e-05
8876	vnn1		8		4	4.13309e-10		1.23218e-05
23512	suz12		11	2	5	4.18833e-10	0.0483492	0.00283928
5660	psap	1	12	11	11	4.23105e-10	1.17657e-05	3.44164e-07
6899	tbx1		38		7	4.31262e-10		0.00042828
8239	usp9x		4	4	4	4.43184e-10	1.0276e-06	1.41913e-06
25806	vax2		4		2	4.59927e-10		0.000660909
11055	zpbp		1	1	1	4.61152e-10	0.0475896	0.0137554
85300	atcay		3		2	4.62245e-10		4.18558e-05
639	prdm1		14	5	7	4.75389e-10	0.0156097	0.000342092
6015	ring1		18	11	15	4.85411e-10	9.54489e-05	0.000142976
57731	sptbn4		8	5	6	4.92567e-10	2.73979e-05	5.04989e-07
3386	icam4		7	6	7	5.07768e-10	0.00516969	1.82914e-06
3429	ifi27		2	2	2	5.38847e-10	6.77866e-05	7.74019e-07
3399	id3		51	18	20	5.51258e-10	0.00346655	0.00016791
85416	zic5		3			5.53385e-10
6239	rreb1		2	1	2	5.66327e-10	5.21274e-05	0.000174377
5825	abcd3		11	4	9	5.95446e-10	0.00186934	0.00366032
56654	npdc1		11	11	11	6.11853e-10	0.000191826	0.000451805
5080	pax6		112	24	40	6.32112e-10	2.55657e-05	0.000177888
7478	wnt8a		4		2	6.56135e-10		5.27439e-09
2138	eya1		9	6	6	6.66519e-10	0.0110689	0.000831406
7827	nphs2		12	4	4	6.89749e-10	0.0123232	0.00967119
5078	pax4		15		4	6.90998e-10		0.00033942
644076	glycam1		6		4	7.05121e-10		0.00213665
656	bmp8b		5	1	1	7.07059e-10	0.0302691	0.00072181
26035	glce		2			7.11642e-10
3195	tlx1		16	5	7	7.39485e-10	0.0431426	0.00277673
6887	tal2		7	4	6	7.49012e-10	0.00418866	0.00012502
2129			2			7.52309e-10
23648	ssbp3		3	1	2	7.68411e-10	1.03836e-05	1.19262e-07
199720	ggn		5	4	5	7.91093e-10	0.0362886	6.00731e-06
1499	ctnnb1		137	122	123	8.29254e-10	1.45639e-06	4.83323e-08
9033	pkd2l1		11	2	3	8.43716e-10	0.0179841	0.00153533
6929	tcf3		125	43	66	8.5064e-10	0.00055336	1.42512e-05
4853	notch2		31	16	16	8.61415e-10	0.000900489	0.000187654
7555	cnbp		6			8.99889e-10
81565	ndel1		11	7	7	9.80455e-10	2.18968e-06	2.61093e-08
9784	snx17		12	6	11	1.00073e-09	0.000113804	1.02843e-06
8452	cul3		18	8	16	1.02733e-09	2.29373e-05	2.28831e-05
4685	ncam2		2	1	2	1.097e-09	0.0018967	1.19049e-05
4917	ntn2l		1	1	1	1.10259e-09	0.00169107	0.00141843
8128	st8sia2	1	20	1	6	1.13658e-09	9.38906e-10	8.3563e-07
22859	lphn1		8	6	6	1.21998e-09	0.00060185	2.80294e-05
51701	nlk		21	6	11	1.22531e-09	0.00251271	0.000228283
2218	fcmd		2		1	1.27038e-09		4.50203e-06
6238	rrbp1		13	2	6	1.27464e-09	0.000690252	6.21822e-05
7403	utx		2	2	2	1.35518e-09	0.000143134	1.6621e-06
10637	lefty1		19		1	1.41747e-09		0.00054749
93185	igsf8		5	3	4	1.43818e-09	0.0106836	0.00276724
79659	dync2h1		3	1	1	1.50663e-09	0.546651	0.538244
26160	ift172		7	2	4	1.51571e-09	0.000111358	5.42763e-05
114614	bic		12			1.52446e-09
287	ank2		12	6	7	1.54256e-09	1.20394e-05	4.56888e-08
23760	pitpnb		1	1	1	1.57305e-09	1.21354e-05	1.141e-06
339345	nanos2		1			1.5954e-09
4130	map1a		26	18	21	1.65626e-09	0.00127	3.39826e-05
3479	igf1		360	14	62	1.69323e-09	0.0693033	0.00113252
23522	myst4		37	3	11	1.76857e-09	0.00108806	6.16545e-05
339745	loc339745		1			1.77887e-09
2674	gfra1		4	4	4	1.79291e-09	0.000686528	9.32897e-06
805	calm2		28	28	28	1.79363e-09	8.16561e-06	1.99542e-07
8787	rgs9		15	4	11	1.84343e-09	0.0633912	8.03873e-05
3897	l1cam		27	18	23	1.91576e-09	7.36971e-06	1.77831e-05
836	casp3		510	125	229	1.91873e-09	0.000870033	0.000281524
10586	mab21l2		1		1	1.93403e-09		0.000863633
3213	hoxb3		12	2	3	1.98206e-09	0.000653362	0.0016399
256297	ptf1a		4	1	1	2.07841e-09	0.00172102	0.000339308
9496	tbx4		12	1	2	2.08902e-09	0.0299086	0.0160982
6496	six3		29	7	8	2.17023e-09	0.00199647	0.000496579
387	rhoa		409	64	133	2.19643e-09	0.00825764	0.00203596
9573	gdf3		5		1	2.28793e-09		0.000885089
7474	wnt5a		48	3	7	2.29862e-09	0.0123757	0.000205823
4487	msx1		83	17	25	2.34867e-09	0.000575107	8.66599e-05
5504	ppp1r2		11	10	10	2.35053e-09	0.000330844	0.000218059
29967	lrp12		7	6	6	2.38234e-09	0.000396977	0.000210943
3035	hars		6	4	4	2.40295e-09	0.287097	0.224219
3222	hoxc5		4			2.47682e-09
4131	map1b		55	22	38	2.48196e-09	0.0194385	1.21338e-05
1742	dlg4		172	94	141	2.59985e-09	0.000282407	5.41258e-08
801	calm1		113	111	111	2.68877e-09	2.34081e-05	2.24288e-05
85358	shank3		12	2	9	2.73967e-09	5.89171e-05	0.00192063
4036	lrp2		72	43	62	2.74542e-09	0.00583232	7.85856e-06
5068	reg3a		7	5	6	2.82045e-09	0.0583281	3.65753e-05
3481	igf2		103	16	23	2.82106e-09	0.0618046	0.00397785
51232	crim1		2		2	2.86801e-09		0.000475129
2308	foxo1a		104	23	48	2.91647e-09	0.00206127	8.48586e-06
6520	slc3a2		25	9	14	2.96035e-09	0.00536194	6.08103e-05
50846	dhh		4	3	3	2.97237e-09	2.53862e-05	5.72978e-06
1010	cdh12		2	2	2	3.03539e-09	0.000116029	5.94344e-06
1403	crs		21		1	3.03657e-09		0.000631351
1385	creb1		393	34	168	3.0529e-09	0.00847853	0.000301069
8804	creg1		7	6	7	3.08714e-09	2.23693e-06	1.19251e-06
4741	nefm		19	4	12	3.10037e-09	1.60107e-05	5.12051e-08
4628	myh10	1	11	4	4	3.12137e-09	2.53134e-06	3.82453e-09
152503	sh3d19		11	9	9	3.32282e-09	0.0113196	0.00253884
905	ccnt2		6	4	4	3.32524e-09	5.03756e-07	1.3267e-07
6418	set		22	20	21	3.49517e-09	3.94452e-07	1.43334e-07
9723	sema3e		3		1	3.50361e-09		0.00727761
6507	slc1a3		11	1	4	3.59546e-09	0.0449928	0.000791007
7375	usp4		9	5	7	3.61109e-09	7.70408e-06	3.25352e-07
6497	ski		14	14	14	3.70701e-09	9.36682e-05	5.82442e-05
3237	hoxd11		6	1	2	3.72019e-09	0.00446593	0.00405225
26037	sipa1l1		3	3	3	3.73392e-09	0.000282216	1.36692e-06
23316	cutl2		2	1	1	3.78845e-09	0.028524	0.0308438
89792	gal3st3		1			3.81506e-09
2571	gad1		15	5	9	4.02617e-09	0.0395099	8.26955e-05
10741	rbbp9		5	4	4	4.03146e-09	1.0847e-06	4.9725e-08
30813	vsx1		1			4.04242e-09
4089	smad4		259	150	196	4.04696e-09	0.00166816	4.80911e-05
2652	opn1mw		41	2	14	4.12729e-09	0.045909	0.00854711
11151	coro1a		26	3	9	4.16919e-09	0.174586	0.00320324
9355	lhx2		21	3	9	4.30685e-09	6.97764e-06	6.55614e-05
4212	meis2		9	2	2	4.30917e-09	0.00976289	0.00134336
6502	skp2		80	25	41	4.38301e-09	3.13632e-05	1.13086e-05
157570	esco2		4		1	4.40957e-09		0.00596703
5087	pbx1		41	13	22	4.55889e-09	0.00377166	4.22831e-07
6833	abcc8		18	4	10	4.61169e-09	0.0585774	8.23767e-05
896	ccnd3		78	25	32	4.6754e-09	0.00236095	0.00023461
1007	cdh9		6	6	6	4.69681e-09	2.90534e-05	7.22172e-07
10139	arfrp1		2	2	2	4.74059e-09	0.00350148	0.000128128
4245	mgat1		2	1	2	4.84618e-09	0.00447335	1.95788e-07
55558	plxna3		1			4.85519e-09
389692	mafa		5	5	5	4.86436e-09	0.00166038	9.26453e-05
2662	gdf10		3			4.91636e-09
6422	sfrp1		15	4	6	4.97489e-09	0.0187898	0.00676024
91942	ndufa12l		1		1	5.08527e-09		0.00100173
3699	itih3		2	1	1	5.17467e-09	0.0500699	0.0153309
1642	ddb1	1	21	10	13	5.17868e-09	2.51126e-07	1.25509e-08
51654	cdk5rap1		7	3	6	5.22383e-09	2.02833e-09	1.9216e-10
2675	gfra2		3	2	2	5.50278e-09	0.00140993	1.13313e-05
84441	maml2		6	5	5	5.50712e-09	0.00623101	0.00210401
27185	disc1	1	20	18	19	5.52461e-09	7.90097e-06	1.24614e-06
148979	glis1		5		2	5.53764e-09		0.00346921
4817	nit1		4	2	2	5.54462e-09	0.0108647	0.00130707
56342	ppan		1			5.68203e-09
1962	ehhadh		9	1	1	5.79093e-09	0.0415757	0.0106788
25928	sostdc1		9	5	6	5.88967e-09	0.0503509	0.00059719
5295	pik3r1		418	125	161	5.95687e-09	9.8757e-05	1.55868e-05
3811	kir3dl1		4	2	2	6.03168e-09	0.00493738	0.00268664
3492	igh@		20		4	6.08887e-09		0.000434174
5017	ovol1		2		2	6.23712e-09		0.00025318
64843	isl2		6	2	3	6.2853e-09	4.06623e-05	9.87483e-07
1808	dpysl2		13	7	9	6.40756e-09	0.027732	4.14007e-06
8125	anp32a		27	13	20	6.50784e-09	0.0105673	0.00188568
3097	hivep2		5	1	3	6.57553e-09	0.00379264	0.000203807
200958	muc20		2	1	1	6.60109e-09	3.93357e-05	2.83469e-06
128178	edaradd	1	5	1	2	6.63776e-09	2.63722e-07	2.99916e-10
552	avpr1a		9	3	6	6.73605e-09	0.0300105	0.00280047
8609	klf7		3	1	2	6.99998e-09	0.543059	0.0161717
3231	hoxd1		2			7.07165e-09
80746	tsen2		1	1	1	7.11881e-09	0.00017951	2.86394e-05
65018	pink1		4			7.1734e-09
65108	marcksl1		9	2	7	7.18937e-09	0.0248861	1.50685e-05
3004	gzmm		4		3	7.21366e-09		0.000748597
10763	nes		84	3	18	7.30684e-09	4.18323e-08	2.96104e-08
5693	psmb5		7	3	6	7.54416e-09	0.125487	0.00014904
84864	mina		1	1	1	7.587e-09	0.0120379	0.000796785
26548	itgb1bp2		2	1	1	7.61764e-09	0.0391101	0.0055347
292	slc25a5		7	3	4	7.77449e-09	0.0362791	0.0135805
66001	mlvi4		2			7.84276e-09
7869	sema3b		3	3	3	7.85728e-09	0.0102197	1.67458e-05
4524	mthfr	1	8	1	1	7.86444e-09	9.65526e-05	6.75056e-07
54994	c20orf11		1		1	7.8861e-09		4.48417e-06
23671	tmeff2		1			7.97353e-09
10736	six2		7	4	5	7.97926e-09	0.017054	0.00360166
3572	il6st		26	26	26	8.2083e-09	9.41348e-05	1.18053e-05
2332	fmr1		35	11	22	8.38015e-09	0.00292179	2.23485e-05
51046	st8sia3		1	1	1	8.44876e-09	6.51377e-05	3.47841e-05
8498	ranbp3		8	3	4	8.46395e-09	0.00622803	0.000597977
2550	gabbr1		10	5	5	8.4812e-09	0.108689	0.0164744
2302	foxj1		8		4	8.52182e-09		6.33424e-11
84668	fam126a		1			8.73908e-09
5820	pvt1		3		1	8.8351e-09		0.539568
66008	trak2		10	2	9	8.85099e-09	0.00512686	0.000167923
375616	crim2		4		2	8.87451e-09		0.0120032
3651	pdx1		53	8	27	9.0494e-09	0.000697747	4.45675e-07
140825	neurl2		1	1	1	9.24441e-09	1.34754e-05	5.62996e-07
1337	cox6a1		2		1	9.39509e-09		0.0078182
3736	kcna1		17	3	9	9.39924e-09	0.000193391	3.91758e-05
26108	pygo1		2	2	2	9.42462e-09	1.3096e-05	8.78299e-07
54737	hsmpp8		1	1	1	9.43328e-09	4.84015e-05	3.95185e-06
1006	cdh8		1	1	1	9.50025e-09	1.45975e-05	4.58789e-07
3611	ilk		18	16	16	9.5579e-09	0.00522676	0.00695363
3199	hoxa2		13	1	3	9.64373e-09	0.00358164	0.000649275
4593	musk		12	4	5	9.81937e-09	0.00717425	0.000236201
3223	hoxc6		8			9.94974e-09
406952	mirn17		1		1	1.00303e-08		0.000874827
22953	p2rx2		13	3	5	1.0332e-08	0.0349033	4.60183e-05
116113	foxp4		3	2	3	1.0346e-08	9.22183e-06	1.67971e-05
2932	gsk3b		199	58	113	1.04148e-08	0.000794629	0.000381772
6338	scnn1b		10	10	10	1.05055e-08	1.02448e-06	1.38006e-06
5456	pou3f4		9	4	5	1.07932e-08	0.00506153	0.00222234
84875	parp10		3	2	3	1.11169e-08	0.0191517	0.00463849
653	bmp5		10	4	5	1.12415e-08	0.00324828	1.83735e-05
8320	eomes		8		1	1.23864e-08		0.00284488
7892	fecb		2			1.25156e-08
55350	vnn3		1			1.27303e-08
4744	nefh		13	5	11	1.2791e-08	0.00188325	2.64196e-05
5933	rbl1	1	69	31	42	1.28709e-08	3.81299e-06	1.3608e-07
7547	zic3		8	1	1	1.29933e-08	0.00382577	5.76534e-05
26039	ss18l1	1	4	4	4	1.32867e-08	5.06214e-07	6.69731e-06
3209	hoxa13		15	6	11	1.36502e-08	0.000445598	8.38654e-06
5494	ppm1a		15	13	15	1.37087e-08	0.00015107	0.000144335
51176	lef1		78	20	37	1.37156e-08	1.3155e-05	6.19328e-06
3746	kcnc1		18	3	9	1.37664e-08	3.37266e-06	1.99327e-06
2660	gdf8		30	5	10	1.38327e-08	0.0399275	2.19581e-05
88	actn2		34	34	34	1.40353e-08	0.000182438	1.28735e-05
8503	pik3r3		12	11	11	1.42134e-08	0.00051335	8.77414e-05
22856	chsy1		1			1.4351e-08
53	acp2	1	1			1.43627e-08
27158	ndor1		2	2	2	1.49631e-08	0.00193321	1.21144e-06
56246	mrap		4		1	1.51236e-08		0.00349163
118788	pik3ap1		6	3	4	1.52631e-08	0.00491836	0.000315562
50650	arhgef3		3	2	2	1.52702e-08	0.016639	0.00408588
54584	gnb1l		1			1.52734e-08
1727	cyb5r3		7	3	4	1.55389e-08	0.0738425	0.00315846
7088	tle1		71	54	59	1.56053e-08	0.00217421	0.000370321
9625	aatk		3		1	1.56134e-08		0.00996383
23370	arhgef18		2	2	2	1.56513e-08	0.00782095	0.00107517
4211	meis1		39	21	26	1.56606e-08	0.00247796	0.000192815
29119	ctnna3		1	1	1	1.57122e-08	1.36401e-05	8.06747e-07
2291	foxg1a		1			1.57362e-08
8817	fgf18		14	4	5	1.59531e-08	0.0199294	0.00389194
2461	fra16b		1		1	1.59946e-08		0.000821723
5623	pspn		3	1	2	1.62677e-08	0.541401	4.6991e-05
901	ccng2		11	2	4	1.64176e-08	0.0774739	0.000559934
207	akt1		907	108	330	1.6438e-08	0.00191523	0.00340587
63876	pknox2		2	1	2	1.6518e-08	0.000353508	5.86317e-06
22809	atf5		13	6	7	1.65426e-08	0.000958116	1.19001e-07
654	bmp6		20	9	11	1.65669e-08	0.00701715	0.00297218
84206	rkhd3		3	3	3	1.68165e-08	0.00320801	0.000215258
4824	nkx3-1		13	3	6	1.68829e-08	3.95226e-05	0.000337555
860	runx2		142	24	60	1.69002e-08	6.40388e-05	3.6686e-06
6191	rps4x		12	2	5	1.69949e-08	0.0460399	0.00135764
6911	tbx6		11		1	1.71497e-08		0.541589
128408	bhlhb4		34		21	1.71653e-08		2.15242e-07
57534	mib1		10	2	3	1.72343e-08	0.0157399	0.0079512
5663	psen1		110	49	60	1.72413e-08	0.000191806	2.02439e-06
2902	grin1		105	48	59	1.73462e-08	3.15718e-06	1.28816e-06
3229	hoxc13		4	1	2	1.74345e-08	0.00476523	0.000280648
23621	bace1		45	18	29	1.77334e-08	0.00123889	2.91749e-05
30062	rax		1	1	1	1.80388e-08	0.000149017	0.000516024
6812	stxbp1		28	21	23	1.83602e-08	1.8579e-05	3.15207e-06
10468	fst		51	5	14	1.83819e-08	0.00907735	9.61009e-06
3033	hadh		4	1	3	1.84966e-08	0.0577888	8.55219e-06
685	btc		27	4	9	1.86833e-08	0.00785109	2.87061e-06
1382	crabp2		2	1	1	1.87004e-08	0.00366124	0.000648256
1654	ddx3x		6	4	4	1.87599e-08	0.139795	0.0124273
23410	sirt3		7	2	3	1.89233e-08	0.00669798	0.00416672
6658	sox3		14	1	2	1.89389e-08	0.000166228	0.00040571
3720	jarid2		5	2	3	1.89672e-08	0.00958886	1.11698e-06
6326	scn2a		5	5	5	1.92883e-08	4.3343e-05	2.04698e-06
84932	rab2b		2	2	2	1.93228e-08	0.00174974	3.95811e-05
60676	pappa2		5	4	5	1.95769e-08	0.00418764	5.8318e-05
1602	dach1		23	10	10	1.96711e-08	0.00969841	0.00225435
116085	slc22a12		4	1	1	1.97855e-08	0.00937881	8.34092e-05
84951	tns4		1		1	1.99537e-08		0.000818015
2022	eng		35	12	21	2.00274e-08	0.0152011	0.00162118
8477	gpr65		2		1	2.0067e-08		0.0272607
7541	zfp161		5	1	2	2.01675e-08	0.066052	5.43121e-05
81788	nuak2		8	5	6	2.0192e-08	0.00220973	8.151e-05
84701	cox4i2		3	1	1	2.02516e-08	0.041104	0.00906356
150209	aifm3		1			2.02724e-08
6839	suv39h1		42	23	31	2.04987e-08	4.95909e-05	1.38378e-05
55966	ajap1		1	1	1	2.08762e-08	1.59919e-05	5.68358e-07
10643	igf2bp3		1			2.11678e-08
10455	peci		1		1	2.12256e-08		0.00552802
4081	mab21l1		1			2.12349e-08
1123	chn1		11	8	9	2.12599e-08	4.66127e-05	1.35021e-06
3077	hfe		21	3	8	2.15501e-08	0.0224101	0.000365022
91653	boc		14	5	7	2.1832e-08	0.000176664	1.76928e-07
4617	myf5		50	10	16	2.20184e-08	0.000982256	0.0011392
6305	sbf1		3	2	2	2.21896e-08	0.000173299	9.77814e-05
116461	c1orf19		3	3	3	2.2562e-08	4.47268e-05	2.6037e-05
121774	crv		5		1	2.26204e-08		0.000101505
10505	sema4f		2	2	2	2.27076e-08	0.00108585	1.99338e-06
1013	cdh15		15	9	11	2.2862e-08	3.05739e-05	7.66116e-07
6615	snai1		37		14	2.30344e-08		0.000124059
53844	copg2it1		1			2.33239e-08
322	apbb1		39	14	27	2.38935e-08	0.00115326	4.3695e-07
83871	rab34		8	5	5	2.39178e-08	0.00204818	0.00010303
1740	dlg2		45	36	40	2.41092e-08	0.000251685	1.51123e-06
10270	akap8		15	9	12	2.41285e-08	8.43034e-06	1.33963e-06
3547	igsf1		8	8	8	2.45066e-08	0.00465857	0.000158189
6710	sptb		9	9	9	2.50037e-08	4.16821e-05	0.000115224
5458	pou4f2		10	1	1	2.53784e-08	0.00238692	0.0015268
23500	daam2		1			2.59191e-08
3955	lfng		8	2	2	2.5968e-08	0.00303665	4.11022e-05
56676	ascl3		3	3	3	2.60669e-08	0.00102041	7.56489e-05
253959	garnl1		1	1	1	2.63705e-08	0.00151657	9.32271e-05
1113	chga		16	2	5	2.64635e-08	0.0208749	0.00417978
4634	myl3		1	1	1	2.65193e-08	0.00198041	0.000751415
2534	fyn		258	144	184	2.65267e-08	0.000575221	4.0902e-06
1421	crygd		2			2.76921e-08
2829	xcr1		3	2	2	2.7807e-08	0.0159712	0.00060651
22823	mtf2		6	2	3	2.78704e-08	0.00309622	0.000868662
5396	prrx1		17	5	6	2.78955e-08	0.00158995	0.000172151
23408	sirt5		2			2.87809e-08
2444	frk		9	1	1	2.87817e-08	1.07337e-05	1.09598e-06
114907	fbxo32		11	1	5	2.88333e-08	0.000431111	9.96616e-05
10765	jarid1b		4	3	3	2.88931e-08	6.74098e-06	2.04327e-07
57453	dscaml1		3	3	3	2.93506e-08	0.000221801	5.69867e-06
7703	pcgf2		11	2	3	2.93696e-08	0.00889393	0.00029673
9826	arhgef11		19	12	14	2.98488e-08	0.00143952	1.12597e-05
79650	c16orf57		1	1	1	3.00118e-08	0.002871	0.000109786
482	atp1b2		4	1	1	3.03788e-08	0.0109979	0.00637803
56889	tm9sf3		1			3.04478e-08
4093	smad9		121	110	114	3.04507e-08	0.00249546	1.40555e-06
55714	odz3		1	1	1	3.07814e-08	0.00283016	0.000159061
2303	foxc2		54		13	3.08769e-08		0.000416626
3175	onecut1		24	4	14	3.09185e-08	0.00241746	0.00019068
2306	foxd2		2			3.09456e-08
6862	t		28		6	3.13145e-08		0.000326345
6560	slc12a4		4	1	1	3.17442e-08	0.00256465	7.5881e-05
7762	znf215		1			3.17703e-08
6342	scp2		12	4	5	3.18954e-08	0.0404015	0.00912873
54510	pcdh18		1	1	1	3.22002e-08	2.82615e-05	5.06257e-09
55502	hes6		6	3	4	3.22118e-08	0.010395	0.0170618
51291	gmip		2	2	2	3.22442e-08	0.0173991	0.00493163
84504	nkx6-2		8		1	3.23015e-08		0.00576316
25925	znf521		3	3	3	3.28137e-08	0.00169151	1.50369e-05
9984	thoc1		1	1	1	3.30139e-08	7.08644e-06	1.11055e-06
84667	hes7		2			3.31803e-08
4908	ntf3		75	3	15	3.358e-08	0.00272009	4.34017e-06
10297	apc2		3	3	3	3.37467e-08	5.16898e-06	1.50319e-06
81629	tssk3		1	1	1	3.42722e-08	0.00247791	0.000108573
2487	frzb		15		6	3.49823e-08		8.52474e-06
6988	tcta		1	1	1	3.51407e-08	0.00292097	0.000143423
2185	ptk2b		191	65	107	3.54669e-08	0.00729082	0.000367084
22976	paxip1		6	5	6	3.62315e-08	0.00687928	0.000979043
342372	pkd1l3		1			3.63999e-08
9607	cartpt		1			3.64557e-08
222894	ferd3l		1	1	1	3.68471e-08	0.00128447	9.47019e-05
2875	gpt		15	1	2	3.78177e-08	0.0034739	0.00476551
142	parp1		159	36	74	3.80716e-08	0.0157516	0.00389443
6152	rpl24		6	1	1	3.88207e-08	0.0746861	0.00855275
58486	zbed5		1	1	1	3.94945e-08	0.00271694	0.000114419
1638	dct		9		2	3.97222e-08		0.000109936
7323	ube2d3		19	12	13	4.01864e-08	0.000570762	0.00140447
1956	egfr	1	488	153	245	4.03882e-08	0.00142607	1.65612e-05
9643	morf4l2		8	6	6	4.06109e-08	1.28435e-05	3.40657e-06
4040	lrp6		24	10	13	4.07552e-08	0.015188	0.000846916
3693	itgb5		35	22	27	4.07636e-08	0.000322169	6.62012e-06
57628	dpp10		2		2	4.08269e-08		3.33633e-05
23303	kif13b		2	2	2	4.10364e-08	0.000180334	5.03032e-06
203	ak1		5	1	3	4.1756e-08	0.000756657	0.000595905
79816	tle6		4		3	4.23071e-08		0.00127531
8820	hesx1		10	2	3	4.27553e-08	0.00583631	0.0038283
449520	ggnbp1		1	1	1	4.2855e-08	0.0428739	0.00010158
57622	lrfn1		1	1	1	4.33165e-08	0.000806879	1.29578e-06
5204	pfdn5		5	5	5	4.33796e-08	0.000880213	0.0013494
57555	nlgn2		3	3	3	4.34216e-08	0.00110663	2.01951e-06
1739	dlg1		89	65	83	4.34822e-08	0.000115716	4.9848e-05
10002	nr2e3		28	4	8	4.38101e-08	0.00510852	0.0105113
168620	bhlhb8		4	2	2	4.46269e-08	0.000500038	6.00086e-05
10001	med6		10	7	9	4.50536e-08	0.00188473	0.000130844
5121	pcp4		1	1	1	4.5882e-08	0.000123199	0.000102201
117581	twist2		5	2	4	4.63285e-08	0.00553671	4.08041e-06
9048	artn		55	1	10	4.72659e-08	0.537942	0.00050931
5127	pctk1		10	9	10	4.7412e-08	0.000525015	2.53982e-05
5670	psg2		1	1	1	4.74742e-08	0.00259843	0.00011991
80712	esx1		2			4.75696e-08
5929	rbbp5		5	3	3	4.76271e-08	2.37109e-05	3.3569e-06
26959	hbp1		22	8	12	4.83155e-08	0.00119834	0.00193169
6504	slamf1		10	5	5	4.83414e-08	0.000733235	2.24473e-05
2869	grk5		43	17	31	4.8731e-08	0.102981	0.000426342
7479	wnt8b		2			4.93709e-08
5793	ptprg		1	1	1	4.94552e-08	0.0008063	7.09716e-07
51361	hook1		3	2	2	4.94994e-08	4.05603e-05	5.42231e-06
5470	ppef2		3	3	3	4.95448e-08	0.000103021	6.2941e-05
6339	scnn1d		2	2	2	4.9692e-08	0.000235474	2.21198e-05
8394	pip5k1a		10	10	10	5.08634e-08	0.00191298	0.00173901
22813	tdgf6		2			5.1324e-08
22938	snw1		24	22	22	5.15579e-08	5.50876e-06	7.44225e-07
64411	centd3		2			5.16774e-08
221079	arl5b		1	1	1	5.24221e-08	0.00262681	0.000104755
6495	six1		30	8	9	5.25133e-08	0.0289072	0.0374743
134285	tmem171		2			5.25276e-08
124857	wfikkn2		1	1	1	5.29839e-08	0.048167	7.6006e-05
55825	pecr		4	1	3	5.44521e-08	2.49568e-05	0.000253133
6657	sox2		50	3	18	5.45391e-08	0.00193165	0.000290124
25776	cby1		10	2	3	5.48729e-08	1.19934e-05	6.84055e-07
5316	pknox1		18	7	11	5.49514e-08	0.00906017	0.00152458
57502	nlgn4x		2	2	2	5.56873e-08	0.00114828	1.84708e-06
4435	cited1		10	6	6	5.58009e-08	0.00231433	0.0005026
10046	cxorf6		3			5.60671e-08
10509	sema4b		4	1	1	5.6664e-08	0.00255016	0.000224519
3423	ids		16		1	5.69576e-08		1.79271e-06
1414	crybb1		1	1	1	5.79972e-08	0.060421	0.000203666
80031	sema6d		4	1	3	5.97675e-08	0.00211222	0.000510375
27004	tcl6		1	1	1	6.03146e-08	0.00217084	0.00390252
3371	tnc		7	6	6	6.04267e-08	4.73909e-05	4.16947e-07
586	bcat1		2	1	2	6.11364e-08	0.0166466	0.00069854
27156	rtdr1		2	2	2	6.12639e-08	0.00151622	4.55291e-05
4041	lrp5		28	7	13	6.15215e-08	0.0119391	3.50357e-05
1646	akr1c2		3			6.17731e-08
340024	slc6a19		1			6.34705e-08
5948	rbp2		4	1	3	6.4458e-08	0.00411031	4.05666e-06
5728	pten		145	22	48	6.49823e-08	0.0104783	5.5578e-05
2295	foxf2		4	2	3	6.51922e-08	0.00356967	0.000225406
168667	bmper		6	3	3	6.52227e-08	0.0304796	0.00166996
9270	itgb1bp1		5	5	5	6.5585e-08	0.000626644	6.74218e-05
780907	is3		6		2	6.5769e-08		4.02296e-05
3773	kcnj16		5	3	4	6.57919e-08	0.0076722	1.22047e-06
11122	ptprt		3	1	2	6.61637e-08	0.0164203	4.06518e-05
842	casp9		132	35	49	6.64221e-08	0.00247233	0.000551398
10847	srcap		10	5	5	6.65482e-08	0.000959099	0.00195281
5596	mapk4		3	3	3	6.69697e-08	0.00355537	0.000266399
5105	pck1		42		15	6.70905e-08		0.000117342
54796	bnc2		1	1	1	6.70961e-08	6.27061e-06	9.35914e-07
9716	aqr		1			6.90178e-08
3122	hla-dra		11	8	11	6.93981e-08	0.0310776	0.000592741
23440	otp		5		1	6.96444e-08		0.0114125
2290	foxg1b		31	15	20	7.02923e-08	0.00789527	0.000377873
3624	inhba		14	13	13	7.1695e-08	0.01257	0.000989765
8788	dlk1		18	2	5	7.18117e-08	2.96489e-06	1.465e-05
56616	diablo		43	9	15	7.37795e-08	0.00998638	0.000495976
6943	tcf21		17	3	4	7.3821e-08	2.71194e-06	2.60122e-06
9247	gcm2		3			7.40833e-08
9236	ccpg1		1			7.46427e-08
81	actn4		29	26	27	7.46759e-08	0.00404068	0.001487
1946	efna5		32	8	17	7.55191e-08	0.0159248	0.00380834
126374	wtip		3	2	2	7.57745e-08	0.00759485	0.00871444
5947	rbp1		23	13	16	7.60538e-08	0.000618645	9.1956e-05
8516	itga8		4	4	4	7.60781e-08	0.0140162	0.00027068
2263	fgfr2		65	18	29	7.66444e-08	0.011173	5.73338e-05
989	2009-09-07		18	6	11	7.79054e-08	0.0127679	9.50351e-06
4129	maob		4		1	7.83259e-08		0.000275375
4644	myo5a		32	8	18	7.86956e-08	0.0841844	0.000515349
3397	id1		51	14	18	7.87046e-08	0.00110842	1.17036e-05
2929	gsk1		1			7.92518e-08
2580	gak		17	11	12	7.94169e-08	2.58213e-05	3.95333e-06
112401	birc8		4	1	1	8.0016e-08	0.00401619	0.00123003
5166	pdk4		10	2	4	8.01886e-08	0.0219416	6.05537e-05
93	acvr2b		19	14	17	8.02951e-08	0.00804249	5.68195e-05
5164	pdk2		13	9	10	8.05212e-08	0.00922816	0.0116285
6897	tars		1	1	1	8.1311e-08	0.248415	0.190396
25825	bace2		8	1	3	8.17995e-08	0.000497669	5.0105e-06
1476	cstb	1	9	4	5	8.25364e-08	5.86355e-07	5.9694e-09
55704	kiaa1212		1	1	1	8.28435e-08	0.00234648	0.00335589
56956	lhx9		12	3	8	8.32828e-08	0.000140023	0.000129524
57786	rbak		2	2	2	8.37859e-08	7.21095e-05	9.70025e-06
627	bdnf		270	10	42	8.48292e-08	0.000222167	0.000119845
9320	trip12		6	6	6	8.49036e-08	7.08507e-05	6.895e-07
7409	vav1		138	59	88	8.54014e-08	0.0202986	0.000184842
5205	atp8b1		4		1	8.58756e-08		0.000303159
57172	camk1g		3		2	8.6004e-08		0.000336875
282706	g30		1			8.62494e-08
80146	uxs1		1	1	1	8.76604e-08	0.00255315	0.00325668
26084	sgef		2			8.7924e-08
3985	limk2		18	7	10	8.79798e-08	0.0101116	0.00843395
219844	hyls1		2	1	1	8.83973e-08	0.000594597	0.000897447
9829	dnajc6		10	2	8	8.84129e-08	0.0163565	7.24159e-05
5619	prm1		6	2	4	8.85184e-08	0.116975	0.000821258
79400	nox5		3		1	8.88018e-08		0.000657576
2977	gucy1a2		5	5	5	8.95016e-08	0.000219439	2.12648e-05
5013	otx1		12	5	6	9.00737e-08	0.201189	0.124772
116443	grin3a		9	6	8	9.09472e-08	0.000467849	4.74213e-05
648	bmi1		34	13	21	9.15822e-08	0.0283468	0.00349147
23452	angptl2		2			9.17565e-08
3688	itgb1	1	147	56	86	9.19e-08	0.011066	0.000563435
27289	rnd1		16	8	9	9.21483e-08	0.000944515	0.000608291
6329	scn4a		11	7	9	9.21828e-08	0.00156608	0.000861743
92304	scgb3a1		2	1	1	9.30283e-08	0.549609	0.0102924
53353	lrp1b		9	5	6	9.31258e-08	0.000560779	1.13485e-05
29953	trhde		1	1	1	9.32336e-08	0.0658236	0.000146644
4920	ror2		6	4	4	9.34831e-08	0.0516628	0.000721129
9228	dlgap2		7	7	7	9.48259e-08	0.00288261	6.11054e-05
5824	pex19		21	17	20	9.4955e-08	0.000596489	2.71352e-05
9392	tgfbrap1		9	9	9	9.50845e-08	0.00624654	0.000761409
4133	map2		58	15	40	9.53665e-08	0.000139284	2.64038e-05
7554	znf8		5	5	5	9.54328e-08	0.00993638	0.000373901
10481	hoxb13		5	1	1	9.55326e-08	0.00385418	0.000419767
80150	asrgl1		2		1	9.60866e-08		0.00092596
5715	psmd9		2	2	2	9.61621e-08	0.00111824	0.000102507
57584	arhgap21		3	3	3	9.65493e-08	0.0470712	0.000858205
3400	id4		9	4	6	9.66224e-08	0.000177743	0.000888777
5817	pvr		25	6	11	9.66799e-08	0.0368206	0.000706167
53918	pelo		2			9.72551e-08
83857	tmtc1		3		1	9.74112e-08		0.00026545
6259	ryk		42	5	12	9.74713e-08	0.0102634	0.000425116
3196	tlx2		31	1	7	9.83274e-08	0.00824626	0.00304731
1834	dspp		67		10	9.83429e-08		4.99124e-05
2301	foxe3		3			9.92156e-08
4176	mcm7		47	35	43	9.93252e-08	9.01123e-05	3.17138e-05
29941	pkn3		4	3	3	9.96267e-08	0.0415214	0.0139788
23251	kiaa1024		4			1.00114e-07
3238	hoxd12		10	3	5	1.00396e-07	0.00853114	9.15709e-05
285489	dok7		1	1	1	1.01449e-07	0.0152295	0.000709723
9770	rassf2		4	2	3	1.02293e-07	0.00319801	0.0150525
57818	g6pc2		1		1	1.02316e-07		3.39083e-06
1166	scax1		5		2	1.02705e-07		0.00137628
4926	numa1		18	12	16	1.03483e-07	0.000767635	0.000124953
23787	mtch1		1	1	1	1.05486e-07	0.000478738	7.38587e-06
8100	ift88		6	2	2	1.06557e-07	0.0732989	0.0476503
3280	hes1		48	14	21	1.06758e-07	0.0022822	0.000142497
286410	atp11c		1		1	1.0904e-07		0.000900156
56479	kcnq5		7	6	6	1.0921e-07	3.54927e-05	6.37951e-06
892	ccnc		9	3	4	1.0933e-07	0.00626953	0.00173985
29982	nrbf2		5	5	5	1.10918e-07	0.00187808	0.000352373
5548	prd		23		15	1.11005e-07		1.53038e-06
1292	col6a2		2	2	2	1.11569e-07	0.0131864	0.000113963
6009	rheb		18	6	9	1.11765e-07	0.0268595	0.00355041
474272	bw4		1			1.12438e-07
342184	fmn1		20	1	12	1.14079e-07	0.154606	4.53938e-05
5896	rag1		22	4	6	1.14525e-07	0.000625668	0.00733156
3483	igfals		15	4	4	1.1453e-07	0.0704565	0.00147352
121268	rhebl1		9	7	8	1.14672e-07	0.00115703	0.000163471
10418	spon1		9	1	6	1.16055e-07	0.000523265	1.14026e-07
155	adrb3		9	3	3	1.16426e-07	0.00418663	0.00068133
6619	snapc3		3	2	3	1.17275e-07	1.16269e-05	2.05265e-06
117145	them4		2	1	1	1.18165e-07	0.00286483	0.00336895
26499	plek2		1			1.18432e-07
5225	pgc		89		11	1.1941e-07		0.000681871
1187	clcnka		5		3	1.21014e-07		0.00150903
5016	ovgp1		7	3	3	1.21326e-07	0.000239352	0.000609726
2103	esrrb		15	2	5	1.21412e-07	0.000118478	0.000223606
23493	hey2		29	9	12	1.23307e-07	0.00976164	0.000420259
6928	tcf2		31	3	11	1.23593e-07	0.00682155	0.000214245
732	c8b		3	3	3	1.2368e-07	0.0013697	0.000139035
3781	kcnn2		2	1	1	1.23772e-07	0.000116063	0.000108696
55611	otub1		1	1	1	1.24289e-07	0.0041626	6.76197e-06
26256	cabyr		1	1	1	1.24476e-07	0.0015871	0.000608951
7112	tmpo		9	9	9	1.24545e-07	0.000146024	4.11377e-06
23022	palld		4	4	4	1.25003e-07	3.21629e-06	5.48199e-07
2132	ext2		6	3	3	1.25033e-07	0.00159143	0.000147617
222546	rfxdc1		7	7	7	1.25124e-07	0.00073228	3.4048e-05
54853	wdr55		1			1.25228e-07
81928	cables2		6	4	5	1.27216e-07	1.16868e-05	4.74027e-06
83744	znf484		1	1	1	1.27297e-07	0.00417679	7.46814e-06
23428	slc7a8		2	2	2	1.30728e-07	0.0142	0.000384958
1453	csnk1d		15	15	15	1.31524e-07	6.1831e-05	2.30179e-05
6663	sox10		59	25	33	1.33468e-07	0.00143385	0.000871556
140628	gata5		10	2	5	1.33495e-07	0.000172847	0.00150344
9732	dock4		2		1	1.34007e-07		0.00438114
79693	yrdc		1	1	1	1.34904e-07	2.30155e-05	2.00938e-06
84085	fbxo30		4	4	4	1.35925e-07	0.00224588	5.06064e-05
7001	prdx2		280	2	17	1.38544e-07	0.0704409	0.00187341
9211	lgi1		6			1.38763e-07
767	ca8		3	2	2	1.38819e-07	0.00276557	0.00344495
55974	rag1ap1		7	1	4	1.39036e-07	0.00202764	0.0432688
23401	frat2		2	1	1	1.4038e-07	0.00129168	0.000571215
132	adk		9		6	1.41862e-07		2.34829e-07
10011	sra1		18	1	4	1.4191e-07	0.00442957	8.73662e-05
114790	stk11ip		2	2	2	1.41967e-07	0.00816749	6.71007e-05
5934	rbl2		30	26	27	1.42669e-07	0.00458749	0.00123646
23582	ccndbp1		6	4	4	1.44279e-07	0.000286442	1.68153e-05
132884	evc2		2	1	1	1.4465e-07	0.00392131	5.8426e-06
6779	stath		6	2	4	1.45187e-07	0.000928688	0.00309147
9945	gfpt2		3		2	1.45426e-07		0.000926961
56963	rgma		7	2	4	1.47172e-07	0.0379528	0.00408004
596	bcl2		426	70	121	1.47421e-07	0.0666643	0.0855771
9863	magi2		28	13	23	1.47721e-07	0.000670415	9.50245e-05
51102	mecr		5	5	5	1.50126e-07	0.00138909	0.000252731
10127	znf263		19	9	14	1.50414e-07	0.0527718	0.00633997
23101	mcf2l2		2	1	1	1.52448e-07	0.0111643	0.00178522
7477	wnt7b		18	2	8	1.52544e-07	0.0431566	4.22764e-10
440275	eif2ak4		18	3	8	1.53132e-07	0.00242749	0.00572163
2906	grin2d		36	33	34	1.53285e-07	0.000296999	1.01448e-05
7101	nr2e1		16		5	1.534e-07		1.74647e-06
3963	lgals7		4	1	2	1.53548e-07	0.00773203	0.000548155
9134	ccne2		13	8	9	1.54393e-07	0.000968327	0.00154372
151	adra2b		9	3	4	1.55109e-07	0.172258	0.0476488
1497	ctns		2		1	1.55491e-07		1.06225e-05
5579	prkcb1		65	65	65	1.55667e-07	0.000708269	4.54293e-06
5000	orc4l		12	10	10	1.56915e-07	0.0006683	8.53535e-05
10154	plxnc1		2	1	1	1.57536e-07	0.549679	0.541858
54413	nlgn3		6	6	6	1.5802e-07	0.000350262	5.2041e-06
57459	gatad2b		8	3	6	1.58295e-07	0.000638037	2.36359e-05
84525	hop		5	2	3	1.60315e-07	0.000284141	0.0016295
6664	sox11		9	2	4	1.60973e-07	0.00415267	0.00152864
23097	cdc2l6		6	3	5	1.61078e-07	0.0404083	0.00236711
4125	man2b1		1	1	1	1.62244e-07	0.004918	9.00555e-06
55879	gabrq		17			1.66679e-07
27302	bmp10		8			1.69196e-07
10370	cited2		23	6	11	1.71872e-07	5.10355e-05	0.00104917
3250	hpr		17	2	8	1.72296e-07	0.171399	0.00576049
81846	sbf2		2			1.7372e-07
390598	lbxcor1		6		5	1.74224e-07		1.76899e-05
9623	tcl1b		5	3	5	1.74639e-07	0.00268052	0.00556772
1630	dcc		38	10	20	1.74763e-07	0.00129294	9.59195e-08
4205	mef2a		48	19	31	1.75042e-07	5.48517e-07	2.84639e-07
2298	foxd4		5		2	1.75232e-07		0.00205952
79230	znf557		1	1	1	1.75375e-07	0.00418236	4.82985e-06
9640	znf592		1	1	1	1.75881e-07	0.00412041	5.22905e-06
81545	fbxo38		1	1	1	1.76045e-07	0.543706	0.0186264
6846	xcl2		1	1	1	1.76089e-07	0.0255048	0.00130366
23154	ncdn		10	2	3	1.76109e-07	0.00520163	0.00127316
348	apoe		128	16	55	1.76458e-07	1.6593e-05	1.07027e-07
10400	pemt		2			1.77418e-07
3205	hoxa9		41	13	24	1.77519e-07	0.00758135	0.0020474
9711	kiaa0226		1	1	1	1.77887e-07	0.00436085	5.7851e-06
687	klf9		8	1	3	1.7934e-07	0.00719449	0.000291273
7055	thas		7		2	1.79545e-07		0.0374729
11140	cdc37		40	22	34	1.8039e-07	0.000584683	0.000275555
116444	grin3b		2	2	2	1.82854e-07	0.000269912	2.2051e-06
4204	mecp2		39	7	24	1.8294e-07	0.000965072	0.000106346
448989	ps7		2		1	1.83591e-07		0.00028085
79803	hps6		7	5	5	1.83805e-07	0.00613713	0.00119899
2066	erbb4		50	22	37	1.83923e-07	4.53242e-05	4.41301e-05
10220	gdf11		20	1	8	1.84815e-07	0.0114089	0.00959911
80319	cxxc4		3	1	1	1.86153e-07	0.00792574	0.000775048
29928	timm22		8	1	2	1.87703e-07	0.0392078	0.00070201
64098	parvg		1	1	1	1.87897e-07	0.00833827	0.0128427
3266	eras		2	2	2	1.88496e-07	0.000704586	0.000153077
8646	chrd		57	4	13	1.90043e-07	0.0576864	0.000514535
9821	rb1cc1		13	2	8	1.90098e-07	0.0121134	5.69101e-05
2297	foxd1		12		2	1.95793e-07		3.04146e-05
4654	myod1		218	43	74	1.97269e-07	0.000125848	0.000400945
84914	znf587		1	1	1	1.97522e-07	0.00469411	4.60233e-06
411	arsb		4		1	1.9764e-07		0.000471196
1746	dlx2		26	3	6	1.99234e-07	0.000106009	7.82368e-05
55798	mettl2b		2	2	2	1.99894e-07	0.00231147	4.06849e-05
5048	pafah1b1		16	16	16	2.00771e-07	0.000186513	3.53155e-05
1046	cdx4		6	1	3	2.00821e-07	0.000145111	0.000150268
7291	twist1		90	7	19	2.00929e-07	0.000173987	0.000204113
1026	cdkn1a		117	54	61	2.01306e-07	0.000436492	0.000281662
83729	inhbe		1	1	1	2.01812e-07	0.0132938	3.03319e-05
974	cd79b		21	12	13	2.02057e-07	0.0022658	0.000326405
340719	nanos1		3	3	3	2.03328e-07	5.55556e-05	1.17985e-05
9400	recql5		15	14	14	2.05876e-07	0.0287902	0.00285041
80206	fhod3		1			2.06034e-07
26232	fbxo2		8	3	7	2.06241e-07	0.0139792	0.000111725
25798	bri3		1	1	1	2.0701e-07	0.00249767	8.26676e-05
9615	gda		4	3	3	2.07565e-07	9.16034e-05	1.02466e-05
119587	cpxm2		1	1	1	2.07757e-07	0.00456932	6.26091e-06
9047	sh2d2a		9	6	6	2.0788e-07	0.00784962	0.000240984
4739	nedd9		47	29	34	2.08118e-07	0.000346406	4.87074e-06
2976	gtf3c2		6	3	3	2.08462e-07	1.44851e-05	4.62039e-07
30832	znf354c		1			2.1101e-07
27123	dkk2		6	1	3	2.11237e-07	0.0187016	0.00198678
2515	adam2		10	2	5	2.11433e-07	0.0453719	0.000166371
147111	notum		4			2.11465e-07
51293	cd320		76		16	2.13806e-07		4.09034e-08
10272	fstl3		7	5	6	2.14211e-07	0.00673093	4.99932e-05
5626	prop1		3	2	2	2.15066e-07	0.000135198	2.08994e-05
5744	pthlh		101	6	17	2.15435e-07	0.0429393	0.0053299
1741	dlg3		41	34	36	2.16401e-07	0.000221514	2.54082e-05
9810	rnf40		5	5	5	2.16454e-07	5.44912e-05	3.75179e-06
2296	foxc1		24	1	3	2.16517e-07	0.00102396	0.000889545
3597	il13ra1		5	5	5	2.19347e-07	0.0010719	7.92286e-07
93621	mrfap1		2	2	2	2.19603e-07	0.000101163	3.00961e-05
55911	apob48r		2			2.19626e-07
5260	phkg1		4	4	4	2.20293e-07	7.39303e-06	6.67735e-05
2672	gfi1		16	3	7	2.20913e-07	0.0437107	0.0179937
7799	prdm2		4	3	3	2.22835e-07	0.000201092	6.99445e-05
3084	nrg1		73	6	19	2.25492e-07	8.6048e-06	1.16624e-06
1613	dapk3		17	7	11	2.26051e-07	0.000496259	3.78625e-05
4309	mlvi2		1		1	2.2634e-07		0.540259
51364	zmynd10		8	1	3	2.26717e-07	0.00573471	0.000775433
166647	gpr125		1	1	1	2.30861e-07	0.000389348	0.00016815
64388	grem2		3	2	2	2.31602e-07	0.0332029	0.00115376
57671	plxna4a		8	1	8	2.32065e-07	0.56035	7.14271e-05
51127	trim17		3	1	1	2.32674e-07	0.00634417	0.00178776
54938	sars2		2	2	2	2.3323e-07	0.0028293	0.00229897
22871	nlgn1		3	2	3	2.35087e-07	0.000722057	4.76841e-06
2538	g6pc		8	1	2	2.35222e-07	0.00289503	8.16311e-05
51626	dync2li1		2	1	1	2.35935e-07	0.546443	0.537749
23390	zdhhc17		4	4	4	2.35949e-07	0.00196142	2.76318e-05
55898	unc45a		1	1	1	2.366e-07	0.00456622	7.55383e-06
4915	ntrk2		78	22	39	2.37169e-07	0.00447697	6.07722e-06
64784	crtc3		3	1	1	2.37479e-07	0.0645155	0.0293508
115426	uhrf2		7	3	5	2.38333e-07	0.00653424	7.73204e-05
55236	ube1l2		1	1	1	2.3979e-07	0.00468341	6.2607e-06
2260	fgfr1		104	36	50	2.40652e-07	0.00326083	0.00209722
5030	p2ry4		7		2	2.42322e-07		0.00296074
27141	cideb		5	3	3	2.42424e-07	0.0712131	0.0485105
8886	ddx18		4	3	3	2.43063e-07	0.0118811	0.00164435
3980	lig3		4	3	4	2.46269e-07	0.0168003	0.00982843
815	camk2a		132	31	79	2.48631e-07	5.99239e-08	7.423e-07
10110	sgk2		2	1	2	2.50859e-07	0.0606774	0.00213963
5786	ptpra		21	11	14	2.52285e-07	0.00234377	0.000182967
4359	mpz		47	2	11	2.53143e-07	0.0296974	0.000661775
3645	insrr		10	2	6	2.53197e-07	0.0261718	0.0484161
3358	htr2c		5	5	5	2.53548e-07	0.00387928	2.61401e-05
9321	trip11		4	2	2	2.54089e-07	2.99099e-05	2.98213e-06
5174	pdzk1		27	19	24	2.55078e-07	0.00848803	3.28464e-05
1399	crkl		72	45	54	2.55979e-07	0.000629911	2.16424e-05
84033	obscn		5	5	5	2.5675e-07	8.11859e-06	1.2469e-05
9682	jmjd2a		11		3	2.57351e-07		9.03789e-09
5797	ptprm		9	9	9	2.58972e-07	0.000333504	1.89359e-05
51129	angptl4		6		1	2.59086e-07		0.000329664
2641	gcg		182	7	26	2.59962e-07	0.0285246	5.79001e-05
29782			2			2.6014e-07
121643	foxn4		2			2.61156e-07
833	cars		16	1	2	2.63126e-07	0.227933	0.0932251
25884	chrdl2		7	7	7	2.64772e-07	0.0377612	0.000854873
25937	wwtr1		7	7	7	2.66422e-07	0.00546022	0.000664188
1975	eif4b		18	5	9	2.69276e-07	0.00528024	0.00138319
221037	jmjd1c		3	3	3	2.70243e-07	0.00014101	1.94307e-05
84539	mchr2		5	1	1	2.71026e-07	0.0391404	0.0589748
57496	mkl2		3	2	2	2.73521e-07	0.000737644	0.0012205
9131	aifm1	1	40	8	11	2.73959e-07	2.41519e-05	5.93463e-06
7080	titf1		83	12	40	2.75779e-07	0.00134754	0.000837748
5865	rab3b		15	12	13	2.79606e-07	0.000545554	2.96967e-05
10608	mxd4		7	5	5	2.798e-07	0.0077117	0.00282079
84867	ptpn5		4	3	3	2.81315e-07	0.000899547	0.000171097
57134	man1c1		1	1	1	2.83604e-07	0.00442282	8.35006e-06
55885	lmo3		16	16	16	2.84119e-07	0.0017363	0.000100553
23075	swap70		3	3	3	2.84538e-07	0.0107568	0.00425339
91768	cables1		11	8	10	2.85165e-07	6.59805e-06	8.01573e-06
1833	epyc		2			2.85248e-07
5955	rcn2		6	2	6	2.87699e-07	0.0087765	1.37058e-06
9068	angptl1		5	2	2	2.89455e-07	0.000183128	0.000130172
1730	diaph2		8	3	4	2.89467e-07	0.0261756	0.0106421
7412	vcam1		134	10	36	2.89521e-07	1.91499e-05	3.75973e-05
22846	vash1		2			2.89997e-07
4242	mfng		5	4	4	2.90379e-07	0.00482484	0.000270433
83439	tcf7l1		5	1	1	2.91026e-07	1.81856e-05	5.77409e-07
9378	nrxn1		28	26	27	2.916e-07	0.0105031	0.00210782
9057	slc7a6		4		2	2.91673e-07		0.0061327
10810	wasf3		7	4	4	2.91723e-07	0.00188287	0.000257532
3886	krt35		1			2.92174e-07
2676	gfra3		1	1	1	2.92497e-07	0.537942	0.000854821
8434	reck		9	1	3	2.93201e-07	0.0443097	6.18259e-05
6915	tbxa2r		12	10	10	2.98808e-07	0.0480979	0.00322015
5746	pthr2		4	3	4	2.99095e-07	0.000402205	2.72321e-05
25960	gpr124		1		1	2.99578e-07		0.000185113
148281	syt6		2	2	2	3.02896e-07	0.00134659	2.04236e-05
9079	ldb2		4	3	3	3.03094e-07	5.15551e-05	1.20048e-05
7327	ube2g2		7	5	5	3.03312e-07	0.00290911	0.000272485
93664	cadps2		4	4	4	3.0374e-07	0.00372547	0.000194653
731404	myc		13		3	3.04312e-07		0.000168759
2021	endog		5		2	3.05747e-07		8.45421e-06
8828	nrp2		17	8	13	3.06244e-07	0.00180522	0.0005746
7593	mzf1		5	3	3	3.10852e-07	0.0949934	0.00972926
1592	cyp26a1		7			3.12515e-07
1859	dyrk1a		30	9	23	3.14067e-07	0.0339185	4.89176e-05
22839	dlgap4		11	11	11	3.14904e-07	0.000846896	0.000583349
1173	ap2m1		29	26	28	3.15511e-07	0.00572855	0.000333185
1879	ebf1		27	4	12	3.16065e-07	0.000383163	1.51848e-05
2013	emp2		14		8	3.17462e-07		0.00662027
81628	tsc22d4		33	33	33	3.17621e-07	0.00284367	9.29812e-06
2740	glp1r		3	3	3	3.18657e-07	0.000237711	0.000123532
9265	pscd3		14	5	7	3.18737e-07	0.00971086	0.00282453
4519	cytb		19		7	3.18966e-07		0.0055101
343521	rp11-269f19.9		4	4	4	3.22462e-07	0.00266912	0.000781548
2782	gnb1		19	18	18	3.23092e-07	0.0081478	0.000316848
9124	pdlim1		11	10	10	3.23961e-07	4.37073e-05	9.24876e-06
5932	rbbp8		31	18	21	3.24201e-07	1.06523e-05	1.00901e-05
147664	flj32214		1	1	1	3.25998e-07	0.00423773	7.4119e-06
3508	ighmbp2		31	1	6	3.27333e-07	0.0780558	0.000236903
3868	krt16		10	1	1	3.29209e-07	0.0985515	0.111673
23432	gpr161		3		3	3.29382e-07		6.35034e-05
9788	mtss1		9	3	6	3.3421e-07	0.00523761	9.19386e-05
9652	kiaa0372		1	1	1	3.34503e-07	0.00483385	7.21474e-06
2657	gdf1		2		1	3.34561e-07		0.000171832
6534	slc6a7		7			3.35333e-07
10905	man1a2		1	1	1	3.37848e-07	0.00482825	7.30845e-06
136319	mtpn		9	2	4	3.39265e-07	0.0101602	0.00259786
117178	ssx2ip		5	5	5	3.39708e-07	2.38632e-05	2.87204e-06
51366	edd1		22	9	12	3.39841e-07	0.00106646	1.24983e-05
9620	celsr1		1	1	1	3.41229e-07	0.000522099	3.597e-05
11162	nudt6		161		42	3.42317e-07		0.000288931
55937	apom		9	2	5	3.44842e-07	0.00252929	9.87436e-06
6910	tbx5		28	2	9	3.45635e-07	0.00923974	0.00323964
7445	vrni		1			3.47823e-07
4590	muc8		2		1	3.48781e-07		0.000668454
138429	pip5kl1		2	2	2	3.50172e-07	0.00395082	0.00270862
64100	elspbp1		40	2	12	3.50189e-07	0.000113588	0.000205054
4355	mpp2		1	1	1	3.53082e-07	0.000507229	0.00021359
7089	tle2		9	6	6	3.53971e-07	3.05714e-05	4.69878e-05
27335	eif3s12		8	6	8	3.54047e-07	0.000792114	9.24463e-05
10512	sema3c		6	2	4	3.56192e-07	0.00916637	4.7707e-05
9326	znhit3		3	3	3	3.56814e-07	0.00364779	0.000251268
2254	fgf9		40	4	12	3.57997e-07	0.0198542	0.000734225
23385	ncstn		12	8	10	3.58045e-07	0.00266268	3.95258e-05
56850	gripap1		9	9	9	3.58402e-07	0.000142273	9.7324e-06
5707	psmd1		8	4	6	3.58453e-07	0.00140586	0.000447065
3984	limk1		42	16	23	3.59215e-07	0.00133569	0.000687019
51201	zdhhc2		9		3	3.59768e-07		0.000100764
10280	oprs1		2	2	2	3.62199e-07	0.000112008	4.95927e-05
10517	fbxw10		19		7	3.63515e-07		0.00195562
64096	gfra4		1	1	1	3.6418e-07	0.541858	0.000134095
117154	dach2		9		1	3.65503e-07		0.0167848
63974	neurod6		2	1	1	3.66115e-07	0.00121326	0.00046567
7071	klf10		9	1	4	3.69584e-07	0.000375502	0.000182071
64795	rmnd5a		1	1	1	3.70047e-07	0.0045127	6.02972e-06
27181	siglec8		2			3.70701e-07
1002	cdh4		4	1	1	3.71244e-07	0.000110172	0.000173262
6902	tbca		1			3.71852e-07
64283	rgnef		4	4	4	3.73188e-07	0.0403659	0.00130113
23764	maff		10	7	7	3.74021e-07	6.64618e-05	6.06786e-06
130074	loc130074		23		14	3.77215e-07		0.00174815
79042	tsen34		1	1	1	3.77377e-07	0.000255412	0.000118081
64802	nmnat1		1			3.79668e-07
7310	zrsr1		3		1	3.80978e-07		0.000328355
103	adar		14	2	7	3.83337e-07	0.0207797	0.0046942
10723	slc12a7		5		1	3.83543e-07		0.00162557
5453	pou3f1		16	3	10	3.84259e-07	0.00377557	0.000225963
588	bcgf1		4			3.85494e-07
83881	mixl1		8			3.85625e-07
50802	igk@		2			3.87566e-07
3543	igll1		8	1	4	3.88498e-07	0.0818895	0.00996275
3197	hoxa@		4		1	3.90564e-07		0.000196359
27165	gls2		12	10	10	3.91563e-07	0.00218381	0.000142918
6886	tal1		35	15	22	3.92495e-07	0.000737703	1.37475e-05
135935	nobox		4			3.92903e-07
84256	flywch1		2	2	2	4.00017e-07	1.46006e-05	1.21378e-07
4139	mark1		6	6	6	4.00699e-07	0.00101517	0.000265286
7068	thrb	1	34	34	34	4.01405e-07	4.72153e-05	2.19927e-05
261	amcn		2		1	4.03226e-07		0.000551601
53944	csnk1g1		2	2	2	4.033e-07	0.00570183	3.78023e-05
23031	mast3		1	1	1	4.04711e-07	0.012877	0.00018493
7855	fzd5		8	5	7	4.05011e-07	0.156932	0.000924561
3098	hk1		24	4	7	4.06075e-07	0.208482	0.00047938
4951	ocm		3	1	1	4.06644e-07	0.0278911	0.0179357
651	bmp3		4	3	3	4.07845e-07	0.0221101	0.018537
7417	vdac2		6	4	5	4.09212e-07	0.0530733	0.00104718
1959	egr2		67	5	14	4.12303e-07	0.0393964	0.0316249
187	agtrl1		3	1	2	4.1336e-07	0.537718	0.070411
60529	alx4		17	3	3	4.16245e-07	0.000122371	2.56587e-05
355	fas	1	116	35	42	4.16247e-07	2.49364e-06	4.79083e-06
55075	uaca		5	2	2	4.1686e-07	0.00737723	0.00346155
84432	prok1		3			4.21523e-07
30851	tax1bp3		5	5	5	4.22473e-07	5.75446e-05	2.08233e-05
253260	rictor		3	1	1	4.24095e-07	0.0851141	0.00635057
9970	nr1i3		18	7	11	4.25377e-07	0.00282126	0.00136433
10846	pde10a		5	2	3	4.264e-07	0.0020146	4.77518e-05
3630	ins		116	16	41	4.28929e-07	2.77263e-05	0.00019402
176	acan		57	17	31	4.29289e-07	0.00378845	6.42993e-05
7345	uchl1		20	7	12	4.30091e-07	0.000192687	0.000189666
23551	rasd2		10	10	10	4.30217e-07	0.00738051	0.0016865
2335	fn1		307	74	155	4.3117e-07	0.00874723	2.88018e-05
10423	cdipt		5		1	4.31638e-07		0.000559584
10039	parp3		1	1	1	4.35632e-07	0.0231853	0.00528934
1869	e2f1		198	42	98	4.40107e-07	0.000280295	4.30599e-05
9975	nr1d2		8	2	2	4.41702e-07	0.00676396	0.00326822
11155	ldb3		5	4	4	4.41893e-07	0.00234548	0.000876854
10891	ppargc1a		41	20	23	4.47459e-07	0.00517031	0.00012814
87	actn1		44	42	42	4.50605e-07	0.000176926	2.46032e-06
51530	zc3hc1		3		1	4.5078e-07		0.000712721
10131	trap1		9	9	9	4.52055e-07	0.000596755	2.52436e-05
6345	srl		6		1	4.52611e-07		0.00172738
57619	shroom3		4	1	2	4.52898e-07	0.0148783	0.00443218
130399	acvr1c		18	2	7	4.55605e-07	0.0153598	0.000383346
286826	lin9		14	1	2	4.56476e-07	8.53011e-06	2.74061e-06
83394	pitpnm3		2	1	1	4.58468e-07	0.0109062	0.000989339
54815	gatad2a		8	3	6	4.5853e-07	0.00891937	0.000260027
137886	loc137886		8	1	5	4.58963e-07	0.0331659	3.8582e-05
64403	cdh24		3	3	3	4.59024e-07	6.2354e-05	1.34396e-05
5333	plcd1		6	6	6	4.60943e-07	0.000174772	0.000163146
5915	rarb		13	5	6	4.61027e-07	0.00104857	0.000125015
9478	cabp1		5	5	5	4.63619e-07	0.010817	6.85264e-05
57554	lrrc7		13	8	10	4.66014e-07	4.11547e-05	1.82539e-06
642658	loc642658		10		1	4.68711e-07		0.548859
6055	rnr4		3			4.69564e-07
5501	ppp1cc		149	13	75	4.70322e-07	0.0722147	0.00619344
8929	phox2b		28		4	4.71882e-07		0.00329656
7031	tff1		16	4	8	4.7344e-07	0.19476	0.00787793
1958	egr1		200	13	71	4.73816e-07	0.00142969	0.00776661
1908	edn3		13	5	7	4.75273e-07	0.0687599	0.0199017
6511	slc1a6		5	2	2	4.79841e-07	0.0179602	0.00500115
10053	ap1m2		10	9	9	4.84025e-07	5.33631e-05	4.7017e-05
64421	dclre1c		9	7	7	4.84207e-07	0.000347372	0.000311108
4888	npy6r		64		10	4.8432e-07		0.00373257
5364	plxnb1		22	9	14	4.84476e-07	0.000834686	5.73174e-05
26276	vps33b		4	1	2	4.88191e-07	0.541589	0.000369252
55137	fign		1			4.88353e-07
5880	rac2		74	16	23	4.88877e-07	0.0271588	0.00163555
4249	mgat5		6		2	4.92398e-07		0.0106057
367	ar		215	135	150	4.93327e-07	3.59718e-05	1.81223e-05
9064	map3k6		4	1	1	4.94326e-07	0.0309813	0.0156443
57546	pdp2		2	1	2	4.94571e-07	0.0221478	0.000114733
7481	wnt11		18			4.98745e-07
9662	cep135		1	1	1	4.99578e-07	0.00442468	6.57812e-06
50814	nsdhl		5		3	5.01798e-07		0.0420822
2905	grin2c		15	5	8	5.01906e-07	0.000757493	2.66846e-05
2250	fgf5		10	4	5	5.02568e-07	0.0205735	0.00615438
55534	maml3		5	4	5	5.03779e-07	0.00421351	3.20571e-05
23779	arhgap8		5	3	3	5.07608e-07	0.0163706	0.00684867
11277	trex1		10	9	9	5.13108e-07	0.000547824	0.000339962
9978	rbx1		28	14	22	5.14346e-07	0.00100969	7.77178e-05
118738	znf488		4	1	1	5.16382e-07	0.0195988	0.00630823
118427	olfm3		2	1	1	5.17942e-07	0.0771938	0.0235541
9267	pscd1		25	7	13	5.19368e-07	0.0082906	0.000107351
8153	rnd2		10	5	6	5.24195e-07	0.109121	0.00278358
3982	lim2		6	1	3	5.26092e-07	0.0331721	0.00017186
5036	pa2g4		19	11	15	5.2898e-07	0.000146589	0.000704851
2139	eya2		12	6	7	5.30665e-07	0.102168	0.0160426
607	bcl9		4	3	4	5.3354e-07	1.46849e-05	3.67863e-05
4054	ltbp3		6	6	6	5.36713e-07	0.054949	0.0236412
11166	sox21		3			5.39289e-07
79365	bhlhb3		4	2	2	5.40569e-07	0.000828175	0.000871336
8720	mbtps1		120	3	26	5.41009e-07	0.00107982	0.00147339
9792	sertad2		4	4	4	5.41252e-07	0.00187985	0.000407105
11216	akap10		7	5	7	5.42897e-07	0.0106941	0.00124221
84152	ppp1r1b		32	7	16	5.47712e-07	0.000890364	0.0004445
5803	ptprz1		24	8	16	5.47877e-07	0.000745852	2.09305e-07
123803	ntan1		1			5.49423e-07
201161	prr6		8		3	5.50689e-07		0.0724522
23082	pprc1		10	1	1	5.51467e-07	0.00700041	0.000330453
10265	irx5		3		2	5.56903e-07		0.000416063
23287	agtpbp1		56	6	9	5.57232e-07	0.0662822	0.000633268
10471	pfdn6		1	1	1	5.58299e-07	0.00182694	0.00250472
79447	c16orf53		1	1	1	5.59191e-07	0.0110956	0.00193133
944	tnfsf8		3	2	2	5.60054e-07	0.0156173	0.0228819
6223	rps19		6	3	5	5.61532e-07	0.0663008	0.0215949
10376	tuba1b		50	15	31	5.6172e-07	4.25877e-05	0.00125262
6158	rpl28		3	3	3	5.62156e-07	0.00738831	0.000277855
4286	mitf		79	17	35	5.63185e-07	0.00166848	0.000113881
8507	enc1		3	2	2	5.65689e-07	0.00027188	1.76061e-05
5358	pls3		2	1	1	5.66107e-07	0.00594338	0.00216136
6330	scn4b		1	1	1	5.67388e-07	0.000214859	1.84537e-05
55341	lsg1		1		1	5.71163e-07		4.0829e-06
20	abca2		5	1	1	5.72029e-07	0.000482723	0.00162102
7125	tnnc2		2	1	2	5.74333e-07	0.0151796	0.000446182
1281	col3a1		15	10	10	5.74503e-07	0.0650407	0.00851821
1839	hbegf		98	11	26	5.85571e-07	0.0018659	0.000233938
11264	pxmp4		1	1	1	5.88067e-07	0.00117169	0.000100267
55605	kif21a		1		1	5.92803e-07		8.01076e-05
8799	pex11b		1	1	1	5.95275e-07	0.00117331	9.31936e-05
1266	cnn3		2	2	2	5.98049e-07	0.00160017	3.74958e-05
861	runx1		78	25	47	5.98275e-07	4.03603e-06	1.97942e-05
9495	akap5		24	13	19	6.01191e-07	0.000644943	0.000211515
26059	erc2		9	7	9	6.02683e-07	0.0371929	9.67275e-06
3383	icam1		164	11	35	6.05191e-07	0.000393457	3.61563e-06
255743	npnt		1	1	1	6.08768e-07	0.0250737	0.000760169
9409	pex16		1	1	1	6.09509e-07	0.00100157	9.02056e-05
25946	znf385		3			6.10028e-07
5678	psg9		5	5	5	6.10441e-07	0.0159589	0.00196643
161742	spred1		4	2	3	6.10608e-07	0.0178227	0.0040541
55384	meg3		2		1	6.1465e-07		0.000598714
847	cat		6	4	4	6.15271e-07	0.0155526	0.00267234
150	adra2a		16	8	11	6.20346e-07	0.0820519	9.43378e-05
5594	mapk1		415	154	230	6.21287e-07	0.00793646	0.000374251
72	actg2		3	1	2	6.22587e-07	0.0124586	0.00171036
23467	nptxr		10	2	5	6.23847e-07	0.019277	0.00286556
10620	arid3b		4	1	3	6.24504e-07	7.55509e-06	3.82371e-05
5245	phb		35	14	22	6.24955e-07	0.000494828	0.000840324
3786	kcnq3		9	6	7	6.26632e-07	4.93106e-05	9.56086e-08
55600	itln1		4	1	1	6.29076e-07	0.00210247	0.000331171
2904	grin2b		60	33	48	6.29078e-07	0.000187968	1.41383e-05
22899	arhgef15		5	3	3	6.30003e-07	0.0735569	0.0129645
57762	ns2		6		3	6.32919e-07		0.000741152
11083	dido1		1			6.36333e-07
51100	sh3glb1		11	9	9	6.38999e-07	0.00499569	0.00798748
7846	tuba1a		13	13	13	6.47e-07	0.00632564	8.35494e-05
23109	ddn		5	1	3	6.49427e-07	0.0365765	0.000610227
84698	caps2		2			6.50736e-07
5836	pygl		1			6.52452e-07
9365	kl		10		2	6.54986e-07		0.0120032
333927	scxa		7		1	6.59484e-07		0.549104
2249	fgf4		60	5	14	6.61982e-07	0.0204296	0.000127299
7526	yesp		1		1	6.66894e-07		0.000394702
4733	drg1		4	4	4	6.72096e-07	0.00528736	0.000218922
2046	epha8		6	5	6	6.74213e-07	0.00257715	3.67285e-05
138428	ptrh1		3		1	6.75704e-07		0.00174609
9353	slit2		9	3	5	6.75778e-07	0.0553763	0.000641818
8324	fzd7		13	6	9	6.75872e-07	0.00500633	9.85716e-06
11010	glipr1		1			6.76192e-07
268	amh		60	3	9	6.7687e-07	0.0131316	1.05507e-05
5308	pitx2		73	6	15	6.76881e-07	3.639e-05	2.52108e-06
1027	cdkn1b		178	36	55	6.77019e-07	1.75786e-05	7.1397e-06
4808	nhlh2		4	1	3	6.80384e-07	0.00584742	0.000355519
55596	zcchc8		2	1	2	6.81587e-07	0.154267	0.00539769
57571	kiaa1394		1	1	1	6.82829e-07	0.000391158	6.74043e-06
7262	phlda2		6		3	6.85315e-07		0.000788913
6731	srp72		7	4	6	6.87019e-07	0.00177778	0.00125924
537	atp6ap1		3	2	2	6.92248e-07	0.00955867	0.0233973
1137	chrna4		9	6	7	6.92666e-07	0.0262227	0.00612424
4159	mc3r		5	2	3	6.92952e-07	0.0207902	0.00239076
23002	daam1		4	3	4	6.94435e-07	0.00619206	0.00150679
3065	hdac1		202	117	159	6.9449e-07	0.00435221	5.34966e-05
5502	ppp1r1a		10	1	6	6.94839e-07	0.0170506	1.23999e-05
338557	gpr120		1			6.96107e-07
9475	rock2		44	2	24	6.98324e-07	0.0558922	0.000117462
8504	pex3		1	1	1	7.0031e-07	0.00115171	7.77428e-05
3092	hip1		22	13	16	7.0094e-07	0.00683576	0.00850612
2012	emp1		17		6	7.03957e-07		0.00250647
258	ambn		4		1	7.04726e-07		2.27134e-05
109	adcy3		6	2	3	7.06617e-07	0.00634633	7.90426e-05
27164	sall3		3			7.09378e-07
2868	grk4		46	3	18	7.09855e-07	0.000629168	0.000793732
196513	dcp1b		5	5	5	7.13264e-07	0.0102061	0.000470514
56917	meis3		4	1	2	7.16229e-07	0.00128533	4.96e-05
1877	e4f1		13	6	8	7.17515e-07	0.00138797	6.62432e-05
3625	inhbb		9	9	9	7.18844e-07	0.021316	0.000588773
165679	c3orf57		2			7.19544e-07
8412	bcar3		2	1	1	7.21342e-07	0.000823742	1.59006e-05
3127	hla-drb5		2	2	2	7.22668e-07	0.0431497	0.0016888
2315	mlana		3		1	7.24762e-07		5.63462e-05
23635	ssbp2		5	3	3	7.2513e-07	0.00203193	0.000442216
10067	scamp3		3	1	3	7.26087e-07	0.00791162	0.000232448
51645	ppil1		1	1	1	7.26884e-07	6.30951e-05	8.08213e-06
1758	dmp1		8	2	2	7.27276e-07	0.0150021	1.23477e-05
201516	zscan4		2	2	2	7.28733e-07	0.00160739	9.0108e-06
1381	crabp1		3	1	2	7.29811e-07	0.0199807	0.00036279
116519	apoa5		13		2	7.30641e-07		0.000295882
4921	ddr2		13	4	6	7.30828e-07	0.0111874	0.00269774
4043	lrpap1		11	11	11	7.31329e-07	0.00148121	9.87943e-06
30010	nxph1		1	1	1	7.32267e-07	0.0119861	0.0031747
3208	hpca		6	2	4	7.32323e-07	0.00165995	6.73401e-05
199	aif1		10	2	5	7.37783e-07	0.0112736	0.00203869
7709	zbtb17		27	18	25	7.39378e-07	0.000578706	0.000259616
23462	hey1		28	8	11	7.39846e-07	0.000795757	0.000231699
4884	nptx1		12	2	8	7.40152e-07	0.0147697	0.00062332
7090	tle3		5	2	2	7.45043e-07	0.00583484	0.000380945
6188	rps3		9	1	1	7.49158e-07	0.0297363	0.0117217
4330	mn1		7	1	2	7.49719e-07	0.0002236	1.65688e-05
8428	stk24		8	5	8	7.50668e-07	0.00304936	0.00293996
51377	uchl5		8	3	7	7.55165e-07	0.00487513	6.8674e-05
4157	mc1r		6	3	5	7.57992e-07	0.138233	0.00330239
5411	pnn		18	15	15	7.63457e-07	0.0201613	0.0334955
84687	ppp1r9b		23	12	18	7.67466e-07	0.00466512	9.95329e-06
6597	smarca4		96	39	54	7.69827e-07	3.88583e-05	5.27939e-05
11167	fstl1		1			7.73042e-07
51237	mgc29506		2	2	2	7.74425e-07	0.0108781	0.00121301
64506	cpeb1		34	3	24	7.76965e-07	0.00253945	0.000284863
84922	fiz1		4	2	2	7.83349e-07	0.0380119	0.0257134
6036	rnase2		4	1	2	7.84911e-07	0.00112712	0.00184752
3198	hoxa1		23	10	15	7.85227e-07	0.0258257	0.00310678
10933	morf4l1		10	5	6	7.85648e-07	9.82521e-06	2.1056e-06
4005	lmo2		27	20	23	7.90297e-07	5.24426e-05	1.0319e-05
55030	fbxo34		3	3	3	7.91042e-07	0.00694534	0.000683325
23054	ncoa6		41	30	31	7.92596e-07	2.74185e-05	1.85339e-05
8213	bas		13		2	7.98243e-07		0.00222654
10273	stub1		25	23	25	8.00661e-07	0.00305948	8.34572e-05
8647	abcb11		17	1	5	8.03758e-07	0.144215	0.00293756
9170	edg4		9	3	4	8.05758e-07	0.000853032	0.00155307
344	apoc2		4	1	1	8.09244e-07	0.0319115	0.00039892
2044	epha5		6	5	6	8.13232e-07	0.0515631	0.00361617
6690	spink1		12	4	5	8.17826e-07	0.0472575	0.0191504
5334	plcl1		3		3	8.25701e-07		0.000384173
6299	sall1		31	5	13	8.28595e-07	4.56114e-05	3.79823e-05
23592	lemd3		11	4	8	8.32932e-07	0.00133534	3.51388e-05
79901	cybrd1		1			8.40647e-07
9647	ppm1f		13	5	11	8.46671e-07	0.00103889	0.00465956
1442	csh1		5	5	5	8.47219e-07	0.0127111	0.000783363
54910	sema4c		6	6	6	8.49257e-07	0.000508514	5.6786e-05
6054	rnr3		10		1	8.52494e-07		0.00319351
1874	e2f4		50	12	37	8.52859e-07	0.000158755	0.000170778
23741	eid1		11	6	6	8.55312e-07	8.43358e-05	1.00977e-05
27352	rutbc3		4	2	3	8.56572e-07	0.00771205	0.0173688
5927	jarid1a		8	8	8	8.57789e-07	1.02646e-05	3.72963e-06
3760	kcnj3		18	4	8	8.61155e-07	0.000965642	5.44715e-06
79258	mmel1		13		4	8.61678e-07		0.0520066
23345	syne1		7	6	7	8.64314e-07	0.000275171	7.68727e-05
2248	fgf3		39	6	10	8.65843e-07	0.0253913	0.00776832
2909	grlf1		21	2	9	8.66859e-07	0.00167935	0.00106036
55571	c2orf29		7		3	8.66881e-07		0.00136374
1463	ncan		20	6	14	8.71546e-07	5.90359e-05	9.75881e-07
6010	rho		67	9	27	8.72616e-07	0.0800113	0.000116074
3054	hcfc1		26	19	19	8.76096e-07	0.0020876	0.00812446
6803	stsp		5			8.78021e-07
79763	isoc2		2	2	2	8.79283e-07	0.0249906	0.011958
60528	elac2		14	7	10	8.90938e-07	0.000339321	0.00473521
143903	layn		2		1	8.95296e-07		3.99221e-05
6540	slc6a13		2		2	8.9795e-07		0.00059734
2645	gck		5	3	3	9.00978e-07	0.00623271	0.00499002
8048	csrp3		7	7	7	9.0106e-07	6.84146e-06	2.45271e-06
768	ca9		7	3	4	9.11094e-07	6.44871e-06	5.69134e-06
56942	c16orf61		1			9.12306e-07
2140	eya3		5	5	5	9.15835e-07	0.0143232	0.00642887
23396	pip5k1c		5	5	5	9.16751e-07	0.0613619	0.00046495
340784	hmx3		1		1	9.19286e-07		0.00122712
3678	itga5		23	21	21	9.1969e-07	0.000597977	4.55739e-05
8972	mgam		1			9.20878e-07
219409	gsh1		6		2	9.21775e-07		0.0071114
3300	dnajb2		5	3	4	9.2789e-07	0.00651879	0.000133803
11213	irak3		11	5	5	9.2878e-07	0.0443268	0.0235399
1374	cpt1a		2	1	1	9.32365e-07	0.0576533	0.0667926
5729	ptgdr		4	1	1	9.33707e-07	0.0542139	0.00757932
26257	nkx2-8		6		1	9.37524e-07		0.00389925
8312	axin1		82	31	56	9.38857e-07	0.00816065	0.0151896
3490	igfbp7		11	10	10	9.42069e-07	0.0120859	0.009543
10399	gnb2l1		99	58	73	9.42237e-07	0.00243034	0.000625927
826	capns1		16	14	15	9.43385e-07	0.00150915	0.00052806
3227	hoxc11		3			9.43481e-07
1419	crygb		1			9.552e-07
3087	hhex		20	10	13	9.56256e-07	0.0162706	0.019457
5542	prb1		24		6	9.63293e-07		0.000225603
58515	selk		1			9.70408e-07
63894	c14orf133		1	1	1	9.7141e-07	0.541589	0.000935699
57605	pitpnm2		3	3	3	9.74805e-07	0.0156408	0.00180666
10038	parp2		15	6	11	9.77482e-07	0.0012511	0.000183574
27292	dimt1l		1	1	1	9.78635e-07	0.000770656	2.29299e-05
3475	ifrd1		4	2	3	9.93684e-07	0.0120823	0.00385494
11070	tmem115		3		1	9.99053e-07		3.43124e-05
245711	spdya		4	1	2	9.99914e-07	0.00718022	0.00178989
9595	pscdbp		6	3	3	1.00021e-06	0.0102816	0.00215865
9994	casp8ap2		15	5	10	1.00144e-06	0.00052285	0.000419749
4285	mipep		1		1	1.0016e-06		0.00117519
27131	snx5		4	3	3	1.00183e-06	0.00169437	0.000377716
5566	prkaca		635	145	366	1.00256e-06	0.0426738	0.000933928
2581	galc		6		1	1.00428e-06		0.00106092
58538	mpp4		4	1	3	1.0056e-06	0.0231273	0.000311098
81559	trim11		4	4	4	1.00642e-06	0.0019208	0.00382095
501	aldh7a1		1	1	1	1.00942e-06	0.030065	0.00457204
5954	rcn1		2	1	2	1.00966e-06	0.0190627	0.00165204
4161	mc5r		4	3	4	1.01262e-06	0.0361061	0.000501329
51191	herc5		10	4	5	1.01433e-06	9.72855e-06	1.08703e-06
6934	tcf7l2		25	7	11	1.01533e-06	0.000573294	1.94671e-06
63827	bcan		18	10	16	1.0258e-06	0.0157759	0.000130137
6529	slc6a1		13	1	3	1.02587e-06	0.000485705	0.000813523
54972	tmem132a		4	3	3	1.02793e-06	0.00969855	0.00768509
999	cdh1		194	30	77	1.02821e-06	0.000602734	7.82845e-05
7896	ts13		3			1.03007e-06
79071	elovl6		2			1.03098e-06
4855	notch4		23	11	12	1.03369e-06	0.00910584	0.000369647
30818	kcnip3		11	6	7	1.03489e-06	0.000558296	0.000282948
163126	eid2		10	7	8	1.03646e-06	0.000726503	0.000125159
378	arf4		7	2	3	1.03849e-06	0.00945899	0.000261813
57468	slc12a5		10		4	1.0389e-06		2.34729e-05
3039	hba1		4	4	4	1.05117e-06	0.00698806	0.000572323
3384	icam2		22	6	12	1.05274e-06	1.75905e-05	2.55148e-07
55914	erbb2ip		41	17	25	1.05305e-06	0.00114496	1.25456e-06
8669	eif3s1		15	12	12	1.05597e-06	0.0012024	0.000459032
9317	pter		4			1.05765e-06
10578	gnly		2			1.0634e-06
2131	ext1		10	2	2	1.06397e-06	0.00164711	9.82642e-05
191	ahcy		4		2	1.07258e-06		0.00092869
1260	cnga2		2	2	2	1.07484e-06	0.000132503	0.000478644
23355	vps8		2	1	1	1.07791e-06	0.00403612	6.41883e-06
864	runx3		32	10	16	1.08122e-06	0.000389361	0.000197061
4919	ror1		1			1.09061e-06
91662	nlrp12		3	2	2	1.0922e-06	0.0400819	0.0438579
1018	cdk3		18	14	15	1.09823e-06	0.00125193	0.00060945
54551	magel2		2		1	1.10039e-06		0.0149609
64405	cdh22		1			1.10439e-06
10611	pdlim5		80	8	31	1.10761e-06	0.0125479	2.79351e-05
7182	nr2c2		31	16	23	1.1107e-06	0.019167	0.00907371
10277	ube4b		10	5	6	1.11104e-06	0.00510448	0.00217772
9839	zeb2		8	7	7	1.11608e-06	0.00339002	0.000250259
80205	chd9		7	5	5	1.11655e-06	0.00358413	0.00281678
1055	cecr		12		6	1.11824e-06		2.79826e-06
8012	lccs1		1			1.11996e-06
116844	lrg1		1	1	1	1.12164e-06	0.0126298	6.81496e-05
160622	grasp		16	7	12	1.12359e-06	0.00264711	0.00030336
229	aldob		6	2	5	1.12436e-06	0.0409141	0.00166588
63935	c20orf67		3	2	2	1.12821e-06	0.00741147	0.00013588
134860	taar9		5			1.12937e-06
64130	lin7b		12	11	11	1.1298e-06	0.00448452	8.46174e-05
30819	kcnip2		6	2	2	1.13291e-06	0.00545901	0.000285268
1620	dbc1		2	1	1	1.13817e-06	0.550823	0.539049
3898	lad1		2	1	1	1.14052e-06	0.0131367	0.0018874
24148	prpf6		9	6	7	1.14565e-06	0.00190401	0.000571079
353260	ps8		1			1.15244e-06
6091	robo1		11	7	8	1.15296e-06	0.00806788	3.20745e-05
4651	myo10		7	6	7	1.16362e-06	0.000306937	0.000476392
4601	mxi1		8	5	5	1.1656e-06	0.00231971	0.0008019
145957	nrg4		2	1	2	1.16673e-06	0.000231251	4.4175e-05
11325	ddx42		1	1	1	1.18188e-06	0.031977	0.00492424
668	foxl2		5	1	3	1.1858e-06	0.00252599	0.000742012
51807	tuba8		6	5	5	1.1866e-06	0.000609571	0.000365683
7283	tubg1		20	20	20	1.18691e-06	0.000565349	0.000472187
10138	yaf2		6	3	4	1.19038e-06	0.00363105	0.00232055
3070	hells		1			1.19111e-06
84062	dtnbp1		11	10	10	1.19934e-06	0.0276539	0.00305788
27043	pelp1		24	12	16	1.20151e-06	4.38054e-05	0.000141454
8898	mtmr2		8	2	3	1.20248e-06	0.00900557	0.00214957
643432	tsg1		1			1.20908e-06
5998	rgs3		37	17	20	1.20922e-06	0.00306536	0.00118913
4819	nks1		3		2	1.21118e-06		7.57038e-07
9522	scamp1		11	8	9	1.22016e-06	0.000617082	0.000284592
10449	acaa2		1	1	1	1.22523e-06	0.0461835	0.0129517
2618	gart		1		1	1.22672e-06		0.00681801
7940	lst1		3	3	3	1.23795e-06	0.00152755	2.14056e-05
5361	plxna1		13	7	11	1.24135e-06	0.00121677	0.000452337
4927	nup88		7	3	5	1.24923e-06	0.000559464	0.00015123
8867	synj1		23	18	21	1.25023e-06	0.000295576	4.10426e-05
64123	eltd1		1			1.25069e-06
9833	melk		14	9	11	1.25555e-06	0.075948	0.024346
3682	itgae		6	3	4	1.2646e-06	0.00277595	0.000835601
93643	tjap1		3	1	2	1.2706e-06	0.000419218	6.29867e-05
2719	gpc3		13	4	8	1.27175e-06	0.0303264	0.000409637
1179	clca1		12	2	4	1.27185e-06	0.049298	0.00370717
65993	mrps34		1	1	1	1.27388e-06	0.000409513	0.000210066
4223	meox2		18	8	9	1.27408e-06	0.309305	0.0200593
7052	tgm2		52	27	35	1.28136e-06	2.50348e-05	4.01969e-06
2247	fgf2		415	26	88	1.28229e-06	0.0591216	0.00150707
4086	smad1		185	110	149	1.28359e-06	0.0033568	2.1152e-05
26002	moxd1		4		1	1.28422e-06		0.00220793
2055	cln8		8			1.29103e-06
64746	acbd3		6	2	5	1.29158e-06	0.104881	0.00189657
4802	nfyc		8	7	8	1.2944e-06	0.00616457	0.000234504
10518	cib2		1	1	1	1.29563e-06	0.000564615	0.000974192
1327	cox4i1		2	1	1	1.29573e-06	0.0725995	0.0706437
2354	fosb		26	2	4	1.29892e-06	0.016086	0.000665489
59330	ger		4			1.30389e-06
56160	ndnl2		3		2	1.3092e-06		0.000528387
80896	npl		2		2	1.31669e-06		3.29147e-05
57492	arid1b		4	3	3	1.31863e-06	0.000568445	6.58749e-05
9933	kiaa0020		1	1	1	1.32152e-06	0.00869904	0.0023895
3337	dnajb1		24	10	19	1.32525e-06	0.00124342	4.28648e-05
152189	cmtm8		1			1.33206e-06
7483	wnt9a		4			1.33556e-06
348932	slc6a18		1			1.34067e-06
22900	card8		9	8	8	1.34507e-06	0.00104346	0.00142106
22943	dkk1		36	5	6	1.36206e-06	0.0202775	0.000156847
162	ap1b1		17	15	15	1.36276e-06	0.0014205	0.000685422
5376	pmp22		4	3	3	1.36596e-06	0.00122494	0.000672564
6909	tbx2		20	1	8	1.3665e-06	0.00647001	0.00383848
23509	pofut1		3	3	3	1.36663e-06	0.0061108	0.000844681
3101	hk3		8	6	7	1.3827e-06	0.000640681	0.000921321
11274	usp18		8	1	6	1.38273e-06	0.0037972	3.46049e-05
10616	rbck1		6	1	3	1.39051e-06	0.00795361	0.0420964
3601	il15ra		6	6	6	1.39791e-06	0.0676703	0.0150553
2530	fut8		2		1	1.40977e-06		0.000298849
4863	npat		16	2	4	1.40987e-06	0.00955823	0.00209977
10985	gcn1l1		1		1	1.41286e-06		0.00670455
55805	lrp2bp		7	7	7	1.41712e-06	0.000120858	3.06155e-06
650	bmp2		139	15	26	1.42141e-06	0.0149387	0.00134791
85509	mbd3l1		7	2	2	1.42808e-06	0.00698877	0.000154732
487	atp2a1		8	4	4	1.42867e-06	0.0866529	0.00477756
2566	gabrg2		26	6	17	1.42982e-06	0.0130666	0.000104637
6617	snapc1		6	4	6	1.4326e-06	7.53348e-05	5.19755e-05
23175	lpin1		4		2	1.43933e-06		0.00979233
1523	cutl1		106	16	58	1.44116e-06	0.000276078	0.00165353
1999	elf3		29	9	14	1.44371e-06	0.00043531	0.000549645
4047	lss		14		1	1.44837e-06		0.00225344
791257	caa		8		2	1.45561e-06		1.50613e-06
5967	reg1a		8	1	2	1.45762e-06	0.0669316	0.000230139
8560	degs1		4	1	2	1.46108e-06	0.00794822	3.34697e-05
201456	fbxo15		3		3	1.47244e-06		0.00140224
10559	slc35a1		2			1.47664e-06
3554	il1r1		11	11	11	1.48326e-06	0.000398663	8.22692e-05
10395	dlc1		7	1	5	1.48982e-06	0.00241462	0.00255559
65078	rtn4r		14	5	9	1.48996e-06	0.078624	0.00428308
10558	sptlc1		3	1	1	1.49417e-06	0.544674	0.541858
4477	msmb		3		2	1.49828e-06		0.000483989
4063	ly9		6	3	6	1.50009e-06	0.00769351	0.000586539
5002	slc22a18		2			1.50058e-06
22983	mast1		3	3	3	1.50143e-06	0.0182186	0.000890625
7143	tnr		16	6	10	1.50238e-06	6.2269e-06	5.14568e-10
573	bag1		22	19	21	1.50473e-06	0.000111876	1.00127e-05
5156	pdgfra		27	24	24	1.50484e-06	0.0102871	0.000771669
7008	tef		9	1	2	1.50512e-06	0.000805867	0.00561572
11081	kera		6		1	1.50599e-06		1.74191e-06
7278	tuba3c		10	10	10	1.52175e-06	0.00169959	0.000666092
114822	rhpn1		14	7	7	1.52252e-06	0.0830908	0.013638
54987	c1orf123		1	1	1	1.52504e-06	0.00139505	0.00144598
3009	hist1h1b		8	5	6	1.52977e-06	0.0157893	0.00796768
11226	galnt6		1	1	1	1.53752e-06	0.0132624	0.000104144
64386	mmp25		8	2	4	1.53945e-06	0.00231878	0.00318305
23371	tenc1		6	6	6	1.54281e-06	0.00627432	0.0021768
11249	nxph2		1	1	1	1.54538e-06	0.0135726	0.00300328
5261	phkg2		1	1	1	1.54593e-06	4.71086e-05	0.000164249
4208	mef2c		81	19	39	1.55043e-06	0.000318724	2.33562e-05
4327	mmp19		1	1	1	1.55119e-06	0.00678314	0.000148664
4916	ntrk3		47	15	22	1.55476e-06	0.013079	0.00218368
26824	rnu11		2		2	1.55658e-06		0.00165251
55763	exoc1		10	1	7	1.55847e-06	0.00433372	0.00625878
2118	etv4		49	2	21	1.56347e-06	8.86597e-05	0.00566256
6017	rlbp1		6	2	2	1.56394e-06	0.00354417	0.00674166
171024	synpo2		5		2	1.57095e-06		0.00117905
23495	tnfrsf13b		13	6	7	1.5739e-06	0.0149308	0.00369264
2897	grik1		10	5	9	1.57562e-06	0.00599676	0.000112431
10193	rnf41		4	3	3	1.57669e-06	4.50899e-05	3.77828e-06
9645	mical2		1	1	1	1.58369e-06	0.560187	0.000176737
58503	prol1		1	1	1	1.59341e-06	0.00147588	0.00622613
56144	pcdha4		14	14	14	1.59866e-06	6.41086e-05	9.0833e-05
780904	pss		12		1	1.60065e-06		0.0333306
6850	syk		149	72	99	1.60719e-06	0.0426088	0.00227056
84630	ttbk1		5	4	5	1.60922e-06	5.25943e-05	0.000260594
657	bmpr1a		36	16	16	1.6098e-06	0.00331581	0.000128883
6860	syt4		11	9	10	1.6155e-06	0.00236941	0.00430109
5351	plod1		4		2	1.61742e-06		0.000118482
23373	crtc1		7	1	3	1.62504e-06	0.0666776	0.0492456
29914	ubiad1		1			1.62755e-06
23657	slc7a11		6	2	2	1.63142e-06	0.012612	0.000304962
6645	sntb2		13	13	13	1.63247e-06	0.00245241	0.000255845
140679	slc32a1		7		6	1.63479e-06		0.0105832
10205	eva1		2			1.64046e-06
27086	foxp1		7	3	3	1.64902e-06	1.00703e-05	7.25808e-06
11248	nxph3		1	1	1	1.65009e-06	0.013824	0.00340651
79733	e2f8		4		2	1.65643e-06		0.000638651
137970	unc5d		1			1.66534e-06
10219	klrg1		3	1	2	1.67168e-06	0.537942	0.000197016
7423	vegfb		8	4	5	1.67578e-06	0.00720706	0.000578182
1053	cebpe		17	14	14	1.67854e-06	0.000666351	0.000108086
23266	lphn2		13	2	4	1.69094e-06	0.0141905	0.00132885
5523	ppp2r3a		7	6	6	1.6992e-06	0.000135889	7.05442e-05
2121	evc		2			1.70305e-06
4087	smad2		266	163	200	1.7048e-06	0.000144963	7.5622e-06
1001	cdh3		13	3	6	1.70492e-06	9.92188e-06	6.49855e-06
3156	hmgcr		5	4	4	1.70589e-06	0.0382736	0.00149087
30812	sox8		22	13	16	1.72099e-06	0.000739096	0.000374353
3171	foxa3		5	1	3	1.72541e-06	0.000966486	8.74511e-05
8519	ifitm1		4	3	3	1.73238e-06	0.0263381	0.00473743
50848	f11r		19	12	15	1.7433e-06	0.00498035	0.00645117
9027	nat8		2	2	2	1.74366e-06	0.00651264	0.000657647
140290	tcp10l		1	1	1	1.74686e-06	0.0104615	0.00398359
5294	pik3cg		135	15	34	1.75039e-06	0.0114465	0.00314264
10935	prdx3		14	4	8	1.75125e-06	0.0554231	0.07768
9313	mmp20		1	1	1	1.75163e-06	0.00680503	9.94481e-05
900	ccng1		11	8	8	1.75626e-06	3.07045e-05	5.01221e-06
3696	itgb8		3	3	3	1.75841e-06	0.0433219	0.0150026
2064	erbb2		153	42	72	1.76149e-06	0.000595078	2.9568e-06
730	c7		3	3	3	1.76447e-06	0.0069903	0.000124719
400	arl1		9	4	6	1.7658e-06	0.0308925	0.0127176
142679	dusp19		96	3	26	1.76665e-06	0.00201279	0.0102306
11227	galnt5		1	1	1	1.77696e-06	0.0030147	0.00040332
4151	mb		17		6	1.77989e-06		0.000709237
57586	syt13		1	1	1	1.7799e-06	0.0141138	0.00378482
6855	syp		85	5	68	1.78614e-06	0.00582008	0.00397398
43	ache		16	8	8	1.78744e-06	0.00108109	1.18743e-05
84947	serac1		1			1.78956e-06
51283	bfar		4	3	3	1.79161e-06	0.0112498	0.0142626
9289	gpr56		7		3	1.79895e-06		0.00114878
9892	snap91		19	6	16	1.80359e-06	0.00992259	0.000832304
1645	akr1c1		8		2	1.80841e-06		0.0371307
625	bdm		12		1	1.81645e-06		0.00085969
132158	glyctk		2	1	1	1.82001e-06	0.0506797	0.0236461
10262	sf3b4		10	9	10	1.82536e-06	0.00193065	0.00013394
7422	vegfa		465	14	63	1.82733e-06	0.158527	0.00208399
10885	wdr3		1	1	1	1.83157e-06	0.00399322	0.000103231
55008	herc6		5		1	1.84423e-06		0.000375921
2517	fuca1		1			1.85309e-06
6278	s100a7		7	5	5	1.85864e-06	0.000233253	0.000151095
1139	chrna7		3	3	3	1.86487e-06	6.42748e-05	3.5688e-06
10811	noxa1		7	4	5	1.86518e-06	0.0397734	0.0103053
57763	ankra2		5	3	3	1.86708e-06	0.019135	0.000244246
1014	cdh16		2	1	1	1.86958e-06	1.38264e-05	4.03618e-07
51056	lap3		7		1	1.87086e-06		0.00513137
9672	sdc3		23	12	21	1.87139e-06	0.00264604	2.6028e-05
7040	tgfb1		405	33	89	1.87218e-06	0.0315504	0.0186105
6530	slc6a2		4	2	3	1.88202e-06	0.000571312	8.66638e-05
214	alcam		3	2	2	1.88255e-06	0.00841073	0.000284594
60675	prok2		9		2	1.8923e-06		0.0154591
30833	nt5c		7		2	1.89431e-06		0.00291324
51514	dtl		1			1.89869e-06
4618	myf6		22	7	9	1.90297e-06	1.36055e-05	3.94368e-06
8841	hdac3		99	56	69	1.908e-06	0.0130765	0.000344045
8085	mll2		3	3	3	1.90801e-06	0.00259027	2.70097e-06
148170	cdc42ep5		5	2	4	1.91043e-06	0.0351165	0.00776415
8402	slc25a11		2	2	2	1.91176e-06	0.00231507	0.000947783
2069	ereg		13	2	4	1.91975e-06	0.00290703	2.77903e-06
8050	pdhx		7	5	6	1.92009e-06	0.0040029	0.0101466
57596	kiaa1446		22	20	22	1.92433e-06	0.000618935	6.5076e-05
10581	ifitm2		7	2	3	1.92898e-06	0.03076	0.00042023
3804	kir2dl3		4	2	2	1.92917e-06	0.0294066	0.00451969
27231	itgb1bp3		6	4	4	1.94156e-06	0.00268585	0.000302906
9148	neurl		3			1.94463e-06
6964	trd@		5	3	3	1.95089e-06	0.00752674	0.041214
10327	akr1a1		9	1	2	1.95552e-06	0.208151	3.89879e-05
362	aqp5		11	1	5	1.9652e-06	0.058124	0.0105375
54345	sox18		10	2	3	1.97885e-06	0.000197609	0.000111368
83481	eppk1		1	1	1	1.98547e-06	0.00748068	0.000391214
51538	zcchc17		2	2	2	1.99905e-06	0.0141474	0.0169605
688	klf5		37	8	15	2.00006e-06	0.000971476	0.00118082
4099	mag		16	13	14	2.00156e-06	0.0124553	0.000104923
2982	gucy1a3		2	1	1	2.00199e-06	0.0172521	0.0219811
360	aqp3		13	1	4	2.00312e-06	0.00963388	0.00332929
924	cd7		14	6	7	2.00451e-06	0.000400065	3.87615e-05
23223	rrp12		1	1	1	2.00634e-06	0.00876597	0.000807374
3747	kcnc2		1		1	2.01908e-06		0.00129481
5714	psmd8		3	3	3	2.0223e-06	0.00139988	2.24738e-05
23077	mycbp2		5	3	5	2.02704e-06	0.0348859	0.0160523
151306	gpbar1		1			2.02873e-06
55450	camk2n1		1	1	1	2.03632e-06	0.000436938	4.8903e-05
11186	rassf1		43	17	27	2.04723e-06	0.0370543	0.00365621
55806	hr		8	5	7	2.05216e-06	0.00526149	0.00072286
653560	loc653560		2		1	2.06451e-06		0.00086518
2623	gata1		86	15	49	2.06721e-06	0.0101353	0.000343362
5047	paep		19	9	11	2.07574e-06	0.0122656	0.00909067
11280	scn11a		12		5	2.08753e-06		0.00118869
2996	gype		6		2	2.09536e-06		0.00159483
5126	pcsk2		22	3	13	2.09987e-06	0.0703026	6.44637e-05
142940	trub1		1			2.10045e-06
3841	kpna5		2	2	2	2.11089e-06	0.000326815	0.000120207
10631	postn		3			2.11308e-06
113091	tip39		1	1	1	2.11841e-06	0.00129242	7.94558e-05
5937	rbms1		4	1	3	2.12234e-06	0.000195985	0.00291527
6366	ccl21		42	8	16	2.12465e-06	0.0785714	0.00464073
3226	hoxc10		7	2	2	2.13029e-06	0.00571635	0.000655434
6574	slc20a1		1			2.13218e-06
2880	gpx5		1		1	2.14064e-06		8.34432e-05
3075	cfh		27	9	14	2.14451e-06	0.0692538	2.30119e-05
5183	pepc		8		1	2.14627e-06		0.00152677
79065	atg9a		1	1	1	2.16593e-06	0.00186215	0.00438925
381	arf5		13	5	6	2.16952e-06	0.00165583	0.00292153
5514	ppp1r10		5	1	5	2.17984e-06	0.0164701	0.00815317
4162	mcam		11	3	7	2.18187e-06	0.0010679	9.53479e-06
7180	crisp2		3			2.18859e-06
341	apoc1		11	1	3	2.19425e-06	0.0155895	8.49893e-11
8626	tp73l		19	10	10	2.20265e-06	0.000228834	0.00180377
1300	col10a1		11	2	2	2.217e-06	0.0909487	0.0389505
6794	stk11		46	21	30	2.22652e-06	0.0208929	0.00185513
8648	ncoa1		101	58	70	2.23304e-06	0.000330092	0.00124313
2274	fhl2		68	38	48	2.23996e-06	0.000322885	4.51673e-05
2805	got1		3	1	1	2.25999e-06	0.526789	0.54808
9189	zbed1		16	11	11	2.26602e-06	0.00698025	0.00154801
27286	srpx2		26		12	2.27095e-06		0.00242515
255488	ibrdc2		1	1	1	2.28213e-06	0.0012834	0.000871227
23780	apol2		1	1	1	2.28576e-06	0.0001851	7.2496e-05
54665	rsbn1		1	1	1	2.29036e-06	0.0454781	0.00134736
126433	fbxo27		1		1	2.29579e-06		0.000468711
4515	mtcp1		4	3	4	2.29924e-06	0.0405019	0.0392157
9419	cript		9	7	9	2.3017e-06	0.0123165	9.35175e-05
9965	fgf19		7	1	1	2.30351e-06	0.0044264	0.00126104
9563	h6pd		5		2	2.30963e-06		0.00611385
6935	zeb1		25	7	9	2.31082e-06	0.00156783	0.000209044
51285	rasl12		12	8	8	2.3169e-06	0.00678735	0.00099025
29843	senp1		12	2	4	2.31729e-06	0.00705725	0.00036788
6208	rps14		2	2	2	2.32576e-06	0.000992584	0.000158464
80315	cpeb4		1			2.32874e-06
9054	nfs1		7		3	2.33957e-06		0.00108141
6997	tdgf1		17	7	13	2.34446e-06	0.00375734	0.000183066
55656	ints8		1		1	2.34454e-06		0.000319029
22866	cnksr2		11	11	11	2.35778e-06	0.000669488	0.000199259
11047	adrm1		3	3	3	2.36115e-06	0.0211315	0.00145439
5731	ptger1		13	4	8	2.3662e-06	0.00993639	0.000277131
136991	asz1		7		3	2.36647e-06		0.00914135
28988	dbnl		8	5	8	2.36743e-06	0.0374237	0.00245499
114990	vasn		3	3	3	2.37155e-06	0.0291354	0.0202903
8535	cbx4		9	9	9	2.37365e-06	0.000115997	1.69848e-05
3785	kcnq2		10	6	8	2.37513e-06	0.0108454	5.8843e-05
10226	m6prbp1		19	5	12	2.37582e-06	0.000866751	0.000513337
5352	plod2		7			2.38752e-06
1191	clu		50	16	29	2.39231e-06	0.000115007	2.15581e-07
9132	kcnq4		4	1	1	2.40008e-06	0.000347828	2.46568e-06
11076	tppp		4	3	4	2.40123e-06	0.0247294	0.00393905
7487	ws2a		1			2.40941e-06
27184	disc2		1		1	2.41061e-06		9.88573e-05
221442	loc221442		1	1	1	2.41871e-06	0.0326301	0.00457662
94005	pigs		1			2.4189e-06
8838	wisp3		3			2.42396e-06
23150	frmd4b		1	1	1	2.42707e-06	0.013079	0.00355156
619470	ppr		11			2.43093e-06
120	add3		6	1	3	2.43344e-06	0.0267365	0.000263203
10787	nckap1		11	9	9	2.44055e-06	0.113787	0.0233056
9191	dedd		11	9	10	2.4443e-06	0.00691524	1.43396e-05
6575	slc20a2		1			2.44697e-06
64800	flj23588		2	2	2	2.44873e-06	0.000188903	0.000127448
50649	arhgef4		3	2	2	2.45319e-06	0.0063985	0.0126743
11215	akap11		9	4	9	2.46675e-06	0.00634433	0.00197511
9462	rasal2		4	2	2	2.47017e-06	0.0862461	0.0701616
55749	ccar1		5	2	2	2.49903e-06	0.00447733	0.00072369
8301	picalm		8	8	8	2.50125e-06	0.00258506	0.000301089
140838	nanp		3			2.50244e-06
6788	stk3		7	5	6	2.50918e-06	0.00877008	0.000338506
9619	abcg1		15	1	1	2.50988e-06	0.537942	0.53862
64857	plekhg2		3	3	3	2.51275e-06	0.0391459	0.00269906
9670	ipo13		10	7	9	2.51522e-06	0.00473623	0.000978487
7458	eif4h		2	1	1	2.51935e-06	0.0480975	0.0738265
890	ccna2		136	26	54	2.53346e-06	9.67328e-05	0.000217239
80739	c6orf25		5	2	2	2.53874e-06	0.000589894	3.1098e-05
491	atp2b2		8	6	6	2.53947e-06	0.00188258	8.18297e-05
54207	kcnk10		1			2.54255e-06
55577	nagk		8	8	8	2.54785e-06	0.00536137	0.000153431
10253	spry2		34	12	17	2.54895e-06	0.058651	0.00156929
3248	hpgd		3			2.55247e-06
3192	hnrpu		28	21	23	2.55434e-06	0.00220078	0.000104402
2625	gata3		83	7	26	2.5607e-06	0.00036621	0.000258928
3652	ipp		9	1	4	2.56074e-06	0.0142991	0.005151
90780	pygo2		1	1	1	2.57709e-06	7.89006e-05	9.8997e-05
1627	dbn1		7	6	6	2.58057e-06	0.0130699	0.0132374
1000	cdh2		84	20	41	2.5809e-06	3.11907e-05	5.65722e-05
4308	trpm1		1			2.58132e-06
146849	ccdc42		1	1	1	2.58342e-06	0.00591183	7.91845e-05
2980	guca2a		6	1	2	2.58358e-06	0.00783056	0.00023078
25792	ciz1		1	1	1	2.59474e-06	0.00144397	0.000919129
4194	mdm4		30	23	28	2.60437e-06	6.69233e-05	0.000377847
4549	rnr1		3		1	2.62064e-06		0.00295107
26073	poldip2		7	5	7	2.6278e-06	0.000228245	0.000942676
9231	dlg5		8	8	8	2.62889e-06	0.000248001	3.2854e-05
4747	nefl		43	13	24	2.62961e-06	0.0172377	0.00188058
57510	xpo5		9	7	9	2.6313e-06	0.032499	0.00156768
215	abcd1		14	3	5	2.63153e-06	0.00185824	0.00247819
1016	cdh18		3	3	3	2.63426e-06	0.000187147	3.2371e-05
57369	gja9		8		5	2.63458e-06		0.00248643
23729	carkl		1			2.64249e-06
3073	hexa		8	1	4	2.64572e-06	0.0174186	0.065863
128821	cst9l		3			2.6524e-06
2891	gria2		47	8	24	2.65339e-06	0.0116637	0.000647787
27115	pde7b		1			2.6627e-06
2670	gfap		140	21	72	2.67023e-06	0.00777638	5.9482e-06
57167	sall4		9		5	2.67741e-06		0.000509313
8218	cltcl1		3	3	3	2.6803e-06	0.00639372	0.000388794
3695	itgb7		15	15	15	2.6849e-06	0.000330455	1.86749e-05
28514	dll1		51	10	18	2.6863e-06	0.0012774	0.00947455
5469	pparbp		40	26	32	2.6901e-06	0.00341142	0.000399913
4841	nono		16	11	13	2.70396e-06	0.0221718	0.024249
4513	cox2		3	2	3	2.71154e-06	0.00611081	0.00022417
152518	nfxl1		2			2.71553e-06
5460	pou5f1		50	10	26	2.72014e-06	0.00963209	0.00273692
1587	adam3a		1		1	2.7227e-06		0.000599428
7425	vgf		15		3	2.72393e-06		0.000569706
9403	2009-09-15		5	2	3	2.73451e-06	0.553488	9.05004e-05
1264	cnn1		6	5	5	2.73967e-06	0.000121246	3.41016e-05
89790	siglec10		4	2	3	2.743e-06	0.00499383	0.00071717
6957	trb@		6			2.74885e-06
255631	col24a1		3			2.7502e-06
8482	sema7a		3	1	1	2.75039e-06	0.549483	0.541401
51503	hspc148		28		16	2.76068e-06		7.44937e-05
116986	centg1		5	5	5	2.76104e-06	0.000205416	0.000463671
7009	tegt		2	2	2	2.76628e-06	0.0459882	0.0475548
64426	suds3		1	1	1	2.7746e-06	0.00606984	0.000175275
84858	znf503		1		1	2.77767e-06		0.000876237
10432	rbm14		8	6	6	2.77958e-06	0.000829638	0.000929608
3575	il7r		14	13	13	2.78472e-06	0.000261577	1.54586e-05
1510	ctse		5	5	5	2.78875e-06	0.00221249	0.00127616
8932	mbd2		28	12	25	2.78912e-06	0.00222522	2.56901e-05
4072	tacstd1		3	1	1	2.79036e-06	0.0216198	0.00873755
333	aplp1		32	23	28	2.7976e-06	9.79516e-05	8.07717e-06
6742	ssbp1		4	2	4	2.81006e-06	1.01094e-05	3.79681e-05
5924	rasgrf2		10		4	2.81869e-06		6.86069e-07
6620	sncb		5	5	5	2.82121e-06	0.00242014	1.3201e-06
51764	gng13		9	8	9	2.84984e-06	0.00124063	4.98517e-05
54014	brwd1		1	1	1	2.85171e-06	0.000165423	0.000200647
55814	bdp1		19	4	10	2.86038e-06	0.000307417	5.03119e-05
56920	sema3g		1		1	2.86049e-06		0.000920019
431	asd1		1			2.86238e-06
91833	wdr20		6		2	2.86532e-06		0.000154313
2557	gabra4		4	1	3	2.87013e-06	0.0295856	0.00906385
56672	c11orf17		1	1	1	2.88447e-06	0.0430596	0.00137789
51676	asb2		3	2	2	2.8888e-06	0.00547419	1.16815e-05
4627	myh9		16	13	15	2.89827e-06	0.000426135	0.000478054
4851	notch1		117	44	54	2.90208e-06	0.00174642	3.40624e-05
10653	spint2		11	3	5	2.90791e-06	0.051639	0.0117807
599	bcl2l2		27	8	12	2.91046e-06	0.0788498	0.00611348
8831	syngap1		21	13	13	2.92704e-06	0.000527678	1.67463e-05
285025	flj39502		1	1	1	2.9482e-06	0.000265291	0.000129815
1903	edg3		20	4	7	2.95206e-06	0.0593143	0.0230099
5428	polg		4	1	1	2.95599e-06	0.000168617	0.000401
79370	bcl2l14		2	2	2	2.98156e-06	0.0453013	0.0465557
3200	hoxa3		7	1	1	2.98462e-06	0.00235096	0.00153446
5981	rfc1		24	13	14	2.98802e-06	0.000393174	0.000263272
58529	myoz1		9	8	8	2.99973e-06	0.00104214	6.33777e-05
79800	als2cr8		2	2	2	3.0014e-06	0.000942036	0.000168563
5662	psd		45	5	22	3.00914e-06	0.055109	2.49174e-05
11189	tnrc4		5	5	5	3.02322e-06	0.00538725	0.00138693
3751	kcnd2		26	7	17	3.02947e-06	0.00291436	0.000103923
6662	sox9		82	9	28	3.03137e-06	0.00132931	0.00527174
7332	ube2l3		24	16	21	3.05454e-06	0.000350604	0.000290568
1559	cyp2c9		12	1	3	3.0568e-06	0.0200843	0.0569852
7464	coro2a		3	3	3	3.06204e-06	0.0129828	0.000413023
58190	ctdsp1		5	5	5	3.06586e-06	0.000862757	3.44096e-05
6375	xcl1		13	2	5	3.0713e-06	0.00918793	0.000195203
5138	pde2a		1			3.09128e-06
9425	cdyl		4	3	4	3.10369e-06	0.008067	0.000125879
28996	hipk2		53	26	36	3.11941e-06	4.23329e-05	2.45448e-06
79174	creld2		2	2	2	3.12142e-06	0.0268973	0.00954529
11177	baz1a		8	4	5	3.12422e-06	0.00217771	0.000236132
132625	zfp42		4			3.12645e-06
55713	znf334		1	1	1	3.12841e-06	0.00171671	0.000193577
10507	sema4d		15	3	5	3.12842e-06	0.0504096	0.000215993
8440	nck2		46	34	38	3.12849e-06	0.0450053	0.00440274
663	bnip2		10	7	9	3.1319e-06	0.0633943	0.012593
3840	kpna4		30	2	17	3.14107e-06	0.000211191	0.000211181
3036	has1		8			3.14414e-06
54069	c21orf45		2	1	2	3.15817e-06	0.546911	0.000363102
9404	lpxn		9	9	9	3.17267e-06	0.0531365	0.00842781
6258	rxrg		14	13	13	3.17512e-06	0.00261514	0.00194889
9118	ina		28	4	4	3.19306e-06	0.000293304	0.000105803
29969	mdfic		3		3	3.20216e-06		0.000194339
2624	gata2		51	15	28	3.20312e-06	0.0221595	0.00121219
6991	tcte3		7		3	3.20716e-06		0.000879284
5525	ppp2r5a		15	15	15	3.20839e-06	0.006463	0.00525688
4152	mbd1		22	12	16	3.21371e-06	0.000531241	4.49957e-05
558	axl		41	19	23	3.21394e-06	0.0123791	0.00247854
23093	ttll5		1	1	1	3.22016e-06	0.00158424	0.00072729
57178	zmiz1		4	4	4	3.22779e-06	0.000242756	1.92864e-05
59345	gnb4		3	3	3	3.23302e-06	0.00546086	0.000666396
57716	prx		4	1	2	3.26483e-06	0.0673861	0.00153084
54760	pcsk4		2	1	1	3.26819e-06	0.0601814	0.004692
22941	shank2		20	11	15	3.27623e-06	0.0313921	0.0011585
10252	spry1		14	2	6	3.27659e-06	0.0185533	0.00805007
10969	ebna1bp2		1	1	1	3.28219e-06	0.0255129	0.00953063
598	bcl2l1		239	51	82	3.28401e-06	0.0245997	0.00163117
22934	rpia		9	6	7	3.28786e-06	0.0941259	0.00732979
3694	itgb6		5	4	4	3.29176e-06	0.0141288	0.00332045
5795	ptprj		21	11	14	3.29241e-06	6.32438e-05	1.68304e-05
6592	sma@		17		3	3.30026e-06		0.000757377
54893	mtmr10		2	2	2	3.30931e-06	0.00901307	3.29341e-05
2802	golga3		12	7	10	3.31991e-06	0.00405129	0.0048499
51684	sufu		31	24	26	3.32763e-06	0.00128542	0.00107284
245806	vgll2		2	2	2	3.33399e-06	0.00116807	0.000253319
2796	gnrh1		160	2	15	3.3422e-06	0.0168143	3.77347e-05
90	acvr1		75	61	64	3.34425e-06	0.0133064	0.00274659
3765	kcnj9		5	5	5	3.34523e-06	0.00653528	0.000424582
55734	zfp64		6	6	6	3.34941e-06	0.00055849	0.0001166
123920	cmtm3		3	3	3	3.35452e-06	0.015655	0.00188042
3074	hexb		4	1	1	3.35505e-06	0.00639286	0.000122942
80333	kcnip4		4	2	3	3.36102e-06	0.0011822	4.67373e-05
6777	stat5b		85	40	52	3.36738e-06	0.00395432	0.00040698
200504	gkn2		1	1	1	3.38052e-06	0.162432	0.0103716
30835	cd209		5	2	3	3.38645e-06	0.000283161	0.000189469
79444	birc7		9	5	5	3.40529e-06	0.00405064	0.000811369
5770	ptpn1		81	36	44	3.40864e-06	0.0194861	0.00769545
153090	dab2ip		5	2	3	3.41766e-06	7.38751e-05	1.04772e-05
85461	tanc1		12	12	12	3.42939e-06	0.00299064	0.000116503
79412	kremen2		5		3	3.43766e-06		0.000705131
111	adcy5		8	7	7	3.44064e-06	0.064725	0.0053772
1329	cox5b		3	1	1	3.45967e-06	0.000136784	6.74032e-05
167153	papd4		1			3.4642e-06
3903	lair1		2	2	2	3.4693e-06	0.00127024	0.000129238
5307	pitx1		28	7	14	3.47119e-06	0.00834014	0.000567386
8736	myom1		6	2	3	3.48386e-06	0.000143719	0.00261263
55824	pag1		18	17	18	3.51224e-06	0.00224132	0.000567852
1211	clta		5	5	5	3.51855e-06	0.00344311	0.000252377
7019	tfam		11	3	5	3.52136e-06	0.00359574	0.000842784
158798	akap14		3	3	3	3.52913e-06	0.0329443	0.00142506
2207	fcer1g		8	8	8	3.54181e-06	0.0139939	0.000318383
57523	kiaa1305		1	1	1	3.54422e-06	0.0651676	0.0012015
2629	gba		8	1	3	3.54686e-06	0.000548912	8.71111e-06
5111	pcna		309	71	166	3.54979e-06	3.18995e-05	8.08065e-05
9149	dyrk1b		22	7	15	3.55563e-06	0.00342804	0.000451752
4548	mtr		11	1	3	3.55939e-06	0.0158857	9.84753e-05
9686	vgll4		2	2	2	3.56902e-06	0.00115475	0.000210177
11278	klf12		3	2	2	3.58106e-06	0.000387041	0.000847225
4091	smad6		49	13	23	3.58352e-06	0.031612	9.15723e-05
1823	dsc1		7	6	7	3.59025e-06	0.0173159	0.00357321
5426	pole		9	8	8	3.59198e-06	0.00039651	0.00013271
6041	rnasel		2	2	2	3.59261e-06	0.000143088	9.52318e-05
388531	rgs9bp		2	1	1	3.59832e-06	0.061823	0.000158286
5216	pfn1		30	24	26	3.61107e-06	0.00627714	0.00315934
9968	med12		9	8	8	3.61664e-06	0.00483501	0.000669376
6262	ryr2		29	11	20	3.62391e-06	0.025646	0.000103854
64499	tpsb2		3		1	3.62816e-06		8.1689e-05
9352	txnl1		2	1	1	3.6285e-06	0.0365507	0.025091
51586	pcqap		13	10	11	3.63134e-06	0.0161396	0.0164636
27240	sit1		7	7	7	3.63236e-06	0.00120864	0.000222688
8200	gdf5		17	8	9	3.63353e-06	0.0129049	0.000378988
8833	gmps		5	1	4	3.64796e-06	0.040596	0.00936942
5341	plek		41	3	20	3.6625e-06	0.0321482	0.00362581
5509	ppp1r3d		1	1	1	3.68716e-06	0.0676321	0.0083567
8975	usp13		8	8	8	3.68813e-06	0.0211592	0.00201412
9600	pitpnm1		7	4	5	3.69202e-06	0.00320478	0.000522299
9510	adamts1		13	5	11	3.6971e-06	0.00487858	0.00238014
389075	resp18		1		1	3.70085e-06		9.72151e-05
10134	bcap31		29	17	25	3.71167e-06	0.000152367	2.61433e-05
5916	rarg		8	6	7	3.71709e-06	0.00521042	0.0156139
5475	ppef1		5	3	3	3.7201e-06	0.00010788	5.91534e-05
7301	tyro3		14	6	8	3.73634e-06	0.000122663	0.00042337
5539	ppy		16	1	3	3.74618e-06	0.0769953	0.00567093
2830	gpr6		1			3.75292e-06
4985	oprd1		17	15	16	3.76177e-06	0.0448111	0.000392193
2135	extl2		2			3.76761e-06
8209	c21orf33		3	1	1	3.77297e-06	0.121742	0.0306475
1305	col13a1		6	6	6	3.77477e-06	0.0128324	0.000261326
8542	apol1		2	1	2	3.81555e-06	0.113096	0.00287852
2710	gk		8		1	3.82326e-06		0.00778196
2299	foxi1		11			3.8304e-06
4946	oaz1		20	4	10	3.85773e-06	0.0208279	9.21323e-06
51299	nrn1		3		1	3.8637e-06		0.00080781
5598	mapk7		82	13	22	3.86589e-06	0.00842748	0.00484864
10979	plekhc1		4	1	1	3.87452e-06	0.0229575	0.00939329
23639	lrrc6		1			3.87661e-06
316	aox1		2		1	3.87949e-06		8.5812e-05
55679	lims2		3	2	2	3.8849e-06	0.00405027	0.00136289
58487	crebzf		1	1	1	3.88715e-06	0.00327584	0.00998616
4361	mre11a		37	10	24	3.88844e-06	0.000102147	0.000202271
283629	tssk4		3	2	2	3.89162e-06	0.0533588	0.013186
7239	trnav1		1			3.89342e-06
4209	mef2d		41	11	25	3.90101e-06	0.00127781	1.91723e-06
882	ccal1		2			3.90467e-06
5496	ppm1g		2	2	2	3.9069e-06	0.0157911	0.00016558
80714	pbx4		3		2	3.90717e-06		0.00132538
5796	ptprk		6	6	6	3.91295e-06	0.000107502	2.82293e-05
3225	hoxc9		9	1	1	3.93088e-06	0.0025306	0.00371037
2259	fgf14		2			3.93687e-06
5580	prkcd		182	96	116	3.93725e-06	0.020108	0.000425911
10207	inadl		40	27	32	3.95226e-06	0.000849072	0.000395351
92856	imp4		3	1	1	3.95291e-06	0.0803389	0.0316129
55572	foxred1		1			3.97291e-06
2235	fech		15	1	4	3.98567e-06	0.533916	0.00434052
51495	ptplad1		2	1	1	3.9893e-06	0.0309395	0.00253825
10256	cnksr1		20	14	16	3.9899e-06	0.00737093	0.000702779
4288	mki67		13	5	9	3.99211e-06	0.0163372	1.49889e-06
343	aqp8		2			4.00085e-06
29988	slc2a8		4		1	4.01529e-06		0.128235
351	app		389	77	174	4.01554e-06	0.000142464	2.98262e-07
2358	fprl1		6	1	2	4.01707e-06	0.043489	0.00262927
126006	pcp2		1			4.02155e-06
5365	plxnb3		9	8	8	4.02165e-06	7.27949e-05	7.02143e-07
1912	phc2		20	14	15	4.02485e-06	0.012866	0.00419166
2304	foxe1		4	1	1	4.05313e-06	0.0333022	0.0136566
865	cbfb		7	5	5	4.0696e-06	0.000780516	0.000237166
10426	tubgcp3		5	4	5	4.071e-06	4.48293e-05	0.00015344
5306	pitpna		4	4	4	4.09715e-06	0.00180597	0.000628637
4885	nptx2		10	1	4	4.09808e-06	0.0294093	0.00223755
1406	crx		32	11	21	4.09853e-06	0.00399418	0.0011126
3998	lman1		8	2	3	4.09936e-06	0.0846448	0.0134141
57447	ndrg2		8	2	3	4.09988e-06	0.0311745	0.00539631
4090	smad5		63	34	44	4.10128e-06	0.0149084	0.00252261
64122	fn3k		1			4.10231e-06
28937	igkv1-17		4		1	4.10915e-06		8.73295e-07
6396	sec13		8	5	7	4.11098e-06	0.00613741	0.000171942
10440	timm17a		5	3	4	4.14864e-06	0.0854092	0.000239779
144455	e2f7		2		2	4.14915e-06		0.000231621
7154	trnaa1		3			4.15657e-06
26286	arfgap3		1	1	1	4.17087e-06	0.000383768	4.41141e-05
6722	srf		215	51	101	4.17101e-06	0.000182843	0.000679822
10523	cherp		1			4.17686e-06
151742	ppm1l		25	1	13	4.18821e-06	0.0322968	0.00231438
1939	lgtn		2	2	2	4.19013e-06	0.00340192	5.47187e-05
922	cd5l		2	1	1	4.19038e-06	0.00636527	0.00439515
9532	bag2		7	3	4	4.19484e-06	0.00561076	0.00287594
9817	keap1		18	5	10	4.19832e-06	0.00409808	0.0119112
6005	rhag		8	5	6	4.21731e-06	0.00145093	6.04309e-05
7813	evi5		3	1	1	4.23638e-06	0.0368419	0.0135343
8936	wasf1		28	18	21	4.24116e-06	0.0130071	6.80655e-05
5881	rac3		13	5	6	4.24993e-06	0.00039247	0.000493169
5784	ptpn14		9	6	7	4.25552e-06	0.000787293	4.16e-05
7475	wnt6		14	1	1	4.2562e-06	0.0108617	1.94249e-06
5143	pde4c		2			4.25771e-06
11188	nisch		12	3	6	4.3056e-06	0.000275965	0.000820274
83985	spin1		2	2	2	4.31891e-06	0.0467121	0.0469925
3784	kcnq1		25	5	9	4.33729e-06	0.0260655	0.00117401
164656	tmprss6		3	3	3	4.36534e-06	0.0142946	0.000380475
94032	camk2n2		3	3	3	4.37261e-06	3.1162e-05	2.37107e-05
10857	pgrmc1		25	1	11	4.37848e-06	0.00211042	0.00327706
29950	sertad1		7	5	6	4.40332e-06	0.00161796	0.0018338
23492	cbx7		3	1	2	4.40657e-06	0.000346864	0.0116926
27314	rab30		1	1	1	4.40801e-06	0.00571129	6.99379e-05
10612	trim3		6	3	5	4.41621e-06	0.00945796	0.000337027
602	bcl3		48	25	28	4.41919e-06	0.00142491	0.000938092
314	aoc2		7		1	4.42092e-06		0.000741161
7076	timp1		152	7	32	4.42165e-06	0.0792002	9.90898e-06
23214	xpo6		6	6	6	4.42581e-06	0.0218793	0.000591492
7294	txk		260	8	68	4.43371e-06	0.00134151	0.00151936
7053	tgm3		4	1	1	4.43966e-06	0.541329	0.533721
4066	lyl1		5	5	5	4.44447e-06	0.000767424	0.00171439
4294	map3k10		29	16	25	4.45098e-06	0.00886275	0.00845978
284217	lama1		21	19	21	4.47815e-06	0.00772273	5.58437e-05
3821	klrc1		7	4	6	4.5009e-06	0.000933291	9.33607e-05
2134	extl1		1			4.50876e-06
27101	cacybp		13	8	12	4.52105e-06	0.0007663	0.00037095
4831	nme2		22	9	13	4.52937e-06	0.00214856	0.0358812
57121	gpr92		3		1	4.53625e-06		0.0102277
197258	fuk		1			4.55278e-06
9871	sec24d		4	2	4	4.56349e-06	1.37727e-05	5.02115e-06
7419	vdac3		2	1	2	4.58203e-06	0.00565352	0.0036559
55752	2009-09-11		3	2	2	4.58203e-06	0.0146056	4.45216e-05
3952	lep		280	9	39	4.58479e-06	0.00564703	0.000903003
56955	mepe		5		2	4.60407e-06		5.7005e-05
5894	raf1		282	89	142	4.61253e-06	0.0602277	0.00306738
5031	p2ry6		9		2	4.62823e-06		0.000864905
9407	tmprss11d		4		1	4.65936e-06		0.000700015
10926	dbf4		14	7	8	4.66511e-06	0.0142333	7.39772e-06
398	arhgdig		6	6	6	4.66995e-06	0.0278627	0.00089462
6096	rorb		4	4	4	4.68511e-06	0.000301299	0.000371958
8825	lin7a		14	11	11	4.69233e-06	0.00389651	9.12409e-05
80036	trpm3		1			4.70967e-06
55559	uchl5ip		1	1	1	4.71238e-06	0.00869957	0.000366909
5534	ppp3r1		14	7	9	4.71962e-06	0.0524985	0.0147339
10842	c7orf16		6	2	4	4.72217e-06	0.0417344	0.0084879
8497	ppfia4		4	4	4	4.73366e-06	0.0300256	0.0109841
7145	tns1		31	2	19	4.74849e-06	0.00370822	0.000315024
9564	bcar1		86	47	60	4.77827e-06	0.00409137	0.0129512
7044	lefty2		3			4.77979e-06
22801	itga11		1	1	1	4.78263e-06	0.0418166	0.00499653
84079	ankrd27		1	1	1	4.78432e-06	0.00594016	6.457e-05
139716	gab3		14	8	11	4.79012e-06	0.00141159	0.000656526
2561	gabrb2		4	4	4	4.79379e-06	0.00417795	2.65707e-05
774	cacna1b		9	8	8	4.80126e-06	0.0147328	0.00101798
2971	gtf3a		78	4	35	4.80345e-06	0.0157252	0.000231924
5562	prkaa1		13	13	13	4.80836e-06	0.0514936	0.0163945
5195	pex14		14	8	10	4.82185e-06	0.0279259	0.00165047
10777	arpp-21		6		2	4.8222e-06		0.00262644
55629	pnrc2		8	6	7	4.82681e-06	0.00614611	0.00100529
8539	api5		1	1	1	4.83488e-06	0.0501297	0.00253579
28875	igkv3d-15		2		2	4.83817e-06		0.000417283
6927	tcf1		88	17	45	4.87181e-06	0.00011021	0.000674905
4899	nrf1		5	5	5	4.87332e-06	0.00414441	0.000148678
4363	abcc1		12		1	4.87462e-06		0.541503
9028	rhbdl1		4			4.87592e-06
4790	nfkb1		702	67	152	4.88976e-06	0.00217295	0.00433828
55591	vezt		3	1	2	4.89805e-06	0.000265121	0.00380967
91582	rps19bp1		1	1	1	4.90508e-06	0.0623705	0.0261393
[truncated: 1,206 more rows]

## Sheet: absent cerebellum
absent cerebellum (269 genes)
Gene			Node degree			p-value
Id	Symbol	Is Initial	whole	HPRD	physical	whole	HPRD	physical
7547	zic3	1	8	1	1	0	2.55351e-15	1.11022e-16
153572	irx2		1			0
7471	wnt1	1	112	9	21	0	1.23124e-13	4.09672e-13
6423	sfrp2		9	3	3	0	5.32439e-09	1.57163e-12
4232	mest		2			0
5015	otx2		55	4	13	0	0.109787	0.0374372
2019	en1	1	19	2	2	0	1.71803e-11	2.44249e-14
6496	six3		29	7	8	0	0.0575903	8.45906e-08
7476	wnt7a		28	3	6	0	0.0673632	0.00134865
9496	tbx4		12	1	2	0	0.373062	0.338878
2637	gbx2	1	16			0
221833	sp8		4			0
5081	pax7		25	1	3	0	0.350402	0.0542755
2253	fgf8	1	121	4	14	0	3.86426e-11	4.66294e-15
2926	grsf1		1			0
3671	islr		1			0
127343	dmbx1		3			0
8326	fzd9		4	4	4	0	0.00279015	0.000103005
2020	en2	1	16	1	3	0	7.43849e-15	0
4010	lmx1b		18	2	2	0	0.0772772	0.0241924
5076	pax2	1	55	7	16	0	1.10986e-10	4.3554e-13
26035	glce		2			1.11022e-16
85416	zic5		3			2.22045e-16
333927	scxa		7		1	3.33067e-16		0.512614
79191	irx3		16		3	3.33067e-16		0.0851149
151449	gdf7		13	1	1	5.55112e-16	0.258523	0.0772582
2636	gbx1		2			7.77156e-16
1747	dlx3		17	1	2	1.44329e-15	0.676879	0.466016
2018	emx2		18	1	6	1.66533e-15	0.473683	4.12854e-05
2131	ext1	1	10	2	2	1.66533e-15	1.11022e-16	0
9247	gcm2		3			2.77556e-15
56033	barx1		4			3.10862e-15
85407	nkd1		3	1	2	4.77396e-15	0.244542	0.0330563
64840	porcn		13	6	6	1.5099e-14	0.00032692	9.35354e-08
642658	loc642658		10		1	2.60902e-14		0.512614
7545	zic1		19	3	6	2.90878e-14	0.0109437	0.00790175
655	bmp7		77	12	27	3.9857e-14	0.265383	0.0599915
5013	otx1		12	5	6	4.996e-14	0.299825	0.039428
5986	rfng		2			5.85088e-14
50964	sost		13		8	1.74971e-13		0.0250778
7091	tle4		21	5	6	1.8674e-13	0.0492976	0.000883801
6910	tbx5		28	2	9	3.77476e-13	0.264387	0.33104
25806	vax2		4		2	5.05929e-13		7.90322e-05
5012	otsc1		2		1	5.32019e-13		0.0492387
114610	sax1		6			6.55143e-13
9965	fgf19		7	1	1	7.73603e-13	0.00464908	0.00255397
1421	crygd		2			8.49099e-13
2291	foxg1a		1			9.66005e-13
51450	prrx2		6	1	1	1.0929e-12	0.0794453	0.0250028
6658	sox3		14	1	2	1.28164e-12	0.0316985	7.90322e-05
8817	fgf18		14	4	5	1.47393e-12	0.0683271	0.000101149
10124	arl4a		5	1	2	1.6418e-12	0.269678	0.228767
120237	dbx1		10			1.73894e-12
6656	sox1		10	1	2	1.88027e-12	0.0237568	0.00288602
390010	nkx1-2		9			1.95421e-12
6899	tbx1		38		7	2.17348e-12		0.0467486
1717	dhcr7		3			2.59726e-12
8325	fzd8		8	5	5	2.64311e-12	0.00250923	1.86943e-05
7479	wnt8b		2			2.74269e-12
79192	irx1		1		1	3.50375e-12		0.102789
7783	zp2		12	2	4	3.70171e-12	0.556342	0.323228
11023	vax1		4		3	4.59333e-12		1.09749e-07
7088	tle1		71	54	59	6.88583e-12	0.133483	0.0466769
1750	dlx6		6		2	7.14695e-12		0.344704
4009	lmx1a		16	3	3	7.34901e-12	0.539578	0.166681
3199	hoxa2		13	1	3	7.86626e-12	0.0536945	0.0585864
23512	suz12		11	2	5	9.56979e-12	0.560951	6.53527e-07
23432	gpr161		3		3	1.41971e-11		1.155e-06
2128	evx1		7			1.44759e-11
3209	hoxa13		15	6	11	1.49912e-11	0.0601398	0.0289388
5727	ptch1		39	7	11	1.57032e-11	0.211078	0.0126188
8854	aldh1a2		15			2.65161e-11
26227	phgdh	1	16	2	2	3.45793e-11	8.86314e-10	1.51545e-13
6911	tbx6		11		1	3.63374e-11		0.512614
2294	foxf1		9		4	5.54666e-11		0.00778101
652	bmp4		175	14	31	5.73107e-11	0.27766	0.0111279
8822	fgf17		6	4	4	6.5704e-11	0.0683271	0.0760661
64321	sox17		15	1	7	6.77219e-11	0.0296511	0.0189751
6469	shh		162	5	20	7.14242e-11	0.312188	2.05834e-07
54361	wnt4		28	4	7	7.67106e-11	0.000150265	0.0072352
168667	bmper		6	3	3	1.01839e-10	0.318689	0.0238945
9241	nog		7	4	4	1.12055e-10	0.27171	0.0231775
3223	hoxc6		8			1.19067e-10
3222	hoxc5		4			1.2529e-10
8321	fzd1		11	6	7	1.2594e-10	0.169382	0.0998242
8828	nrp2		17	8	13	1.29739e-10	0.0449877	0.0981824
6928	tcf2		31	3	11	1.47603e-10	0.0377177	6.86223e-05
7482	wnt2b		11			1.52226e-10
2016	emx1		7			1.53075e-10
4821	nkx2-2		34	1	6	1.59996e-10	0.121286	0.042769
145258	gsc		42	4	12	1.67261e-10	0.0159278	0.00905298
6862	t		28		6	1.71558e-10		0.00947988
6507	slc1a3		11	1	4	1.90949e-10	0.351322	0.291467
2736	gli2		32	7	12	1.95488e-10	0.100498	0.197992
1749	dlx5		35	6	11	2.0143e-10	0.159801	0.0932987
5083	pax9		14	2	4	2.30749e-10	0.0532986	0.00520979
579	bapx1		46		9	2.42821e-10		0.162849
7473	wnt3		16	1	2	2.60783e-10	0.194873	0.0171322
2535	fzd2		6	2	2	2.8228e-10	0.337896	0.460586
1745	dlx1		16	1	4	3.48082e-10	0.0423502	0.0366893
64211	lhx5		3			3.55377e-10
25864	abhd14a		1			3.85607e-10
8313	axin2		18	6	7	3.98585e-10	0.00893708	0.00423698
1908	edn3		13	5	7	4.48172e-10	0.514651	2.7778e-05
2829	xcr1		3	2	2	4.65479e-10	0.490963	0.0316766
286410	atp11c		1		1	4.75389e-10		0.000554737
10660	lbx1		21		1	4.7761e-10		0.0578127
58480	rhou		6	4	4	5.29665e-10	0.529925	0.471188
5455	pou3f3		10	5	6	5.64411e-10	0.2298	0.000110179
27022	foxd3		21	1	3	5.92038e-10	0.234296	0.0587248
6926	tbx3		8		3	6.63416e-10		0.0416409
54584	gnb1l		1			7.84495e-10
1499	ctnnb1	1	137	122	123	8.01244e-10	0.000373519	0.000354095
4487	msx1		83	17	25	8.72984e-10	0.136677	0.00407815
5077	pax3		57	8	13	1.08862e-09	0.203765	0.0143189
1746	dlx2		26	3	6	1.13493e-09	0.0666445	0.0833406
1496	ctnna2		8	1	3	1.15234e-09	0.252563	0.0526285
7062	tchh		10		1	1.2289e-09		0.255183
51232	crim1		2		2	1.46343e-09		0.0160888
344191	evx2		1			1.77758e-09
10215	olig2		43	4	8	2.10975e-09	0.104474	0.0260098
639	prdm1		14	5	7	2.22853e-09	0.532385	0.349104
7849	pax8		18	5	10	2.26556e-09	0.0376565	2.83196e-05
64399	hhip		4	3	3	2.37859e-09	0.298232	1.85405e-05
8498	ranbp3		8	3	4	2.78599e-09	0.322846	0.241055
2129			2			2.94584e-09
7481	wnt11		18			3.17382e-09
2737	gli3		54	12	21	3.55644e-09	0.00224819	0.00699301
2135	extl2		2			4.25545e-09
64388	grem2		3	2	2	4.2643e-09	0.31326	0.0175322
1592	cyp26a1		7			4.75452e-09
11055	zpbp		1	1	1	4.93108e-09	0.526697	0.330089
5080	pax6		112	24	40	5.21297e-09	0.0135124	2.30078e-06
10468	fst		51	5	14	5.29416e-09	0.250003	0.0904541
6495	six1		30	8	9	5.43309e-09	0.206099	0.0375339
26959	hbp1		22	8	12	6.20508e-09	0.112876	0.107226
2248	fgf3		39	6	10	6.2954e-09	0.101257	0.000313857
51804	six4		9	2	4	6.46961e-09	0.363616	0.103745
2118	etv4		49	2	21	8.08622e-09	0.136657	0.00539569
8403	sox14		4			8.31656e-09
64428	narfl		2			8.47936e-09
22976	paxip1		6	5	6	9.72756e-09	0.000840432	0.000158396
89780	wnt3a		86	11	13	1.02444e-08	0.00927905	0.000770214
25884	chrdl2		7	7	7	1.09605e-08	0.334047	0.0257162
3549	ihh		31	3	4	1.15579e-08	0.205001	0.0658493
3218	hoxb8		12	4	6	1.36566e-08	0.123725	0.000934754
1419	crygb		1			1.46355e-08
2719	gpc3		13	4	8	1.52219e-08	0.0253843	0.0157461
50937	cdon		8	4	5	1.56927e-08	0.0113958	2.63861e-05
56920	sema3g		1		1	1.79046e-08		0.13453
10586	mab21l2		1		1	1.83213e-08		0.0164566
6425	sfrp5		1			2.14181e-08
440097	dbx2		9			2.23612e-08
4929	nr4a2		42	5	13	2.50196e-08	0.202091	0.0861016
51176	lef1		78	20	37	2.6655e-08	0.0352449	0.0101135
2132	ext2		6	3	3	2.67159e-08	3.19667e-05	2.49212e-06
11211	fzd10		2		1	2.78837e-08		0.00297272
8646	chrd		57	4	13	3.19021e-08	0.398397	0.296219
8820	hesx1		10	2	3	3.41129e-08	0.349344	0.02805
7101	nr2e1		16		5	3.6454e-08		0.0083226
1602	dach1		23	10	10	3.80572e-08	0.112378	0.0907292
3170	foxa2		71	8	30	3.93778e-08	0.00859157	0.00212762
27330	rps6ka6		6	1	1	4.25807e-08	0.264465	0.164511
10252	spry1		14	2	6	4.93211e-08	0.472876	0.101166
4593	musk		12	4	5	5.8265e-08	0.340651	0.130624
6422	sfrp1		15	4	6	5.88906e-08	3.70473e-05	0.0063158
5079	pax5		50	13	26	6.18689e-08	0.0189525	0.000813663
51715	rab23		6			6.56959e-08
117065	prrxl1		7			6.71181e-08
4825	nkx6-1		15		4	6.88329e-08		0.226057
2157	f8		43	14	21	7.18734e-08	0.245492	0.255645
3231	hoxd1		2			7.3352e-08
8312	axin1		82	31	56	7.6562e-08	0.0255048	0.087797
650	bmp2		139	15	26	8.76616e-08	0.38756	0.101365
10220	gdf11		20	1	8	9.17753e-08	0.342901	0.0241412
2250	fgf5		10	4	5	9.72619e-08	0.0788976	0.0392393
8324	fzd7		13	6	9	1.03511e-07	0.46923	0.17182
7478	wnt8a		4		2	1.14556e-07		0.00426512
2255	fgf10		50	2	6	1.14889e-07	0.178554	0.000246889
4040	lrp6		24	10	13	1.18344e-07	0.00258827	5.82821e-06
2306	foxd2		2			1.23231e-07
3237	hoxd11		6	1	2	1.33271e-07	0.0536945	0.124613
50846	dhh		4	3	3	1.42735e-07	0.20961	0.0467914
25928	sostdc1		9	5	6	1.54002e-07	0.380247	0.0680641
344018	figla		3			1.55735e-07
5352	plod2		7			1.63578e-07
2134	extl1		1			1.65057e-07
10767	hbs1l		3		2	1.79036e-07		0.00350731
5046	pcsk6		14	3	10	2.02791e-07	0.302922	0.159749
26276	vps33b		4	1	2	2.32558e-07	0.512614	0.000445296
2487	frzb		15		6	2.33323e-07		8.53034e-07
132625	zfp42		4			2.3876e-07
5087	pbx1		41	13	22	2.42149e-07	0.0193928	2.37346e-07
57216	vangl2		11	2	5	2.48686e-07	0.0984553	0.0209062
9573	gdf3		5		1	2.49888e-07		0.0164566
653	bmp5		10	4	5	2.518e-07	0.210913	0.0551396
2138	eya1		9	6	6	2.51836e-07	0.172089	0.00259648
1959	egr2		67	5	14	2.66123e-07	0.404238	0.0363511
2290	foxg1b		31	15	20	2.66935e-07	0.136069	0.0360052
92	acvr2a		27	14	21	2.69561e-07	0.160939	0.271082
79659	dync2h1		3	1	1	2.86584e-07	0.512614	0.517844
91851	chrdl1		19	1	8	3.05234e-07	0.281767	0.0640021
83729	inhbe		1	1	1	3.2089e-07	0.251759	0.111165
431707	lhx8		4			3.20894e-07
5396	prrx1		17	5	6	3.2829e-07	0.292774	0.153355
375616	crim2		4		2	3.43636e-07		0.101272
81848	spry4		17	2	6	3.4624e-07	0.391824	0.00536659
656	bmp8b		5	1	1	3.50756e-07	0.296729	0.0164566
9355	lhx2		21	3	9	3.63219e-07	0.128877	0.00413274
189	agxt		29	2	6	3.72783e-07	0.341626	0.231669
11189	tnrc4		5	5	5	3.73657e-07	0.438605	0.200404
4159	mc3r		5	2	3	3.7657e-07	0.407549	0.349041
1005	cdh7		6	5	5	3.78712e-07	0.0269693	0.0237194
116448	olig1		9		3	3.93007e-07		0.00982459
6846	xcl2		1	1	1	3.96665e-07	0.466971	0.0406147
666	bok		11	2	5	4.13556e-07	0.228135	0.102175
3229	hoxc13		4	1	2	4.40465e-07	0.0672642	0.167916
4131	map1b		55	22	38	4.44798e-07	0.116259	0.00141332
23316	cutl2		2	1	1	4.67061e-07	0.312033	0.205608
2264	fgfr4		33	17	21	4.96726e-07	0.000652586	0.000479668
26585	grem1		31	1	4	5.01711e-07	0.266852	0.460693
30062	rax		1	1	1	5.30794e-07	0.0376564	7.90322e-05
22943	dkk1		36	5	6	5.46105e-07	0.233982	0.103698
7555	cnbp		6			5.47701e-07
79447	c16orf53		1	1	1	5.73609e-07	0.00607975	0.00175468
4990	six6		12	2	2	5.803e-07	0.261857	0.120165
3791	kdr		123	43	60	5.8192e-07	0.159422	0.0688615
27023	foxb1		2			6.22315e-07
3213	hoxb3		12	2	3	6.35936e-07	0.0556105	0.0278781
4081	mab21l1		1			6.60655e-07
6932	tcf7		9		2	6.6628e-07		0.082188
3975	lhx1		14	2	6	6.72004e-07	0.393228	0.097383
9378	nrxn1		28	26	27	6.9153e-07	0.484353	0.254392
79816	tle6		4		3	6.99364e-07		0.042958
4617	myf5		50	10	16	7.2919e-07	0.0701917	0.0696244
657	bmpr1a		36	16	16	7.32274e-07	0.204588	0.111869
57680	chd8		7	2	5	8.05733e-07	0.0308735	0.0146779
54756	il17rd		13	2	2	8.96232e-07	0.0651031	0.0167276
8320	eomes		8		1	9.18309e-07		0.121899
2249	fgf4		60	5	14	9.19887e-07	0.0869815	0.0711845
6663	sox10		59	25	33	9.28771e-07	0.0618058	0.0192712
57057	tbx20		13		4	9.55348e-07		0.251746
7827	nphs2		12	4	4	1.0164e-06	0.553979	0.451644
4212	meis2		9	2	2	1.02296e-06	0.0490745	0.00582253
10969	ebna1bp2		1	1	1	1.0243e-06	0.131629	0.00285609
165679	c3orf57		2			1.09745e-06
389058	sp5		2			1.12628e-06
93986	foxp2		4	2	4	1.1523e-06	0.128442	0.0154106
6657	sox2		50	3	18	1.15595e-06	0.121502	0.00111763
64123	eltd1		1			1.16826e-06
53918	pelo		2			1.20927e-06
2301	foxe3		3			1.25659e-06
55502	hes6		6	3	4	1.26979e-06	0.131088	0.0384215
2619	gas1		30	3	6	1.30783e-06	0.302021	0.000175447
1046	cdx4		6	1	3	1.31989e-06	0.00394119	0.0785877
93	acvr2b		19	14	17	1.32147e-06	0.350335	0.310002
167826	olig3		5	1	1	1.39792e-06	0.0428082	0.0107821
27123	dkk2		6	1	3	1.54311e-06	0.014485	0.000114612
11227	galnt5		1	1	1	1.64486e-06	0.00135015	0.000126426
5626	prop1		3	2	2	1.65033e-06	0.126577	0.00162683
11166	sox21		3			1.69007e-06
140628	gata5		10	2	5	1.70173e-06	0.103305	0.0930976
7403	utx		2	2	2	1.7144e-06	0.135203	0.148015
643432	tsg1		1			1.81989e-06
8928	foxh1		18	6	9	1.86165e-06	0.0781466	0.000936136
50963	brks		1			1.89197e-06
9200	ptpla		1			1.90624e-06
170825	gsh2		9			2.01383e-06
1848	dusp6		33	4	9	2.05506e-06	0.185009	0.30686

## Sheet: ataxia
ataxia (6327 genes)
Gene			Node degree			p-value
Id	Symbol	Is Initial	whole	HPRD	physical	whole	HPRD	physical
9097	usp14	1	14		2	0		1.84829e-05
2259	fgf14	1	2			0
1740	dlg2		45	36	40	0	1.25403e-06	7.34524e-13
1600	dab1	1	44	23	32	0	1.35728e-08	1.07692e-14
4747	nefl		43	13	24	0	0.00190385	1.29099e-05
869	cbln1	1	1	1	1	0	0	0
773	cacna1a	1	30	6	10	0	5.73614e-06	5.58997e-12
7804	lrp8	1	20	9	17	0	9.00109e-11	0
1739	dlg1		89	65	83	0	4.54752e-07	8.48355e-12
3736	kcna1	1	17	3	9	0	3.23047e-08	7.61143e-11
6324	scn1b	1	2	2	2	0	1.46692e-07	5.71654e-13
643866	cbln3	1	3	3	3	0	0	0
491	atp2b2	1	8	6	6	1.11022e-16	1.04151e-07	1.10018e-10
1476	cstb	1	9	4	5	2.22045e-16	1.33145e-06	9.08289e-09
4908	ntf3	1	75	3	15	3.33067e-16	1.91346e-07	3.976e-11
288	ank3	1	19	11	17	5.55112e-16	2.31606e-07	6.61605e-11
3746	kcnc1	1	18	3	9	6.66134e-16	7.39085e-08	1.0569e-11
4036	lrp2		72	43	62	1.11022e-15	3.65023e-07	1.46263e-10
2257	fgf12	1	1	1	1	1.33227e-15	7.45162e-09	1.34524e-11
57628	dpp10		2		2	1.44329e-15		6.128e-07
321	apba2	1	18	9	15	2.66454e-15	4.221e-07	2.95775e-12
4133	map2		58	15	40	2.88658e-15	0.000532399	2.86255e-07
4644	myo5a	1	32	8	18	4.55191e-15	3.91094e-05	5.08509e-08
26037	sipa1l1		3	3	3	6.21725e-15	5.61045e-06	8.67199e-11
5542	prb1		24		6	6.88338e-15		2.8513e-06
351	app	1	389	77	174	1.02141e-14	2.02054e-07	3.31957e-13
9863	magi2		28	13	23	1.11022e-14	0.00046588	5.90457e-09
23542	mapk8ip2	1	22	12	18	1.18794e-14	3.58682e-08	4.23551e-11
1742	dlg4		172	94	141	1.55431e-14	1.52538e-07	1.01512e-11
4035	lrp1		67	54	60	1.69864e-14	6.70679e-06	1.64329e-08
166647	gpr125		1	1	1	2.13163e-14	2.88579e-05	2.57659e-09
22871	nlgn1		3	2	3	2.81997e-14	1.54727e-06	3.94701e-10
23385	ncstn		12	8	10	3.25295e-14	0.000638871	1.49042e-07
5649	reln	1	52	5	21	3.25295e-14	1.39604e-09	3.1275e-13
65078	rtn4r		14	5	9	3.29736e-14	0.00935168	1.02638e-05
65993	mrps34		1	1	1	3.4972e-14	1.99567e-05	4.23133e-09
2898	grik2		29	15	19	3.56382e-14	2.63741e-05	5.78925e-07
25960	gpr124		1		1	3.59712e-14		3.9124e-09
8322	fzd4	1	7	6	7	4.25215e-14	5.37635e-06	9.56656e-09
10369	cacng2	1	18	8	15	4.31877e-14	2.78485e-06	1.90407e-08
2902	grin1	1	105	48	59	4.45199e-14	1.74242e-06	3.49754e-10
322	apbb1		39	14	27	4.68514e-14	2.55818e-05	7.39253e-10
4131	map1b		55	22	38	4.78506e-14	0.000753696	5.50921e-05
4130	map1a		26	18	21	4.9627e-14	0.000619078	1.10513e-06
836	casp3		510	125	229	5.30687e-14	0.00583638	4.19183e-07
7545	zic1	1	19	3	6	6.4948e-14	0.000110708	1.79137e-08
1020	cdk5		132	46	88	6.65024e-14	3.06104e-05	2.21743e-11
10716	tbr1		3	1	1	6.66134e-14	0.00063172	3.45207e-07
81562	lman2l		1			7.10543e-14
4355	mpp2		1	1	1	7.4607e-14	2.68047e-05	5.86377e-09
3309	hspa5		154	36	98	7.89369e-14	0.00206621	2.64197e-08
814	camk4	1	31	7	18	8.64864e-14	8.04587e-05	1.42683e-08
57555	nlgn2		3	3	3	1.09135e-13	1.03957e-06	4.43434e-10
5603	mapk13		26	8	17	1.25011e-13	0.0010667	2.13401e-07
10127	znf263		19	9	14	1.41331e-13	0.149774	0.000622656
57731	sptbn4	1	8	5	6	1.42442e-13	3.32416e-06	1.68658e-08
10134	bcap31		29	17	25	1.53877e-13	4.45815e-06	1.7805e-08
2535	fzd2		6	2	2	1.5532e-13	7.92466e-06	2.38425e-09
8803	sucla2		4	1	2	1.62426e-13	0.158236	2.70586e-09
334	aplp2	1	26	9	16	1.92513e-13	9.91206e-09	1.18794e-14
1804	dpp6		3	1	1	2.08722e-13	0.00280302	4.94442e-06
6855	syp		85	5	68	2.10387e-13	0.00683507	1.91688e-09
474	atoh1		23	1	3	2.23821e-13	0.0202525	2.97241e-05
2891	gria2		47	8	24	2.31593e-13	0.0002225	7.23762e-08
54413	nlgn3		6	6	6	2.32592e-13	1.41145e-06	5.58821e-10
5728	pten	1	145	22	48	2.35256e-13	0.00102873	7.11146e-10
7357	ugcg	1	3	2	2	2.46581e-13	0.00011697	9.0836e-08
7786	map3k12		42	11	23	2.75779e-13	0.00285888	5.35047e-08
65018	pink1		4			2.85105e-13
58538	mpp4		4	1	3	2.91767e-13	0.0262196	3.41214e-09
3751	kcnd2		26	7	17	3.01537e-13	0.00010688	1.83352e-06
1272	cntn1	1	11	10	10	3.45057e-13	1.06338e-05	3.54032e-11
1509	ctsd	1	62	17	34	3.56826e-13	4.3401e-06	3.06994e-09
5174	pdzk1		27	19	24	3.57492e-13	0.0059579	2.43832e-06
27306	pgds	1	1	1	1	3.74256e-13	0.000116628	1.32781e-06
128408	bhlhb4		34		21	4.07119e-13		2.48764e-09
2332	fmr1		35	11	22	4.14557e-13	0.0240964	8.01768e-06
25861	dfnb31		43	5	29	4.19442e-13	0.000568508	3.86783e-06
23303	kif13b		2	2	2	4.33542e-13	1.01096e-05	6.34655e-09
4916	ntrk3		47	15	22	4.39981e-13	0.000144123	2.03997e-06
27012	kcnv1	1	2	2	2	4.54192e-13	0.000375266	3.95162e-07
320	apba1	1	25	15	21	5.32907e-13	3.93486e-07	1.21537e-09
7436	vldlr	1	16	7	10	5.60441e-13	8.85357e-08	2.33147e-15
4915	ntrk2		78	22	39	6.69798e-13	6.35007e-06	1.10702e-09
2895	grid2	1	12	9	10	6.87783e-13	8.10993e-08	4.4372e-11
3767	kcnj11		37	6	17	7.081e-13	0.0160454	0.00031522
9455	homer2		18	5	6	7.39964e-13	0.000239599	0.000639557
80333	kcnip4		4	2	3	7.47624e-13	0.00756797	1.13768e-06
613260	tarps		4		1	7.91145e-13		2.26523e-08
23162	mapk8ip3		29	20	24	8.04579e-13	0.00024912	2.35485e-07
791257	caa		8		2	8.09797e-13		6.64099e-07
3358	htr2c		5	5	5	8.18789e-13	1.66889e-06	1.50408e-09
2894	grid1		3	3	3	8.38107e-13	0.000667267	4.4646e-09
64374	sil1	1	5	2	2	8.59757e-13	0.00046404	1.44966e-08
127833	syt2	1	7	5	5	8.64753e-13	0.000858044	2.81148e-05
2977	gucy1a2		5	5	5	8.69305e-13	3.91779e-05	4.89505e-09
4137	mapt	1	156	43	101	8.71525e-13	0.00116706	1.38767e-05
3028	hsd17b10		5	1	3	9.17266e-13	3.37947e-05	2.84204e-09
1960	egr3	1	18		3	1.00187e-12		2.13758e-05
64130	lin7b		12	11	11	1.09301e-12	0.000103101	6.95825e-08
2905	grin2c		15	5	8	1.12621e-12	3.00073e-05	1.22332e-05
54510	pcdh18		1	1	1	1.16551e-12	8.34044e-06	6.40293e-10
287	ank2		12	6	7	1.20182e-12	6.01042e-05	7.35707e-09
2911	grm1	1	62	11	27	1.27276e-12	1.32709e-06	7.43596e-08
2892	gria3		12	8	11	1.30462e-12	0.00105603	2.70213e-09
9374	ppt2	1	2			1.4132e-12
842	casp9		132	35	49	1.4313e-12	0.00445289	9.11582e-06
10211	flot1		19	9	19	1.65545e-12	0.000245609	6.04066e-08
26059	erc2		9	7	9	1.73961e-12	0.016707	3.60626e-09
6443	sgcb		36	4	13	1.78313e-12	0.0398398	1.36784e-06
2903	grin2a		51	23	34	1.82188e-12	6.3406e-05	2.51928e-07
27158	ndor1		2	2	2	1.89471e-12	2.2295e-05	6.29962e-08
55605	kif21a		1		1	1.98808e-12		8.52092e-06
175	aga	1	3	1	2	2.07057e-12	2.48165e-06	1.21741e-06
3763	kcnj6	1	13	5	8	2.19047e-12	3.7829e-07	5.27284e-08
2904	grin2b		60	33	48	2.23521e-12	0.000118655	4.56535e-08
5663	psen1		110	49	60	2.37976e-12	0.00297683	3.06394e-07
53353	lrp1b		9	5	6	2.42473e-12	0.000130149	7.79682e-07
2222	fdft1	1	18	6	12	2.43627e-12	0.00647417	3.01768e-05
4741	nefm		19	4	12	2.60092e-12	1.19315e-06	5.40967e-08
4744	nefh		13	5	11	2.68341e-12	0.000274043	3.46635e-08
9615	gda		4	3	3	3.02436e-12	2.90214e-05	5.09174e-09
23043	tnik		10	4	5	3.03124e-12	0.0443881	0.000920607
3778	kcnma1	1	21	5	10	3.28548e-12	4.4553e-05	2.63486e-09
123803	ntan1		1			3.33056e-12
6197	rps6ka3		54	21	34	3.39428e-12	0.00181013	7.24489e-05
137886	loc137886		8	1	5	3.5022e-12	0.264729	5.93912e-06
3753	kcne1	1	7	3	3	3.745e-12	6.06823e-05	3.18315e-08
5660	psap	1	12	11	11	4.2818e-12	8.76524e-05	2.88924e-06
11075	stmn2		19	10	13	4.41414e-12	0.00421891	0.000195598
2802	golga3		12	7	10	4.444e-12	0.0164877	1.27741e-06
785	cacnb4	1	5	5	5	4.47375e-12	0.0029514	9.94747e-05
22859	lphn1		8	6	6	4.60854e-12	0.000252444	1.60294e-08
8745	adam23	1	1	1	1	4.73721e-12	3.71956e-05	2.6995e-09
10846	pde10a		5	2	3	4.77829e-12	0.0152957	5.18264e-06
6507	slc1a3		11	1	4	5.10159e-12	0.0313616	0.0140509
1496	ctnna2	1	8	1	3	5.74352e-12	0.000754338	5.1099e-05
627	bdnf	1	270	10	42	5.99876e-12	3.70063e-07	8.75845e-08
9478	cabp1		5	5	5	6.30729e-12	0.000355953	5.89198e-08
57502	nlgn4x		2	2	2	6.34359e-12	9.0525e-06	3.80902e-09
10418	spon1		9	1	6	6.64446e-12	3.85676e-05	1.7214e-12
11034	dstn		19	5	9	6.68265e-12	0.0414708	0.00083951
333	aplp1		32	23	28	6.7123e-12	0.000156008	2.72622e-10
5793	ptprg		1	1	1	6.91791e-12	1.15257e-05	4.4399e-09
3773	kcnj16		5	3	4	7.03804e-12	0.000656957	1.61924e-09
54910	sema4c		6	6	6	7.07501e-12	1.75864e-05	4.91883e-08
57622	lrfn1		1	1	1	7.43372e-12	1.15538e-05	2.87739e-09
90249	unc5a		10	2	7	7.52565e-12	0.0221592	8.00893e-07
22953	p2rx2		13	3	5	7.67253e-12	0.0171255	5.79727e-08
2869	grk5		43	17	31	7.6833e-12	0.0222508	6.25397e-05
9253	numbl		11	6	7	7.85283e-12	0.00306006	3.11589e-05
2764	gmfb		11	7	7	7.90779e-12	0.000873876	2.43627e-05
767	ca8		3	2	2	8.23619e-12	0.00419063	0.000249311
5376	pmp22		4	3	3	8.23708e-12	1.23239e-07	7.73306e-10
5523	ppp2r3a		7	6	6	8.37008e-12	0.00473756	0.000375476
6515	slc2a3		6	1	2	8.65852e-12	0.171216	0.0308744
22941	shank2		20	11	15	8.73068e-12	0.00185596	1.41961e-08
23114	nfasc		19	10	13	8.75766e-12	3.12133e-05	5.41325e-08
26047	cntnap2		9	7	9	8.99036e-12	0.00268564	4.83984e-07
8650	numb		16	14	15	9.91107e-12	0.00446551	5.03467e-06
10452	tomm40		13	1	9	1.04873e-11	0.154035	1.39018e-07
7781	slc30a3		5	3	5	1.05491e-11	0.124168	2.50028e-10
219855	slc37a2		1		1	1.05533e-11		8.64747e-07
23770	fkbp8		8	4	5	1.07134e-11	0.000781462	0.000306107
83941	tm2d1		6	1	6	1.12639e-11	4.17178e-05	1.73819e-06
150209	aifm3		1			1.17694e-11
5729	ptgdr	1	4	1	1	1.17973e-11	0.000285062	4.60032e-05
619470	ppr		11			1.21236e-11
10277	ube4b		10	5	6	1.26201e-11	0.0253408	1.29509e-05
5354	plp1	1	9	5	5	1.27509e-11	4.87529e-08	2.05446e-10
10307	apbb3		5	3	3	1.29479e-11	1.30237e-06	5.14007e-11
3749	kcnc4		3		2	1.34023e-11		7.46507e-09
6314	atxn7	1	15	5	9	1.34306e-11	7.43534e-05	2.00649e-07
6259	ryk		42	5	12	1.42948e-11	9.35859e-06	1.03213e-05
10417	spon2		4		1	1.44141e-11		2.09491e-09
2736	gli2		32	7	12	1.44726e-11	0.00125281	5.74779e-08
2161	f12		23	9	13	1.44988e-11	0.00127174	8.175e-06
1741	dlg3		41	34	36	1.45057e-11	5.4326e-05	2.92939e-09
56751	barhl1		3			1.48525e-11
11113	cit	1	11	6	7	1.54818e-11	1.01111e-06	3.56947e-10
8633	unc5c	1	10	2	5	1.5669e-11	1.17507e-05	2.6449e-09
169522	kcnv2		3	3	3	1.56763e-11	0.000353992	5.05069e-06
55805	lrp2bp		7	7	7	1.63514e-11	1.57251e-06	1.8656e-08
8898	mtmr2		8	2	3	1.64835e-11	0.00704805	0.000298396
9479	mapk8ip1	1	47	16	32	1.67307e-11	1.47762e-07	2.15583e-12
4634	myl3		1	1	1	1.80431e-11	0.0154155	1.3683e-05
51107	aph1a		6	4	4	1.81879e-11	0.0185445	3.85411e-05
10776	arpp-19		2		2	1.82699e-11		1.11164e-06
6328	scn3a		1	1	1	1.85686e-11	0.000162796	1.0263e-06
63941	apba2bp		8	2	5	1.86839e-11	2.45376e-05	3.64062e-10
84951	tns4		1		1	1.90576e-11		9.63364e-06
3784	kcnq1		25	5	9	1.94865e-11	0.00797516	1.08421e-05
57453	dscaml1		3	3	3	1.98342e-11	0.00340546	1.16421e-06
9378	nrxn1		28	26	27	2.00074e-11	0.00022888	1.1291e-07
201562	ptplb		1	1	1	2.10094e-11	9.98159e-05	1.04482e-06
10270	akap8		15	9	12	2.15735e-11	0.00384157	4.86438e-05
80824	dusp16		12	8	9	2.18841e-11	0.000266453	3.9109e-07
116444	grin3b		2	2	2	2.29267e-11	1.42426e-05	3.05003e-08
9647	ppm1f		13	5	11	2.3103e-11	0.000686674	5.13563e-06
8573	cask		40	36	40	2.43018e-11	0.000103471	3.37792e-09
10485	c1orf61		1	1	1	2.44097e-11	0.000384203	6.173e-09
4974	omg		2	1	2	2.45398e-11	0.564579	0.000147686
4043	lrpap1		11	11	11	2.45459e-11	1.58735e-05	4.33195e-09
6334	scn8a	1	4	3	4	2.56434e-11	8.74145e-06	2.06335e-07
9144	syngr2		1			2.5872e-11
27286	srpx2		26		12	2.59431e-11		0.000483429
9270	itgb1bp1		5	5	5	2.63443e-11	0.000124089	1.14677e-06
815	camk2a		132	31	79	2.68071e-11	2.68004e-05	2.17744e-07
9463	pick1		52	35	42	2.68684e-11	0.000199617	2.32046e-06
10195	alg3		1			2.81325e-11
2572	gad2		22	3	10	2.84197e-11	0.0646259	9.23302e-06
1200	tpp1	1	28	1	9	2.89118e-11	3.76033e-12	2.36985e-07
8932	mbd2		28	12	25	2.89468e-11	0.0468856	0.000122707
6017	rlbp1		6	2	2	3.00647e-11	0.0158719	0.000651917
170850	kcng3		3	3	3	3.04191e-11	0.000313892	4.07948e-06
57689	lrrc4c		2	2	2	3.17234e-11	0.00226649	3.8972e-05
4099	mag		16	13	14	3.19832e-11	1.68502e-05	1.94846e-08
10505	sema4f		2	2	2	3.24056e-11	1.2649e-05	9.28796e-09
11231	sec63		4	2	3	3.242e-11	0.00413966	3.74155e-05
132	adk		9		6	3.31782e-11		0.000727614
55737	vps35		7	3	4	3.37231e-11	0.170478	0.00580721
54600	ugt1a9		1			3.51141e-11
4434	msd		7		3	3.58371e-11		4.85962e-08
22883	clstn1		13	10	13	3.60693e-11	5.27919e-05	6.63312e-09
1948	efnb2		30	20	21	3.68831e-11	8.36227e-06	5.48017e-08
81035	colec12		1		1	3.83433e-11		2.39988e-09
30818	kcnip3		11	6	7	3.92832e-11	0.0201252	2.30875e-06
10008	kcne3		5		3	3.93899e-11		5.87344e-07
596	bcl2		426	70	121	4.00328e-11	0.00132676	4.63951e-05
2913	grm3		14	5	9	4.17605e-11	0.000305656	2.02917e-06
9423	ntn1		32	4	8	4.21391e-11	5.81543e-05	5.23214e-06
56664	vaultrc1		2		2	4.24865e-11		1.21141e-06
5205	atp8b1		4		1	4.33938e-11		0.00262527
6620	sncb		5	5	5	4.44111e-11	0.000275826	1.64251e-08
7020	tfap2a		155	21	94	4.46597e-11	0.00453817	3.44904e-05
4009	lmx1a	1	16	3	3	4.46969e-11	0.00456882	5.01182e-05
26585	grem1		31	1	4	4.4767e-11	0.0466603	6.54515e-05
5621	prnp	1	67	33	43	4.49291e-11	9.74659e-05	9.47146e-09
5813	pura		21	8	13	4.4973e-11	0.00028722	3.79469e-07
3768	kcnj12		18	16	17	4.55673e-11	0.00179246	1.45557e-06
5496	ppm1g		2	2	2	4.57471e-11	7.48289e-05	6.59439e-09
10048	ranbp9		37	25	28	4.80272e-11	1.49415e-05	2.0056e-08
2581	galc	1	6		1	4.87093e-11		4.10958e-07
9632	sec24c		4	2	2	5.00339e-11	0.0749227	0.00945623
43	ache		16	8	8	5.3674e-11	6.19433e-05	1.27185e-08
8477	gpr65		2		1	5.38011e-11		0.00258329
4803	ngfb		354	7	43	5.44846e-11	0.00250833	4.72593e-08
53	acp2	1	1			5.49273e-11
10016	pdcd6		24	15	19	5.59612e-11	0.0725852	0.000287825
85300	atcay	1	3		2	5.81832e-11		3.772e-07
1677	dffb		12	3	4	5.85524e-11	0.0443247	0.00809651
6521	slc4a1		26	11	15	5.8782e-11	1.62309e-05	2.5221e-09
1113	chga		16	2	5	5.87855e-11	0.00903977	1.37703e-05
2893	gria4		17	11	15	5.88262e-11	0.000294586	1.91217e-06
4038	lrp4		1	1	1	6.04085e-11	0.00234274	5.36535e-05
2018	emx2		18	1	6	6.12591e-11	0.00986259	0.00168351
1951	celsr3		12	11	12	6.57969e-11	0.00044294	4.72513e-08
57084	slc17a6		2		2	6.67221e-11		1.41787e-07
1630	dcc	1	38	10	20	7.00484e-11	1.97089e-05	4.45454e-09
85358	shank3		12	2	9	7.10705e-11	0.00013733	3.05944e-07
3163	hmox2		20	12	15	7.20991e-11	0.000106075	2.48603e-06
57551	taok1		4	2	3	7.3365e-11	0.00111264	1.91142e-06
56970	atxn7l3		5	5	5	7.40855e-11	3.56978e-05	2.21634e-07
10577	npc2	1	10	1	3	7.6082e-11	0.000511958	5.06531e-09
5566	prkaca		635	145	366	7.87597e-11	0.0084428	4.47865e-05
9131	aifm1	1	40	8	11	7.98352e-11	0.00133467	5.75617e-06
2272	fhit		25	3	8	8.25255e-11	0.024495	0.000274714
90933	trim41		3	3	3	8.31061e-11	0.135702	0.0014874
1508	ctsb		92	21	34	8.43683e-11	0.00267566	7.67571e-06
9048	artn		55	1	10	8.61587e-11	0.574143	0.000462229
57576	kif17		12	5	9	8.67023e-11	0.0101729	0.000124377
23071	txndc4		4	3	3	8.87048e-11	0.0027421	0.000240502
794	calb2		16	2	11	8.9788e-11	0.122702	7.23841e-06
6252	rtn1		8	5	5	8.98531e-11	0.00759104	0.000132312
7881	kcnab1		5	2	5	9.02423e-11	4.41424e-05	4.44111e-08
23287	agtpbp1	1	56	6	9	9.0573e-11	0.00887702	4.00165e-07
85461	tanc1		12	12	12	9.24267e-11	1.03769e-05	1.85792e-08
4776	nfatc4		22	5	11	9.31669e-11	0.0155212	1.26904e-05
3337	dnajb1		24	10	19	9.67258e-11	0.00039603	3.21001e-07
84570	col25a1		3	3	3	9.69406e-11	0.000276155	6.31053e-08
6572	slc18a3		25		12	9.7942e-11		1.20953e-05
3739	kcna4		30	13	18	9.85889e-11	0.000413659	2.57873e-06
130074	loc130074		23		14	9.93721e-11		0.000110024
29904	eef2k		20	16	18	1.01296e-10	0.000440228	1.63683e-07
2890	gria1		69	20	50	1.08101e-10	1.24174e-06	1.44257e-10
80331	dnajc5	1	25	3	9	1.10572e-10	0.00109415	2.68107e-06
821	canx	1	93	35	71	1.11255e-10	2.62911e-09	9.96447e-12
3738	kcna3		23	4	6	1.12758e-10	2.4257e-05	1.096e-07
55361	pi4kii		2	1	1	1.1352e-10	0.00135138	0.00121717
4359	mpz		47	2	11	1.1369e-10	0.000301747	2.3929e-07
218	aldh3a1		10		1	1.13711e-10		0.000944767
7139	tnnt2		16	5	8	1.14123e-10	0.00900515	2.46257e-05
8195	mkks		14	1	4	1.14813e-10	0.251124	8.60755e-07
84107	zic4	1	1			1.15428e-10
9311	accn3		15	8	10	1.18763e-10	0.000392187	1.42609e-05
9899	sv2b		4	1	3	1.20183e-10	0.00701513	1.38021e-07
2817	gpc1		25	5	17	1.20977e-10	5.03729e-05	4.09824e-06
6812	stxbp1		28	21	23	1.23176e-10	8.14228e-06	2.70333e-08
22813	tdgf6		2			1.23899e-10
3737	kcna2		80	13	28	1.26034e-10	0.000771668	8.78635e-08
55973	bcap29		3	3	3	1.28513e-10	0.000143598	1.68784e-06
79187	fsd1		3	3	3	1.28964e-10	0.000182322	2.02649e-08
22839	dlgap4		11	11	11	1.29731e-10	5.98127e-05	7.80679e-08
261	amcn		2		1	1.30041e-10		0.0025591
831	cast		43	10	14	1.36281e-10	0.0225509	1.14189e-05
57468	slc12a5		10		4	1.39244e-10		9.58001e-05
8777	mpdz		18	12	16	1.39348e-10	0.0117385	0.000103665
4178	mco		2			1.41881e-10
6854	syn2		10	4	9	1.42022e-10	0.0300849	0.000134332
9118	ina		28	4	4	1.46536e-10	0.00109177	1.5776e-05
6326	scn2a		5	5	5	1.48681e-10	0.00174979	3.56484e-07
2923	pdia3		24	12	21	1.5166e-10	0.00735717	9.0647e-08
57554	lrrc7		13	8	10	1.53068e-10	0.0113424	1.60314e-06
9117	sec22c		2			1.56713e-10
3708	itpr1	1	95	27	58	1.60592e-10	0.000187757	5.42712e-06
63973	neurog2		34	1	3	1.64497e-10	0.0155334	5.48843e-05
5334	plcl1		3		3	1.65537e-10		2.30967e-05
22809	atf5		13	6	7	1.65733e-10	0.0423682	6.33624e-06
116443	grin3a		9	6	8	1.6647e-10	7.45864e-06	3.3851e-07
54938	sars2		2	2	2	1.66795e-10	0.0107262	8.47234e-05
4685	ncam2		2	1	2	1.69227e-10	0.002742	2.23882e-08
28227	ppp2r3b		3	2	2	1.70222e-10	0.00800029	9.21508e-05
5502	ppp1r1a		10	1	6	1.70786e-10	0.0200229	2.50954e-06
3006	hist1h1c		60	2	30	1.73126e-10	0.0286149	2.1955e-07
8324	fzd7		13	6	9	1.75488e-10	0.000611465	1.26176e-05
55607	ppp1r9a		12	7	9	1.76842e-10	0.0172467	0.000108813
5814	purb		2	1	1	1.7708e-10	0.0017265	1.69278e-05
388007	serpina13		27		1	1.77609e-10		0.00226866
2897	grik1		10	5	9	1.78343e-10	8.38947e-06	9.29288e-07
79850	fam57a		5	2	2	1.78884e-10	0.0924582	0.0079716
50944	shank1		21	16	20	1.79614e-10	0.000406358	1.53879e-05
4294	map3k10		29	16	25	1.80287e-10	0.00114876	1.04001e-08
6336	scn10a		31	2	6	1.83091e-10	0.0379062	6.55462e-05
160622	grasp		16	7	12	1.84547e-10	1.51322e-06	1.34904e-07
8927	bsn	1	3	1	1	1.85789e-10	0.000248023	1.9827e-11
9514	gal3st1	1	1	1	1	1.8771e-10	2.21521e-05	6.2507e-09
260425	magi3		12	12	12	1.90123e-10	0.00689016	3.5928e-06
1166	scax1		5		2	1.90684e-10		0.00291745
58480	rhou		6	4	4	1.9128e-10	0.00171999	9.92978e-06
4026	lpp		35	5	14	1.92165e-10	0.111625	0.000657355
23621	bace1		45	18	29	1.94569e-10	0.000267182	1.7885e-07
2825	gpr1		5	1	2	1.9578e-10	0.0111696	0.000141634
30820	kcnip1		6	2	3	1.9915e-10	0.000725406	3.62926e-05
3074	hexb	1	4	1	1	2.05313e-10	3.04101e-07	1.52807e-11
55914	erbb2ip		41	17	25	2.0793e-10	0.000174311	3.64008e-08
6803	stsp		5			2.08444e-10
4784	nfix	1	5	4	4	2.2579e-10	0.000261125	1.30002e-06
1621	dbh		22	1	7	2.26897e-10	0.569339	1.64648e-06
284217	lama1		21	19	21	2.26962e-10	0.00209275	1.93948e-07
2735	gli1		51	5	13	2.27341e-10	0.0119539	7.15844e-06
3706	itpka		6	6	6	2.27727e-10	0.00900311	8.4657e-05
27165	gls2		12	10	10	2.29387e-10	0.000149304	9.01138e-08
7347	uchl3	1	2	2	2	2.34829e-10	1.65372e-06	4.83631e-06
56135	pcdhac1		1		1	2.42378e-10		6.04639e-09
3998	lman1		8	2	3	2.43412e-10	0.00305404	0.000167184
3483	igfals		15	4	4	2.45036e-10	0.0834256	0.000876988
55450	camk2n1		1	1	1	2.50728e-10	0.000794673	1.22529e-06
360	aqp3		13	1	4	2.54014e-10	0.00731193	2.70309e-05
653	bmp5		10	4	5	2.55653e-10	0.0561616	0.0101795
51299	nrn1		3		1	2.5992e-10		1.52652e-06
2566	gabrg2		26	6	17	2.64538e-10	0.00162586	2.67475e-06
25864	abhd14a		1			2.68404e-10
1627	dbn1		7	6	6	2.69957e-10	0.0274851	0.0137217
3298	hsf2		21	8	15	2.70361e-10	0.0246469	8.93999e-05
3707	itpkb		6	4	5	2.73155e-10	0.00570395	1.57819e-05
117531	tmc1		14			2.73615e-10
8739	hrk		14	6	6	2.75297e-10	0.0349549	0.00973274
201161	prr6		8		3	2.75604e-10		0.00292578
111	adcy5		8	7	7	2.75971e-10	0.00224876	7.69808e-05
26574	aatf		23	11	14	2.89967e-10	0.0574296	0.00198275
1385	creb1		393	34	168	2.92918e-10	0.00325254	4.7786e-08
238	alk		26	10	12	2.93193e-10	0.00764122	1.80586e-05
2395	fxn	1	11	3	7	2.94273e-10	2.30319e-05	4.67739e-08
6609	smpd1	1	33	2	4	2.94953e-10	0.00604222	1.39566e-06
9784	snx17		12	6	11	2.96311e-10	1.62309e-05	4.2628e-08
9377	cox5a		6	3	4	3.03522e-10	0.0342411	0.00101944
2065	erbb3		102	26	49	3.06796e-10	0.000187206	5.6433e-07
51125	golga7		1	1	1	3.06893e-10	0.0296039	2.40679e-05
4255	mgmt		21	6	11	3.14126e-10	0.00110179	4.98868e-06
112401	birc8		4	1	1	3.15913e-10	0.0120556	9.73609e-05
652	bmp4		175	14	31	3.16438e-10	0.0344795	0.00109251
4855	notch4		23	11	12	3.18783e-10	0.00413925	1.22149e-05
80852	grip2		3	3	3	3.25897e-10	0.00733011	6.52022e-05
55331	phca		3			3.29077e-10
6416	map2k4	1	90	21	43	3.30488e-10	7.52227e-05	2.28581e-06
4299	aff1	1	5	5	5	3.32838e-10	0.000104616	1.77062e-06
23787	mtch1		1	1	1	3.35733e-10	0.0100452	9.76608e-06
1139	chrna7		3	3	3	3.42332e-10	0.000479635	2.25938e-07
8428	stk24		8	5	8	3.43903e-10	0.0140225	2.68724e-06
23025	unc13a		10		7	3.47411e-10		0.000417467
51237	mgc29506		2	2	2	3.48276e-10	0.0346678	9.55486e-05
5602	mapk10		27	15	19	3.49969e-10	0.000821204	4.14097e-06
655	bmp7		77	12	27	3.54845e-10	0.0527682	0.0505572
1809	dpysl3		4	1	3	3.5622e-10	0.0249888	9.05137e-09
1678	timm8a		18	2	5	3.67877e-10	0.234854	0.043277
8825	lin7a		14	11	11	3.69109e-10	0.00204677	2.07184e-06
5514	ppp1r10		5	1	5	3.72421e-10	0.0738286	8.8292e-07
7471	wnt1	1	112	9	21	3.75654e-10	3.67704e-07	7.79305e-06
23390	zdhhc17		4	4	4	3.7881e-10	0.000273183	7.49963e-07
6833	abcc8		18	4	10	3.7902e-10	0.07098	0.000202991
768096	har1a		1			3.8098e-10
10842	c7orf16		6	2	4	3.84477e-10	0.0308107	0.00040985
5599	mapk8		771	68	189	3.94015e-10	8.14936e-05	3.13231e-08
286	ank1		14	14	14	3.94334e-10	0.0004625	3.44243e-06
5620	prm2		3		1	3.97396e-10		4.75809e-06
9228	dlgap2		7	7	7	4.12049e-10	0.000197822	5.29117e-06
23031	mast3		1	1	1	4.14179e-10	0.0110774	6.10019e-07
2358	fprl1		6	1	2	4.18211e-10	0.0166447	0.00440577
9351	slc9a3r2		37	27	34	4.18612e-10	0.00042911	1.9927e-06
6238	rrbp1		13	2	6	4.21683e-10	0.0462645	0.000234362
6818	sult1a3		15		2	4.25545e-10		0.00522271
53366	sm2		3			4.26178e-10
4671	naip		8	3	5	4.30024e-10	0.00995485	3.3904e-05
9139	cbfa2t2		15	10	10	4.30295e-10	0.0549934	0.00444772
9992	kcne2		7	2	4	4.3085e-10	0.0355802	1.48806e-06
2744	gls		3	2	3	4.36217e-10	0.0616321	6.427e-06
3101	hk3		8	6	7	4.36708e-10	0.00579673	0.00022197
9526	mpdu1		2	1	1	4.47172e-10	0.0232258	0.00137948
3482	igf2r		36	12	26	4.49444e-10	0.000163871	3.32074e-05
4922	nts		84	9	25	4.51398e-10	0.14097	7.10317e-11
27141	cideb		5	3	3	4.52252e-10	0.128143	0.0105534
10399	gnb2l1		99	58	73	4.59905e-10	0.0334243	0.000554143
2912	grm2		15	4	9	4.62763e-10	0.00335261	7.19073e-06
2668	gdnf		143	4	24	4.66652e-10	0.000338231	3.83636e-07
4440	msi1	1	5	1	3	4.70239e-10	0.000410104	2.62438e-05
6300	mapk12		39	18	26	4.74428e-10	3.57755e-05	1.70159e-10
5516	ppp2cb		29	7	17	4.74707e-10	0.00722739	0.000679654
3535	igl@		6		3	4.77426e-10		2.83209e-05
3032	hadhb		4	2	3	4.8028e-10	0.000150254	6.14439e-09
55075	uaca		5	2	2	4.8332e-10	0.0127793	8.21113e-05
6331	scn5a		31	13	19	4.86453e-10	0.000151143	6.34747e-08
1939	lgtn		2	2	2	4.95108e-10	7.28945e-05	7.5194e-08
10972	tmed10		3	2	2	5.12502e-10	0.0287861	0.00448879
3630	ins		116	16	41	5.161e-10	0.000134683	1.91766e-06
60592	scoc		3	2	2	5.32148e-10	0.213108	0.0168291
54431	dnajc10		2	2	2	5.72497e-10	0.0816374	7.16192e-05
4593	musk		12	4	5	5.78639e-10	0.0156645	8.73024e-07
9770	rassf2		4	2	3	5.79112e-10	0.0072138	0.00196804
2648	gcn5l2		43	12	20	5.81105e-10	0.0249713	4.93305e-06
22849	cpeb3		5		2	5.84065e-10		3.2318e-07
4897	nrcam		11	6	8	5.92656e-10	0.00014673	6.83587e-08
3360	htr4		113		12	6.04926e-10		0.000114008
3850	krt3		1		1	6.18482e-10		0.000275726
552	avpr1a		9	3	6	6.28254e-10	0.00314983	0.000125325
140679	slc32a1		7		6	6.32993e-10		8.21232e-06
780904	pss		12		1	6.33422e-10		0.00455652
4628	myh10	1	11	4	4	6.33726e-10	0.000110576	7.0157e-08
10509	sema4b		4	1	1	6.37429e-10	0.0533969	0.000668525
833	cars		16	1	2	6.62396e-10	0.11697	0.0126684
12	serpina3		18	18	18	6.62492e-10	8.6115e-06	6.27485e-08
340719	nanos1		3	3	3	6.66257e-10	0.000337675	4.32801e-07
9132	kcnq4		4	1	1	6.68311e-10	0.00620008	0.000157613
56142	pcdha6		1	1	1	6.72789e-10	6.53845e-06	5.55762e-09
2303	foxc2		54		13	6.76059e-10		0.00271814
2737	gli3		54	12	21	6.91313e-10	0.000467227	4.82351e-07
3812	kir3dl2		11	1	5	6.9487e-10	0.0125504	8.96562e-10
84630	ttbk1		5	4	5	6.94997e-10	0.00618324	0.000158819
7975	mafk	1	22	8	11	7.2537e-10	2.57823e-05	3.84808e-07
10280	oprs1		2	2	2	7.30241e-10	2.14635e-05	1.489e-07
25759	shc2		18	5	8	7.45273e-10	0.00250058	1.8839e-05
3688	itgb1	1	147	56	86	7.45579e-10	0.00234988	4.58962e-07
146057	ttbk2		1		1	7.59046e-10		0.000257345
2534	fyn		258	144	184	7.61527e-10	0.00215238	9.31791e-08
27181	siglec8		2			7.63735e-10
7076	timp1		152	7	32	7.7781e-10	0.076557	8.03303e-05
5600	mapk11		37	14	25	8.00743e-10	0.00229343	2.28339e-06
6534	slc6a7		7			8.01812e-10
4920	ror2		6	4	4	8.02029e-10	0.00367697	5.33788e-05
51765	rp6-213h19.1		6	2	2	8.08918e-10	0.0301381	0.0013824
5630	prph		17	4	8	8.18694e-10	0.0203013	9.32139e-05
215	abcd1	1	14	3	5	8.22758e-10	6.14452e-07	5.82179e-06
55768	ngly1		2	1	1	8.24913e-10	0.0475208	0.0038131
3760	kcnj3		18	4	8	8.31687e-10	0.000548376	4.92815e-06
10885	wdr3		1	1	1	8.44425e-10	0.0291195	6.35492e-05
2515	adam2		10	2	5	8.53201e-10	0.0203174	1.57392e-05
89780	wnt3a		86	11	13	8.56503e-10	1.06462e-06	7.90875e-09
6622	snca		41	39	39	8.62616e-10	0.00112505	1.9653e-06
6272	sort1		8	7	8	8.62923e-10	0.000135839	1.2985e-05
4921	ddr2		13	4	6	8.68491e-10	0.0540919	1.91383e-05
1839	hbegf		98	11	26	8.75891e-10	0.00555316	3.80514e-06
3964	lgals8		12	4	6	8.78287e-10	0.0735743	0.000223319
3425	idua		10	1	2	8.78918e-10	0.164771	1.409e-06
401	phox2a		23	4	7	8.99243e-10	0.00745285	6.49929e-05
1759	dnm1		137	39	69	9.0688e-10	0.000181589	9.19784e-10
64506	cpeb1		34	3	24	9.16995e-10	0.00254939	9.21229e-08
4804	ngfr	1	81	31	43	9.2468e-10	0.00337945	2.99575e-05
51764	gng13		9	8	9	9.35415e-10	3.28712e-05	1.09492e-09
3375	iapp		35	6	16	9.43945e-10	0.0014559	0.000728831
8321	fzd1		11	6	7	9.47676e-10	7.06003e-06	1.35483e-08
84152	ppp1r1b		32	7	16	9.54685e-10	0.00191559	7.55706e-05
590	bche		9	1	3	9.65294e-10	0.00423592	2.69327e-05
2916	grm6		9	1	2	9.79821e-10	0.027838	3.97038e-05
6641	sntb1		11	10	11	9.92268e-10	0.00108165	4.50143e-06
23627	prnd		6	1	2	1.00534e-09	0.126796	1.80645e-05
23054	ncoa6		41	30	31	1.0074e-09	0.000637657	0.000123011
2670	gfap		140	21	72	1.01964e-09	0.0433588	4.50882e-06
6329	scn4a		11	7	9	1.03238e-09	0.000200377	2.51092e-07
5552	srgn		58	7	21	1.05393e-09	0.171969	0.000188733
225	abcd2	1	6	3	3	1.08825e-09	6.88923e-07	5.20414e-07
22843	ppm1e		2	1	1	1.0886e-09	0.00877769	0.000133184
55124	piwil2		6	2	3	1.1065e-09	0.00250152	0.00402942
3122	hla-dra		11	8	11	1.11091e-09	0.000622979	1.25244e-06
51454	gulp1		2	1	1	1.1279e-09	0.000149926	1.00515e-06
3036	has1		8			1.16146e-09
6477	siah1		47	28	35	1.17685e-09	0.000204666	2.63784e-06
22983	mast1		3	3	3	1.18375e-09	0.0154072	3.01262e-06
23522	myst4		37	3	11	1.18489e-09	0.0162986	2.35384e-07
6760	ss18		14	5	10	1.22407e-09	0.0111899	0.00017832
60386	slc25a19		7		1	1.24068e-09		0.0238507
4761	neurod2	1	6	1	2	1.25454e-09	0.00145001	4.00651e-08
5962	rdx		40	14	31	1.28611e-09	0.00256919	1.90978e-05
51466	evl		20	15	17	1.29043e-09	0.00512351	1.55153e-05
25825	bace2		8	1	3	1.29615e-09	3.55994e-05	9.18738e-08
4293	map3k9		4	1	3	1.30168e-09	0.00931561	1.88342e-08
3098	hk1		24	4	7	1.3151e-09	0.19402	0.0145561
3759	kcnj2		28	13	16	1.37283e-09	0.000588767	1.1421e-06
1464	cspg4		21	9	14	1.38473e-09	0.0232712	0.000795309
5081	pax7		25	1	3	1.3861e-09	0.0992839	0.000419345
6709	sptan1		33	33	33	1.40531e-09	0.000878612	1.20266e-06
26232	fbxo2		8	3	7	1.42427e-09	0.0453899	1.29864e-06
2638	gc		9	9	9	1.44032e-09	0.000425854	8.94041e-06
2619	gas1		30	3	6	1.45105e-09	0.0193329	0.000398753
1301	col11a1		142	1	48	1.47385e-09	0.00879929	2.27237e-05
5077	pax3		57	8	13	1.47748e-09	0.0922849	0.000300391
147	adra1b		19	9	10	1.47878e-09	0.00206122	0.000354693
4204	mecp2	1	39	7	24	1.48339e-09	0.0110793	0.000547698
8325	fzd8		8	5	5	1.50816e-09	0.00395912	1.2739e-06
2299	foxi1		11			1.56282e-09
56616	diablo		43	9	15	1.571e-09	0.00770012	0.000571166
81876	rab1b		8	7	7	1.57403e-09	0.125065	0.0151686
6514	slc2a2		28	3	10	1.57586e-09	0.0137197	0.00017339
8209	c21orf33		3	1	1	1.58464e-09	0.0445293	0.00217044
10857	pgrmc1		25	1	11	1.59011e-09	0.0131503	9.94105e-05
134957	stxbp5		7	3	5	1.61535e-09	0.00109725	8.58867e-05
56850	gripap1		9	9	9	1.61642e-09	5.11514e-05	1.22266e-06
8493	ppm1d		15	2	7	1.62829e-09	0.144144	0.00453864
55851	psenen		5	4	4	1.62959e-09	0.0186673	3.18254e-05
4632	myl1	1	3	3	3	1.63395e-09	5.70332e-05	7.45701e-07
85445	cntnap4		5	5	5	1.64158e-09	4.31498e-05	1.15089e-05
9049	aip		13	8	10	1.64602e-09	0.041895	0.0103041
5937	rbms1		4	1	3	1.68804e-09	0.00912102	0.0142169
27429	htra2		32	13	16	1.69346e-09	6.1129e-05	2.16517e-06
57142	rtn4		26	20	21	1.71383e-09	0.00328076	1.45335e-06
55798	mettl2b		2	2	2	1.73058e-09	0.0177335	3.36392e-05
30819	kcnip2		6	2	2	1.73107e-09	0.000779176	2.94596e-05
6657	sox2		50	3	18	1.74148e-09	0.100815	0.00343962
5016	ovgp1		7	3	3	1.74191e-09	0.0151209	0.00189217
5002	slc22a18		2			1.75168e-09
57586	syt13		1	1	1	1.75773e-09	0.00138631	3.82272e-06
7425	vgf		15		3	1.78607e-09		5.72382e-06
53828	fxyd4		1			1.78918e-09
81846	sbf2		2			1.79006e-09
9751	snph		5	1	4	1.79346e-09	0.00142695	6.51307e-06
23097	cdc2l6		6	3	5	1.79674e-09	0.00990701	2.54688e-05
27040	lat		46	23	29	1.8196e-09	0.0118934	1.59168e-06
10142	akap9		29	20	26	1.82131e-09	0.00232637	4.1792e-06
10215	olig2		43	4	8	1.84713e-09	0.0134805	0.00117562
3239	hoxd13		25	4	5	1.88154e-09	0.00464336	0.00154624
5274	serpini1		5	2	3	1.88304e-09	0.00127375	1.24408e-09
83737	itch		25	10	16	1.91398e-09	0.0810477	0.00014014
4139	mark1		6	6	6	1.93172e-09	0.00259245	1.19651e-05
3034	hal		20		3	1.9412e-09		0.000158622
10488	creb3		13	8	10	1.94692e-09	0.0549959	4.67069e-05
9829	dnajc6		10	2	8	1.94757e-09	0.0320724	8.42112e-07
8411	eea1		50	10	43	1.94948e-09	0.000841882	7.02368e-08
29940	dse		18		7	1.97104e-09		0.000180918
145270	prima1		2	1	1	1.97988e-09	0.000668172	7.85714e-07
5159	pdgfrb		108	52	73	1.99203e-09	0.0119265	1.35103e-05
5228	pgf		48	4	6	2.02373e-09	0.00735593	1.23342e-05
392862	grid2ip		2		1	2.02879e-09		1.22504e-07
4520	mtf1		16	1	6	2.02916e-09	0.122149	1.98983e-05
22926	atf6		30	5	19	2.05222e-09	0.0244647	5.78701e-07
4150	maz		16	3	8	2.06504e-09	0.0122938	1.01616e-05
9475	rock2		44	2	24	2.08586e-09	0.20581	0.00039748
84698	caps2		2			2.10821e-09
2980	guca2a		6	1	2	2.13322e-09	0.0668026	0.000179285
64746	acbd3		6	2	5	2.14007e-09	0.086481	6.73852e-05
4976	opa1		23		1	2.14097e-09		0.568482
51100	sh3glb1		11	9	9	2.14714e-09	0.028001	0.0052144
50964	sost		13		8	2.16226e-09		0.000526158
1267	cnp	1	2	2	2	2.20171e-09	0.000726495	9.34362e-06
8776	mtmr1		1			2.20554e-09
55137	fign		1			2.22577e-09
1641	dcx		23	7	12	2.267e-09	0.000468951	6.00053e-08
83464	aph1b		4	3	3	2.28585e-09	0.0185708	2.59956e-05
2066	erbb4		50	22	37	2.28994e-09	0.00234499	1.66804e-07
54361	wnt4		28	4	7	2.33549e-09	0.000262859	0.000559989
54822	trpm7		19	8	12	2.33636e-09	0.00114929	0.000329716
5997	rgs2		44	26	32	2.34437e-09	0.000634139	8.62346e-05
116085	slc22a12		4	1	1	2.4152e-09	0.0112946	2.38854e-05
390	rnd3		16	3	7	2.44557e-09	0.0361693	3.75055e-05
5828	pxmp3		6	3	3	2.44947e-09	0.0435855	0.00624731
7832	btg2		27	9	10	2.47059e-09	0.000133895	3.45665e-05
411	arsb		4		1	2.48816e-09		3.89541e-05
5538	ppt1		44		9	2.48851e-09		0.00190144
2995	gypc		17	3	7	2.50075e-09	0.000911141	5.32337e-09
9400	recql5		15	14	14	2.52307e-09	0.00695642	1.66602e-05
3766	kcnj10	1	12	5	7	2.52446e-09	1.05451e-07	3.53145e-09
3984	limk1		42	16	23	2.52512e-09	0.012092	0.000103906
11216	akap10		7	5	7	2.52677e-09	0.00873492	0.000222917
811	calr		90	32	58	2.54976e-09	0.000401559	9.93771e-08
6301	sars		8		2	2.56589e-09		5.72671e-06
8894	eif2s2		49	20	32	2.5897e-09	0.0298843	6.518e-06
2672	gfi1	1	16	3	7	2.60933e-09	0.000264345	0.000199507
197021	lctl		1			2.61261e-09
51232	crim1		2		2	2.61413e-09		0.015916
23410	sirt3		7	2	3	2.62364e-09	0.0064167	0.000527552
11321	xab1		3	3	3	2.62944e-09	0.013641	0.00015914
53637	edg8		10	3	4	2.6361e-09	0.028878	0.000193957
10847	srcap		10	5	5	2.64912e-09	0.013243	4.29763e-05
2016	emx1		7			2.65618e-09
4842	nos1		102	26	58	2.66714e-09	7.70097e-05	5.86364e-05
3758	kcnj1		15	5	8	2.7452e-09	0.0164327	0.000134141
3741	kcna5		19	6	9	2.79112e-09	0.00100695	6.28458e-06
7074	tiam1		60	20	32	2.82849e-09	0.000768946	3.24797e-05
8301	picalm		8	8	8	2.84463e-09	0.00771109	3.68842e-06
882	ccal1		2			2.90418e-09
3156	hmgcr		5	4	4	2.91559e-09	0.028579	0.000274038
2035	epb41		36	36	36	2.94318e-09	6.24985e-05	2.07678e-07
152503	sh3d19		11	9	9	2.9481e-09	0.0210121	0.000115942
6554	slc10a1		21		1	2.99939e-09		0.0016844
7345	uchl1	1	20	7	12	3.00086e-09	0.000714669	0.000187115
3150	hmgn1		26	9	14	3.01731e-09	0.00318256	0.000647825
79937	cntnap3		1	1	1	3.0266e-09	4.13207e-05	1.93236e-06
775	cacna1c		15	8	11	3.04068e-09	0.00295274	0.00058602
901	ccng2		11	2	4	3.0476e-09	0.0163232	8.7667e-05
11004	kif2c		6	1	4	3.04939e-09	0.577916	8.05914e-06
9892	snap91		19	6	16	3.05022e-09	0.0507755	0.000265883
23588	klhdc2		5	2	3	3.06922e-09	0.131344	0.000214314
26292	mycbp		19	14	15	3.07136e-09	0.016971	0.00581384
10578	gnly		2			3.08687e-09
3963	lgals7		4	1	2	3.09358e-09	0.0347219	0.00292556
54205	cycs		136	19	52	3.09457e-09	0.00126144	0.000359063
6529	slc6a1		13	1	3	3.11016e-09	0.0017473	0.00070133
27018	ngfrap1		18	14	14	3.17647e-09	0.0506345	0.00353501
10911	uts2		12	1	1	3.18399e-09	0.568634	0.0134657
3755	kcng1		2	1	1	3.20219e-09	0.0184616	0.000430051
8394	pip5k1a		10	10	10	3.23782e-09	0.00822237	2.56425e-06
598	bcl2l1		239	51	82	3.23929e-09	0.00420542	9.67385e-05
6508	slc4a3		7	4	4	3.23988e-09	0.0043292	6.48148e-05
664	bnip3		13	6	6	3.28652e-09	0.00280153	0.000305713
2571	gad1		15	5	9	3.32037e-09	0.0304671	3.69565e-06
84867	ptpn5		4	3	3	3.34725e-09	0.00345077	3.65455e-06
6505	slc1a1		15	3	5	3.36145e-09	0.00936152	0.00209719
10207	inadl		40	27	32	3.38176e-09	0.000159271	1.70224e-05
3222	hoxc5		4			3.39743e-09
4590	muc8		2		1	3.40513e-09		2.10355e-06
7149	toc		2			3.40525e-09
4762	neurog1		43	2	5	3.4108e-09	0.0264577	0.000542975
1187	clcnka		5		3	3.41595e-09		0.000225349
11248	nxph3		1	1	1	3.42527e-09	0.00149357	6.61585e-06
10497	unc13b		16	9	12	3.46842e-09	0.00229294	0.000283602
5803	ptprz1		24	8	16	3.51108e-09	0.0166415	0.00104685
6991	tcte3		7		3	3.5194e-09		2.16883e-06
9672	sdc3		23	12	21	3.5298e-09	0.00270639	8.69436e-06
58512	dlgap3		6	5	5	3.53181e-09	0.000195921	1.00518e-07
51168	myo15a		187	3	129	3.54357e-09	0.0437141	2.6909e-07
4929	nr4a2		42	5	13	3.59807e-09	0.0895368	6.54607e-05
663	bnip2		10	7	9	3.62365e-09	0.0217775	0.00117408
142	parp1		159	36	74	3.6286e-09	0.00271903	0.0002581
6862	t		28		6	3.62933e-09		0.0251146
8125	anp32a		27	13	20	3.63089e-09	0.13737	0.0157897
1718	dhcr24		8	1	4	3.71836e-09	0.0048331	0.000105075
317	apaf1		40	14	25	3.72292e-09	0.0018279	4.52558e-06
29128	uhrf1		10	4	6	3.73815e-09	0.0595165	0.000369075
10777	arpp-21		6		2	3.8229e-09		0.000335149
1834	dspp		67		10	3.83835e-09		0.00593626
25884	chrdl2		7	7	7	3.84598e-09	0.153957	0.0206932
6857	syt1		31	16	26	3.88164e-09	0.0022202	1.9495e-05
11083	dido1		1			3.89628e-09
54207	kcnk10		1			3.90962e-09
5611	dnajc3		14	6	9	3.94982e-09	0.0279797	1.87286e-05
4285	mipep		1		1	3.96229e-09		5.28146e-06
7038	tg		73	9	33	3.97439e-09	4.56745e-07	5.69263e-08
84441	maml2		6	5	5	3.98333e-09	0.0484731	0.000280607
2971	gtf3a		78	4	35	3.99984e-09	0.213701	0.000206966
5645	prss2		10	5	9	4.02994e-09	0.000140515	1.54698e-07
920	cd4		350	32	81	4.03328e-09	0.00586982	2.61092e-06
4324	mmp15		11	1	9	4.08181e-09	0.000145584	2.32554e-05
4684	ncam1		85	12	26	4.08907e-09	4.91503e-05	1.8722e-09
3757	kcnh2		31	10	15	4.10168e-09	0.0126361	8.24928e-07
3747	kcnc2		1		1	4.12921e-09		0.000199837
5212	vit		5			4.15644e-09
56672	c11orf17		1	1	1	4.17264e-09	0.0220388	0.000195374
6262	ryr2		29	11	20	4.17635e-09	0.012199	0.000304971
5501	ppp1cc		149	13	75	4.19156e-09	0.119867	1.25166e-05
573	bag1		22	19	21	4.20552e-09	0.00499044	0.000377499
11249	nxph2		1	1	1	4.21849e-09	0.00182701	3.97416e-06
2906	grin2d		36	33	34	4.26821e-09	0.000337996	3.84475e-07
4900	nrgn		20	4	9	4.27731e-09	0.00217828	1.591e-05
894	ccnd2		69	10	25	4.28525e-09	0.0114452	0.00935473
7225	trpc6		22	7	12	4.291e-09	0.0176388	0.000122718
5255	phka1		2	1	1	4.30958e-09	0.0207687	0.000227295
27115	pde7b		1			4.32746e-09
11280	scn11a		12		5	4.36108e-09		4.22009e-07
4340	mog		13	1	4	4.41553e-09	0.00269827	8.70328e-05
64283	rgnef		4	4	4	4.45395e-09	0.00138648	1.40253e-05
8941	cdk5r2		4	4	4	4.46478e-09	0.00149129	1.60045e-06
5453	pou3f1		16	3	10	4.46779e-09	0.0160896	0.00213703
11010	glipr1		1			4.48004e-09
22986	sorcs3		1	1	1	4.48863e-09	0.00778429	2.49073e-06
9054	nfs1		7		3	4.51555e-09		0.00614483
6559	slc12a3		4	2	2	4.62818e-09	0.0120524	3.0712e-06
1180	clcn1		45		2	4.65482e-09		0.000498235
30	acaa1		10		4	4.6807e-09		2.24872e-09
55740	enah		27	13	26	4.69079e-09	0.0549829	1.01724e-06
1137	chrna4		9	6	7	4.70868e-09	0.159278	0.000586515
10500	sema6c		1			4.7134e-09
5646	prss3		6	3	4	4.72287e-09	9.80888e-05	4.32849e-09
2157	f8		43	14	21	4.75788e-09	0.000529808	1.24589e-05
1055	cecr		12		6	4.76838e-09		9.59883e-06
258	ambn		4		1	4.77577e-09		0.00278083
4826	nnat		2			4.85812e-09
10197	psme3		16	16	16	4.86499e-09	0.04829	0.000940569
3897	l1cam		27	18	23	4.88713e-09	8.44703e-06	9.62397e-07
6319	scd		46	1	13	4.89294e-09	0.0272967	1.62189e-05
207	akt1		907	108	330	4.90881e-09	0.00680939	5.66283e-05
4831	nme2		22	9	13	4.96719e-09	0.0046937	2.62339e-05
2868	grk4		46	3	18	4.96868e-09	0.00860163	0.000995564
7180	crisp2		3			5.03762e-09
55527	fem1a		1	1	1	5.05073e-09	0.00284745	4.46342e-05
3745	kcnb1		23	11	16	5.05124e-09	0.00851148	6.6906e-05
7226	trpm2		10	2	2	5.05661e-09	0.00632423	0.000173399
2652	opn1mw		41	2	14	5.08037e-09	0.0820608	0.000364439
30010	nxph1		1	1	1	5.10337e-09	0.00153787	3.9091e-06
2009	eml1		4	3	4	5.10661e-09	1.8535e-05	1.42943e-07
989	2009-09-07		18	6	11	5.1213e-09	0.0948073	6.7842e-08
1852	dusp9		6	3	5	5.14047e-09	0.00267002	1.0106e-06
54665	rsbn1		1	1	1	5.16381e-09	0.0212381	0.000191752
56955	mepe		5		2	5.20037e-09		0.000210968
923	cd6		10	3	4	5.22512e-09	0.0205607	0.00375796
65009	ndrg4		1			5.2298e-09
57597	bahcc1		1	1	1	5.24264e-09	0.000541965	6.29341e-07
7069	thrsp		13		7	5.25214e-09		0.000238466
4330	mn1		7	1	2	5.27109e-09	0.00827891	1.0975e-07
2115	etv1	1	20	8	14	5.28015e-09	4.2328e-05	1.26591e-05
23277	kiaa0664		1	1	1	5.28344e-09	0.00298102	4.83413e-06
51127	trim17		3	1	1	5.32963e-09	0.125671	0.0274893
112398	egln2		13	3	5	5.33735e-09	0.0318053	0.000533887
5345	serpinf2		38	15	21	5.37166e-09	0.00306594	8.4851e-06
8165	akap1		34	9	19	5.38082e-09	0.0239103	2.8135e-05
84937	znrf1		2		1	5.39672e-09		3.07764e-06
147381	cbln2		1	1	1	5.41399e-09	8.05376e-08	6.10755e-08
23411	sirt1		53	8	22	5.46841e-09	0.00495269	0.000108452
3196	tlx2		31	1	7	5.49432e-09	0.0482932	0.000109252
6339	scnn1d		2	2	2	5.50148e-09	0.000546121	2.97019e-06
1613	dapk3		17	7	11	5.60302e-09	0.0401187	0.00408262
120329	casp12		20		5	5.6052e-09		1.61982e-07
7846	tuba1a		13	13	13	5.62884e-09	0.000295237	6.93628e-07
6536	slc6a9		9	3	7	5.63126e-09	0.000694168	3.5483e-05
547	kif1a	1	6	1	5	5.64038e-09	0.00112426	5.3034e-07
915	cd3d		15	8	11	5.6631e-09	0.000235579	8.58418e-06
2488	fshb		12	3	3	5.73723e-09	0.00823326	4.28448e-05
5727	ptch1		39	7	11	5.74011e-09	0.00225291	4.45149e-06
25	abl1		213	99	140	5.7768e-09	0.00398049	1.2902e-06
54994	c20orf11		1		1	5.80039e-09		8.68093e-07
146664	mgat5b		1			5.84405e-09
8440	nck2	1	46	34	38	5.85204e-09	0.0132368	5.97558e-05
359	aqp2		19		5	5.87831e-09		1.58639e-07
10908	pnpla6		2		1	5.91516e-09		1.61533e-08
3831	klc1		30	10	19	5.91527e-09	2.81806e-05	6.50075e-07
7384	uqcrc1		4	3	4	5.93764e-09	0.00645666	5.23772e-05
2317	flnb		17	10	15	5.95711e-09	0.0408791	0.000326667
8634	rtcd1		11			5.95778e-09
29899	gpsm2		18	7	8	5.96084e-09	0.0242783	0.00281379
56896	dpysl5		6	6	6	5.96887e-09	0.0132002	3.0109e-05
64215	dnajc1		6	6	6	6.06968e-09	0.00945762	9.83243e-06
5592	prkg1		38	25	28	6.07584e-09	0.00623615	0.000127468
54737	hsmpp8		1	1	1	6.10799e-09	0.000196106	7.93723e-07
9191	dedd		11	9	10	6.17505e-09	0.0164255	5.44094e-05
6731	srp72		7	4	6	6.18336e-09	0.038267	0.000127008
5860	qdpr		12		5	6.18921e-09		1.94291e-05
4926	numa1		18	12	16	6.19783e-09	0.00113908	0.000168649
1475	csta		10	5	7	6.2648e-09	0.0556677	0.000299894
11016	atf7		10	6	8	6.27342e-09	0.00745221	8.95699e-06
56246	mrap		4		1	6.34133e-09		0.00045606
7495	xbpp1		3		1	6.34211e-09		0.00228468
10868	usp20		3	1	2	6.3443e-09	0.410728	1.21693e-06
167826	olig3		5	1	1	6.37068e-09	0.0111285	0.00145654
6616	snap25		37	28	35	6.37325e-09	0.000166038	3.29501e-05
4683	nbn	1	24	17	18	6.3776e-09	0.00045098	0.000214519
25803	spdef		14	2	4	6.40139e-09	0.0262896	0.00461583
29988	slc2a8		4		1	6.42343e-09		0.0545757
23321	trim2		2	2	2	6.48021e-09	0.0200057	3.17824e-06
8743	tnfsf10		23	7	11	6.59189e-09	0.0809341	9.05822e-06
23109	ddn		5	1	3	6.69243e-09	0.0228291	1.91419e-05
6575	slc20a2		1			6.71713e-09
9166	ebag9		2	1	1	6.77833e-09	0.00650057	0.00109398
51449	pcyox1		6			6.79507e-09
170589	gpha2		11	1	5	6.92702e-09	0.571234	0.00124189
22999	rims1		25	14	20	6.95392e-09	0.00379783	8.71074e-05
10432	rbm14		8	6	6	7.00773e-09	0.00300231	0.000194049
5578	prkca		166	166	166	7.02154e-09	0.00040778	3.86496e-06
554	avpr2		31	5	8	7.08794e-09	0.140319	0.00174823
10586	mab21l2		1		1	7.12434e-09		0.00323755
487	atp2a1		8	4	4	7.16046e-09	0.027824	0.00326139
2720	glb1	1	7	3	4	7.16741e-09	1.21625e-06	3.949e-09
2309	foxo3a		74	13	34	7.17012e-09	0.00753156	4.68506e-06
389692	mafa		5	5	5	7.20313e-09	0.00178362	1.00863e-05
5026	p2rx5		4			7.26785e-09
9546	apba3		7	2	5	7.29076e-09	0.00042145	9.17261e-09
375790	agrn		56	2	20	7.3076e-09	0.0541298	0.00286712
1374	cpt1a		2	1	1	7.33537e-09	0.00519491	0.000262464
648	bmi1	1	34	13	21	7.33692e-09	0.0071635	0.00105588
90411	mcfd2		2	2	2	7.43315e-09	0.00312202	0.0001171
30837	socs7		10	10	10	7.44718e-09	0.000735245	1.09548e-05
4821	nkx2-2		34	1	6	7.48577e-09	0.0269109	0.000535196
410	arsa	1	8	3	5	7.6009e-09	0.000176997	7.09493e-08
119	add2		8	7	7	7.61433e-09	0.0199412	0.000523794
949	scarb1		22	4	10	7.68363e-09	0.000188429	0.000229656
246744	sth		6			7.70469e-09
5986	rfng		2			7.72255e-09
553115	pef1		2	2	2	7.78849e-09	0.107922	0.00154944
3754	kcnf1		7	4	4	7.83956e-09	0.00248824	6.62364e-06
6476	si		8	1	3	7.84069e-09	0.0208715	0.000419754
51302	cyp39a1		1		1	7.86051e-09		0.00105351
2569	gabrr1		10	10	10	7.89437e-09	0.00643733	0.00114152
2020	en2		16	1	3	7.92239e-09	0.0668966	5.61487e-05
23593	hebp2		2	2	2	8.00784e-09	0.138611	0.00259863
9559	vps26a		1			8.02555e-09
599	bcl2l2		27	8	12	8.05428e-09	0.0757776	0.0109949
654	bmp6		20	9	11	8.07258e-09	0.0962304	0.00276022
9419	cript		9	7	9	8.11762e-09	0.000416034	1.53159e-06
9495	akap5		24	13	19	8.2771e-09	0.000141507	1.34966e-05
4192	mdk		190	14	49	8.38341e-09	0.0329606	0.00195203
93643	tjap1		3	1	2	8.47407e-09	2.4409e-05	2.5947e-08
168667	bmper		6	3	3	8.49967e-09	0.126453	0.010437
55179	faim		4		1	8.56591e-09		8.93045e-06
650	bmp2		139	15	26	8.59723e-09	0.01967	0.0240419
5594	mapk1		415	154	230	8.61331e-09	0.00208975	9.86823e-07
50969	pcc		26		5	8.64445e-09		2.75836e-07
3108	hla-dma		14	6	8	8.65049e-09	0.000504732	0.000264357
11215	akap11		9	4	9	8.66298e-09	0.00248615	8.26245e-05
3796	kif2a		1			8.78831e-09
7516	xrcc2		5	1	2	8.79998e-09	0.0453875	0.0135434
55107	tmem16a		169		75	8.85064e-09		5.94789e-07
339451	klhl17		2	1	1	8.89383e-09	0.00910318	0.00373731
2997	gys1		7	6	6	8.91802e-09	0.0127448	0.000860564
335	apoa1		39	21	22	8.93395e-09	0.108629	0.00763412
26355	c3orf28		2	1	1	8.99399e-09	0.0125779	0.000916765
23075	swap70		3	3	3	9.03838e-09	0.00191814	6.85441e-05
146760	rtn4rl1		2	1	2	9.10267e-09	0.565856	0.00130825
1266	cnn3		2	2	2	9.14048e-09	0.00753832	5.17128e-06
9965	fgf19		7	1	1	9.15636e-09	0.0257514	0.0128386
9748	slk		10	2	7	9.1775e-09	0.00690837	1.15332e-05
131450	cd200r1		4	1	1	9.2022e-09	0.157911	0.00278082
80342	traf3ip3		3	2	2	9.2241e-09	0.0179229	0.00465413
2487	frzb		15		6	9.30424e-09		0.00085386
50674	neurog3		23		4	9.34847e-09		0.00164492
55879	gabrq		17			9.38404e-09
6522	slc4a2	1	5	2	2	9.42623e-09	1.15261e-06	5.63334e-08
116449	mist		7	1	4	9.49723e-09	0.0289278	3.90137e-05
132320	sclt1		1	1	1	9.50677e-09	0.0564586	0.000542425
4356	mpp3		21	18	21	9.51639e-09	0.147084	1.01417e-05
22950	slc4a1ap		1	1	1	9.59354e-09	0.000174813	1.6617e-07
348	apoe		128	16	55	9.60374e-09	2.17049e-07	1.72115e-08
23251	kiaa1024		4			9.71786e-09
9742	ift140		1	1	1	9.77975e-09	0.00239252	3.38854e-06
983	cdc2		173	115	141	9.78104e-09	0.0271852	0.000170752
2047	ephb1		17	10	14	9.78999e-09	0.00101787	1.25556e-07
6548	slc9a1	1	57	8	21	9.94477e-09	0.000278665	2.17531e-08
9821	rb1cc1		13	2	8	1.00138e-08	0.00463837	2.31403e-05
83985	spin1		2	2	2	1.00882e-08	0.00446795	0.00049195
60412	exoc4		14	5	12	1.02795e-08	0.00699971	0.000406906
6531	slc6a3		53	5	18	1.02931e-08	0.000312155	4.09048e-06
57486	nln		1	1	1	1.03548e-08	0.180343	1.7502e-08
4214	map3k1		120		36	1.03617e-08		4.84231e-05
6653	sorl1		12	4	11	1.03782e-08	0.00111597	1.73108e-10
6608	smo		3	2	2	1.03809e-08	0.00974869	2.95782e-05
8630	hsd17b6		21		5	1.04154e-08		0.0222443
7385	uqcrc2		2	2	2	1.04284e-08	0.00827761	1.61902e-05
56342	ppan		1			1.04816e-08
57099	aven		7	3	3	1.05487e-08	0.000974104	0.000489637
356	faslg		191	25	43	1.05706e-08	0.00473372	5.9124e-06
78986	dusp26		3	1	3	1.06232e-08	0.00727112	5.7425e-06
83696	nibp		2			1.06387e-08
9723	sema3e		3		1	1.06421e-08		0.00976393
7009	tegt		2	2	2	1.06896e-08	0.00447531	0.000529824
5335	plcg1		138	96	107	1.07047e-08	0.00110524	6.68785e-06
780	ddr1		73	15	39	1.07263e-08	0.00257549	2.90247e-06
6764	st5		7	2	2	1.07376e-08	0.00104613	0.000120212
1288	col4a6		10	10	10	1.07492e-08	0.000678169	9.51554e-06
51562	mbip		19	17	18	1.08291e-08	0.0455306	3.94029e-05
2171	fabp5		7	1	2	1.08687e-08	0.00843472	0.00104352
64388	grem2		3	2	2	1.08843e-08	0.079585	0.00967701
8614	stc2		14	11	13	1.10058e-08	0.0833608	0.000203351
5260	phkg1		4	4	4	1.1065e-08	0.0037941	0.00212639
79188	tmem43		1	1	1	1.10822e-08	0.0501147	0.00105933
10154	plxnc1		2	1	1	1.11026e-08	0.569482	0.556326
79370	bcl2l14		2	2	2	1.11164e-08	0.0039299	0.00052702
1870	e2f2		38	11	20	1.11265e-08	0.00456353	0.000727113
9033	pkd2l1		11	2	3	1.11397e-08	0.0115069	9.37813e-05
2444	frk		9	1	1	1.12072e-08	0.0158761	0.000255837
158798	akap14		3	3	3	1.12312e-08	0.0125502	0.000316005
83551	taar8		2		1	1.12557e-08		0.00103233
23623	rusc1		4	1	1	1.13375e-08	0.0164004	6.26843e-06
7546	zic2		11	3	6	1.13609e-08	0.00903949	6.0814e-08
782	cacnb1		4	4	4	1.13682e-08	0.000438731	7.01064e-06
27148	stk36	1	8	8	8	1.13734e-08	0.00087955	7.32044e-07
9620	celsr1		1	1	1	1.13786e-08	0.00216525	0.000233094
22822	phlda1		13	6	10	1.13927e-08	0.235267	0.000396101
64101	lrrc4		2			1.14022e-08
10347	abca7		6		1	1.14198e-08		1.06761e-06
2990	gusb		26	2	5	1.14205e-08	0.0112591	1.32852e-05
5979	ret		41	32	33	1.1433e-08	0.00140359	9.24014e-06
2676	gfra3		1	1	1	1.14509e-08	0.573217	0.00226157
8912	cacna1h		2	2	2	1.146e-08	0.00317852	9.64913e-06
54982	cln6		2			1.14891e-08
6233	rps27a		319	18	177	1.15023e-08	0.0439899	0.000654017
112936	vps26b		1	1	1	1.15234e-08	0.199208	0.0147264
9709	herpud1		9	7	8	1.15346e-08	0.0550565	1.3572e-05
3699	itih3		2	1	1	1.16059e-08	0.210763	0.00298256
9945	gfpt2		3		2	1.17468e-08		0.000244347
4841	nono		16	11	13	1.17942e-08	0.13297	0.0106284
762	ca4		9	3	4	1.17994e-08	0.00172008	1.15007e-05
6571	slc18a2		18	3	13	1.18277e-08	0.0273706	0.00014498
6850	syk		149	72	99	1.18606e-08	0.00239195	4.81584e-05
6788	stk3		7	5	6	1.19373e-08	0.0445694	0.000109041
9590	akap12		15	4	7	1.19744e-08	0.00120153	1.07135e-05
5476	ctsa	1	17	3	7	1.21321e-08	3.73082e-06	3.2186e-08
5524	ppp2r4		167	3	85	1.22787e-08	0.0392096	8.44403e-06
114614	bic		12			1.23979e-08
2019	en1	1	19	2	2	1.25148e-08	6.03921e-05	1.11395e-05
2173	fabp7		6		1	1.2587e-08		6.91921e-06
1445	csk		91	38	55	1.2705e-08	0.00770379	4.76712e-05
23026	myo16		3	3	3	1.27589e-08	0.0274529	1.61004e-05
256987	serinc5		1			1.28416e-08
3955	lfng		8	2	2	1.29556e-08	0.0254714	5.78205e-05
23413	freq		27	8	19	1.32498e-08	0.0111583	3.58264e-05
2253	fgf8		121	4	14	1.33378e-08	0.0317585	0.000498587
206358	slc36a1		4		4	1.34175e-08		5.0012e-06
7137	tnni3		20	10	13	1.34242e-08	0.00201759	5.72816e-05
1889	ece1		10	2	4	1.34362e-08	0.119137	2.20219e-07
51374	c2orf28		1	1	1	1.34369e-08	0.140469	0.00280962
84651	spink7		7	6	6	1.35449e-08	0.0397201	0.00916443
23620	ntsr2		1	1	1	1.36534e-08	0.176873	9.7861e-09
23704	kcne4		3	3	3	1.37485e-08	0.000657977	8.28409e-06
2015	emr1		5		2	1.37623e-08		0.00116489
11077	hsf2bp		1	1	1	1.38293e-08	0.0430625	0.000658476
3151	hmgn2		13	6	8	1.39082e-08	0.00227183	0.0004291
9022	clic3		2	2	2	1.39839e-08	0.00184133	1.44505e-07
1410	cryab		13	10	12	1.40356e-08	0.00134532	0.000461292
1850	dusp8		1			1.4048e-08
5525	ppp2r5a		15	15	15	1.40832e-08	0.00617372	0.000625432
10981	rab32		5	2	3	1.40906e-08	0.00472881	0.000355186
3039	hba1		4	4	4	1.41229e-08	0.00302636	1.15881e-06
2041	epha1		10	2	3	1.42417e-08	0.0547293	0.0132381
390502	serpina2		6			1.42898e-08
10247	hrsp12		3			1.42901e-08
93664	cadps2		4	4	4	1.43206e-08	0.00717536	7.98101e-05
23531	mmd		5			1.43684e-08
23764	maff		10	7	7	1.43987e-08	0.000394732	1.45705e-06
860	runx2		142	24	60	1.44271e-08	0.00267652	0.000757902
6414	sepp1	1	2			1.44317e-08
790	cad		6	6	6	1.44468e-08	0.00979347	0.00278564
6710	sptb		9	9	9	1.45598e-08	0.000104304	1.38811e-05
51360	mbtps2		4	1	2	1.45811e-08	0.00158861	1.52252e-05
3783	kcnn4		23	1	1	1.46767e-08	0.0124378	0.00381876
4968	ogg1		18	3	12	1.47074e-08	0.0032915	6.9875e-05
6005	rhag		8	5	6	1.476e-08	0.000167708	2.00269e-05
5518	ppp2r1a		198	14	115	1.47716e-08	6.90539e-05	3.19778e-06
3703	stt3a		10	3	3	1.49834e-08	0.188862	0.00998277
891	ccnb1		107	27	48	1.50208e-08	0.0194817	0.000907251
9355	lhx2		21	3	9	1.50677e-08	0.0323537	8.7018e-05
5739	ptgir		9	6	6	1.50851e-08	0.00213334	0.000117802
6736	sry		33	4	16	1.51484e-08	0.00181807	0.000190968
350	apoh		14	7	10	1.52238e-08	2.94123e-05	3.61592e-10
81858	sharpin		1	1	1	1.52779e-08	0.00189721	0.000122181
23042	pdxdc1		1	1	1	1.53588e-08	0.00088415	2.97062e-05
5644	prss1		11	8	10	1.54159e-08	0.00049678	7.04472e-05
339745	loc339745		1			1.55835e-08
200734	spred2		4	2	3	1.56164e-08	0.0341212	0.00315693
140689	cbln4		1	1	1	1.56858e-08	9.3589e-09	6.46102e-09
2346	folh1		5		3	1.58087e-08		0.00270703
1992	serpinb1		16	2	3	1.59844e-08	0.00749177	1.70333e-07
9746	clstn3		3	1	3	1.60028e-08	5.18178e-05	7.26122e-06
5126	pcsk2		22	3	13	1.6032e-08	0.137299	1.81676e-06
10038	parp2		15	6	11	1.60331e-08	0.00252128	0.000239787
10949	hnrpa0		4	2	2	1.60843e-08	0.0189591	0.000176587
6668	sp2		12	1	7	1.60843e-08	0.0108173	0.00011397
4439	msh5		3	1	1	1.61289e-08	0.164174	0.0427002
28904	igkv1d-8		2		1	1.61538e-08		0.00834974
8669	eif3s1		15	12	12	1.62045e-08	0.00259293	5.39972e-06
342184	fmn1		20	1	12	1.63108e-08	0.231982	0.000106209
6645	sntb2		13	13	13	1.63593e-08	0.00343373	4.01603e-05
6470	shmt1		10	4	6	1.63595e-08	0.0292614	0.00125203
55821	allc		15		2	1.63779e-08		2.91536e-10
149428	bnipl		6	5	5	1.64847e-08	0.00827945	0.000426
55911	apob48r		2			1.65229e-08
6789	stk4		9	9	9	1.6568e-08	0.00135141	3.82722e-05
56033	barx1		4			1.66183e-08
6439	sftpb		23	1	11	1.66864e-08	0.0261496	0.000191119
5654	htra1		21	12	15	1.67303e-08	0.206015	2.14844e-05
816	camk2b		11	10	10	1.6733e-08	0.00566472	0.000193272
9607	cartpt		1			1.68377e-08
2028	enpep		38	2	16	1.69369e-08	0.182591	4.42301e-07
51024	fis1		4	3	3	1.6966e-08	0.0319408	0.0169512
7166	tph1		15	4	7	1.70449e-08	0.033882	0.000100627
10653	spint2		11	3	5	1.70684e-08	0.185481	0.000898626
3861	krt14		26	5	8	1.70899e-08	0.0105329	0.000577289
5955	rcn2		6	2	6	1.73834e-08	0.13162	7.84516e-07
6755	sstr5		14	8	11	1.74262e-08	0.0193315	5.64075e-05
51528	c14orf100		1	1	1	1.74432e-08	0.000748226	2.60018e-06
2932	gsk3b		199	58	113	1.75184e-08	0.000718247	4.50724e-05
85416	zic5		3			1.75472e-08
865	cbfb		7	5	5	1.76475e-08	0.0208532	0.00120736
2662	gdf10		3			1.76685e-08
80262	c16orf70		2	2	2	1.76897e-08	0.0644545	0.00219189
25830	sult4a1		9		3	1.77786e-08		0.000229467
7252	tshb		37	2	4	1.78509e-08	0.0155723	5.48921e-07
6692	spint1		8	4	4	1.82595e-08	0.273804	0.23871
6464	shc1	1	230	113	154	1.84182e-08	0.000232171	7.58718e-07
56914	otor		14		2	1.84223e-08		0.00370619
7982	st7		1	1	1	1.84428e-08	0.0519393	0.00241346
7915	aldh5a1	1	2	1	1	1.84574e-08	7.37894e-11	1.44329e-14
8654	pde5a		20	2	7	1.85204e-08	0.0100338	4.2602e-05
10513	appbp2		19	19	19	1.86872e-08	0.000324019	1.00285e-05
6595	smarca2		41	8	14	1.87249e-08	0.00211987	0.000443108
783	cacnb2		3	2	2	1.87458e-08	0.0112283	0.000109244
1103	chat		33	9	13	1.88012e-08	0.00103108	4.56256e-05
10483	sec23b		2	2	2	1.88275e-08	0.0449842	0.0231445
3631	inpp4a	1	3	3	3	1.898e-08	0.00201807	2.25425e-06
55741	edem2		2	1	1	1.91092e-08	0.0414529	0.0138532
84687	ppp1r9b		23	12	18	1.9221e-08	0.00271177	2.20108e-05
137970	unc5d		1			1.92358e-08
3118	hla-dqa2		3	3	3	1.92736e-08	0.00733429	4.85403e-05
9445	itm2b		4	2	3	1.94146e-08	6.51652e-05	9.64541e-07
3386	icam4		7	6	7	1.96355e-08	0.00377146	3.63168e-05
6535	slc6a8		8	1	5	1.97344e-08	0.0973567	8.26268e-05
8661	eif3s10		49	7	31	1.9762e-08	0.0719213	6.67051e-05
9904	rbm19		9	1	1	1.98828e-08	0.0224589	0.000348183
9465	akap7		3	2	3	1.99342e-08	0.00442785	0.000301528
793	calb1	1	12	2	6	1.99558e-08	5.04361e-07	6.9076e-08
57610	ranbp10		8	7	7	2.01291e-08	0.0104766	7.24943e-05
204	ak2		2	1	1	2.02381e-08	0.02284	0.00166368
23032	usp33		6	5	6	2.02542e-08	0.397705	5.28456e-05
5883	rad9a		36	17	23	2.03953e-08	0.00958502	0.0005261
26799	snord50a		3			2.05536e-08
8968	hist1h3f		109		53	2.0681e-08		4.24177e-05
9900	sv2a		15	1	14	2.08709e-08	0.00788616	2.30559e-07
1287	col4a5		15	11	11	2.09842e-08	0.000756214	2.36596e-05
8012	lccs1		1			2.12397e-08
1414	crybb1		1	1	1	2.13846e-08	0.0985335	0.000933119
3920	lamp2		5	2	5	2.14379e-08	0.000100788	6.04911e-07
5251	phex		30	1	4	2.16523e-08	0.170377	1.0736e-05
10750	grap		16	11	13	2.17526e-08	0.00220991	5.59052e-06
230	aldoc		2	1	2	2.17567e-08	0.00772962	2.29977e-05
4691	ncl		89	24	64	2.20069e-08	0.0521946	0.000523349
85345	krtap3p1		1			2.21712e-08
2064	erbb2	1	153	42	72	2.25297e-08	7.4627e-06	4.00679e-07
9444	qki	1	28	20	21	2.25358e-08	0.110118	0.000558401
118	add1		17	12	12	2.26803e-08	0.0114939	0.000143219
22978	nt5c2		106	5	15	2.27004e-08	0.195921	2.06516e-05
79400	nox5		3		1	2.28141e-08		2.4502e-06
642	blmh		10	6	7	2.28169e-08	8.73708e-05	5.17843e-07
1268	cnr1		50	6	17	2.29902e-08	0.02304	9.34574e-06
4824	nkx3-1		13	3	6	2.31042e-08	0.0019151	6.50714e-05
2675	gfra2		3	2	2	2.31086e-08	0.0023035	1.65176e-05
6001	rgs10		13	6	7	2.32349e-08	0.0319322	0.00106508
11315	park7		20	4	11	2.33585e-08	0.126919	0.000950175
80332	adam33		4	1	3	2.33935e-08	0.188873	1.02746e-05
9427	ecel1		2			2.34277e-08
675	brca2		39	17	26	2.34398e-08	0.00783951	0.00123947
6667	sp1		358	87	190	2.34767e-08	0.00416411	0.000146507
1491	cth		2			2.35141e-08
109	adcy3		6	2	3	2.36241e-08	0.00915115	1.18489e-05
652231	loc652231		2			2.37984e-08
6338	scnn1b		10	10	10	2.39616e-08	5.70803e-05	5.15283e-07
490	atp2b1		7	3	3	2.39801e-08	0.00480232	4.77534e-05
1080	cftr		137	20	47	2.41042e-08	0.000114349	2.59852e-08
6581	slc22a3		1			2.43587e-08
3597	il13ra1		5	5	5	2.44161e-08	0.000264797	1.48106e-07
4919	ror1		1			2.44449e-08
27031	nphp3		5	1	1	2.44725e-08	0.0731833	0.0216331
4905	nsf		63	22	35	2.46281e-08	0.0631028	0.000204376
26088	gga1		35	17	30	2.46613e-08	0.00108302	7.89955e-06
1978	eif4ebp1		36	16	25	2.47233e-08	0.0138211	0.00107252
8883	appbp1		5	5	5	2.48505e-08	0.00246083	5.85527e-07
16	aars	1	9	1	3	2.50538e-08	0.00251314	1.57555e-06
5662	psd		45	5	22	2.5109e-08	0.0968941	1.06845e-06
2798	gnrhr		9	2	2	2.51839e-08	0.0654159	0.0037846
1749	dlx5		35	6	11	2.5211e-08	0.0415478	0.00870027
84279	c2orf7		1	1	1	2.52607e-08	0.569482	4.30615e-05
136	adora2b		10	5	5	2.53202e-08	0.000208822	8.94532e-06
6557	slc12a1		7	2	2	2.53823e-08	0.0237706	0.000296262
558	axl		41	19	23	2.54759e-08	0.00286191	8.39425e-06
9201	dcamkl1		3		2	2.5486e-08		0.000643031
10059	dnm1l		12	5	8	2.56588e-08	0.00308477	2.40107e-05
79893	znf403		5	1	1	2.57028e-08	0.13364	0.00292659
5300	pin1		77	49	59	2.57125e-08	0.0711655	5.77172e-05
4493	mt1e		5		2	2.57201e-08		0.00038322
5225	pgc		89		11	2.5767e-08		0.00142446
7855	fzd5		8	5	7	2.58306e-08	0.0117698	4.54577e-05
90226	ucn2		38	2	17	2.61296e-08	0.188998	0.000632088
2812	gp1bb		3	3	3	2.62656e-08	0.0205924	0.000189159
7294	txk		260	8	68	2.6317e-08	0.0217993	0.000695465
6532	slc6a4		35	3	14	2.64306e-08	0.000414579	4.16971e-06
219699	unc5b		9	1	6	2.65009e-08	0.00509772	1.66739e-06
4288	mki67		13	5	9	2.6575e-08	0.210123	0.000296738
2355	fosl2		27	3	9	2.66358e-08	0.034615	3.31663e-05
3119	hla-dqb1		3	3	3	2.66411e-08	0.00650919	5.15511e-05
662	bnip1		6	5	6	2.66845e-08	0.00523539	0.00116351
857	cav1		210	72	133	2.66847e-08	0.00737909	0.000160716
5396	prrx1		17	5	6	2.67903e-08	0.009336	7.07672e-05
56155	tex14		1		1	2.68294e-08		0.000668841
784	cacnb3		2	2	2	2.6917e-08	0.00512225	0.000430255
57530	cgn		36	5	9	2.69295e-08	0.0392055	0.00636135
4534	mtm1		10	1	2	2.69314e-08	0.564785	0.000259962
79071	elovl6		2			2.70588e-08
25984	krt23		3		2	2.70785e-08		0.0150493
8139	gan		6	1	2	2.70904e-08	0.00253456	0.000345093
5922	rasa2		8	1	2	2.71179e-08	0.0202481	9.3498e-05
939	cd27		21	5	9	2.71619e-08	0.0492331	1.79877e-05
19	abca1		93	28	42	2.71974e-08	0.00378117	7.14507e-05
10581	ifitm2		7	2	3	2.72216e-08	0.108038	0.00478921
5879	rac1		415	87	147	2.73849e-08	0.0347675	0.00244141
545	atr		42	17	20	2.74018e-08	0.00807759	0.000237349
23327	nedd4l		37	12	23	2.74535e-08	0.0044814	0.00166928
4041	lrp5		28	7	13	2.74612e-08	0.00572556	1.73156e-06
3709	itpr2		5	4	5	2.76187e-08	0.0204576	0.000195875
25798	bri3		1	1	1	2.76385e-08	0.00173378	9.96956e-06
8518	ikbkap		36	23	25	2.77491e-08	0.205056	0.0115351
6809	stx3		20	12	16	2.78427e-08	0.000584337	3.21871e-05
7474	wnt5a		48	3	7	2.82058e-08	0.000468945	0.000603649
4160	mc4r		14	8	10	2.85051e-08	0.0200328	1.74194e-05
2304	foxe1		4	1	1	2.85583e-08	0.0122245	0.00339354
9410	wdr57		2	2	2	2.85716e-08	0.0116191	2.24594e-05
57524	caskin1		2	2	2	2.87038e-08	0.000667954	1.21432e-05
150	adra2a		16	8	11	2.87586e-08	0.00416773	0.000192621
1747	dlx3		17	1	2	2.91437e-08	0.00233327	6.64344e-05
253738	ebf3		1			2.92595e-08
4045	lsamp		1	1	1	2.93126e-08	0.00275424	5.23875e-06
55283	mcoln3		1			2.93681e-08
339345	nanos2		1			2.97178e-08
55227	lrrc1		7	5	6	2.99738e-08	0.000133304	1.27444e-05
167153	papd4		1			2.99852e-08
51444	rnf138		4	4	4	3.01413e-08	0.0821726	0.00671339
9028	rhbdl1		4			3.01512e-08
3495	ighd		3	2	2	3.0213e-08	0.000118186	1.02741e-06
656	bmp8b		5	1	1	3.02481e-08	0.0501911	0.00306052
5066	pam		12	4	4	3.03776e-08	0.00376588	0.00011511
29927	sec61a1		10	1	7	3.0423e-08	4.05641e-05	8.6734e-06
2258	fgf13		1	1	1	3.0575e-08	0.000613153	3.15629e-05
6423	sfrp2		9	3	3	3.05795e-08	0.00016493	7.18866e-06
126393	hspb6		7	2	6	3.06165e-08	0.0343003	0.00363473
27042	c1orf107		12	1	2	3.07215e-08	0.387295	1.95207e-05
79849	pdzd3		9	8	9	3.0735e-08	0.0155721	6.81603e-05
6565	slc15a2		3	1	3	3.08534e-08	0.0112128	4.12081e-05
2218	fcmd		2		1	3.08723e-08		0.00287302
961	cd47		36	11	16	3.11637e-08	0.00152912	7.58162e-06
101	adam8		9		2	3.13682e-08		7.90881e-09
6098	ros1		186	4	15	3.14374e-08	0.0136352	3.54557e-05
150677	otos		1			3.15284e-08
8304	happ		3			3.1631e-08
54933	rhbdl2		2	2	2	3.19051e-08	0.000157376	7.76625e-06
11336	exoc3		17	2	13	3.22599e-08	0.0378835	2.98563e-05
7013	terf1		49	23	39	3.25603e-08	0.00830314	0.000489746
2077	erf		5	5	5	3.26249e-08	0.000640715	1.20665e-05
8649	map2k1ip1		8	8	8	3.26676e-08	0.00209316	1.41692e-05
5818	pvrl1		31	6	14	3.27859e-08	0.000711819	0.000150262
7148	tnxb		9	2	4	3.28618e-08	0.0416924	0.00140178
4914	ntrk1		163	32	77	3.2951e-08	0.00716611	2.91414e-07
2782	gnb1		19	18	18	3.29952e-08	0.014283	0.000191879
5297	pik4ca		4	4	4	3.313e-08	0.00357988	1.25924e-05
4617	myf5		50	10	16	3.3175e-08	0.0119861	0.000553238
27230	serp1		3	3	3	3.32746e-08	2.28564e-06	3.33501e-08
23284	lphn3		1		1	3.3321e-08		0.000119415
6648	sod2	1	97	6	15	3.37013e-08	0.00344388	1.26321e-06
5176	serpinf1		32	2	5	3.37073e-08	0.101338	5.16751e-06
56899	anks1b		9	2	2	3.37252e-08	7.05005e-05	1.1452e-07
975	cd81		35	13	21	3.37348e-08	0.0228401	0.000777905
10017	bcl2l10		8	6	6	3.38246e-08	0.0037872	0.00461995
84816	rtn4ip1		4	4	4	3.3836e-08	0.0383571	0.000881244
5078	pax4		15		4	3.39213e-08		6.63196e-05
389058	sp5		2			3.39642e-08
9397	nmt2		3			3.39688e-08
6330	scn4b		1	1	1	3.40256e-08	0.00750243	9.6778e-06
6249	clip1		11	6	6	3.40594e-08	0.0266568	0.00990432
9782	matr3		5	4	4	3.44565e-08	0.208399	0.033721
57222	ergic1		2	1	2	3.46334e-08	0.568327	0.000765907
429	ascl1		39	6	11	3.46865e-08	0.00767151	8.27978e-05
3394	irf8		47	7	22	3.47996e-08	0.0294367	0.0108786
49854	znf295		55	2	17	3.48184e-08	0.0356821	0.0085603
4296	map3k11		44	14	22	3.48787e-08	0.0351035	8.37368e-06
7178	tpt1		19	8	13	3.53203e-08	0.068927	0.0047032
6188	rps3		9	1	1	3.54731e-08	0.14478	0.00885061
6752	sstr2		43	7	11	3.55313e-08	0.0229618	0.000348517
5551	prf1		39	3	6	3.55366e-08	0.000865292	0.000100937
5613	prkx		7	3	4	3.55778e-08	0.00213135	0.000241343
9254	cacna2d2	1	1			3.58099e-08
8678	becn1		6	5	5	3.62241e-08	0.00523855	0.000332694
84858	znf503		1		1	3.62713e-08		0.00047493
79054	trpm8		5		2	3.6328e-08		0.000136558
285489	dok7		1	1	1	3.65305e-08	0.0295065	1.50869e-05
57127	rhbg		4		2	3.65973e-08		2.94294e-08
6518	slc2a5		1			3.68856e-08
5530	ppp3ca		38	21	24	3.69298e-08	0.0127466	0.00262475
9568	gabbr2		8	5	5	3.70481e-08	0.0099383	5.39055e-05
404217	ctxn1		2			3.70756e-08
4208	mef2c		81	19	39	3.72514e-08	0.000109927	7.01363e-06
79033	prnpip		1	1	1	3.72603e-08	0.00300309	4.25587e-06
1365	cldn3		11	6	8	3.74156e-08	0.0537156	0.000285658
10507	sema4d		15	3	5	3.7692e-08	0.203366	0.0001161
2641	gcg		182	7	26	3.78235e-08	0.00246059	0.000123394
7473	wnt3		16	1	2	3.78442e-08	0.000102911	8.06986e-06
57523	kiaa1305		1	1	1	3.7856e-08	0.0535646	3.18858e-05
27101	cacybp		13	8	12	3.78885e-08	0.0361117	9.98543e-05
4609	myc		400	65	154	3.80628e-08	0.00194111	7.79103e-05
9241	nog		7	4	4	3.80814e-08	0.0884987	0.0164368
10371	sema3a		41	2	10	3.80906e-08	0.0107724	0.00248123
1642	ddb1		21	10	13	3.81162e-08	0.00791245	0.000550802
1859	dyrk1a		30	9	23	3.81217e-08	0.0143575	1.33507e-05
84539	mchr2		5	1	1	3.82167e-08	0.020641	0.0213025
9722	nos1ap		7	7	7	3.89468e-08	0.000305314	2.67902e-05
28959	tmem176b	1	1		1	3.90814e-08		3.66783e-09
3359	htr3a		17	2	2	3.92244e-08	3.55299e-05	5.20592e-08
57763	ankra2		5	3	3	3.93706e-08	0.000137055	9.01734e-07
3479	igf1		360	14	62	3.94409e-08	0.0434811	0.000619216
64100	elspbp1		40	2	12	3.94491e-08	0.00935048	0.00330438
58158	neurod4	1	8			3.95393e-08
5747	ptk2		311	81	136	3.96888e-08	0.00112113	1.67607e-06
6295	sag		49	3	24	4.0015e-08	0.0220348	0.00271028
1846	dusp4		19	7	8	4.07003e-08	0.000136078	3.34661e-08
3416	ide		14	6	11	4.07365e-08	0.000993677	1.41684e-05
6523	slc5a1		16	1	3	4.07622e-08	0.0174601	0.00215132
998	cdc42		309	83	139	4.07936e-08	0.0397074	0.000199295
23175	lpin1		4		2	4.10133e-08		0.00226909
27023	foxb1		2			4.10576e-08
51316	plac8		9	1	5	4.11685e-08	0.343091	4.88437e-05
2185	ptk2b		191	65	107	4.1229e-08	0.00300109	1.5621e-05
9352	txnl1		2	1	1	4.12666e-08	0.140162	0.00498893
57498	kidins220		8	8	8	4.12711e-08	0.00663219	7.49037e-06
10078	tssc4		2	2	2	4.1551e-08	0.00456124	4.33089e-05
1128	chrm1		22	3	6	4.15695e-08	0.0310123	0.00671112
3667	irs1		154	59	91	4.15969e-08	0.0143207	0.000829885
896	ccnd3		78	25	32	4.16522e-08	0.0891162	0.021925
9043	spag9		11	8	11	4.17122e-08	0.00115525	5.62737e-05
5062	pak2		42	21	30	4.18449e-08	0.0177442	0.000173572
4129	maob		4		1	4.19201e-08		0.00202173
11023	vax1		4		3	4.20663e-08		4.88811e-06
9407	tmprss11d		4		1	4.20928e-08		2.10984e-06
2013	emp2		14		8	4.23254e-08		0.000303982
151449	gdf7		13	1	1	4.23704e-08	0.0769838	0.0706062
5595	mapk3		281	111	147	4.24798e-08	0.000573221	1.50867e-05
7291	twist1		90	7	19	4.25654e-08	0.00626189	7.73106e-05
57092	pcnp		2	1	1	4.25995e-08	0.0854287	0.0085854
3084	nrg1		73	6	19	4.27841e-08	0.000821181	1.25579e-05
387	rhoa		409	64	133	4.30505e-08	0.000224007	4.20941e-05
6325	scn2a1		1			4.32304e-08
9474	atg5	1	4	3	3	4.3314e-08	0.000519591	1.70327e-06
26230	tiam2		3			4.34486e-08
2686	ggtl3		1	1	1	4.36651e-08	0.133299	0.0171016
3107	hla-c		19	14	14	4.38345e-08	0.0245707	0.000121105
8454	cul1		56	26	39	4.38745e-08	0.00644815	0.00373291
54500	sbs		2			4.41135e-08
2048	ephb2		47	28	39	4.41543e-08	4.31657e-05	2.09634e-07
11133	kptn		17	1	7	4.43414e-08	0.00965306	7.91633e-05
6558	slc12a2	1	26	2	10	4.44919e-08	0.000374671	7.40757e-07
26960	nbea		6	4	5	4.47596e-08	0.0023993	0.000275187
5048	pafah1b1		16	16	16	4.48969e-08	0.00212352	2.47943e-05
314	aoc2		7		1	4.49345e-08		0.00511388
1645	akr1c1		8		2	4.50356e-08		0.0026197
4153	mbl2		23	9	15	4.50905e-08	0.175925	0.000865515
5166	pdk4		10	2	4	4.53706e-08	0.0847477	0.00383261
8448	doc2a		3	3	3	4.59279e-08	0.000248707	1.14666e-05
391	rhog		34	17	20	4.60347e-08	0.048368	0.000366282
4519	cytb		19		7	4.61942e-08		0.00176126
6446	sgk		67	16	32	4.62193e-08	0.021692	3.21483e-05
6730	srp68		3	1	3	4.6352e-08	0.0597161	0.00724069
6750	sst		159	5	33	4.63953e-08	0.0268271	2.57553e-05
83697	slc4a9		1			4.65361e-08
8506	cntnap1		30	6	19	4.65824e-08	0.0239419	3.61909e-05
93650	acpt		2			4.6727e-08
683	bst1		3	1	2	4.68372e-08	0.02076	0.0013682
363	aqp6		3		1	4.69031e-08		0.00135997
79930	dok3		9	7	8	4.70136e-08	0.00849697	5.63786e-05
64221	robo3		1			4.7411e-08
5150	pde7a		3		1	4.74795e-08		4.5137e-07
80031	sema6d		4	1	3	4.76964e-08	0.0623516	0.000984161
59307	sigirr		11	8	8	4.77988e-08	0.168891	0.00380524
1822	atn1		94	88	92	4.78807e-08	0.0348274	7.26576e-05
6400	sel1l		3		2	4.79382e-08		4.33678e-10
285195	slc9a9		1		1	4.79897e-08		1.53246e-06
8578	scarf1		6	2	4	4.82936e-08	0.0019086	1.46264e-05
25970	sh2b1		18	7	10	4.83002e-08	0.0188415	0.00316289
5745	pthr1		26	7	14	4.83179e-08	0.0342826	7.86768e-06
84232	maf1		8	3	5	4.83628e-08	0.077332	0.000137582
7957	epm2a	1	6	2	4	4.87154e-08	0.000577416	6.95906e-06
25946	znf385		3			4.88012e-08
80310	pdgfd		1	1	1	4.89356e-08	0.0291526	0.000154889
54206	errfi1		9	3	4	4.90076e-08	0.00946504	0.000143243
1875	e2f5	1	16	7	11	4.90565e-08	3.88804e-05	2.54582e-07
80315	cpeb4		1			4.91295e-08
1836	slc26a2		1			4.92962e-08
7477	wnt7b		18	2	8	4.93395e-08	0.00401589	0.00148512
8787	rgs9		15	4	11	4.94474e-08	0.049098	0.00015343
3936	lcp1		6	5	6	4.9522e-08	0.0419607	0.000164879
9588	prdx6		6	2	2	4.96103e-08	0.2011	0.00627323
28996	hipk2		53	26	36	4.96655e-08	0.000339786	2.47931e-05
1947	efnb1		37	11	16	4.9969e-08	0.00038711	2.19325e-07
140738	tmem37		15		4	5.0002e-08		3.51972e-06
8848	tsc22d1		13	8	8	5.03658e-08	0.00608446	0.000229731
6415	sepw1		1		1	5.04556e-08		0.000241303
3492	igh@		20		4	5.05748e-08		8.43525e-08
1815	drd4		9	5	7	5.05773e-08	0.0018735	6.69777e-05
8850	pcaf		106	47	64	5.06963e-08	0.0082913	1.23768e-05
10818	frs2		58	20	33	5.07862e-08	0.0238071	0.000175704
41	accn2		9	4	5	5.07935e-08	0.00789157	2.9147e-05
292	slc25a5		7	3	4	5.11953e-08	0.081425	0.00102329
2271	fh		8	1	6	5.13773e-08	0.00988037	0.00213341
2674	gfra1		4	4	4	5.13797e-08	0.000296012	2.84068e-07
4012	lnpep		25	4	13	5.17283e-08	0.102282	1.04197e-05
3670	isl1		39	10	16	5.18073e-08	0.00385742	0.0110787
116113	foxp4		3	2	3	5.2003e-08	0.0345597	0.00909801
9562	minpp1		3	1	3	5.22418e-08	0.0446955	0.000159065
9868	tomm70a		6	2	4	5.22562e-08	0.0166704	0.000555913
3230	hoxd@		10			5.23125e-08
10523	cherp		1			5.24972e-08
4205	mef2a		48	19	31	5.29725e-08	0.000248577	2.73179e-07
4864	npc1		108		35	5.32612e-08		1.62605e-10
10935	prdx3		14	4	8	5.35454e-08	0.23174	0.026585
6007	rhd		18		9	5.37221e-08		0.00723729
3181	hnrpa2b1		10	6	8	5.38173e-08	0.125869	0.00374375
5778	ptpn7		7	4	5	5.39042e-08	0.00113093	9.51407e-06
488	atp2a2		24	6	6	5.40039e-08	0.00387662	4.03031e-05
4128	maoa		4		1	5.41405e-08		0.000589826
3073	hexa		8	1	4	5.43001e-08	0.0208753	0.0214516
23589	carhsp1		4	2	2	5.43774e-08	0.127632	0.00174767
10767	hbs1l		3		2	5.45944e-08		0.00168755
55024	bank1		3	3	3	5.51024e-08	0.00145084	2.86195e-05
1849	dusp7		3	3	3	5.54483e-08	0.00174546	1.53799e-06
29922	nme7		5	5	5	5.5843e-08	0.0701375	0.00051007
26548	itgb1bp2		2	1	1	5.71951e-08	0.0152009	4.20663e-05
4225	mep1b		12	12	12	5.72966e-08	0.00658199	0.000207523
2475	frap1		140	15	41	5.74872e-08	0.0546995	0.00138565
5304	pip		3	2	2	5.76138e-08	0.0152926	2.58412e-05
38	acat1		17		2	5.77121e-08		0.00280227
26824	rnu11		2		2	5.79213e-08		4.31452e-06
5052	prdx1		15	6	8	5.80917e-08	0.00362167	0.00014629
539	atp5o		3			5.80976e-08
3238	hoxd12		10	3	5	5.81726e-08	0.00479777	1.39453e-05
100	ada		45	7	15	5.84856e-08	0.00109436	0.000210556
8851	cdk5r1		24	20	23	5.85562e-08	0.000219679	0.000675266
2002	elk1		24	24	24	5.86192e-08	0.0084207	0.000106059
3726	junb		77	15	26	5.86748e-08	0.0014433	1.62838e-05
85450	kiaa1754		1	1	1	5.89288e-08	0.00298857	0.00013462
2900	grik4		4	1	3	5.91033e-08	0.00031793	7.71277e-07
10018	bcl2l11		90	12	28	5.92299e-08	0.000583259	1.71464e-05
2901	grik5		16	8	13	5.9333e-08	7.45084e-05	2.89203e-05
4040	lrp6		24	10	13	5.94282e-08	0.000365494	8.15358e-05
4287	atxn3		24	11	17	5.94963e-08	0.074817	0.0010498
7273	ttn		72	22	37	5.98942e-08	0.0109268	0.0023797
3357	htr2b		3	3	3	6.00284e-08	0.00035537	0.000322902
1610	dao	1	2	2	2	6.01466e-08	0.000347749	2.82265e-06
3671	islr		1			6.03989e-08
63974	neurod6		2	1	1	6.05049e-08	0.0225072	0.000174151
9108	mtmr7		2	1	2	6.06878e-08	0.228903	0.000172073
8527	dgkd		6	4	5	6.1023e-08	0.00420666	2.50308e-05
8671	slc4a4		9	4	4	6.15151e-08	0.00668086	0.000117209
9497	slc4a7		4	3	3	6.1565e-08	0.00768596	9.81564e-05
10141	c4orf6		4			6.1749e-08
5030	p2ry4		7		2	6.18946e-08		0.00025534
81542	txndc1		7		1	6.20687e-08		0.0317776
151742	ppm1l		25	1	13	6.2139e-08	0.00966998	0.000162997
8829	nrp1		45	17	27	6.23277e-08	0.00528918	1.59418e-05
84699	creb3l3		9	3	7	6.28019e-08	0.0846852	0.000378993
65010	slc26a6		3	1	2	6.33344e-08	0.0118574	9.5766e-06
27347	stk39		11	8	9	6.35888e-08	0.00095934	2.15607e-05
6502	skp2		80	25	41	6.362e-08	0.0545943	0.00437045
64859	obfc2a		3		1	6.36628e-08		0.00414426
6612	sumo3		26	19	23	6.37134e-08	0.0504663	0.0154761
3651	pdx1		53	8	27	6.37472e-08	0.0137985	9.66434e-06
83886	prss27		7		1	6.40771e-08		0.0028463
2987	guk1		4		1	6.47418e-08		0.00015105
7067	thra	1	36	29	29	6.48688e-08	0.00155604	3.54594e-05
3761	kcnj4		19	9	12	6.50017e-08	2.41405e-05	1.23459e-07
116833	anib1		12		1	6.53386e-08		6.17862e-05
3508	ighmbp2		31	1	6	6.5542e-08	0.342478	0.00131042
50802	igk@		2			6.61108e-08
51283	bfar		4	3	3	6.62251e-08	0.00339864	0.0001884
10435	cdc42ep2		3	3	3	6.63346e-08	0.0646446	9.68397e-05
10047	cst8		19		7	6.65499e-08		0.00123592
10124	arl4a		5	1	2	6.66243e-08	0.0537726	0.0109732
1982	eif4g2		14	10	11	6.67731e-08	0.00637636	0.000330586
6010	rho		67	9	27	6.71827e-08	0.0081368	9.53956e-05
3004	gzmm		4		3	6.75169e-08		7.37085e-05
3297	hsf1		92	31	48	6.77555e-08	0.00908094	0.00173127
7161	tp73		33	30	30	6.79183e-08	0.00630729	8.47315e-05
4646	myo6		25	7	17	6.79499e-08	0.000332306	3.56807e-07
23529	clcf1		6	2	2	6.81437e-08	0.100293	0.00391461
23678	sgk3		23	4	9	6.85801e-08	0.00399334	0.00108454
79902	nup85		5	5	5	6.86212e-08	0.0223227	0.000439962
8831	syngap1		21	13	13	6.87171e-08	0.000371456	1.69573e-06
57574	2009-03-04		1	1	1	6.89128e-08	0.0133799	3.25816e-05
80150	asrgl1		2		1	6.89814e-08		0.000342915
644314	mte		1			6.92159e-08
27087	b3gat1		18		10	6.93123e-08		1.31693e-06
448990	ps3		3		1	6.93749e-08		0.564188
9994	casp8ap2		15	5	10	6.94216e-08	0.0182504	0.00397573
6794	stk11		46	21	30	6.95432e-08	0.00407517	0.00118612
3481	igf2		103	16	23	6.98315e-08	0.010362	0.00111947
7780	slc30a2		1			6.98709e-08
28992	lrp16		1	1	1	7.0175e-08	0.000503457	4.11058e-06
864	runx3	1	32	10	16	7.06486e-08	0.000432301	3.36013e-05
902	ccnh		39	14	25	7.06765e-08	0.0181055	0.000158646
88	actn2		34	34	34	7.1009e-08	0.00118663	1.16885e-05
2055	cln8	1	8			7.17457e-08
2137	extl3		19		2	7.211e-08		2.94583e-05
1027	cdkn1b	1	178	36	55	7.22493e-08	0.00109396	2.764e-05
2060	eps15		56	28	45	7.23658e-08	0.00828574	0.000987065
2885	grb2		303	188	245	7.23877e-08	0.00448786	2.57454e-06
963	cd53		15	6	7	7.25385e-08	0.00175423	0.000309221
1993	elavl2		3	2	2	7.27805e-08	0.192491	0.19437
219790	plekhk1		9			7.33693e-08
9627	sncaip		20	12	17	7.34908e-08	0.00493399	0.00128269
5346	plin		17	2	7	7.36349e-08	0.0222499	0.000324639
3290	hsd11b1		4		2	7.39935e-08		0.000378454
2729	gclc		5		3	7.41534e-08		0.0126692
122953	jdp2		19	12	13	7.47979e-08	0.00065405	2.18522e-05
117065	prrxl1		7			7.51428e-08
4682	nubp1		4	1	1	7.52557e-08	0.0104251	0.00434381
84623	kirrel3		2	1	1	7.52782e-08	0.00994901	0.00114507
1501	ctnnd2		15	14	14	7.57025e-08	0.0115232	1.77355e-05
1812	drd1		30	10	15	7.57733e-08	0.00205891	2.03361e-05
26035	glce		2			7.59067e-08
4350	mpg		31	6	12	7.59801e-08	0.00792498	0.000242267
5105	pck1		42		15	7.64309e-08		0.000192763
5801	ptprr		8	4	6	7.65408e-08	0.00502252	7.67517e-06
51513	etv7		11	1	3	7.67656e-08	0.0462125	0.0344704
6880	taf9		67	29	43	7.7018e-08	0.040797	0.00542947
55486	parl		1		1	7.70489e-08		0.568192
2929	gsk1		1			7.71782e-08
79658	arhgap10		3	3	3	7.73187e-08	0.0404852	2.96125e-05
10472	znf238		3	2	3	7.76363e-08	0.0976021	1.16276e-05
26160	ift172		7	2	4	7.76436e-08	0.0794482	0.00229191
9563	h6pd		5		2	7.77308e-08		0.00270578
2182	acsl4		6			7.78046e-08
3397	id1		51	14	18	7.80323e-08	0.00171774	0.000513514
79659	dync2h1		3	1	1	7.82698e-08	0.575057	0.56133
51703	acsl5		7		1	7.8315e-08		0.00224803
3127	hla-drb5		2	2	2	7.84466e-08	0.00361079	3.39826e-05
79803	hps6		7	5	5	7.84531e-08	0.00491912	5.43167e-06
80896	npl		2		2	7.8757e-08		0.000215048
9575	clock		11	3	6	7.91668e-08	0.0856025	0.000358375
1285	col4a3		28	17	17	7.94445e-08	0.000653882	3.27789e-05
8685	marco		5	2	4	7.9624e-08	0.577621	0.00069427
10046	cxorf6		3			8.05114e-08
1587	adam3a		1		1	8.06144e-08		0.000118764
7392	usf2		29	7	14	8.06974e-08	0.00874177	0.000535901
5924	rasgrf2		10		4	8.08103e-08		5.0102e-07
84958	sytl1		9	3	5	8.10777e-08	0.00160548	7.82809e-05
3676	itga4		23	15	16	8.11835e-08	0.00572197	0.000211811
759	ca1		71		5	8.14106e-08		2.13506e-06
3113	hla-dpa1		2	2	2	8.14317e-08	0.0131842	3.21738e-05
144347	fam101a		2	2	2	8.1435e-08	0.012499	0.00302954
9107	mtmr6		4	1	1	8.16155e-08	0.225835	0.152696
4025	lpo		14		2	8.17077e-08		0.00294976
5987	trim27		35	21	21	8.19101e-08	0.0869757	0.0126449
5187	per1		37	9	15	8.21183e-08	0.00701948	0.00301622
9402	grap2		36	26	31	8.23984e-08	0.12372	6.12319e-05
51167	cyb5r4		1		1	8.26304e-08		3.09433e-06
6342	scp2		12	4	5	8.26356e-08	0.0239798	0.00305291
5917	rars		41	3	17	8.29783e-08	0.0569886	0.00370379
7234	trsp		1			8.32547e-08
358	aqp1		27	8	12	8.32724e-08	0.0332482	0.000114448
4094	maf		64	11	31	8.3304e-08	0.00236265	0.000198027
5036	pa2g4		19	11	15	8.34733e-08	0.00495974	0.000630609
54663	wdr74		1	1	1	8.34885e-08	0.00286546	0.000425539
3800	kif5c		11	6	9	8.45653e-08	0.00354058	0.00140058
6570	slc18a1		3		2	8.4808e-08		0.000158438
3645	insrr		10	2	6	8.49169e-08	0.0107473	0.00119992
25800	slc39a6		1			8.49864e-08
5931	rbbp7		24	17	19	8.49959e-08	0.0511833	0.0308879
8065	cul5		22	14	16	8.50224e-08	0.00165056	0.000317522
22881	ankrd6		4	2	2	8.55858e-08	0.00737057	0.00404374
950	scarb2		6	2	5	8.57091e-08	0.0280025	0.000186229
4602	myb		136	18	57	8.58075e-08	0.0148504	2.06907e-05
7476	wnt7a		28	3	6	8.60434e-08	0.0349098	5.07424e-05
5730	ptgds		60	8	17	8.61966e-08	0.0892088	0.0028342
1473	cst5		3	1	1	8.6271e-08	0.00402681	0.00275822
1767	dnah5		1			8.62719e-08
11138	tbc1d8		14	1	4	8.64304e-08	0.149081	0.00011636
23154	ncdn		10	2	3	8.64565e-08	0.0125876	0.00129522
3170	foxa2		71	8	30	8.6541e-08	0.0441774	0.0157835
29979	ubqln1		48	39	42	8.66717e-08	0.0391901	0.0194611
5327	plat		23	22	23	8.66847e-08	0.000131087	6.86767e-06
11073	topbp1		34	11	21	8.70109e-08	0.00655185	0.000474313
9695	edem1		3	1	1	8.71001e-08	1.89108e-06	1.29485e-08
9317	pter		4			8.74429e-08
847	cat		6	4	4	8.79332e-08	0.0554672	0.00445466
5585	pkn1		54	23	37	8.81821e-08	0.0220499	1.13182e-05
6504	slamf1		10	5	5	8.82879e-08	0.028664	4.2364e-05
5494	ppm1a		15	13	15	8.82882e-08	0.000174514	1.36199e-06
6237	rras		11	11	11	8.85906e-08	0.000961822	0.000138026
27235	coq2		3		1	8.86683e-08		0.00143894
6469	shh	1	162	5	20	8.87245e-08	4.85008e-05	2.16094e-07
4151	mb		17		6	8.91548e-08		4.99644e-05
5330	plcb2		6	6	6	8.92437e-08	0.000850254	0.000338237
2004	elk3		22	7	9	8.93511e-08	0.00545043	0.000452847
5589	prkcsh		7	6	7	8.95163e-08	0.000293309	2.14965e-05
8447	doc2b		4	3	3	8.95795e-08	0.000230933	1.38557e-05
10595	ern2		21		7	8.97752e-08		5.02108e-06
8900	ccna1		38	22	27	8.9865e-08	0.0165005	0.000366687
1874	e2f4		50	12	37	9.05674e-08	0.00412648	0.00119727
1203	cln5		5		1	9.11672e-08		0.00898193
3973	lhcgr		30	10	12	9.12669e-08	0.000844436	5.4097e-06
1795	dock3		15	3	8	9.12834e-08	0.0138403	4.89107e-07
5350	pln		46	7	19	9.14785e-08	0.106358	0.000429954
1081	cga		31	8	18	9.16075e-08	0.0532103	3.17257e-08
846	casr		30	6	10	9.21033e-08	0.0029373	2.62266e-05
84876	tmem142a		2	2	2	9.21753e-08	0.0142561	0.000274486
173	afm		15		7	9.25852e-08		6.21977e-05
885	cck		52	6	10	9.29973e-08	0.014746	0.00147447
10768	ahcyl1		4	1	2	9.30955e-08	0.00272606	2.13823e-05
388585	hes5		16	2	4	9.36263e-08	0.102471	0.0126468
4618	myf6		22	7	9	9.42345e-08	0.00356612	0.000250324
7143	tnr		16	6	10	9.46299e-08	0.000627197	3.12961e-06
9098	usp6		8	1	5	9.51323e-08	0.000493504	0.000609591
8788	dlk1		18	2	5	9.54365e-08	0.0118615	0.00239868
3693	itgb5		35	22	27	9.55746e-08	0.00201019	1.24187e-07
9743	rics		31	22	24	9.59706e-08	0.00187362	8.36126e-06
7547	zic3		8	1	1	9.62367e-08	0.00244543	7.65917e-06
10771	zmynd11		11	7	9	9.65774e-08	0.000754041	0.0003828
2128	evx1		7			9.68563e-08
2354	fosb		26	2	4	9.70274e-08	0.0130625	0.000124565
3145	hmbs		5	1	3	9.77931e-08	0.000224282	5.94001e-06
8936	wasf1		28	18	21	9.8228e-08	0.0140814	0.00021561
3652	ipp		9	1	4	9.8431e-08	0.0270905	0.00155327
9236	ccpg1		1			9.84483e-08
55167	msl2l1		6		3	9.85879e-08		0.000252309
83596	bcl2l12		1	1	1	9.882e-08	0.0105684	0.000344841
85439	ston2		8	5	6	9.92845e-08	0.00187373	0.000288574
9211	lgi1		6			9.96027e-08
8498	ranbp3		8	3	4	9.97238e-08	0.0134099	0.0191157
1031	cdkn2c	1	19	14	16	9.97645e-08	0.000488311	4.87304e-06
100034700	aa1		1		1	1.00061e-07		0.000334391
5294	pik3cg		135	15	34	1.00492e-07	0.00464021	1.74594e-05
1270	cntf		79	5	14	1.0099e-07	0.000335715	0.000464628
7008	tef		9	1	2	1.0134e-07	0.0143276	0.00184975
8930	mbd4		11	3	7	1.01613e-07	0.0233419	0.00216562
138429	pip5kl1		2	2	2	1.01664e-07	0.0163625	2.98437e-05
27232	gnmt		10	6	7	1.01749e-07	0.145888	0.00184366
53635	ptov1		5	4	5	1.0181e-07	0.0236323	7.64818e-05
3162	hmox1		109	4	11	1.01851e-07	0.00210575	0.000300028
10023	frat1		13	2	5	1.01951e-07	0.00153526	0.0011132
3399	id3		51	18	20	1.02048e-07	0.0595379	0.0175459
81551	stmn4		4	2	3	1.02107e-07	0.255367	0.0012922
7350	ucp1		38	2	5	1.0217e-07	0.0744278	1.17857e-06
9229	dlgap1		21	15	20	1.02392e-07	0.000133006	0.00012126
7262	phlda2		6		3	1.02556e-07		4.181e-06
84953	micalcl		1	1	1	1.02661e-07	0.148371	0.0301937
64802	nmnat1		1			1.02838e-07
23452	angptl2		2			1.02874e-07
9489	pgs1		10	2	5	1.03299e-07	0.151913	0.0113382
841	casp8		235	65	102	1.03492e-07	0.00205912	0.00012897
2548	gaa		9		3	1.03538e-07		0.0220322
23014	fbxo21		1	1	1	1.03922e-07	0.000408191	0.000119185
6539	slc6a12		3	1	2	1.04162e-07	0.00854442	4.79455e-05
10232	msln		67	1	23	1.04274e-07	0.0879803	0.014926
55646	lyar		4	2	2	1.04483e-07	0.0189106	0.0030719
56160	ndnl2		3		2	1.04659e-07		0.000446902
2348	folr1		2	1	2	1.0497e-07	0.0028583	0.000142774
7475	wnt6		14	1	1	1.05401e-07	0.000295256	2.37259e-05
4155	mbp	1	92	42	63	1.05671e-07	0.000221791	1.148e-06
10140	tob1		24	13	15	1.05822e-07	0.000171345	4.45162e-06
23005	mapkbp1		4	4	4	1.06162e-07	0.000872617	1.49051e-06
8515	itga10		1	1	1	1.06719e-07	0.0149493	3.50863e-05
1386	atf2	1	111	30	62	1.07175e-07	0.000255632	4.50642e-08
6397	sec14l1		1	1	1	1.07223e-07	0.000512978	3.99539e-06
5267	serpina4		4	3	3	1.07391e-07	0.00129419	8.57756e-05
5967	reg1a		8	1	2	1.07655e-07	0.0153438	0.0001285
23541	sec14l2		5	1	2	1.07727e-07	0.0107078	0.000268678
54102	clic6		4	3	3	1.07813e-07	0.0213782	0.00245057
2562	gabrb3		3	3	3	1.07952e-07	0.0258078	0.00032435
4481	msr1		27	1	8	1.0878e-07	0.0187442	7.00717e-06
27004	tcl6		1	1	1	1.09297e-07	0.0197665	0.000387393
187	agtrl1		3	1	2	1.09433e-07	0.567656	0.040299
9716	aqr		1			1.09674e-07
1638	dct		9		2	1.0993e-07		0.00370726
64840	porcn		13	6	6	1.10261e-07	1.67452e-05	1.71316e-06
57181	slc39a10		1			1.10282e-07
28514	dll1		51	10	18	1.10452e-07	0.0174279	0.000561662
7903	st8sia4		5	1	2	1.1049e-07	0.000702844	3.25739e-07
10265	irx5		3		2	1.10509e-07		0.00607746
57553	mical3		1	1	1	1.10587e-07	0.144168	0.02666
6093	rock1		34	22	26	1.10659e-07	0.0034223	2.96597e-08
2702	gja5		14	3	4	1.10846e-07	0.0183377	0.000600158
4923	ntsr1		14	2	6	1.111e-07	0.317084	7.95778e-05
8436	sdpr		9	3	3	1.11658e-07	0.00535167	0.00011509
1933	eef1b2		12	8	11	1.11921e-07	0.044451	0.000131902
9037	sema5a		6			1.12387e-07
5134	pdcd2		7	4	4	1.12917e-07	0.12468	0.00680521
412	sts		40		1	1.14158e-07		0.00399596
89777	serpinb12		1	1	1	1.14351e-07	0.00713237	6.62245e-05
79441	c4orf15		1		1	1.14524e-07		2.50029e-06
3694	itgb6		5	4	4	1.14691e-07	0.0199762	0.0103188
23639	lrrc6		1			1.15032e-07
9361	lonp1		17		6	1.15202e-07		0.00324126
120892	lrrk2		1		1	1.15366e-07		0.00202658
632	bglap		48	5	11	1.15602e-07	0.000693608	0.00062053
11076	tppp		4	3	4	1.15654e-07	0.0086523	0.000725216
1808	dpysl2		13	7	9	1.15856e-07	0.0290262	3.70532e-05
10725	nfat5		20	2	7	1.15977e-07	0.0350286	0.0459876
64399	hhip		4	3	3	1.1622e-07	0.0036622	1.23745e-05
3018	hist1h2bb		1	1	1	1.1631e-07	0.08196	0.00171924
5509	ppp1r3d		1	1	1	1.16492e-07	0.146235	0.000125693
2639	gcdh		1			1.16594e-07
8216	lztr1		2	1	1	1.16828e-07	0.0799007	0.0477449
396	arhgdia		31	14	24	1.17264e-07	0.127255	0.000588901
282706	g30		1			1.1736e-07
1082	cgb		4	3	4	1.17425e-07	0.0112132	1.01253e-05
23625	fam89b		30		10	1.17606e-07		2.12341e-05
5725	ptbp1		69	13	46	1.17676e-07	0.0259599	8.68171e-09
10991	slc38a3		7	1	4	1.17808e-07	0.0667627	0.000109736
22987	sv2c		2		1	1.17831e-07		0.000238378
3787	kcns1		1		1	1.17907e-07		0.000431625
1459	csnk2a2		197	70	169	1.18413e-07	0.0120147	4.98202e-07
2538	g6pc		8	1	2	1.18485e-07	0.00701763	0.00108427
51377	uchl5		8	3	7	1.18535e-07	0.00859127	5.60252e-06
9804	tomm20		21	15	18	1.18742e-07	0.0747307	0.00119845
79444	birc7		9	5	5	1.18766e-07	0.0174285	2.25571e-05
55437	als2cr2		7	5	6	1.19062e-07	0.00629519	0.00123186
7443	vrk1		8	1	5	1.19115e-07	0.00447453	0.000526932
9252	rps6ka5		48	25	30	1.19159e-07	0.0173322	0.000139486
5253	phf2		2			1.19706e-07
1523	cutl1		106	16	58	1.19724e-07	0.00290202	2.79836e-05
338328	loc338328		1		1	1.19755e-07		0.00107315
4909	ntf5		29	3	7	1.19975e-07	0.000546276	4.73969e-06
2926	grsf1		1			1.20188e-07
11261	chp		9	9	9	1.20749e-07	0.000728834	2.79975e-06
5137	pde1c		4			1.2078e-07
4951	ocm		3	1	1	1.21068e-07	0.270694	0.0552235
53358	shc3		26	10	16	1.21441e-07	0.000382687	2.67527e-08
23082	pprc1		10	1	1	1.21633e-07	0.000518071	5.09294e-05
80146	uxs1		1	1	1	1.21708e-07	0.0177815	0.000349521
1807	dpys		1	1	1	1.21931e-07	0.0251237	0.000194043
79065	atg9a		1	1	1	1.21949e-07	0.0265968	0.00028943
10863	adam28		6	1	3	1.22136e-07	0.0159258	4.79083e-05
155	adrb3		9	3	3	1.22245e-07	0.0427988	0.00055626
89876	c3orf15		1	1	1	1.22729e-07	0.0330511	0.0140713
492273	sec1		2			1.22731e-07
5623	pspn		3	1	2	1.22828e-07	0.567557	4.50787e-05
10400	pemt		2			1.23507e-07
29954	pomt2		2	1	2	1.23852e-07	0.558278	2.70674e-06
8740	tnfsf14		12	4	5	1.2402e-07	0.0731355	0.0206812
63925	znf335		1	1	1	1.24036e-07	0.003012	0.000873397
9376	slc22a8		9			1.2451e-07
55824	pag1		18	17	18	1.25176e-07	0.00689507	2.04441e-05
976	cd97		3	1	2	1.25278e-07	0.048068	0.000671995
10519	cib1		21	15	20	1.25411e-07	0.0135035	3.66253e-05
4978	opcml		2	1	2	1.25615e-07	0.00315719	4.74017e-06
23236	plcb1		12	12	12	1.26665e-07	0.000399984	5.97954e-05
9817	keap1		18	5	10	1.26746e-07	0.058449	0.000139441
10052	gja7		11	2	4	1.27214e-07	0.0116085	0.00659574
11070	tmem115		3		1	1.27844e-07		0.000173711
5478	ppia		36	12	18	1.29205e-07	0.137645	0.02212
55869	hdac8		12	4	10	1.3024e-07	0.0563037	0.00131956
140803	trpm6		1	1	1	1.30497e-07	0.00490477	0.00149268
4990	six6		12	2	2	1.30502e-07	0.0892882	0.0031677
51361	hook1		3	2	2	1.30851e-07	0.000836231	1.6122e-05
28923	igkv2-24		10		2	1.30994e-07		0.000351918
1432	mapk14		313	76	123	1.30997e-07	0.000157734	4.8837e-06
7301	tyro3		14	6	8	1.31078e-07	0.00843058	9.24435e-05
122876	gphb5		1	1	1	1.3149e-07	0.57192	0.00445581
26085	klk13		1	1	1	1.31516e-07	0.00675456	7.7813e-05
8536	camk1		20	9	13	1.31527e-07	0.00574567	0.000183847
5816	pvalb		21		12	1.31786e-07		2.49659e-07
514	atp5e		7		1	1.32104e-07		0.191783
57060	pcbp4		8	4	4	1.32384e-07	0.272535	0.129598
7707	znf148		22	4	10	1.3263e-07	0.017014	0.00431675
27242	tnfrsf21		12	1	3	1.32852e-07	0.00655917	0.00343475
6726	srp9		4	1	1	1.33312e-07	0.160749	0.0803282
4232	mest		2			1.33477e-07
115209	oma1		1		1	1.3372e-07		9.67838e-06
55636	chd7		6			1.34023e-07
5314	pkhd1		4	1	2	1.34298e-07	0.107017	0.0055608
57580	prex1		5		1	1.35829e-07		0.00019586
84342	cog8		7			1.36391e-07
8503	pik3r3		12	11	11	1.36979e-07	0.00368247	0.000526236
6452	sh3bp2		22	16	20	1.37377e-07	0.00740144	4.30114e-05
92304	scgb3a1		2	1	1	1.37432e-07	0.573506	0.00190722
340024	slc6a19		1			1.37451e-07
5576	prkar2a		30	30	30	1.38528e-07	0.00121867	8.50034e-07
2	a2m		33	27	29	1.38635e-07	0.000969215	9.34373e-05
5245	phb		35	14	22	1.38712e-07	0.0081772	0.000444478
5947	rbp1		23	13	16	1.38917e-07	0.00120003	0.000584096
53844	copg2it1		1			1.39012e-07
4734	nedd4		57	34	42	1.39171e-07	0.0414905	0.000662768
6927	tcf1		88	17	45	1.3962e-07	0.0283234	0.000488924
5825	abcd3		11	4	9	1.39708e-07	9.7623e-05	0.000155467
81029	wnt5b		9	2	3	1.39893e-07	0.000172161	5.45346e-06
9342	snap29		13	12	12	1.4011e-07	8.72319e-05	3.46032e-05
4645	myo5b		15	8	10	1.40289e-07	0.00264887	4.30421e-07
6902	tbca		1			1.40319e-07
55683	flj10081		1	1	1	1.40626e-07	0.0599932	0.00234264
257	alx3		3			1.41119e-07
84073	mycbpap		2	2	2	1.41424e-07	0.00329641	9.70358e-05
837	casp4		24	12	15	1.41703e-07	0.000634765	3.07389e-06
23654	plxnb2		5	4	4	1.42101e-07	0.167714	0.019804
9854	tmem24		1	1	1	1.42149e-07	0.000505752	5.3336e-06
55709	kbtbd4		1	1	1	1.42196e-07	0.173994	7.52037e-05
10039	parp3		1	1	1	1.42359e-07	0.00933053	0.00136897
10499	ncoa2		67	43	47	1.4276e-07	0.000516011	4.7857e-05
3811	kir3dl1		4	2	2	1.42801e-07	0.0697579	0.00391096
55504	tnfrsf19		10	5	5	1.42824e-07	0.110948	0.00921756
4233	met		37	36	36	1.42896e-07	0.0181257	8.44656e-06
79966	scd5		14		7	1.43235e-07		0.000277146
2207	fcer1g		8	8	8	1.43378e-07	0.00491628	4.38061e-05
1727	cyb5r3		7	3	4	1.4339e-07	0.0180478	0.000338567
501	aldh7a1		1	1	1	1.43524e-07	0.0156133	0.000199964
3077	hfe		21	3	8	1.439e-07	0.0150763	0.00825358
2533	fyb		20	13	18	1.44028e-07	0.0721795	0.000171691
23648	ssbp3		3	1	2	1.44293e-07	0.0501809	0.0174277
27284	sult1b1		1		1	1.44684e-07		0.000112945
7003	tead1		23	10	22	1.44858e-07	0.0147475	0.00702722
3192	hnrpu		28	21	23	1.44902e-07	0.00554337	0.000154001
22801	itga11		1	1	1	1.4548e-07	0.0149678	3.76793e-05
8114	iv		14		5	1.45668e-07		0.000339204
51046	st8sia3		1	1	1	1.45865e-07	0.000515953	1.38242e-07
1512	ctsh		9	4	5	1.45965e-07	0.00787063	8.9287e-05
27303	rbms3		1		1	1.46217e-07		0.027303
1571	cyp2e1		59	1	11	1.46783e-07	0.0698911	0.000435907
112476	prrt2		1	1	1	1.47741e-07	0.000908085	0.000170721
57144	pak7		12	7	8	1.47763e-07	0.478714	0.097891
4753	nell2		4	2	2	1.48788e-07	0.0530288	0.000394329
10566	akap3		10	7	9	1.49029e-07	0.0448842	0.000876281
3295	hsd17b4	1	1	1	1	1.50496e-07	0.00127965	9.65049e-06
23101	mcf2l2		2	1	1	1.50906e-07	0.0609936	0.0127125
55704	kiaa1212		1	1	1	1.51073e-07	0.0176591	0.000404965
4511	trnc		1			1.51346e-07
9732	dock4		2		1	1.51359e-07		0.00223456
1140	chrnb1		4	2	3	1.52142e-07	0.00941108	0.000389585
257313	uts2d		3	1	2	1.5221e-07	0.569458	0.0125679
6754	sstr4		3	2	3	1.53543e-07	0.0470843	0.000183693
10961	erp29		2	2	2	1.53906e-07	0.111866	0.000303562
8312	axin1		82	31	56	1.54005e-07	0.005101	0.00117909
22858	ick		8	1	4	1.54925e-07	0.0333762	0.000503894
7088	tle1		71	54	59	1.55095e-07	0.0515821	0.000655238
6721	srebf2		50	15	27	1.55526e-07	0.00159092	1.3595e-05
51727	cmpk		3	1	3	1.5554e-07	0.00166291	6.06042e-05
1002	cdh4		4	1	1	1.55626e-07	0.00292512	0.000200403
4888	npy6r		64		10	1.55942e-07		0.000288487
5933	rbl1	1	69	31	42	1.56217e-07	0.00047563	0.000597322
4772	nfatc1		66	6	26	1.56406e-07	0.000561444	6.92295e-06
9372	zfyve9		35	34	35	1.56867e-07	0.0181363	4.20111e-05
8682	pea15		18	16	16	1.57034e-07	0.000224784	4.76013e-06
4514	cox3		3	1	3	1.57267e-07	0.00488682	0.000107522
5341	plek		41	3	20	1.57341e-07	0.0744865	6.26847e-05
7399	ush2a		13	2	8	1.58378e-07	0.0142711	6.5993e-05
3001	gzma		28	5	10	1.58806e-07	0.00832612	0.000240682
26119	ldlrap1		17	6	10	1.59022e-07	0.000205727	7.55104e-07
26084	sgef		2			1.60409e-07
144245	alg10b		1	1	1	1.60907e-07	0.0309702	1.49999e-05
22823	mtf2		6	2	3	1.60908e-07	0.000219736	1.19002e-06
126669	she		1	1	1	1.61059e-07	0.0124097	2.27979e-05
4580	mtx1		85	1	10	1.61158e-07	0.556888	0.000306646
342372	pkd1l3		1			1.61421e-07
9628	rgs6		7	3	4	1.62524e-07	0.0416771	0.000873033
5915	rarb		13	5	6	1.6287e-07	0.00370923	0.00129056
7419	vdac3		2	1	2	1.63696e-07	0.0194451	0.000323607
6478	siah2		20	12	12	1.64725e-07	0.0454279	2.17067e-05
253430	ipmk		3		1	1.65015e-07		2.98018e-05
29763	pacsin3		12	12	12	1.6525e-07	0.00233969	4.0233e-06
6957	trb@		6			1.6705e-07
6663	sox10		59	25	33	1.67236e-07	0.0270062	0.0106307
10226	m6prbp1		19	5	12	1.67394e-07	0.000489553	0.000330804
11126	cd160		16		3	1.68532e-07		0.00773681
79174	creld2		2	2	2	1.68876e-07	0.188439	0.00209801
9567	gtpbp1		4	1	3	1.69682e-07	0.000187566	3.99288e-05
7200	trh		59	3	7	1.70147e-07	0.175397	0.000225556
81	actn4		29	26	27	1.70292e-07	0.0114222	3.82593e-05
6674	spag1		1	1	1	1.70389e-07	0.00270378	5.31984e-05
3046	hbe1		8	1	1	1.70551e-07	0.113705	0.0247894
9467	sh3bp5		7	5	5	1.71723e-07	0.000291879	2.85854e-07
1793	dock1		22	8	15	1.71844e-07	0.0593472	0.000150692
7222	trpc3		37	19	21	1.72077e-07	0.000151254	6.71157e-05
378464	morn2		1	1	1	1.72096e-07	0.169435	9.50159e-05
29106	scg3		2	1	2	1.72471e-07	0.0184784	5.33812e-07
2549	gab1		67	27	39	1.72708e-07	0.0115932	5.02345e-05
10062	nr1h3		61	7	11	1.72915e-07	0.0464001	0.0437829
23630	kcne1l		2			1.73815e-07
55003	pak1ip1		8	2	5	1.73828e-07	0.021388	0.000193361
6872	taf1		52	34	38	1.73888e-07	0.177478	0.00135997
4759	neu2		20		11	1.73897e-07		0.00112243
7051	tgm1		13	5	8	1.74604e-07	0.0813314	0.00220876
11319	ecd		18	1	6	1.74691e-07	0.0243548	0.00422117
220164	dok6		1	1	1	1.74875e-07	0.00538635	8.62116e-05
1141	chrnb2		3	3	3	1.74912e-07	0.184025	0.00222763
94120	sytl3		6	2	4	1.75928e-07	0.000234491	0.000127787
2583	b4galnt1	1	1		1	1.76208e-07		2.09092e-06
102	adam10		33	7	17	1.76759e-07	0.0191887	4.11333e-05
200958	muc20		2	1	1	1.76831e-07	0.0380002	0.000105543
27032	atp2c1		7			1.77342e-07
267	amfr		8	4	6	1.77715e-07	0.475156	0.00389378
29914	ubiad1		1			1.77843e-07
3324	hsp90aa2		8		3	1.78468e-07		7.2814e-05
221442	loc221442		1	1	1	1.78548e-07	0.0176699	0.000249391
54768	hydin	1	2		1	1.78637e-07		1.66273e-10
5144	pde4d		13	4	4	1.78672e-07	0.0513468	0.000560941
3790	kcns3		1	1	1	1.78772e-07	0.0196194	0.000437519
1000	cdh2		84	20	41	1.79568e-07	0.000763727	2.95549e-05
5896	rag1		22	4	6	1.80209e-07	0.0185284	0.0126184
9337	cnot8		8	6	6	1.80717e-07	0.00406764	0.000769956
2597	gapdh		96	39	60	1.81154e-07	0.00203925	7.87769e-06
8287	usp9y		3	1	1	1.81646e-07	0.00814736	0.000269785
1975	eif4b		18	5	9	1.81655e-07	0.0302491	0.00028969
7517	xrcc3		7	3	6	1.81811e-07	0.083236	0.0132959
84565	lcs1		23		7	1.82666e-07		4.14681e-07
284119	ptrf		3	2	2	1.82994e-07	0.0436422	0.00965824
50488	mink1		20	13	18	1.8321e-07	0.00149856	0.000466068
25913	pot1		11	3	9	1.83477e-07	0.0301527	0.000152005
571	bach1		1	1	1	1.83844e-07	0.00106472	5.11377e-05
120237	dbx1		10			1.83849e-07
6549	slc9a2		12	7	7	1.83914e-07	0.00493942	1.94425e-05
6261	ryr1		69	12	33	1.8417e-07	0.0231523	0.000221129
8213	bas		13		2	1.8453e-07		0.00838848
9200	ptpla		1			1.84925e-07
84947	serac1		1			1.85044e-07
283600	c14orf68		1			1.85583e-07
84287	zdhhc16		1	1	1	1.85677e-07	0.0131188	2.91795e-05
4852	npy		139	10	39	1.86096e-07	0.0246507	4.60114e-06
8335	hist1h2ab		1	1	1	1.86247e-07	0.0877121	0.00166191
51201	zdhhc2		9		3	1.87047e-07		7.88656e-05
176	acan		57	17	31	1.87983e-07	0.0175705	0.000967944
5711	psmd5		4	3	4	1.88135e-07	0.183737	0.00464833
254887	zdhhc23		2	1	1	1.88355e-07	0.000547787	0.000350354
3643	insr		139	74	92	1.88525e-07	0.00516277	0.000361367
4067	lyn		186	95	124	1.89148e-07	0.000786655	7.05324e-06
57447	ndrg2		8	2	3	1.89211e-07	0.145703	0.00100298
64805	p2ry12		14	1	2	1.89845e-07	0.106663	0.00156621
6195	rps6ka1		83	28	52	1.90006e-07	0.0223179	0.000906186
55902	acss2		7	1	1	1.90213e-07	0.536168	0.149892
917	cd3g		5	4	4	1.90813e-07	0.00418208	0.000661406
10117	enam		2			1.90825e-07
4680	ceacam6		7	2	2	1.92546e-07	0.0759417	0.00335169
8815	banf1		31	3	10	1.92639e-07	0.0318361	0.00240371
2625	gata3		83	7	26	1.9288e-07	0.0354118	0.00241513
275	amt		11			1.92917e-07
362	aqp5		11	1	5	1.93396e-07	0.082723	0.00535669
93107	kcng4		2	2	2	1.93419e-07	0.0196514	0.000404908
50846	dhh		4	3	3	1.93538e-07	0.0101291	2.97182e-05
4536	nd2		6	1	3	1.93864e-07	0.0429342	3.30168e-06
140628	gata5		10	2	5	1.94209e-07	0.0148101	0.0028185
56963	rgma		7	2	4	1.94811e-07	0.126642	0.000788774
7450	vwf		107	10	47	1.96337e-07	0.0358784	9.27513e-05
79446	wdr25		1	1	1	1.96612e-07	0.0716609	0.0033174
26251	kcng2		1	1	1	1.96762e-07	0.0188426	0.000362068
761	ca3		29		4	1.96795e-07		0.000599436
9700	espl1		7		3	1.97795e-07		0.0124727
117145	them4		2	1	1	1.97795e-07	0.0180225	0.000360336
5366	pmaip1		22	7	8	1.98021e-07	0.00893857	0.00479041
1176	ap3s1		7	6	6	1.99258e-07	0.0299815	0.00116942
22854	ntng1		3	1	3	1.99639e-07	0.00737296	1.3518e-06
2319	flot2		9	5	6	2.00968e-07	0.0119312	1.26297e-05
1167	cla3		3		1	2.01383e-07		0.569049
3339	hspg2		53	27	41	2.0143e-07	0.0218402	2.40717e-05
10645	camkk2		9	3	7	2.01498e-07	0.00206694	0.000447192
5570	pkib		3	2	3	2.01533e-07	0.000359158	2.65788e-05
138948	loc138948		1			2.02147e-07
85348	krt122p		4			2.02256e-07
8530	cst7		3	2	2	2.02403e-07	0.00342392	1.11557e-05
1729	diaph1		18	9	12	2.02662e-07	0.0140611	0.00345181
26228	brdg1		9	4	7	2.02684e-07	0.0298854	0.000237116
114609	tirap		24	14	15	2.03208e-07	0.0895097	0.00316069
2260	fgfr1		104	36	50	2.03432e-07	0.00213076	6.13466e-06
4436	msh2		33	11	19	2.03735e-07	0.0294206	0.0254626
5100	pcdh8		11	1	4	2.04333e-07	0.189508	0.000469548
2950	gstp1		30	6	13	2.05077e-07	0.0157415	6.65166e-05
10677	avil		7	1	4	2.05116e-07	0.00222635	0.00308629
6194	rps6		21	4	11	2.05159e-07	0.100965	0.00248116
10625	ivns1abp		7	5	5	2.05443e-07	0.0447053	0.00943183
50807	ddef1		18	8	10	2.05459e-07	0.0260433	0.00139006
4179	cd46		27	9	18	2.05815e-07	0.000746152	3.80709e-05
7757	znf208		1	1	1	2.06037e-07	0.00628368	0.000601871
10763	nes		84	3	18	2.06468e-07	0.000950786	7.29311e-05
51230	phf20		2		2	2.06687e-07		0.00194786
51268	pipox		2	1	1	2.06866e-07	0.0594387	0.000608175
5606	map2k3		55	12	24	2.08103e-07	0.00025965	1.0598e-05
2872	mknk2		10	5	9	2.08202e-07	0.00111026	1.9037e-05
10411	rapgef3		28	2	7	2.08513e-07	0.0165745	0.00186821
51177	plekho1		7	3	6	2.0915e-07	0.0547589	0.000395398
3223	hoxc6		8			2.09404e-07
151306	gpbar1		1			2.0948e-07
3211	hoxb1		26	7	13	2.09821e-07	0.000911055	0.000402197
3938	lct		34	2	8	2.09951e-07	3.97411e-05	7.30096e-07
4738	nedd8		32	18	25	2.10487e-07	0.000168102	0.00186522
1717	dhcr7		3			2.10531e-07
8867	synj1	1	23	18	21	2.10614e-07	0.00104077	3.12336e-06
3146	hmgb1		104	52	70	2.10986e-07	0.00752263	1.2229e-05
5139	pde3a		8		1	2.11348e-07		0.00953341
5510	ppp1r7		2		2	2.12189e-07		5.21831e-05
9324	hmgn3		1		1	2.12249e-07		0.000227261
10616	rbck1		6	1	3	2.12702e-07	0.0388495	0.00104817
7132	tnfrsf1a		114	42	56	2.1278e-07	0.0800377	0.020351
5782	ptpn12		31	31	31	2.12986e-07	0.0101418	8.20042e-05
116986	centg1		5	5	5	2.14865e-07	0.000676999	2.04834e-05
7984	arhgef5		1	1	1	2.15068e-07	0.00425977	8.45284e-05
6853	syn1		61	24	37	2.15196e-07	0.0214946	0.00054512
5625	prodh		2		1	2.15401e-07		0.0145727
4952	ocrl		11	5	7	2.15913e-07	0.0369706	0.000458457
17	aavs1		14		5	2.1669e-07		0.000794165
11343	mgll		2	1	1	2.17048e-07	0.13443	0.00279462
84105	pcbd2		3	1	3	2.17208e-07	0.0377009	9.7093e-06
7368	ugt8	1	4		2	2.17628e-07		5.90615e-07
10479	slc9a6		1	1	1	2.17911e-07	0.000751046	8.16072e-07
7716	vezf1		13		7	2.18025e-07		1.29167e-05
4242	mfng		5	4	4	2.18038e-07	0.0264672	2.64696e-06
3799	kif5b		27	12	21	2.18529e-07	0.0273396	6.55155e-06
3549	ihh		31	3	4	2.19002e-07	0.0100339	1.08248e-05
375616	crim2		4		2	2.19266e-07		0.00404471
5145	pde6a		1		1	2.19894e-07		1.44366e-05
8516	itga8		4	4	4	2.20047e-07	0.00331186	0.000242094
23092	arhgap26		10	4	4	2.21133e-07	0.0027307	6.99435e-05
135	adora2a		27	7	9	2.21581e-07	0.00201856	1.80675e-05
79901	cybrd1		1			2.22604e-07
5786	ptpra		21	11	14	2.22776e-07	0.00492878	2.05251e-07
7079	timp4		12	2	6	2.22969e-07	0.0205918	0.00745276
27241	bbs9		2		1	2.23301e-07		0.0629758
10221	trib1		5	4	4	2.23324e-07	0.00181515	1.25737e-05
81704	dock8		4	4	4	2.23622e-07	0.0672211	0.0046574
2012	emp1		17		6	2.23914e-07		0.000307362
3212	hoxb2		9	4	6	2.2414e-07	0.00649995	0.000277576
11081	kera		6		1	2.24415e-07		1.04012e-05
9175	map3k13		7	3	6	2.24759e-07	0.0416788	3.70439e-05
6779	stath		6	2	4	2.24862e-07	0.0342365	0.0108547
5609	map2k7		54	16	26	2.24898e-07	0.0019125	7.63036e-07
51450	prrx2		6	1	1	2.25165e-07	0.0421827	0.0191555
2629	gba		8	1	3	2.25254e-07	0.00236496	6.79647e-07
3732	cd82		42	21	24	2.26125e-07	3.70967e-05	5.52063e-08
996	cdc27		28	13	21	2.26224e-07	0.0139321	0.00131604
8976	wasl		20	20	20	2.26842e-07	0.0208124	5.81094e-05
1796	dok1		39	31	34	2.26901e-07	0.00120932	1.60127e-05
9267	pscd1		25	7	13	2.2697e-07	0.0016411	1.12005e-05
85413	slc22a16		8		6	2.27791e-07		0.000278771
57175	coro1b		2	2	2	2.28297e-07	0.00292994	5.22636e-05
57489	odf2l		4	4	4	2.28342e-07	0.0350395	0.000116285
1145	chrne		3	1	1	2.29025e-07	0.101209	0.0033285
10661	klf1		35	6	21	2.2947e-07	0.0104778	0.000419599
51129	angptl4		6		1	2.29583e-07		2.48231e-05
3111	hla-doa		1	1	1	2.29692e-07	0.00194493	0.00106446
51699	vps29		4	3	3	2.29736e-07	0.00412342	0.000652999
11270	nrm		8			2.30182e-07
3807	kir2ds2		8	2	3	2.30654e-07	0.0337586	0.000547569
11183	map4k5		9	7	8	2.30668e-07	0.0384909	6.57554e-05
10752	chl1		7		2	2.31968e-07		3.11139e-06
6540	slc6a13		2		2	2.32082e-07		0.000174245
81875	isg20l2		1	1	1	2.33709e-07	0.000278375	1.57581e-05
25897	rnf19		18	10	14	2.33805e-07	0.0250112	0.0089259
489	atp2a3		4	1	2	2.33888e-07	0.0227826	0.000534697
3788	kcns2		1		1	2.34161e-07		0.000429625
9623	tcl1b		5	3	5	2.34261e-07	0.0122411	0.000569245
9788	mtss1		9	3	6	2.34403e-07	0.0196317	4.70288e-05
23779	arhgap8		5	3	3	2.34993e-07	0.0254853	0.00021704
216	aldh1a1		9		1	2.35104e-07		0.00217244
8482	sema7a		3	1	1	2.35372e-07	0.569339	0.556671
7052	tgm2		52	27	35	2.354e-07	0.000976928	5.55829e-06
89792	gal3st3		1			2.36483e-07
2214	fcgr3a		12	12	12	2.36953e-07	0.00627706	1.51116e-06
10736	six2		7	4	5	2.37095e-07	0.110896	0.00709772
7544	zfy		1			2.37176e-07
2550	gabbr1		10	5	5	2.37185e-07	0.0459391	0.000856996
8470	sorbs2		16	16	16	2.37204e-07	0.0197718	9.07024e-05
3785	kcnq2		10	6	8	2.37632e-07	0.00768166	1.94424e-05
6036	rnase2		4	1	2	2.38145e-07	0.0672112	0.00125773
7041	tgfb1i1		35	20	29	2.38344e-07	0.0340347	0.00852601
10562	olfm4		6	1	3	2.38738e-07	0.00416043	0.000671805
5870	rab6a		45	16	27	2.39047e-07	0.0996973	0.0237782
5352	plod2		7			2.39322e-07
11325	ddx42		1	1	1	2.39792e-07	0.0151629	0.000223069
103	adar		14	2	7	2.39844e-07	0.061959	0.00116087
256297	ptf1a		4	1	1	2.4049e-07	0.0105439	0.00156693
63827	bcan		18	10	16	2.40885e-07	0.00931646	0.000983151
8878	sqstm1		44	32	35	2.42233e-07	0.00780517	0.00208379
9500	maged1		21	18	18	2.44459e-07	0.0575073	0.00191244
5306	pitpna	1	4	4	4	2.45427e-07	0.00159993	8.98139e-05
276	amy1a		3	3	3	2.45715e-07	0.0666194	0.000439453
4068	sh2d1a		16	11	11	2.45891e-07	0.00476047	1.70746e-06
10006	abi1		31	19	22	2.46084e-07	0.00314077	3.00409e-06
953	entpd1		3	1	2	2.47472e-07	0.00018153	1.68379e-09
731404	myc		13		3	2.47623e-07		0.000836355
5465	ppara		238	30	69	2.48345e-07	0.00336545	0.000191872
51246	scotin		3	1	2	2.48364e-07	0.00402047	0.00111377
84701	cox4i2		3	1	1	2.48683e-07	0.00377416	0.00178341
4097	mafg	1	21	12	16	2.49491e-07	0.000751626	7.41938e-05
5452	pou2f2		33	6	13	2.50129e-07	0.0977278	0.00139705
4217	map3k5		117	35	61	2.50137e-07	0.0312599	0.000267697
6267	s11		2		1	2.50345e-07		0.00332726
2138	eya1		9	6	6	2.5055e-07	0.0274178	0.00189909
8711	tnk1		1	1	1	2.51128e-07	0.00462413	8.31031e-05
55	acpp		2	2	2	2.51329e-07	0.000430616	1.96467e-05
4143	mat1a		40		12	2.52877e-07		0.000707321
3140	mr1		6		1	2.53851e-07		0.0191442
4234	mettl1		7	3	6	2.54142e-07	0.0255349	2.43439e-05
153090	dab2ip		5	2	3	2.54782e-07	0.00018967	3.17308e-07
2823	gpm6a		1	1	1	2.5679e-07	0.00244809	4.6568e-05
54360	cytl1		7		2	2.57025e-07		3.73226e-08
7306	tyrp1		66	2	27	2.57362e-07	0.00802645	3.11033e-06
[truncated: 4,330 more rows]
