# Supplementary material for: Looking at Cerebellar Malformations through Text-Mined Interactomes of Mice and Humans
Source: PLoS Comput Biol. 2009 Nov 6;5(11):e1000559. doi: 10.1371/journal.pcbi.1000559 (PMC2767227; doi:10.1371/journal.pcbi.1000559)
Supplement: Dataset S1 — All enrichment results. (0.20 MB ZIP) [file pcbi.1000559.s012.zip]

Archive with 25 entries (24 files):
- enrichment_results/Table A. enrichment_hprd-abnormal foliation.html
- enrichment_results/Table B. enrichment_hprd-abnormal vermis.html
- enrichment_results/Table C. enrichment_hprd-absent cerebellum.html
- enrichment_results/Table D. enrichment_hprd-all.html
- enrichment_results/Table E. enrichment_hprd-ataxia.html
- enrichment_results/Table F. enrichment_hprd-degeneration.html
- enrichment_results/Table G. enrichment_hprd-development.html
- enrichment_results/Table H. enrichment_hprd-small cerebellum.html
- enrichment_results/Table I. enrichment_physical-abnormal foliation.html
- enrichment_results/Table J. enrichment_physical-abnormal vermis.html
- enrichment_results/Table K. enrichment_physical-absent cerebellum.html
- enrichment_results/Table L. enrichment_physical-all.html
- enrichment_results/Table M. enrichment_physical-ataxia.html
- enrichment_results/Table N. enrichment_physical-degeneration.html
- enrichment_results/Table O. enrichment_physical-development.html
- enrichment_results/Table P. enrichment_physical-small cerebellum.html
- enrichment_results/Table Q. enrichment_whole-abnormal foliation.html
- enrichment_results/Table R. enrichment_whole-abnormal vermis.html
- enrichment_results/Table S. enrichment_whole-absent cerebellum.html
- enrichment_results/Table T. enrichment_whole-all.html
- enrichment_results/Table U. enrichment_whole-ataxia.html
- enrichment_results/Table V. enrichment_whole-degeneration.html
- enrichment_results/Table W. enrichment_whole-development.html
- enrichment_results/Table X. enrichment_whole-small cerebellum.html
- enrichment_results/
