# Supplementary material for: Looking at Cerebellar Malformations through Text-Mined Interactomes of Mice and Humans
Source: PLoS Comput Biol. 2009 Nov 6;5(11):e1000559. doi: 10.1371/journal.pcbi.1000559 (PMC2767227; doi:10.1371/journal.pcbi.1000559)
Supplement: Dataset S2 — Human network files. (5.50 MB DOC) [file pcbi.1000559.s013.zip]

Archive with 7 entries (6 files):
- individual_networks/H70-P0.9.txt
- individual_networks/H70-PL.txt
- individual_networks/H70-PL0.9.txt
- individual_networks/human_action.txt
- individual_networks/human_symbols.txt
- individual_networks/Supplementary Files Documentation.doc
- individual_networks/
