# Supplementary material for: Looking at Cerebellar Malformations through Text-Mined Interactomes of Mice and Humans
Source: PLoS Comput Biol. 2009 Nov 6;5(11):e1000559. doi: 10.1371/journal.pcbi.1000559 (PMC2767227; doi:10.1371/journal.pcbi.1000559)
Supplement: Dataset S2 — Human network files. (5.50 MB DOC) [file pcbi.1000559.s013.zip › individual_networks/H70-P0.9.txt]

100	100	1	5	9	bind	P	8	0.599	0.94237
100	1803	3	7	61	bind,colocalize	P	27032,27034,33	0.899	0.97682
100	353	1	1	1	degrade	P	45	0.591	0.94204
100	4860	1	1	1	catalyze	P	52	0.773	0.95994
100	5340	1	1	1	bind	P	56	0.663	0.94977
100	6284	1	1	1	bind	P	62	0.58	0.94008
100	7018	1	1	1	colocalize	P	66	0.143	0.91105
100	8850	1	1	1	bind	P	74	0.24	0.91708
100	920	1	1	1	bind	P	76	0.26	0.91856
10001	10575	1	1	1	bind	P	108	0.214	0.91514
10005	10005	1	1	1	colocalize	P	143	0.547	0.93815
10006	10006	1	1	1	bind	P	150	0.18	0.91294
10006	10163	4	5	11	bind,coimmunoprecipitate,colocalize	P	1571,1573,161,162	0.838	0.96836
10009	10664	1	1	4	bind	P	7972	0.861	0.97127
10009	57659	1	1	1	bind	P	254	0.614	0.94359
1001	10580	1	1	1	colocalize	P	7266	0.465	0.93215
1001	4868	1	1	1	colocalize	P	271	0.787	0.96157
1001	7082	1	1	1	colocalize	P	274	0.117	0.90772
10013	10376	1	1	7	deacetylate	P	288	0.156	0.91114
10014	11331	1	1	1	bind	P	342	0.705	0.95369
10014	93649	1	1	1	bind	P	407	0.595	0.9423
10015	10016	1	1	2	bind	P	418	0.745	0.95747
10016	10016	1	1	2	bind	P	421	0.391	0.92786
10016	120329	1	1	1	immunoprecipitate	P	422	0.423	0.92939
10016	553115	4	4	4	bind,form a complex,immunoprecipitate	P	129256,129257,435,438	0.965	0.98455
10020	55624	1	1	1	catalyze	P	693	0.351	0.92464
10022	339403	1	1	1	bind	P	72889	0.677	0.95095
10022	51289	2	2	2	bind	P	119034,705	0.928	0.97987
10022	59350	1	1	1	bind	P	145786	0.904	0.97693
10026	10026	1	1	1	bind	P	733	0.256	0.91819
1003	1003	2	2	2	degrade,dephosphorylate	P	739,740	0.681	0.95149
1003	1445	2	2	8	bind	P	19862,751	0.867	0.97262
1003	1495	1	1	2	coimmunoprecipitate	P	21267	0.865	0.97189
1003	1500	2	2	6	bind	P	21363,756	0.782	0.96089
1003	1832	1	1	5	colocalize	P	760	0.857	0.97024
1003	2119	1	1	1	colocalize	P	765	0.042	0.90229
1003	3791	2	2	2	attach,form a complex	P	768,88679	0.605	0.94299
1003	4316	1	1	1	degrade	P	102278	0.891	0.97623
1003	6464	1	1	1	bind	P	777	0.457	0.93141
1003	6714	1	1	2	phosphorylate	P	164985	0.135	0.90967
1003	7431	1	1	1	immunoprecipitate	P	189085	0.166	0.91203
1003	8502	3	3	7	bind,colocalize	P	201503,201504,789	0.964	0.98469
1003	8826	1	1	1	colocalize	P	206240	0.537	0.93716
10043	54472	4	4	10	bind,form a complex	P	126238,126239,837,839	0.827	0.96685
10045	10045	1	1	1	colocalize	P	869	0.19	0.91378
10048	28996	2	2	2	bind	P	61508,915	0.725	0.95614
10048	54994	2	2	2	bind,form a complex	P	128064,919	0.75	0.95785
10052	57369	1	1	1	colocalize	P	979	0.4	0.9279
10066	10067	1	1	2	coimmunoprecipitate	P	1097	0.923	0.97924
10083	49854	1	1	1	bind	P	114899	0.691	0.95371
10083	64072	2	2	6	bind	P	1162,156780	0.949	0.98284
10084	51729	2	2	2	coimmunoprecipitate,colocalize	P	1166,120877	0.844	0.96869
101	2208	1	1	1	cleave	P	1188	0.66	0.94952
101	351	1	1	1	cleave	P	1191	0.254	0.91793
10111	10111	1	1	1	form a complex	P	1229	0.645	0.94802
10111	11073	1	1	1	colocalize	P	10695	0.626	0.94579
10111	60561	3	4	6	bind,coimmunoprecipitate	P	1273,149433,149434	0.855	0.96955
1013	1497	1	1	1	colocalize	P	21317	0.869	0.97254
10133	10133	1	1	2	bind	P	1345	0.156	0.91114
10134	10134	1	1	1	coprecipitate	P	1371	0.04	0.90233
10134	130074	2	2	9	cleave	P	1386,16142	0.944	0.98203
10134	201562	1	1	2	colocalize	P	34692	0.582	0.94035
10134	55107	1	1	1	bind	P	1398	0.006	0.90035
10138	731404	1	1	1	bind	P	1444	0.475	0.93307
10142	51400	1	1	1	bind	P	119454	0.286	0.92045
10142	53405	3	3	6	bind,colocalize	P	123843,123844,1491	0.84	0.96847
10146	10146	1	1	1	bind	P	1499	0.151	0.91119
10146	11187	1	1	1	colocalize	P	11886	0.602	0.94275
10158	10232	1	1	1	phosphorylate	P	3004	0.913	0.97768
10163	10458	4	4	12	bind,colocalize,coprecipitate	P	1584,1585,6010,6012	0.952	0.98281
10166	10166	1	1	1	bind	P	1602	0.576	0.94018
1017	1017	1	1	7	phosphorylate	P	1621	0.068	0.9052
1017	1019	4	4	8	bind,form a complex,phosphorylate	P	1635,1636,1641,2044	0.907	0.97739
1017	1021	1	1	1	phosphorylate	P	1649	0.102	0.90681
1017	1022	2	2	5	phosphorylate	P	1654,2853	0.945	0.98267
1017	1026	3	4	8	bind,coprecipitate	P	1656,3369,3370	0.921	0.97896
1017	1027	7	9	24	attach,bind,coimmunoprecipitate,colocalize,coprecipitate,phosphorylate	P	1661,1662,1670,3557,3559,3561,3562	0.939	0.98098
1017	1030	1	1	1	bind	P	4597	0.19	0.91378
1017	1045	1	2	6	phosphorylate	P	1679	0.797	0.96288
1017	1119	2	4	10	bind	P	11944,1688	0.782	0.96089
1017	115426	4	4	8	bind,coimmunoprecipitate,phosphorylate	P	13569,13570,1690,1691	0.947	0.98252
1017	1163	2	2	13	bind	P	13660,1692	0.877	0.97337
1017	1164	1	2	2	bind	P	13668	0.837	0.96821
1017	1283	2	2	2	phosphorylate	P	15938,1697	0.638	0.94721
1017	142679	1	1	1	phosphorylate	P	1698	0.595	0.9423
1017	143384	1	1	1	bind	P	19492	0.231	0.91663
1017	1588	1	1	1	bind	P	23216	0.47	0.93241
1017	1874	1	1	1	bind	P	29410	0.943	0.98187
1017	1981	1	1	3	phosphorylate	P	1707	0.841	0.96862
1017	2033	1	1	1	coimmunoprecipitate	P	35086	0.088	0.90607
1017	2305	1	1	1	bind	P	46470	0.724	0.95615
1017	245711	3	3	5	bind,phosphorylate	P	1714,1715,50541	0.923	0.97924
1017	2778	1	1	2	phosphorylate	P	58461	0.935	0.98106
1017	3093	1	1	2	bind	P	66025	0.9	0.97677
1017	3265	1	1	1	bind	P	69073	0.692	0.95365
1017	338386	1	1	1	colocalize	P	1724	0.687	0.95303
1017	3398	1	1	2	phosphorylate	P	1725	0.789	0.96219
1017	4047	1	1	1	immunoprecipitate	P	95182	0.007	0.90032
1017	4067	2	2	3	bind,phosphorylate	P	95550,95551	0.902	0.97709
1017	4082	1	1	1	phosphorylate	P	1734	0.78	0.96092
1017	4088	1	1	3	phosphorylate	P	1735	0.527	0.9366
1017	4134	1	1	1	phosphorylate	P	1736	0.789	0.96219
1017	4137	1	1	1	phosphorylate	P	1738	0.746	0.95744
1017	4173	1	1	1	phosphorylate	P	1740	0.746	0.95744
1017	4193	1	1	1	phosphorylate	P	1743	0.506	0.93492
1017	4292	1	1	1	colocalize	P	1746	0.823	0.96695
1017	4594	1	2	2	phosphorylate	P	1750	0.711	0.95503
1017	4605	1	1	4	phosphorylate	P	1751	0.919	0.97888
1017	4654	1	1	12	phosphorylate	P	1754	0.724	0.95615
1017	4863	1	1	1	phosphorylate	P	1762	0.792	0.96267
1017	51013	1	1	3	bind	P	117636	0.712	0.95502
1017	5111	7	11	55	bind,colocalize,form a complex,immunoprecipitate,phosphorylate	P	118096,118099,118100,1771,1772,1777,1780	0.907	0.97739
1017	5241	1	1	1	phosphorylate	P	1783	0.616	0.94445
1017	5687	1	1	1	phosphorylate	P	1786	0.171	0.91216
1017	5933	3	3	7	bind,coprecipitate	P	145560,145561,1791	0.898	0.97668
1017	6117	1	1	1	phosphorylate	P	1805	0.341	0.9244
1017	6317	1	1	1	bind	P	153998	0.677	0.95095
1017	6331	1	1	1	phosphorylate	P	1808	0.812	0.96582
1017	6502	2	2	3	bind,coimmunoprecipitate	P	160153,160154	0.919	0.97888
1017	6749	1	1	1	phosphorylate	P	167530	0.674	0.95087
1017	6880	1	1	1	bind	P	171471	0.427	0.93002
1017	7157	1	1	4	phosphorylate	P	1822	0.792	0.96267
1017	7249	1	1	1	bind	P	184115	0.498	0.93472
1017	7294	1	1	1	catalyze	P	184988	0.003	0.90012
1017	7465	1	1	8	phosphorylate	P	189943	0.97	0.98552
1017	8099	2	2	3	coprecipitate	P	1830,195249	0.956	0.98324
1017	81620	1	1	8	phosphorylate	P	1832	0.816	0.96645
1017	8312	2	2	3	bind,phosphorylate	P	1835,1836	0.686	0.95304
1017	8317	1	1	1	phosphorylate	P	197651	0.889	0.97529
1017	8318	3	3	4	bind,coprecipitate	P	1839,1840,197690	0.622	0.94539
1017	84875	1	1	1	phosphorylate	P	1847	0.852	0.96951
1017	85417	1	1	2	coimmunoprecipitate	P	201943	0.725	0.95614
1017	8900	1	1	3	bind	P	207804	0.365	0.92557
1017	9134	1	1	1	bind	P	210198	0.919	0.97888
1017	9149	1	1	1	bind	P	210570	0.763	0.95898
1018	1869	1	1	1	bind	P	1948	0.776	0.96035
1018	9134	1	1	2	bind	P	1954	0.786	0.96148
10188	51429	3	5	5	catalyze,form a complex,phosphorylate	P	119688,1981,1984	0.983	0.99029
10188	51741	1	1	1	phosphorylate	P	1985	0.901	0.97694
10189	51428	1	1	1	bind	P	119514	0.423	0.92939
1019	1019	1	2	4	bind	P	2053	0.393	0.92784
1019	1021	2	3	6	bind	P	2076,2632	0.652	0.94888
1019	1022	1	1	1	phosphorylate	P	2080	0.588	0.94148
1019	1026	2	2	4	bind	P	2082,3382	0.871	0.97284
1019	1027	3	4	5	bind,coprecipitate	P	2086,2088,3584	0.932	0.98031
1019	1029	4	15	78	bind,coimmunoprecipitate,phosphorylate	P	2097,2107,3946,3948	0.872	0.97299
1019	10658	1	1	2	phosphorylate	P	2115	0.92	0.97905
1019	11140	2	3	5	bind	P	11221,2117	0.542	0.93764
1019	24142	1	1	1	bind	P	50503	0.264	0.91908
1019	3320	2	2	5	bind	P	2134,70992	0.895	0.97644
1019	4088	1	1	4	phosphorylate	P	2138	0.923	0.97924
1019	4654	3	3	10	bind,phosphorylate	P	106551,2145,2150	0.924	0.97938
1019	4656	2	2	2	bind,phosphorylate	P	106860,2153	0.569	0.93947
1019	4968	1	1	8	phosphorylate	P	2159	0.948	0.98292
1019	5111	4	5	8	bind,form a complex,phosphorylate	P	118106,118109,2163,2167	0.962	0.98388
1019	5716	1	1	8	bind	P	136659	0.869	0.97254
1019	5933	1	1	1	phosphorylate	P	2176	0.539	0.93769
1019	6900	1	1	1	bind	P	171806	0.264	0.91908
1019	81620	1	1	3	phosphorylate	P	2221	0.85	0.96954
1019	8531	2	2	4	bind,form a complex	P	201756,201757	0.784	0.96117
10196	121504	1	1	2	methylate	P	2243	0.675	0.95084
10199	10328	1	1	2	coimmunoprecipitate	P	4747	0.69	0.95357
10199	10436	1	1	1	coimmunoprecipitate	P	5753	0.811	0.96567
10199	11103	1	1	1	coimmunoprecipitate	P	10864	0.853	0.96946
10199	134430	1	1	1	coimmunoprecipitate	P	16734	0.742	0.95723
10199	27340	1	1	1	coimmunoprecipitate	P	57943	0.635	0.9472
10199	84135	2	2	2	coimmunoprecipitate	P	199658,2255	0.599	0.94237
102	1943	2	3	3	cleave,form a complex	P	2264,30610	0.963	0.98453
102	23077	1	1	1	colocalize	P	2267	0.705	0.95369
102	351	1	1	5	cleave	P	2269	0.595	0.9423
102	4179	1	1	1	cleave	P	2271	0.809	0.96537
102	862	1	1	1	bind	P	2286	0.42	0.92913
102	928	1	1	1	form a complex	P	213527	0.896	0.97681
102	960	1	1	1	catalyze	P	2289	0.727	0.95626
1020	10524	1	1	1	phosphorylate	P	2323	0.379	0.92618
1020	10763	3	3	18	coimmunoprecipitate,colocalize,phosphorylate	P	2325,2326,2332	0.929	0.98028
1020	10776	1	1	1	phosphorylate	P	2335	0.845	0.96902
1020	1400	1	1	1	phosphorylate	P	2338	0.745	0.95747
1020	1457	1	1	2	phosphorylate	P	20122	0.54	0.93766
1020	1641	1	2	8	phosphorylate	P	2340	0.954	0.98345
1020	1759	1	1	1	phosphorylate	P	2342	0.731	0.95646
1020	1808	1	1	7	phosphorylate	P	2343	0.906	0.97724
1020	1809	1	1	2	phosphorylate	P	2344	0.768	0.9592
1020	2064	1	1	3	phosphorylate	P	2347	0.797	0.96288
1020	2065	1	1	5	phosphorylate	P	2349	0.823	0.96695
1020	2534	1	1	1	coimmunoprecipitate	P	2358	0.26	0.91856
1020	2903	2	2	10	colocalize,phosphorylate	P	2365,2366	0.917	0.97835
1020	3064	1	1	1	phosphorylate	P	2367	0.468	0.93226
1020	3651	1	1	1	bind	P	2375	0.059	0.90399
1020	3725	1	1	1	phosphorylate	P	2379	0.728	0.95657
1020	4131	1	1	3	phosphorylate	P	2382	0.72	0.95544
1020	4133	1	1	1	phosphorylate	P	2383	0.411	0.92852
1020	4137	6	9	84	bind,catalyze,hyperphosphorylate,phosphorylate	P	2387,2388,2391,2399,97612,97616	0.966	0.98497
1020	4205	1	1	2	phosphorylate	P	2404	0.784	0.96117
1020	4208	1	1	1	phosphorylate	P	2407	0.622	0.94539
1020	4209	1	1	4	phosphorylate	P	2411	0.904	0.97693
1020	4741	1	1	2	phosphorylate	P	2413	0.711	0.95503
1020	49854	1	1	1	bind	P	114901	0.624	0.94549
1020	5127	1	1	5	phosphorylate	P	2420	0.933	0.98051
1020	5502	1	2	24	phosphorylate	P	2426	0.905	0.97732
1020	5524	1	1	2	phosphorylate	P	2428	0.509	0.93513
1020	5548	1	1	2	phosphorylate	P	2430	0.813	0.96596
1020	5602	1	1	5	phosphorylate	P	2437	0.916	0.97842
1020	5604	1	1	5	phosphorylate	P	2441	0.921	0.97896
1020	5747	1	1	24	phosphorylate	P	2448	0.934	0.98089
1020	5829	1	1	1	phosphorylate	P	2451	0.883	0.97471
1020	5924	1	1	1	phosphorylate	P	2459	0.611	0.94331
1020	6714	1	1	1	phosphorylate	P	2463	0.159	0.91124
1020	6774	1	1	1	phosphorylate	P	2466	0.75	0.95785
1020	6812	1	1	5	phosphorylate	P	2468	0.734	0.95657
1020	6853	1	1	1	phosphorylate	P	2471	0.801	0.96403
1020	7157	1	1	3	phosphorylate	P	2475	0.665	0.9499
1020	7294	1	1	1	phosphorylate	P	184989	0.657	0.94894
1020	7430	2	2	8	bind,phosphorylate	P	2478,2481	0.958	0.98354
1020	7431	1	1	2	phosphorylate	P	2483	0.242	0.91719
1020	7465	1	1	1	phosphorylate	P	189946	0.836	0.96787
1020	81565	3	4	21	colocalize,phosphorylate	P	195876,2488,2492	0.979	0.98874
1020	81928	1	1	2	bind	P	196610	0.854	0.9696
1020	84152	1	2	38	phosphorylate	P	2498	0.835	0.96771
1020	84687	1	1	3	phosphorylate	P	2500	0.906	0.97724
1020	8851	2	2	3	bind	P	207056,2505	0.591	0.94204
1020	8867	1	1	4	phosphorylate	P	2507	0.837	0.96821
1020	8936	1	1	1	phosphorylate	P	2509	0.854	0.9696
10203	10267	2	2	2	bind,phosphorylate	P	2524,3513	0.618	0.94501
10207	27134	2	2	3	bind	P	2574,57312	0.875	0.9729
10207	64398	2	3	3	bind	P	157703,2580	0.714	0.95533
10207	92359	2	2	3	bind	P	212524,2586	0.765	0.95908
1021	1021	1	1	1	bind	P	2638	0.2	0.91443
1021	1022	1	1	1	phosphorylate	P	2856	0.856	0.97007
1021	1026	1	1	1	bind	P	3387	0.506	0.93492
1021	1027	1	2	3	bind	P	3590	0.866	0.97224
1021	1029	2	10	33	bind	P	2646,3967	0.828	0.96683
1021	1032	1	1	1	bind	P	2653	0.423	0.92939
1021	11140	1	1	1	bind	P	11224	0.432	0.93036
1021	25793	1	1	1	bind	P	52786	0.801	0.96403
1021	5111	2	2	2	bind	P	118114,2665	0.846	0.96896
10210	11315	1	1	1	bind	P	12917	0.363	0.92544
10211	10618	1	1	2	colocalize	P	2713	0.59	0.94175
10211	53635	1	1	1	colocalize	P	2724	0.51	0.93511
10215	10215	1	1	1	bind	P	2749	0.732	0.95644
1022	1025	1	1	1	phosphorylate	P	2864	0.028	0.90122
1022	1029	1	1	1	coimmunoprecipitate	P	3977	0.49	0.93467
1022	11140	1	1	1	bind	P	2865	0.497	0.93473
1022	1283	2	2	26	hyperphosphorylate,phosphorylate	P	2866,2870	0.925	0.97934
1022	1981	1	1	1	phosphorylate	P	2874	0.943	0.98187
1022	2068	1	1	1	bind	P	2875	0.557	0.93963
1022	5111	1	1	1	bind	P	2887	0.569	0.93947
1022	5465	1	1	1	phosphorylate	P	2889	0.862	0.97124
1022	5917	1	1	1	phosphorylate	P	2890	0.968	0.98557
1022	7157	1	1	1	phosphorylate	P	2896	0.363	0.92544
10226	10618	1	1	1	bind	P	2931	0.72	0.95544
10226	10857	1	3	14	bind	P	2933	0.902	0.97709
10226	30816	1	1	1	bind	P	65502	0.481	0.93358
10226	50814	1	1	1	colocalize	P	117084	0.84	0.96847
10228	10577	1	1	1	colocalize	P	2975	0.912	0.97732
10228	143187	2	2	3	coimmunoprecipitate	P	19040,2977	0.6	0.94264
10228	51272	1	1	1	coimmunoprecipitate	P	118974	0.589	0.94177
10228	57120	1	1	1	bind	P	2978	0.405	0.92814
10232	10232	1	1	1	bind	P	3010	0.268	0.91957
10232	10657	1	1	5	phosphorylate	P	3027	0.944	0.98203
10232	10763	1	1	2	phosphorylate	P	3029	0.879	0.9737
10232	140453	1	1	1	bind	P	18596	0.735	0.9567
10232	64506	1	1	2	catalyze	P	3061	0.666	0.95006
10232	652070	1	2	2	bind	P	161208	0.538	0.93745
10232	91754	2	2	3	catalyze,phosphorylate	P	3077,3078	0.963	0.98453
10238	26503	1	1	1	bind	P	55127	0.881	0.974
1024	1283	1	1	5	phosphorylate	P	3100	0.671	0.95076
1024	5111	2	2	2	bind,phosphorylate	P	118123,3102	0.658	0.94891
10241	50628	1	1	1	colocalize	P	3113	0.817	0.96642
10243	10243	1	1	1	bind	P	3116	0.075	0.90558
10243	11337	3	3	6	bind,colocalize	P	13068,13070,3125	0.739	0.95677
10243	140679	1	1	1	colocalize	P	18672	0.375	0.926
10243	23229	2	2	2	bind,colocalize	P	3133,47692	0.895	0.97644
10243	375790	1	1	2	colocalize	P	3144	0.322	0.92223
10243	57468	1	1	1	colocalize	P	138584	0.16	0.91158
1025	10614	2	2	3	coimmunoprecipitate	P	3163,7485	0.347	0.92443
1025	125050	1	1	1	bind	P	15362	0.078	0.90568
1025	1283	2	3	30	catalyze,phosphorylate	P	3169,3175	0.834	0.96775
1025	29969	1	1	1	coimmunoprecipitate	P	64058	0.686	0.95304
1025	3569	1	1	1	synergize	P	3187	0.268	0.91957
1025	4318	1	1	1	bind	P	3191	0.456	0.93142
1025	5111	1	1	2	bind	P	118125	0.656	0.94895
1025	55107	1	1	1	phosphorylate	P	3204	0.42	0.92913
1025	5524	1	1	3	dephosphorylate	P	128610	0.559	0.93959
1025	5606	1	1	1	coprecipitate	P	3208	0.725	0.95614
1025	6502	1	1	1	coimmunoprecipitate	P	160160	0.555	0.93964
1025	6829	2	2	15	bind,phosphorylate	P	3214,3216	0.799	0.96337
1025	8812	2	2	4	bind,form a complex	P	206087,206088	0.512	0.93523
10250	10250	1	1	1	bind	P	3242	0.235	0.91696
10250	10657	1	1	1	immunoprecipitate	P	3245	0.176	0.91261
10250	10921	1	1	1	coimmunoprecipitate	P	10000	0.561	0.93952
10250	23524	2	2	3	bind,form a complex	P	3251,48845	0.772	0.95996
10252	81848	1	1	1	bind	P	3278	0.147	0.9111
10253	10253	1	1	1	bind	P	3285	0.079	0.90593
10253	81848	1	1	1	bind	P	3314	0.189	0.91352
10254	10617	1	1	1	bind	P	7524	0.91	0.97723
10254	57559	1	1	2	bind	P	139415	0.837	0.96821
10256	11186	5	5	8	bind,coimmunoprecipitate,colocalize,form a complex	P	11833,11835,3343,3344,3345	0.933	0.98051
1026	1027	2	2	3	bind,immunoprecipitate	P	3403,3596	0.719	0.9553
1026	1647	2	2	2	bind	P	24758,3414	0.752	0.95777
1026	4217	2	2	3	bind,coimmunoprecipitate	P	100009,3427	0.812	0.96582
1026	5111	2	5	23	bind	P	118129,3437	0.877	0.97337
1026	7157	1	3	3	bind	P	180035	0.42	0.92913
1026	7709	1	1	4	bind	P	192166	0.29	0.92093
10265	79191	1	1	1	bind	P	3489	0.5	0.93485
10266	10268	1	1	1	bind	P	3497	0.745	0.95747
10267	10268	1	1	1	bind	P	3519	0.341	0.9244
1027	1027	2	2	3	degrade,phosphorylate	P	3604,3615	0.705	0.95369
1027	10762	2	2	2	bind,coimmunoprecipitate	P	3629,8743	0.621	0.94544
1027	10987	1	1	1	bind	P	3633	0.436	0.93042
1027	2908	1	1	1	phosphorylate	P	3666	0.33	0.92352
1027	3098	1	1	1	phosphorylate	P	66049	0.625	0.94548
1027	4221	1	1	3	bind	P	100320	0.573	0.9395
1027	4297	1	2	5	bind	P	101757	0.904	0.97693
1027	5111	2	4	6	bind	P	118133,3691	0.943	0.98187
1027	5604	1	1	1	phosphorylate	P	133234	0.663	0.94977
1027	6195	1	1	1	phosphorylate	P	151039	0.77	0.95965
1027	6233	1	1	3	degrade	P	151397	0.881	0.974
1027	63973	1	1	1	bind	P	3733	0.893	0.97657
1027	6502	4	5	8	bind,degrade,ubiquitinate	P	160164,160167,160173,3738	0.895	0.97644
1027	7249	1	1	1	degrade	P	184122	0.887	0.97517
1027	7514	1	1	1	bind	P	190770	0.557	0.93963
1027	8661	1	1	1	bind	P	204087	0.057	0.90374
1027	9149	1	1	1	phosphorylate	P	210572	0.864	0.97117
10270	10270	1	1	1	bind	P	3781	0.352	0.92463
10270	26292	1	1	1	bind	P	54561	0.224	0.91567
10272	10272	1	1	1	bind	P	3791	0.092	0.90639
10273	10611	1	1	1	bind	P	3800	0.108	0.90712
10282	10652	1	1	26	form a complex	P	7686	0.874	0.97299
10282	51272	1	1	1	coimmunoprecipitate	P	118976	0.652	0.94888
10282	90196	1	1	1	bind	P	208710	0.652	0.94888
10285	57819	3	3	3	attach,bind,colocalize	P	3877,3878,3879	0.717	0.95527
10287	10755	3	3	9	bind,coimmunoprecipitate,form a complex	P	8641,8642,8643	0.903	0.97701
10287	11075	1	1	1	bind	P	3898	0.531	0.93699
10287	149420	1	1	1	phosphorylate	P	21210	0.975	0.98736
10288	10859	1	2	5	bind	P	9651	0.85	0.96954
1029	10040	1	1	1	bind	P	812	0.816	0.96645
1029	10043	1	1	2	bind	P	835	0.351	0.92464
1029	1029	1	1	1	coprecipitate	P	4001	0.5	0.93485
1029	10419	1	1	1	bind	P	5664	0.601	0.94263
1029	10524	1	1	1	coimmunoprecipitate	P	6714	0.544	0.93789
1029	128408	1	1	1	bind	P	16049	0.615	0.94404
1029	1378	1	1	1	bind	P	4068	0.58	0.94008
1029	1488	1	1	1	coimmunoprecipitate	P	4071	0.447	0.9311
1029	1869	3	5	8	bind,degrade	P	28807,4081,4084	0.912	0.97732
1029	1871	1	1	1	bind	P	29335	0.406	0.92842
1029	1877	2	2	3	bind,form a complex	P	4106,4108	0.916	0.97842
1029	2091	1	1	1	colocalize	P	39898	0.429	0.93028
1029	2114	1	1	2	bind	P	40264	0.047	0.90262
1029	2185	1	1	1	bind	P	41957	0.468	0.93226
1029	23413	2	2	2	bind,immunoprecipitate	P	4125,48305	0.444	0.93085
1029	26088	2	2	2	bind	P	4131,53845	0.615	0.94404
1029	3312	1	1	3	phosphorylate	P	4169	0.965	0.98455
1029	3643	3	5	8	coimmunoprecipitate,coprecipitate,form a complex	P	4177,4178,83958	0.944	0.98203
1029	4049	2	2	3	bind	P	4188,95215	0.468	0.93226
1029	4149	1	1	1	form a complex	P	4192	0.075	0.90558
1029	4193	9	21	100	bind,coimmunoprecipitate,colocalize,coprecipitate,degrade,form a complex	P	4197,4201,4202,4204,4205,4208,98529,98531,98532	0.969	0.9857
1029	4194	5	5	12	bind,colocalize,degrade,form a complex	P	4234,4237,99054,99056,99057	0.71	0.95487
1029	4286	1	1	3	bind	P	101165	0.567	0.93952
1029	4609	8	8	15	bind,coimmunoprecipitate,colocalize,coprecipitate,form a complex,immunoprecipitate,synergize	P	105248,105258,4256,4259,4260,4262,4264,4265	0.956	0.98324
1029	4869	5	8	17	bind,colocalize,coprecipitate	P	112751,112753,112756,4288,4290	0.957	0.98342
1029	5111	1	1	1	bind	P	4311	0.447	0.9311
1029	5132	1	1	1	bind	P	119188	0.088	0.90607
1029	5338	1	1	1	bind	P	4324	0.268	0.91957
1029	57026	1	1	1	methylate	P	136220	0.007	0.90032
1029	5862	1	1	1	bind	P	4354	0.563	0.9395
1029	6279	1	1	1	bind	P	153281	0.36	0.92521
1029	63891	1	1	1	bind	P	4402	0.07	0.90527
1029	6900	1	1	1	bind	P	171807	0.063	0.90436
1029	7038	1	1	1	bind	P	4425	0.514	0.93551
1029	7157	4	6	9	bind,degrade,form a complex,synergize	P	180089,4441,4449,4455	0.87	0.9729
1029	7841	1	1	1	bind	P	193030	0.013	0.90044
1029	84687	1	1	1	coimmunoprecipitate	P	200851	0.309	0.92148
1029	8925	1	1	1	bind	P	4510	0.332	0.92391
1029	9261	1	1	4	phosphorylate	P	213356	0.927	0.9797
1029	9266	1	1	2	bind	P	213398	0.229	0.91626
1029	9267	2	3	4	bind	P	213444,4514	0.527	0.9366
10291	10946	2	3	8	bind	P	10179,4528	0.912	0.97732
10298	121504	1	1	2	phosphorylate	P	4548	0.768	0.9592
103	104	1	1	1	bind	P	4581	0.613	0.94329
103	105	1	1	1	form a complex	P	6457	0.672	0.95092
103	1523	1	1	1	bind	P	21851	0.358	0.92498
103	7341	1	1	2	colocalize	P	4596	0.111	0.9071
1030	5111	1	1	1	phosphorylate	P	4607	0.48	0.93345
10302	10302	1	1	1	coimmunoprecipitate	P	4609	0.508	0.935
1031	1032	1	1	1	synergize	P	4673	0.915	0.97848
10313	23621	1	1	1	colocalize	P	49889	0.222	0.91571
10316	10874	1	3	5	bind	P	9702	0.858	0.97097
10320	10320	1	1	1	bind	P	4679	0.283	0.9202
10320	10365	1	1	1	bind	P	4839	0.644	0.94771
10320	22806	2	2	2	bind,colocalize	P	44894,4690	0.867	0.97262
10320	55278	1	1	2	bind	P	129084	0.016	0.90055
10360	10360	1	1	1	form a complex	P	4832	0.081	0.90589
10365	10524	1	1	1	bind	P	4845	0.393	0.92784
10365	11059	2	3	5	bind,degrade	P	10625,10627	0.92	0.97905
10369	29113	1	1	1	coimmunoprecipitate	P	4923	0.468	0.93226
10369	57120	1	1	1	coimmunoprecipitate	P	136450	0.804	0.9648
10370	10611	1	1	2	bind	P	4929	0.814	0.96612
10370	29072	1	1	1	bind	P	4936	0.572	0.93951
10370	51430	1	1	1	bind	P	4942	0.468	0.93226
10371	10512	1	1	4	bind	P	4972	0.532	0.93724
10371	80031	1	1	1	bind	P	5029	0.511	0.93509
10376	10565	1	1	1	colocalize	P	7159	0.091	0.90628
10379	10379	1	1	1	bind	P	5066	0.167	0.91213
1038	7465	1	1	1	phosphorylate	P	5106	0.561	0.93952
10388	50511	1	1	1	immunoprecipitate	P	5113	0.367	0.92555
1039	4609	2	2	6	bind,coimmunoprecipitate	P	5132,5133	0.855	0.96955
1039	5585	1	1	1	phosphorylate	P	130477	0.943	0.98187
1039	7465	1	1	1	phosphorylate	P	5145	0.789	0.96219
10392	64127	2	2	2	bind	P	157059,5169	0.605	0.94299
10398	10398	1	1	4	phosphorylate	P	5245	0.538	0.93745
10398	389031	1	1	3	phosphorylate	P	90690	0.825	0.96688
10399	22927	1	1	1	bind	P	5286	0.711	0.95503
10399	28915	1	1	9	bind	P	61166	0.679	0.95121
10399	65108	1	1	1	bind	P	160495	0.352	0.92463
10399	84676	4	4	8	bind,colocalize,form a complex	P	200802,200803,200804,5400	0.932	0.98031
104	27173	1	1	1	phosphorylate	P	5418	0.457	0.93141
104	5604	5	8	18	bind,coimmunoprecipitate,colocalize,coprecipitate,phosphorylate	P	133237,133243,5426,5427,5429	0.958	0.98354
10401	10401	1	1	1	bind	P	5441	0.084	0.90599
10401	11315	1	1	1	bind	P	12919	0.63	0.94621
10413	10413	1	1	1	phosphorylate	P	5581	0.197	0.9143
10413	219409	1	2	4	bind	P	5589	0.561	0.93952
10418	22915	2	2	4	bind	P	45309,5637	0.481	0.93358
10418	27087	1	1	1	colocalize	P	5641	0.607	0.94311
10419	25804	1	1	1	methylate	P	5672	0.183	0.91291
10419	79084	1	1	1	bind	P	193491	0.846	0.96896
10420	11034	1	1	3	phosphorylate	P	5696	0.903	0.97701
10421	10421	1	1	1	bind	P	5697	0.455	0.93143
10426	10844	2	2	5	bind	P	5708,9492	0.872	0.97299
10427	90196	1	1	1	bind	P	208711	0.696	0.95359
10431	10452	1	1	1	coprecipitate	P	5936	0.502	0.93482
10431	10469	1	1	1	bind	P	6205	0.734	0.95657
10431	56993	1	1	1	bind	P	5744	0.54	0.93766
10435	23433	1	1	1	bind	P	5751	0.745	0.95747
10438	10438	1	1	1	phosphorylate	P	5754	0.311	0.92174
1044	1045	1	1	1	bind	P	5828	0.45	0.93104
1044	51176	6	6	7	bind,coimmunoprecipitate,synergistic interaction,synergize	P	118661,118662,5776,5778,5780,5781	0.913	0.97768
10440	55107	1	1	1	catalyze	P	5797	0.564	0.93945
10445	54984	1	1	1	colocalize	P	128059	0.711	0.95503
1045	1046	1	1	1	synergize	P	5842	0.782	0.96089
1045	158835	2	2	2	bind	P	23255,5843	0.544	0.93789
1045	5891	1	2	5	bind	P	5865	0.845	0.96902
1045	6476	2	2	2	bind	P	159254,5869	0.648	0.94797
1045	9314	1	1	1	bind	P	5877	0.861	0.97127
10452	10469	1	1	1	coprecipitate	P	6212	0.965	0.98455
10452	56993	1	1	1	form a complex	P	5943	0.286	0.92045
10454	23118	1	1	1	coimmunoprecipitate	P	5972	0.828	0.96683
10458	497659	1	1	1	bind	P	114870	0.639	0.94733
10459	51455	3	4	6	bind,form a complex	P	119781,119785,6059	0.919	0.97888
10466	57511	1	1	1	immunoprecipitate	P	139193	0.25	0.91746
1048	1088	1	1	1	bind	P	6262	0.884	0.97489
10491	64175	1	1	1	form a complex	P	157293	0.347	0.92443
10492	10492	2	2	2	bind,coprecipitate	P	6310,6311	0.572	0.93951
10497	22999	2	2	5	bind	P	46218,6332	0.838	0.96836
10497	23025	1	1	1	bind	P	46300	0.555	0.93964
10498	10919	3	3	5	synergistic cooperation,synergize	P	6352,6353,9947	0.932	0.98031
10498	121504	1	1	1	methylate	P	6355	0.756	0.9585
10498	26986	1	1	1	methylate	P	6375	0.235	0.91696
1050	1051	1	1	4	bind	P	6465	0.79	0.96253
1050	9370	1	1	1	bind	P	6479	0.676	0.95097
10507	27289	1	1	1	bind	P	57535	0.248	0.91749
1051	1051	1	2	5	bind	P	6532	0.884	0.97489
1051	1385	1	1	1	bind	P	6543	0.607	0.94311
1051	1649	3	3	4	bind,coprecipitate,immunoprecipitate	P	24864,24865,6546	0.932	0.98031
1051	2033	1	1	1	bind	P	35119	0.881	0.974
1051	2118	1	1	1	bind	P	40384	0.715	0.95531
1051	2353	1	1	1	bind	P	48862	0.471	0.93267
1051	3297	2	2	14	bind	P	6556,69524	0.876	0.97324
1051	3569	1	1	5	bind	P	6561	0.769	0.95917
1051	3725	1	2	2	bind	P	86386	0.825	0.96688
1051	3866	1	1	1	bind	P	6571	0.283	0.9202
1051	5106	1	1	1	bind	P	6578	0.154	0.91115
1051	5594	1	1	1	phosphorylate	P	130981	0.628	0.94606
1051	5917	1	1	1	bind	P	145238	0.641	0.94732
1051	6688	1	1	1	synergize	P	6591	0.657	0.94894
1051	6774	2	2	2	bind,phosphorylate	P	168620,6592	0.594	0.94233
1051	7124	2	2	2	bind	P	176945,6594	0.682	0.95163
1051	9370	1	1	1	bind	P	6597	0.677	0.95095
10516	11117	1	1	2	bind	P	11090	0.694	0.95362
10517	54926	1	1	1	bind	P	127992	0.326	0.92342
1052	1649	1	1	1	coprecipitate	P	24867	0.933	0.98051
1052	2027	1	4	4	bind	P	6673	0.756	0.9585
1052	5159	1	1	1	bind	P	6682	0.48	0.93345
10521	29110	1	1	1	phosphorylate	P	62465	0.712	0.95502
10524	10524	3	3	10	coimmunoprecipitate,colocalize,phosphorylate	P	6723,6724,6734	0.93	0.98022
10524	653361	2	2	2	bind,coimmunoprecipitate	P	6844,6845	0.644	0.94771
10526	10527	1	1	1	bind	P	6905	0.268	0.91957
10527	10527	1	1	1	bind	P	6908	0.534	0.9372
10527	28891	1	1	1	bind	P	61046	0.434	0.93047
10527	79258	1	1	1	bind	P	193691	0.782	0.96089
10537	51667	3	3	4	bind,degrade	P	120698,120700,6942	0.796	0.96274
10540	23299	1	1	1	bind	P	47830	0.518	0.93574
10540	65108	3	3	8	bind,coimmunoprecipitate	P	160496,6969,6970	0.844	0.96869
1055	1630	1	1	1	bind	P	24190	0.542	0.93764
1055	25830	1	1	1	catalyze	P	52989	0.017	0.90068
1055	27284	1	1	1	catalyze	P	57534	0.447	0.9311
1055	3713	1	1	1	attach	P	85593	0.376	0.92597
1055	3931	1	1	1	catalyze	P	91395	0.734	0.95657
1055	6819	1	1	1	catalyze	P	170073	0.858	0.97097
10553	57522	1	1	1	bind	P	7064	0.669	0.95031
1056	2494	1	1	4	bind	P	50893	0.587	0.94135
1056	54808	1	1	1	bind	P	7110	0.37	0.9258
10563	11162	1	1	1	bind	P	7126	0.616	0.94445
10564	10565	1	1	1	immunoprecipitate	P	7163	0.586	0.94136
10564	23265	1	1	1	colocalize	P	7146	0.759	0.9586
10566	53340	1	1	1	bind	P	123479	0.899	0.97682
10577	79947	1	1	1	immunoprecipitate	P	7259	0.567	0.93952
1058	2305	1	1	3	bind	P	46473	0.391	0.92786
10585	29954	2	2	2	colocalize,form a complex	P	64032,7279	0.867	0.97262
1059	2305	1	1	2	bind	P	46476	0.037	0.90186
1060	6233	1	1	1	degrade	P	151412	0.459	0.9314
1060	79003	1	1	2	colocalize	P	193407	0.782	0.96089
10602	23433	1	1	1	bind	P	7345	0.835	0.96771
10605	26986	2	2	9	bind	P	56536,7351	0.897	0.97674
10605	51247	2	2	4	bind	P	118916,7354	0.622	0.94539
10611	10611	1	3	3	bind	P	7375	0.453	0.93115
10611	11332	1	1	1	bind	P	7388	0.531	0.93699
10611	26160	1	3	3	bind	P	54017	0.802	0.96413
10611	56956	1	1	1	bind	P	136036	0.811	0.96567
10614	124790	1	1	2	bind	P	7495	0.372	0.92591
10614	125050	1	1	2	bind	P	7499	0.554	0.93965
10617	26994	1	1	1	bind	P	56620	0.829	0.96699
10617	27183	2	2	2	bind	P	57416,7531	0.887	0.97517
10617	57132	1	1	1	bind	P	7547	0.148	0.9112
10618	203447	1	1	1	colocalize	P	35973	0.651	0.9489
10618	26088	1	2	2	colocalize	P	53847	0.429	0.93028
10618	51172	1	1	1	colocalize	P	118654	0.433	0.93048
10618	55607	3	3	4	bind,colocalize	P	129830,7564,7565	0.877	0.97337
10618	55676	1	1	1	colocalize	P	129937	0.446	0.93096
10626	121504	1	1	1	bind	P	7591	0.722	0.95572
10640	10952	1	1	1	coimmunoprecipitate	P	7643	0.129	0.90935
10640	149371	1	1	2	bind	P	21196	0.829	0.96699
10640	54536	2	2	2	bind,coprecipitate	P	126511,126512	0.904	0.97693
10640	55770	1	1	1	bind	P	130084	0.836	0.96787
10640	60412	1	1	1	bind	P	149148	0.618	0.94501
10645	64506	1	1	1	phosphorylate	P	7671	0.54	0.93766
10652	51272	2	2	3	coimmunoprecipitate,form a complex	P	118978,118979	0.827	0.96685
10656	150094	1	1	1	phosphorylate	P	21429	0.12	0.90806
10656	200186	1	1	3	phosphorylate	P	34340	0.917	0.97835
10656	202559	1	1	3	bind	P	34974	0.697	0.95357
10657	10657	2	2	3	bind,phosphorylate	P	7722,7727	0.71	0.95487
10657	10750	2	2	4	bind	P	7734,8624	0.876	0.97324
10657	11193	1	1	1	bind	P	12065	0.239	0.91709
10657	150094	4	4	14	bind,coimmunoprecipitate,colocalize,phosphorylate	P	21434,21435,21436,21440	0.98	0.98887
10657	23360	1	1	1	bind	P	48039	0.696	0.95359
10657	91746	4	5	7	bind,coimmunoprecipitate,colocalize	P	210881,7764,7765,7766	0.896	0.97681
10658	10658	2	4	7	bind,phosphorylate	P	7771,7776	0.507	0.93488
10658	25801	1	1	1	bind	P	52828	0.36	0.92521
1066	1406	1	1	2	bind	P	18602	0.577	0.94014
10661	51327	1	2	2	bind	P	7936	0.601	0.94263
10663	58191	1	1	1	bind	P	141915	0.837	0.96821
10664	10664	1	1	3	bind	P	7979	0.191	0.91377
10664	25942	2	2	4	bind	P	53253,7997	0.872	0.97299
10664	283120	1	1	2	bind	P	7999	0.678	0.9511
10664	91833	1	1	1	bind	P	8029	0.102	0.90681
10666	10923	2	2	5	bind	P	10085,8037	0.855	0.96955
10666	29101	2	2	3	bind	P	62277,8047	0.632	0.9468
10673	115650	2	5	18	bind	P	13603,8074	0.721	0.95559
10673	23491	2	4	15	bind	P	48684,8081	0.861	0.97127
10673	23495	2	6	24	bind	P	48740,8084	0.68	0.95133
1068	57822	1	1	1	colocalize	P	140630	0.335	0.92427
1069	6880	1	1	1	dephosphorylate	P	171479	0.825	0.96688
1069	7508	2	2	3	bind,form a complex	P	190703,8191	0.844	0.96869
1069	8679	1	1	1	bind	P	204732	0.317	0.92228
107	55869	1	1	1	phosphorylate	P	8215	0.653	0.94884
1070	50820	1	1	1	bind	P	117089	0.547	0.93815
1071	2494	1	1	2	bind	P	50898	0.061	0.90424
1071	4023	1	1	1	synergize	P	8285	0.904	0.97693
1071	5360	1	1	1	bind	P	8292	0.055	0.9035
1071	7015	1	1	2	bind	P	173996	0.524	0.93652
10730	10730	1	1	1	coimmunoprecipitate	P	8364	0.139	0.91043
10730	11162	1	1	1	bind	P	8370	0.898	0.97668
10730	342184	1	1	1	degrade	P	8378	0.577	0.94014
10730	55107	4	8	26	bind,catalyze,degrade,form a complex	P	128211,8386,8387,8388	0.754	0.95805
10736	10736	1	1	1	bind	P	8467	0.417	0.9289
10749	11099	2	2	2	bind,coprecipitate	P	8576,8577	0.89	0.97606
1075	3003	1	1	1	cleave	P	8602	0.552	0.93953
1075	55107	1	1	1	bind	P	8610	0.605	0.94299
1075	80144	1	1	1	cleave	P	8623	0.53	0.93669
10752	27087	1	1	1	bind	P	57146	0.553	0.93966
10762	10762	1	1	1	bind	P	8744	0.654	0.94898
10763	29107	1	1	1	bind	P	8814	0.371	0.92593
10766	51366	3	3	3	bind,coprecipitate	P	119357,8946,8947	0.825	0.96688
10768	55107	1	1	1	bind	P	8957	0.36	0.92521
10773	10773	1	1	1	bind	P	8981	0.5	0.93485
10775	79897	1	1	1	bind	P	194128	0.482	0.93401
10783	84959	1	1	3	phosphorylate	P	9021	0.707	0.95478
10783	91754	5	5	14	bind,catalyze,form a complex,phosphorylate	P	210902,210903,210907,9023,9024	0.928	0.97987
1080	10294	1	1	1	coprecipitate	P	9042	0.784	0.96117
1080	10399	3	3	5	bind,coimmunoprecipitate,colocalize	P	5275,9044,9045	0.915	0.97848
1080	1385	1	1	1	bind	P	9103	0.35	0.92469
1080	1601	1	1	1	coimmunoprecipitate	P	9112	0.57	0.93942
1080	1827	1	1	1	bind	P	27462	0.387	0.92726
1080	22941	1	1	1	bind	P	45846	0.561	0.93952
1080	2923	1	1	1	colocalize	P	9126	0.555	0.93964
1080	29927	2	2	2	bind,immunoprecipitate	P	9129,9130	0.574	0.93964
1080	3301	2	2	6	bind,coprecipitate	P	69771,9133	0.517	0.9356
1080	3308	1	2	2	bind	P	69880	0.441	0.93045
1080	3312	3	3	7	bind,form a complex	P	70726,9143,9146	0.393	0.92784
1080	3320	3	3	5	bind,immunoprecipitate	P	71009,9149,9150	0.456	0.93142
1080	4646	1	1	1	coimmunoprecipitate	P	9169	0.555	0.93964
1080	5174	2	2	3	coimmunoprecipitate,colocalize	P	121032,121033	0.509	0.93513
1080	5524	1	1	3	dephosphorylate	P	128622	0.442	0.93059
1080	5593	1	2	3	phosphorylate	P	130944	0.029	0.90132
1080	57120	1	1	2	bind	P	136452	0.535	0.93718
1080	6233	1	1	2	colocalize	P	151415	0.522	0.93615
1080	7020	2	2	4	bind	P	174205,9221	0.838	0.96836
1080	80331	4	5	10	bind,colocalize,coprecipitate	P	194720,194724,194725,9233	0.821	0.96682
1080	9351	3	3	4	bind,immunoprecipitate	P	214322,9253,9254	0.795	0.96278
1080	9368	6	11	36	bind,coimmunoprecipitate,form a complex,immunoprecipitate	P	214663,214665,9259,9261,9263,9264	0.961	0.98376
10801	55752	1	1	1	bind	P	9279	0.811	0.96567
10809	56910	1	1	1	bind	P	135968	0.653	0.94884
10811	124056	2	2	5	bind,immunoprecipitate	P	15235,9322	0.821	0.96682
10817	10818	1	1	1	bind	P	9344	0.604	0.943
10817	27289	1	1	1	coimmunoprecipitate	P	9351	0.066	0.90497
10817	79158	1	1	1	bind	P	9365	0.088	0.90607
10818	10818	1	1	1	phosphorylate	P	9379	0.621	0.94544
10818	27289	1	1	1	coimmunoprecipitate	P	9400	0.114	0.90709
1082	1082	1	1	1	bind	P	9453	0.085	0.90596
1082	3708	1	1	2	bind	P	85489	0.471	0.93267
10841	10841	1	1	3	bind	P	9478	0.317	0.92228
10845	10845	1	1	1	bind	P	9502	0.343	0.92437
10845	50945	1	1	2	bind	P	117457	0.56	0.93956
10845	81570	1	1	1	bind	P	9516	0.462	0.93164
10849	64425	1	1	2	bind	P	9554	0.87	0.9729
10850	347527	2	2	3	bind	P	73566,9563	0.883	0.97471
10855	22853	1	1	1	bind	P	9575	0.815	0.9663
10857	23062	1	1	1	bind	P	46565	0.67	0.95076
10857	23163	1	1	1	bind	P	47353	0.517	0.9356
10857	26088	1	1	1	bind	P	53848	0.538	0.93745
10857	26135	1	1	1	form a complex	P	53945	0.76	0.95857
10870	22914	1	1	1	bind	P	9685	0.024	0.90086
10877	10878	1	1	2	bind	P	9724	0.645	0.94802
10879	55872	1	1	1	phosphorylate	P	130728	0.622	0.94539
10886	64106	1	1	2	bind	P	157044	0.636	0.94715
10893	22915	2	2	3	degrade	P	45311,9767	0.569	0.93947
10894	28514	1	1	1	bind	P	59999	0.579	0.9401
109	818	2	3	4	colocalize,phosphorylate	P	196335,9807	0.909	0.97728
10903	51428	1	1	1	bind	P	9823	0.021	0.90064
10907	54957	1	1	1	bind	P	9847	0.139	0.91043
10912	90480	1	1	1	colocalize	P	209476	0.885	0.97504
10915	11338	1	1	1	bind	P	13087	0.68	0.95133
10919	58525	1	1	1	bind	P	142395	0.573	0.9395
10921	10921	3	5	6	bind,phosphorylate,synergize	P	10006,10015,10019	0.797	0.96288
10921	11193	1	1	1	colocalize	P	12066	0.363	0.92544
10921	22985	1	1	1	bind	P	46175	0.576	0.94018
10921	23534	3	4	6	bind,phosphorylate	P	10029,49338,49341	0.586	0.94136
10921	26019	1	1	1	coimmunoprecipitate	P	10033	0.489	0.93468
10921	50820	1	1	1	colocalize	P	117090	0.179	0.91296
10921	51773	1	1	1	bind	P	121301	0.431	0.93037
10921	91746	1	1	1	bind	P	210883	0.029	0.90132
10926	11200	3	3	5	bind,degrade,phosphorylate	P	12107,12108,12110	0.825	0.96688
10933	57649	2	2	2	bind,coimmunoprecipitate	P	139599,139600	0.88	0.97385
10935	137735	1	1	1	bind	P	17199	0.935	0.98106
10938	22841	1	1	1	bind	P	10154	0.151	0.91119
10938	30845	1	1	1	bind	P	10157	0.868	0.97259
10938	64145	4	4	6	bind,colocalize	P	10160,10161,157120,157121	0.905	0.97732
10979	54751	2	2	7	bind,colocalize	P	127255,127256	0.916	0.97842
10985	10985	1	1	1	form a complex	P	10268	0.334	0.9243
10985	440275	4	4	17	bind,form a complex,immunoprecipitate	P	10271,10275,103221,103222	0.811	0.96567
10987	112398	1	1	2	bind	P	10295	0.188	0.9134
10989	10989	1	2	2	phosphorylate	P	10377	0.337	0.92447
10989	22921	1	1	1	catalyze	P	10385	0.334	0.9243
10989	50618	1	1	1	bind	P	116303	0.156	0.91114
10989	55107	1	1	1	bind	P	10397	0.136	0.90993
10989	64506	1	1	1	coimmunoprecipitate	P	10402	0.314	0.92179
10994	10994	1	1	1	catalyze	P	10419	0.101	0.90684
11023	25806	1	1	2	bind	P	10480	0.726	0.9563
1103	2261	1	1	3	catalyze	P	10493	0.28	0.92022
1103	2597	1	1	1	bind	P	53333	0.224	0.91567
1103	6863	1	1	1	colocalize	P	10508	0.482	0.93401
1104	1104	3	3	3	bind,catalyze,phosphorylate	P	10542,10543,10546	0.363	0.92544
1104	5902	1	1	1	bind	P	144954	0.605	0.94299
1104	5905	1	1	1	bind	P	145020	0.813	0.96596
1104	7514	2	2	6	bind	P	10561,190805	0.727	0.95626
1104	8498	3	3	8	bind,catalyze	P	10566,10567,201469	0.946	0.98261
1105	3205	1	1	1	bind	P	10607	0.561	0.93952
11060	51225	1	1	3	ubiquitinate	P	10659	0.858	0.97097
11065	51529	2	2	2	bind,catalyze	P	10671,10672	0.372	0.92591
1107	26135	1	1	1	bind	P	53947	0.549	0.93901
11073	11073	2	2	2	bind,colocalize	P	10698,10699	0.379	0.92618
11081	55107	1	1	1	bind	P	10803	0.312	0.92173
1111	11200	1	1	3	phosphorylate	P	10900	0.222	0.91571
1111	142679	1	1	1	phosphorylate	P	10905	0.777	0.96065
1111	286204	2	2	2	phosphorylate	P	10921,60134	0.609	0.94322
1111	3320	3	3	4	bind,immunoprecipitate	P	10932,10934,71023	0.853	0.96946
1111	4173	1	1	1	phosphorylate	P	10944	0.802	0.96413
1111	4194	1	1	4	phosphorylate	P	10946	0.873	0.97295
1111	5970	1	1	1	phosphorylate	P	10975	0.063	0.90436
1111	63967	5	6	10	bind,cleave,immunoprecipitate,phosphorylate	P	10978,156421,156423,156428,156435	0.883	0.97471
1111	7157	2	2	24	bind,phosphorylate	P	11000,11009	0.854	0.9696
1111	7465	1	1	10	phosphorylate	P	11021	0.795	0.96278
1111	7514	1	1	1	form a complex	P	11024	0.697	0.95357
1111	7986	2	3	20	bind,phosphorylate	P	11026,11030	0.938	0.98106
1111	8493	4	6	16	bind,coimmunoprecipitate,dephosphorylate	P	11034,201295,201296,201297	0.9	0.97677
1111	92359	1	1	1	phosphorylate	P	212528	0.727	0.95626
1111	9874	1	1	3	phosphorylate	P	11045	0.954	0.98345
1113	2672	1	1	1	colocalize	P	55938	0.488	0.93456
1113	5122	1	1	2	cleave	P	118833	0.88	0.97385
1114	25924	2	2	2	colocalize	P	11212,53208	0.959	0.98343
1114	4803	1	1	1	colocalize	P	110195	0.555	0.93964
1114	6447	1	1	1	bind	P	158054	0.488	0.93456
1114	6845	1	1	2	colocalize	P	170365	0.84	0.96847
1114	6855	1	1	1	colocalize	P	11216	0.635	0.9472
11140	11140	1	1	1	bind	P	11231	0.037	0.90186
11162	11162	3	3	12	act synergistically,bind,phosphorylate	P	11345,11351,11372	0.622	0.94539
11162	22915	2	2	3	bind	P	11432,45312	0.457	0.93141
11162	23468	1	1	1	degrade	P	48541	0.892	0.97661
11162	375790	1	1	2	bind	P	87988	0.979	0.98874
11162	57819	1	1	1	bind	P	140583	0.806	0.9653
11162	80781	1	1	1	bind	P	195007	0.811	0.96567
11177	51322	1	1	4	bind	P	11743	0.468	0.93226
11183	11184	1	1	1	bind	P	11751	0.075	0.90558
11188	23645	2	2	8	bind	P	11914,50141	0.855	0.96955
1119	1460	1	1	1	phosphorylate	P	11978	0.504	0.93478
1119	26472	1	1	1	bind	P	54961	0.717	0.95527
1119	27239	1	1	1	phosphorylate	P	11984	0.068	0.9052
1119	4137	1	1	2	colocalize	P	11993	0.547	0.93815
1119	4773	1	1	1	phosphorylate	P	11998	0.106	0.907
1119	4775	1	1	1	phosphorylate	P	12000	0.55	0.939
1119	5111	1	1	2	bind	P	12004	0.852	0.96951
1119	5187	1	2	4	phosphorylate	P	12011	0.707	0.95478
1119	6571	1	1	1	phosphorylate	P	12026	0.607	0.94311
1119	7157	1	1	5	phosphorylate	P	12030	0.639	0.94733
1119	8312	3	3	9	bind,coimmunoprecipitate,phosphorylate	P	12033,12036,197370	0.598	0.94241
1119	8772	1	1	1	phosphorylate	P	12039	0.858	0.97097
1119	8864	2	2	7	bind,phosphorylate	P	12043,12046	0.578	0.94012
1119	8893	1	1	1	phosphorylate	P	12049	0.627	0.94607
1119	94274	3	3	15	bind,phosphorylate	P	12053,12054,215808	0.762	0.95883
11196	26073	1	1	1	coimmunoprecipitate	P	12072	0.834	0.96775
11200	11200	1	3	6	phosphorylate	P	12134	0.018	0.90066
11200	338340	1	1	1	dephosphorylate	P	72569	0.357	0.92499
11200	55124	1	1	1	coprecipitate	P	128496	0.709	0.95473
11200	79179	1	1	1	bind	P	193662	0.377	0.92622
11200	80198	1	1	1	phosphorylate	P	12300	0.697	0.95357
11214	11214	1	1	1	phosphorylate	P	12380	0.13	0.90934
11216	54205	1	1	1	colocalize	P	12429	0.136	0.90993
11218	50628	1	1	2	coimmunoprecipitate	P	116317	0.868	0.97259
1122	5873	1	1	2	bind	P	142819	0.418	0.92903
11221	11221	1	1	1	bind	P	12471	0.106	0.907
11231	29927	2	2	2	bind,form a complex	P	12491,12492	0.883	0.97471
11245	51201	1	1	1	bind	P	118791	0.159	0.91124
1125	2261	1	1	2	bind	P	12548	0.384	0.92684
11262	11262	1	1	1	colocalize	P	12591	0.49	0.93467
11274	84676	1	1	1	bind	P	200806	0.39	0.92788
11277	11277	1	1	1	bind	P	12681	0.567	0.93952
1128	2971	1	1	1	colocalize	P	12715	0.286	0.92045
1128	7037	1	1	2	colocalize	P	12736	0.55	0.939
11280	55929	1	1	1	bind	P	12753	0.543	0.93777
1129	6295	1	1	11	bind	P	153599	0.797	0.96288
1129	7454	1	1	1	bind	P	189714	0.108	0.90712
112950	112950	1	1	1	bind	P	12774	0.438	0.93036
113	133	1	1	1	bind	P	12803	0.52	0.93602
113	64414	1	1	1	degrade	P	157771	0.599	0.94237
113	6750	1	1	1	bind	P	167671	0.129	0.90935
113	814	1	1	1	phosphorylate	P	195673	0.708	0.95477
113	818	1	1	3	phosphorylate	P	196338	0.905	0.97732
1131	2261	1	1	1	bind	P	44101	0.809	0.96537
11311	23256	1	1	1	bind	P	12910	0.276	0.92004
11315	11315	1	1	1	coimmunoprecipitate	P	12922	0.056	0.90361
11315	51588	1	1	1	bind	P	12952	0.529	0.93655
113246	113246	1	1	1	bind	P	12977	0.475	0.93307
113246	389031	2	2	3	bind	P	12982,90692	0.795	0.96278
11331	55825	2	2	6	bind	P	13032,130381	0.857	0.97024
11336	206358	1	1	5	colocalize	P	37129	0.737	0.95666
11336	23265	1	1	1	form a complex	P	47782	0.628	0.94606
11336	26503	1	1	1	colocalize	P	55128	0.654	0.94898
11336	55763	1	1	2	bind	P	130072	0.69	0.95357
11336	55770	1	1	1	bind	P	130088	0.595	0.9423
11336	60412	3	3	8	bind,coimmunoprecipitate	P	13060,149151,149152	0.794	0.96266
11337	11337	1	1	2	bind	P	13076	0.485	0.93427
11338	57819	1	1	3	colocalize	P	13099	0.268	0.91957
114548	114548	1	2	3	bind	P	13169	0.398	0.92792
114815	114815	1	1	1	bind	P	13428	0.437	0.9304
1152	23266	1	1	1	bind	P	13466	0.795	0.96278
1152	445347	1	1	1	bind	P	103458	0.853	0.96946
1152	57468	3	3	4	coimmunoprecipitate,colocalize,phosphorylate	P	13472,138588,138589	0.928	0.97987
1154	143384	2	2	2	bind,degrade	P	19493,19494	0.389	0.92733
1154	3708	1	1	1	bind	P	85494	0.683	0.95225
1154	3717	2	3	3	bind,phosphorylate	P	13503,13507	0.553	0.93966
1154	6774	1	1	1	dephosphorylate	P	13530	0.648	0.94797
1154	6786	1	1	1	form a complex	P	169702	0.902	0.97709
1154	6921	2	2	2	bind	P	13536,172385	0.877	0.97337
1154	6923	3	3	3	bind,coimmunoprecipitate,form a complex	P	13541,13542,13543	0.579	0.9401
1154	8453	1	1	1	bind	P	200419	0.408	0.92841
115426	115426	1	1	1	phosphorylate	P	13571	0.222	0.91571
1158	64100	1	1	1	bind	P	156960	0.632	0.9468
1163	1163	1	1	1	bind	P	13664	0.665	0.9499
1163	1164	1	1	1	bind	P	13665	0.898	0.97668
1164	10818	1	1	1	bind	P	13670	0.615	0.94404
1164	6502	2	2	6	bind	P	13671,160183	0.859	0.97093
1166	2539	1	1	1	catalyze	P	13740	0.169	0.91204
1166	7448	1	1	1	bind	P	13745	0.848	0.96906
1167	28755	2	2	4	bind	P	13747,60304	0.762	0.95883
1173	1493	4	4	18	bind,coimmunoprecipitate,coprecipitate	P	13895,13896,13897,21069	0.737	0.95666
1173	55107	1	1	1	bind	P	128224	0.699	0.95353
117579	339403	1	1	2	bind	P	13905	0.888	0.97514
1182	1186	1	1	1	degrade	P	14281	0.125	0.90847
1187	1188	1	1	1	colocalize	P	14284	0.845	0.96902
1187	7809	1	1	1	colocalize	P	14287	0.794	0.96266
1188	7809	1	1	1	coprecipitate	P	14288	0.951	0.98291
119	2534	1	1	1	colocalize	P	14292	0.77	0.95965
1191	10327	1	1	1	bind	P	14297	0.409	0.9284
1191	10960	1	1	1	bind	P	10222	0.674	0.95087
1191	11093	1	1	1	bind	P	10820	0.74	0.95692
1191	1191	1	2	2	bind	P	14303	0.522	0.93615
1191	1950	1	1	1	bind	P	14309	0.093	0.90638
1191	2619	1	1	1	colocalize	P	14311	0.816	0.96645
1191	3263	2	2	3	bind,form a complex	P	14315,69051	0.849	0.96941
1191	4036	1	2	4	bind	P	95023	0.863	0.97121
1191	4069	1	1	2	bind	P	14333	0.341	0.9244
1191	4323	1	1	1	bind	P	102622	0.88	0.97385
1191	4605	1	1	1	bind	P	105122	0.288	0.92084
1191	5054	1	1	1	form a complex	P	14336	0.755	0.95836
1191	5251	1	1	1	bind	P	14338	0.493	0.93461
1191	64386	3	3	5	bind,form a complex	P	14345,157659,157660	0.833	0.96742
1191	7448	2	2	2	bind,form a complex	P	14347,189441	0.886	0.97518
1191	7804	1	1	4	bind	P	14348	0.877	0.97337
1192	6399	2	2	4	colocalize,immunoprecipitate	P	14352,14353	0.824	0.96695
1193	6399	1	1	1	bind	P	14356	0.669	0.95031
1195	10921	2	2	4	hyperphosphorylate,phosphorylate	P	14360,14365	0.186	0.91316
1195	1407	1	1	1	bind	P	18693	0.663	0.94977
1195	1408	1	1	1	bind	P	18727	0.729	0.95654
1195	1629	2	2	5	hyperphosphorylate,phosphorylate	P	24160,24163	0.899	0.97682
1195	54205	1	1	2	bind	P	14378	0.007	0.90032
1195	6426	1	1	1	phosphorylate	P	14382	0.108	0.90712
1196	10921	1	2	2	phosphorylate	P	14384	0.811	0.96567
120	84687	1	1	1	colocalize	P	200853	0.334	0.9243
1200	55294	1	1	1	bind	P	14431	0.5	0.93485
1200	5538	3	3	3	bind,degrade,ubiquitinate	P	129335,129336,129339	0.645	0.94802
1200	63891	1	1	2	ubiquitinate	P	156203	0.493	0.93461
1200	84188	3	3	5	bind,coimmunoprecipitate,phosphorylate	P	14438,199736,199737	0.899	0.97682
1201	1203	1	1	1	coimmunoprecipitate	P	14457	0.724	0.95615
1201	389031	1	1	1	bind	P	14465	0.682	0.95163
1201	5015	1	1	1	bind	P	115321	0.703	0.95356
1201	6233	1	1	1	degrade	P	151425	0.265	0.91919
1201	7018	1	1	1	colocalize	P	14485	0.673	0.95089
1201	7020	1	1	1	bind	P	14486	0.498	0.93472
1201	83463	1	1	1	bind	P	14489	0.693	0.95363
1201	84188	1	1	2	bind	P	199741	0.314	0.92179
1208	50945	3	3	13	bind,form a complex	P	117464,14551,14555	0.739	0.95677
1208	8192	1	1	1	degrade	P	196576	0.633	0.94692
1212	9026	2	2	5	bind	P	14569,209127	0.778	0.96081
121504	149420	1	1	1	phosphorylate	P	21211	0.814	0.96612
121504	387893	1	1	2	methylate	P	90479	0.103	0.90691
121642	221120	1	1	1	bind	P	14651	0.527	0.9366
1218	29966	1	1	1	bind	P	64055	0.373	0.92588
1218	3714	1	1	1	bind	P	85606	0.869	0.97254
1218	6696	1	1	1	colocalize	P	14701	0.588	0.94148
1218	7448	1	1	1	bind	P	14704	0.609	0.94322
123	10226	2	2	2	bind,colocalize	P	2939,2940	0.846	0.96896
123	5346	1	1	3	bind	P	123992	0.827	0.96685
123	9367	1	1	2	bind	P	14785	0.857	0.97024
1230	10344	1	1	3	bind	P	4779	0.871	0.97284
1230	10488	1	1	2	bind	P	6286	0.923	0.97924
1230	1232	1	1	2	bind	P	14790	0.577	0.94014
1230	1234	1	1	1	bind	P	14792	0.262	0.91895
1230	3577	1	1	1	bind	P	81451	0.701	0.95364
1230	3579	1	1	1	phosphorylate	P	81576	0.412	0.92851
1230	5242	1	1	1	bind	P	14808	0.554	0.93965
1230	6347	1	1	2	bind	P	14809	0.925	0.97934
1230	6348	1	1	5	bind	P	154819	0.802	0.96413
1230	6351	1	1	1	bind	P	154855	0.538	0.93745
1230	6352	3	5	23	bind,phosphorylate	P	14816,154925,154929	0.948	0.98292
1230	6354	2	3	3	bind	P	14824,155147	0.787	0.96157
1230	6355	1	1	1	bind	P	155191	0.645	0.94802
1230	6359	1	1	1	bind	P	155327	0.939	0.98098
1230	6360	1	1	1	bind	P	155345	0.754	0.95805
1230	6368	1	1	1	bind	P	155585	0.936	0.98098
1231	10344	1	1	1	bind	P	4782	0.838	0.96836
1231	1231	1	2	2	bind	P	14834	0.578	0.94012
1231	1232	1	1	2	bind	P	14841	0.763	0.95898
1231	1234	1	1	1	bind	P	14843	0.717	0.95527
1231	6347	2	6	51	bind	P	14867,154564	0.94	0.98088
1231	6354	2	4	6	bind	P	14882,155150	0.847	0.9691
1231	6355	2	3	3	bind	P	14887,155194	0.178	0.91284
1231	6356	1	2	3	bind	P	155213	0.918	0.9787
1231	6357	1	1	2	bind	P	155306	0.733	0.95659
1231	6360	1	1	1	bind	P	155346	0.514	0.93551
1232	10344	2	2	2	bind	P	14913,4783	0.748	0.95756
1232	1234	1	1	1	bind	P	14990	0.718	0.95521
1232	2833	1	1	1	bind	P	14926	0.581	0.94007
1232	3562	1	1	1	bind	P	78298	0.206	0.91506
1232	3577	1	1	1	bind	P	81456	0.584	0.94092
1232	4283	1	1	1	bind	P	101059	0.795	0.96278
1232	6352	2	5	19	bind	P	14941,154936	0.963	0.98453
1232	6354	2	4	11	bind	P	14948,155154	0.742	0.95723
1232	6355	2	2	4	bind	P	14951,155197	0.796	0.96274
1232	6356	2	5	27	bind	P	14953,155218	0.935	0.98106
1232	6357	2	2	7	bind	P	14961,155308	0.836	0.96787
1232	6369	2	2	4	bind	P	14965,155589	0.945	0.98267
1233	6347	1	1	1	bind	P	14976	0.882	0.97436
1234	30816	2	2	2	bind	P	15038,65507	0.668	0.95034
1234	3577	1	1	3	bind	P	81459	0.175	0.91266
1234	3579	1	1	1	bind	P	15048	0.753	0.95809
1234	3603	1	1	1	bind	P	83048	0.728	0.95657
1234	3627	1	1	1	cleave	P	15057	0.622	0.94539
1234	3717	1	1	1	immunoprecipitate	P	15062	0.544	0.93789
1234	3732	1	1	1	bind	P	87283	0.627	0.94607
1234	5242	1	1	1	bind	P	15073	0.786	0.96148
1234	5788	1	1	1	colocalize	P	15078	0.792	0.96267
1234	6275	1	1	1	colocalize	P	15082	0.442	0.93059
1234	6295	1	1	2	bind	P	153601	0.742	0.95723
1234	6351	1	2	7	bind	P	154857	0.518	0.93574
1234	6352	4	12	58	attach,bind,phosphorylate	P	15085,15092,154944,154945	0.878	0.97352
1234	6354	1	1	2	bind	P	155159	0.018	0.90066
1234	6355	1	1	1	bind	P	155200	0.41	0.92839
1234	6357	1	1	1	bind	P	155313	0.582	0.94035
1234	7431	1	1	1	colocalize	P	15111	0.353	0.92461
1234	7528	1	1	1	bind	P	191251	0.433	0.93048
1234	7852	3	3	3	bind,coimmunoprecipitate,colocalize	P	15113,15114,193091	0.893	0.97657
1234	8114	1	1	1	bind	P	15127	0.088	0.90607
1234	9034	1	1	1	bind	P	15133	0.725	0.95614
1235	1235	1	1	1	bind	P	15155	0.465	0.93215
1235	1236	2	2	2	bind	P	15156,15175	0.766	0.95924
1235	6364	1	2	5	bind	P	155466	0.905	0.97732
1236	1236	1	1	1	bind	P	15176	0.093	0.90638
1236	6363	2	5	11	bind	P	15190,155430	0.818	0.96656
1236	6366	2	4	13	bind	P	15193,155484	0.814	0.96612
1237	1524	1	1	1	bind	P	15209	0.75	0.95785
1237	6346	2	4	5	bind	P	15212,154538	0.905	0.97732
1237	6360	1	1	1	bind	P	155348	0.637	0.94727
1240	7448	1	1	1	colocalize	P	15231	0.792	0.96267
1241	54808	1	1	2	colocalize	P	15264	0.846	0.96896
1241	56413	1	1	1	bind	P	15265	0.46	0.93152
1243	5594	1	1	1	phosphorylate	P	15280	0.616	0.94445
1244	5243	1	1	1	colocalize	P	122073	0.262	0.91895
1244	7633	1	1	1	attach	P	15319	0.873	0.97295
1244	8647	1	1	1	colocalize	P	15320	0.371	0.92593
125	6908	1	1	3	bind	P	171923	0.106	0.907
1263	11200	1	1	1	phosphorylate	P	15419	0.756	0.9585
1263	1544	1	1	2	form a complex	P	22420	0.782	0.96089
1263	2597	1	1	1	bind	P	53335	0.044	0.90228
1263	7157	2	2	12	form a complex,phosphorylate	P	15450,15454	0.876	0.97324
1268	1269	4	4	11	bind,synergize,synergy	P	15508,15512,15513,15572	0.939	0.98098
1268	1398	1	1	1	bind	P	18215	0.452	0.93102
1268	2534	2	2	2	bind,form a complex	P	15525,15526	0.864	0.97117
1268	2652	1	1	1	bind	P	55192	0.657	0.94894
1268	4819	1	1	1	bind	P	111214	0.235	0.91696
1268	5649	2	4	4	bind,colocalize	P	15551,15553	0.86	0.97112
1268	6277	1	1	1	colocalize	P	153188	0.782	0.96089
1268	6319	1	1	1	bind	P	154091	0.119	0.90795
1269	2652	2	2	2	bind	P	15587,55193	0.42	0.92913
1269	6319	1	1	1	bind	P	154092	0.51	0.93511
1269	7168	1	1	1	bind	P	15590	0.752	0.95777
1270	11162	1	1	1	synergize	P	15623	0.933	0.98051
1270	1271	2	3	11	bind	P	15646,15838	0.724	0.95615
1270	2652	1	1	1	bind	P	55194	0.701	0.95364
1270	2668	1	1	1	synergize	P	55545	0.908	0.97734
1270	2670	1	1	3	colocalize	P	55777	0.584	0.94092
1270	2752	1	1	1	colocalize	P	58417	0.943	0.98187
1270	3569	1	1	1	bind	P	80061	0.804	0.9648
1270	3976	1	2	2	bind	P	93281	0.894	0.97654
1270	3977	2	3	7	bind	P	15732,93610	0.526	0.93663
1270	6774	2	2	2	phosphorylate	P	15801,168628	0.351	0.92464
1271	1489	1	1	2	bind	P	20905	0.913	0.97768
1271	3977	1	1	1	bind	P	93617	0.47	0.93241
1277	7528	1	1	7	bind	P	191255	0.444	0.93085
1278	1950	1	1	1	bind	P	30854	0.296	0.92128
1278	2113	1	1	2	bind	P	40070	0.741	0.95708
1278	2523	1	1	1	bind	P	51748	0.67	0.95076
1278	3065	1	1	1	bind	P	64963	0.017	0.90068
1278	3309	2	2	3	bind,coprecipitate	P	70331,70332	0.911	0.97717
1278	3491	1	1	1	colocalize	P	74175	0.595	0.9423
1278	4261	1	1	1	bind	P	100892	0.298	0.92127
1278	5045	1	1	1	cleave	P	115712	0.393	0.92784
1280	2033	1	1	2	bind	P	35139	0.799	0.96337
1280	3096	1	2	3	bind	P	66031	0.846	0.96896
1280	6662	2	3	8	bind	P	15920,163701	0.446	0.93096
1280	8538	1	1	5	bind	P	201898	0.616	0.94445
1283	10209	1	1	1	bind	P	2599	0.243	0.91716
1283	10232	2	2	3	hyperphosphorylate,phosphorylate	P	3031,3032	0.87	0.9729
1283	10575	1	2	2	bind	P	7233	0.009	0.90028
1283	10666	2	2	2	bind,phosphorylate	P	8039,8040	0.202	0.91455
1283	10915	1	1	3	bind	P	9936	0.273	0.91968
1283	1283	2	4	13	bind,phosphorylate	P	15956,15968	0.56	0.93956
1283	142679	1	1	1	dephosphorylate	P	18893	0.213	0.91515
1283	1445	1	1	1	phosphorylate	P	19875	0.843	0.96854
1283	149420	1	1	1	phosphorylate	P	21212	0.76	0.95857
1283	161198	1	1	9	bind	P	23771	0.608	0.94308
1283	1677	1	1	1	bind	P	15980	0.446	0.93096
1283	2033	1	1	1	phosphorylate	P	35142	0.679	0.95121
1283	2071	1	1	1	bind	P	15984	0.721	0.95559
1283	23327	3	4	8	bind,form a complex	P	15986,15987,47937	0.747	0.95742
1283	26119	1	1	1	bind	P	15996	0.8	0.96389
1283	29101	1	1	1	dephosphorylate	P	62282	0.482	0.93401
1283	2962	1	1	1	phosphorylate	P	16001	0.66	0.94952
1283	3339	1	1	1	bind	P	16004	0.135	0.90967
1283	3960	1	1	1	phosphorylate	P	93007	0.095	0.90637
1283	4484	2	2	9	bind	P	103581,16006	0.826	0.96686
1283	4594	1	2	3	bind	P	104715	0.551	0.93927
1283	4898	3	3	5	bind,truncate	P	113491,16010,16011	0.8	0.96389
1283	51585	1	1	8	bind	P	120401	0.714	0.95533
1283	51692	3	3	4	bind,form a complex	P	120799,120800,16013	0.938	0.98106
1283	5313	2	2	3	bind	P	123062,16015	0.778	0.96081
1283	5430	1	1	2	phosphorylate	P	16020	0.093	0.90638
1283	57819	1	1	1	bind	P	16022	0.797	0.96288
1283	6007	2	2	3	bind	P	148702,16026	0.674	0.95087
1283	6240	1	1	1	bind	P	152111	0.136	0.90993
1283	6898	1	1	1	phosphorylate	P	171725	0.003	0.90012
1283	6908	1	1	3	bind	P	16034	0.663	0.94977
1283	80135	1	1	1	bind	P	16042	0.632	0.9468
1283	8732	1	1	1	bind	P	205354	0.26	0.91856
128408	128408	1	1	1	form a complex	P	16054	0.752	0.95777
1294	4088	1	1	1	bind	P	96212	0.148	0.9112
1294	4089	1	1	1	bind	P	96602	0.029	0.90132
130074	130074	3	4	5	cleave,colocalize,phosphorylate	P	16144,16145,16148	0.673	0.95089
1302	6662	1	1	6	bind	P	163716	0.799	0.96337
1308	128408	3	3	5	bind,colocalize	P	16056,16057,16224	0.848	0.96906
1308	4318	1	1	2	cleave	P	102361	0.643	0.94727
1308	79158	1	1	1	bind	P	16239	0.602	0.94275
1311	1810	1	1	1	bind	P	16268	0.697	0.95357
1311	1950	1	1	1	bind	P	30865	0.595	0.9423
1311	266710	1	1	1	phosphorylate	P	16273	0.28	0.92022
1311	3309	1	1	1	colocalize	P	16276	0.555	0.93964
1311	4148	1	1	1	bind	P	97970	0.242	0.91719
1311	4318	1	1	1	cleave	P	102362	0.482	0.93401
1311	54808	1	1	1	attach	P	127420	0.496	0.93474
1311	8785	1	1	1	bind	P	16282	0.84	0.96847
1314	22818	2	2	2	bind	P	16304,44991	0.824	0.96691
1314	5511	1	1	1	cleave	P	128455	0.388	0.92737
1316	2703	1	1	1	bind	P	16328	0.549	0.93901
1316	4056	1	1	1	bind	P	16336	0.368	0.92583
1316	4843	1	2	11	bind	P	16340	0.95	0.98273
1317	6445	1	1	1	degrade	P	16368	0.736	0.95667
1319	10013	2	2	2	bind	P	16376,297	0.959	0.98343
132	1641	2	2	3	colocalize	P	16395,24588	0.915	0.97848
132	2670	1	1	3	colocalize	P	16397	0.675	0.95084
132	3160	1	1	1	phosphorylate	P	16398	0.778	0.96081
132	353	2	3	10	catalyze,phosphorylate	P	16400,16404	0.38	0.92617
132	471	1	1	2	phosphorylate	P	16407	0.887	0.97517
132	5111	1	1	1	colocalize	P	16409	0.694	0.95362
1325	6750	1	1	1	bind	P	16479	0.751	0.95779
1326	7189	1	1	1	coimmunoprecipitate	P	16531	0.747	0.95742
1326	79155	2	2	3	bind,form a complex	P	193594,193596	0.685	0.95256
133	10203	1	2	2	bind	P	16550	0.842	0.96858
133	133	1	2	3	bind	P	16560	0.036	0.90173
133	4254	1	1	1	synergize	P	16612	0.949	0.98284
133	4878	1	1	1	synergistic interaction	P	16619	0.746	0.95744
133	4879	1	1	1	synergize	P	16621	0.978	0.9876
133	672	1	1	1	bind	P	16637	0.229	0.91626
1337	4514	1	1	1	bind	P	16691	0.719	0.9553
1346	4514	1	1	1	bind	P	16735	0.876	0.97324
1356	2153	1	1	1	bind	P	16798	0.582	0.94035
1356	4353	2	2	4	bind	P	102951,16804	0.808	0.9654
1357	10894	1	1	1	bind	P	16821	0.57	0.93942
1357	1555	2	2	2	bind,catalyze	P	16846,22537	0.883	0.97471
1357	1652	1	1	1	bind	P	16851	0.537	0.93716
1357	28882	1	1	1	bind	P	16869	0.726	0.9563
1357	5104	2	2	2	bind	P	117697,16886	0.604	0.943
1357	5465	1	2	7	bind	P	16894	0.759	0.9586
1361	5340	1	1	2	bind	P	16976	0.752	0.95777
1361	7056	1	1	1	bind	P	16981	0.544	0.93789
1362	5788	1	1	1	bind	P	16991	0.554	0.93965
1363	1363	1	2	4	bind	P	16996	0.55	0.939
1363	1364	1	2	3	bind	P	17011	0.639	0.94733
1363	1365	1	1	2	bind	P	17013	0.029	0.90132
1363	1791	1	1	1	bind	P	17015	0.063	0.90436
1363	22849	1	1	1	bind	P	45067	0.171	0.91216
1363	5179	1	1	1	bind	P	121321	0.88	0.97385
1363	5443	1	1	3	bind	P	125719	0.5	0.93485
1363	5617	1	1	1	bind	P	17037	0.442	0.93059
1363	64506	2	6	34	bind	P	158090,17039	0.901	0.97694
1364	1365	2	2	2	phosphorylate	P	17063,17071	0.908	0.97734
1364	1969	1	1	1	phosphorylate	P	33573	0.279	0.92023
1364	4204	1	1	1	bind	P	99169	0.542	0.93764
1366	10207	2	2	2	bind,colocalize	P	17079,2570	0.747	0.95742
1366	27134	1	1	1	bind	P	57314	0.545	0.93787
1366	4950	1	1	1	bind	P	114670	0.365	0.92557
1366	5872	1	1	1	colocalize	P	17090	0.508	0.935
1366	7082	2	2	3	bind,colocalize	P	176056,176057	0.493	0.93461
1366	8777	3	3	6	bind,colocalize	P	17094,205879,205880	0.899	0.97682
1366	9414	1	1	1	bind	P	215500	0.19	0.91378
1368	10903	1	1	1	cleave	P	9815	0.234	0.91686
1368	1368	1	2	10	bind	P	17106	0.486	0.93442
1368	2803	1	1	1	bind	P	58866	0.632	0.9468
1368	55107	1	1	1	bind	P	17140	0.476	0.93319
1368	5879	1	1	1	bind	P	17142	0.096	0.90662
1368	7276	1	1	1	iodinate	P	17150	0.537	0.93716
1368	84152	1	1	1	phosphorylate	P	199691	0.353	0.92461
1368	9512	1	1	1	attach	P	17153	0.41	0.92839
1369	1977	1	1	1	bind	P	17158	0.723	0.95603
1369	3827	1	1	1	cleave	P	17164	0.717	0.95527
1369	5250	1	1	2	attach	P	17166	0.195	0.91423
1378	1380	3	3	4	attach,bind	P	17215,17216,17254	0.792	0.96267
1378	2033	1	1	1	bind	P	17223	0.617	0.94473
1378	55578	1	1	1	bind	P	129777	0.553	0.93966
1378	6195	1	1	1	bind	P	151041	0.488	0.93456
1378	6304	2	2	2	bind	P	153890,17235	0.307	0.92152
1378	7415	1	1	1	bind	P	17242	0.022	0.90076
1378	8850	1	2	2	bind	P	17244	0.367	0.92555
1380	1380	1	1	1	bind	P	17258	0.434	0.93047
1380	2033	1	1	1	bind	P	17268	0.887	0.97517
1380	2208	2	3	9	bind	P	17271,42582	0.907	0.97739
1380	2697	1	1	1	colocalize	P	56377	0.714	0.95533
1380	51428	1	1	1	bind	P	119521	0.032	0.90129
1380	5199	1	1	1	bind	P	121541	0.648	0.94797
1380	5894	1	1	2	bind	P	17288	0.643	0.94727
1380	6304	2	2	2	bind	P	153891,17293	0.72	0.95544
1380	7157	2	5	11	bind	P	17296,180213	0.773	0.95994
1380	8202	1	1	4	bind	P	196663	0.683	0.95225
1381	5947	1	1	1	bind	P	17313	0.14	0.91068
1384	54677	1	1	1	bind	P	127050	0.619	0.94547
1385	10047	3	6	23	bind,phosphorylate	P	17318,17320,893	0.916	0.97842
1385	10189	1	1	1	bind	P	17324	0.553	0.93966
1385	10488	1	1	1	bind	P	6287	0.461	0.9315
1385	10498	1	1	1	immunoprecipitate	P	17328	0.239	0.91709
1385	10524	1	1	1	bind	P	6748	0.504	0.93478
1385	11162	1	1	1	phosphorylate	P	11387	0.564	0.93945
1385	1385	2	13	51	bind,phosphorylate	P	17353,17381	0.215	0.91513
1385	1387	1	3	6	bind	P	17406	0.758	0.95844
1385	1390	3	3	3	bind,dephosphorylate,phosphorylate	P	17915,17916,17923	0.917	0.97835
1385	1457	2	2	7	phosphorylate	P	17421,20136	0.934	0.98089
1385	150094	1	1	4	phosphorylate	P	21442	0.82	0.96684
1385	1514	1	1	1	bind	P	17423	0.194	0.91399
1385	1859	1	2	5	bind	P	28687	0.954	0.98345
1385	1950	1	1	15	phosphorylate	P	30874	0.964	0.98469
1385	1956	1	1	1	phosphorylate	P	32365	0.802	0.96413
1385	2033	1	3	9	bind	P	17435	0.915	0.97848
1385	2113	1	1	1	bind	P	40071	0.305	0.92127
1385	2274	1	1	1	coimmunoprecipitate	P	44612	0.549	0.93901
1385	2353	1	2	2	bind	P	48873	0.493	0.93461
1385	2516	1	1	3	bind	P	17471	0.437	0.9304
1385	2641	1	1	2	phosphorylate	P	54663	0.514	0.93551
1385	2668	1	1	2	phosphorylate	P	55549	0.686	0.95304
1385	2736	1	1	1	bind	P	58109	0.14	0.91068
1385	2737	1	1	1	bind	P	17487	0.605	0.94299
1385	2890	1	1	1	bind	P	17491	0.259	0.91843
1385	2904	1	1	1	phosphorylate	P	61803	0.003	0.90012
1385	29072	2	3	3	bind	P	17498,61894	0.626	0.94579
1385	2908	1	1	1	coprecipitate	P	62071	0.756	0.9585
1385	2959	1	2	3	bind	P	17502	0.247	0.91738
1385	29940	1	1	1	bind	P	63941	0.349	0.92456
1385	3002	1	1	1	phosphorylate	P	64256	0.302	0.92131
1385	3122	1	1	1	bind	P	17507	0.075	0.90558
1385	3135	1	1	2	bind	P	17508	0.753	0.95809
1385	3309	1	1	1	bind	P	17515	0.111	0.9071
1385	3725	2	5	16	bind	P	17539,86415	0.675	0.95084
1385	3791	1	1	1	phosphorylate	P	17553	0.07	0.90527
1385	3952	1	1	1	phosphorylate	P	92136	0.888	0.97514
1385	3960	1	1	1	bind	P	93011	0.567	0.93952
1385	4018	1	1	2	phosphorylate	P	94188	0.972	0.98573
1385	4088	2	2	4	bind,synergize	P	17570,96214	0.846	0.96896
1385	4160	1	1	1	phosphorylate	P	98185	0.796	0.96274
1385	4261	1	1	1	bind	P	100896	0.314	0.92179
1385	4297	1	1	1	bind	P	101764	0.65	0.94845
1385	4590	1	1	1	bind	P	17581	0.506	0.93492
1385	4593	1	1	3	bind	P	104710	0.727	0.95626
1385	4602	1	1	2	bind	P	17584	0.57	0.93942
1385	4654	2	2	2	coimmunoprecipitate	P	106571,17591	0.656	0.94895
1385	4780	1	1	1	bind	P	109753	0.54	0.93766
1385	4782	1	2	3	bind	P	109760	0.75	0.95785
1385	4803	3	4	9	bind,phosphorylate	P	110213,110221,17604	0.915	0.97848
1385	4914	1	1	1	phosphorylate	P	113812	0.462	0.93164
1385	4915	2	2	4	phosphorylate	P	114056,17622	0.744	0.95733
1385	5106	1	2	3	bind	P	17631	0.56	0.93956
1385	5328	1	2	6	bind	P	17660	0.315	0.92204
1385	5443	1	1	1	bind	P	17665	0.52	0.93602
1385	5465	1	1	1	bind	P	126810	0.106	0.907
1385	5524	1	1	1	dephosphorylate	P	128645	0.675	0.95084
1385	5599	1	1	2	phosphorylate	P	131775	0.445	0.93084
1385	5627	1	1	1	synergize	P	17688	0.055	0.9035
1385	5724	1	1	1	phosphorylate	P	136979	0.117	0.90772
1385	5741	1	1	3	phosphorylate	P	137781	0.6	0.94264
1385	5743	1	1	1	bind	P	17692	0.509	0.93513
1385	5860	1	1	1	bind	P	17702	0.183	0.91291
1385	5879	1	1	1	bind	P	17703	0.585	0.9412
1385	5970	2	2	2	bind	P	147315,17725	0.196	0.91431
1385	6195	2	2	3	bind,phosphorylate	P	151043,151046	0.862	0.97124
1385	6196	1	1	1	phosphorylate	P	151133	0.673	0.95089
1385	6197	1	1	5	phosphorylate	P	151155	0.57	0.93942
1385	6343	1	1	1	bind	P	154433	0.197	0.9143
1385	6352	1	1	1	bind	P	17756	0.026	0.90097
1385	6446	2	2	6	form a complex,phosphorylate	P	157968,157970	0.827	0.96685
1385	652070	1	1	1	bind	P	161210	0.093	0.90638
1385	6722	1	1	1	synergize	P	17770	0.682	0.95163
1385	6750	1	1	3	bind	P	17771	0.012	0.90035
1385	6770	1	1	1	bind	P	17775	0.601	0.94263
1385	6772	1	1	1	bind	P	168116	0.31	0.9216
1385	6908	1	3	7	bind	P	17786	0.842	0.96858
1385	6928	1	1	1	coprecipitate	P	17791	0.476	0.93319
1385	7001	1	1	1	phosphorylate	P	173299	0.314	0.92179
1385	7124	1	2	2	phosphorylate	P	177054	0.89	0.97606
1385	7157	1	1	1	bind	P	17807	0.783	0.96085
1385	7200	1	1	4	phosphorylate	P	183495	0.76	0.95857
1385	7350	1	1	1	bind	P	17819	0.724	0.95615
1385	7716	1	1	3	bind	P	17829	0.302	0.92131
1385	7786	2	2	2	bind,phosphorylate	P	192375,192377	0.761	0.95853
1385	79400	1	1	1	bind	P	17830	0.482	0.93401
1385	8061	1	2	4	bind	P	17832	0.81	0.96551
1385	8398	1	1	1	phosphorylate	P	199007	0.871	0.97284
1385	8536	1	1	3	phosphorylate	P	201878	0.656	0.94895
1385	8986	1	2	2	phosphorylate	P	208501	0.805	0.96514
1385	9221	2	2	2	phosphorylate,synergy	P	212381,212382	0.506	0.93492
1385	9252	2	2	15	phosphorylate	P	17865,213276	0.953	0.98327
1385	9261	1	1	1	phosphorylate	P	213361	0.178	0.91284
1385	9407	1	2	2	bind	P	17867	0.327	0.92341
1385	9647	1	1	1	bind	P	17871	0.72	0.95544
1386	3725	1	1	1	form a complex	P	17879	0.464	0.93218
1386	5599	1	1	1	phosphorylate	P	131777	0.082	0.90586
1387	10370	1	1	1	bind	P	4930	0.333	0.92405
1387	10661	1	1	1	bind	P	7900	0.82	0.96684
1387	3216	1	1	1	bind	P	67950	0.83	0.96714
1387	3725	1	1	1	bind	P	86423	0.638	0.94721
1387	5465	1	1	1	bind	P	17900	0.414	0.92864
1387	8850	1	1	1	bind	P	17905	0.504	0.93478
1390	10047	1	3	4	bind	P	17910	0.708	0.95477
1390	1390	2	2	3	bind,phosphorylate	P	17927,17936	0.303	0.9213
1390	1843	1	1	1	dephosphorylate	P	28396	0.841	0.96862
1390	3558	1	3	8	bind	P	17955	0.791	0.9627
1390	3630	1	1	1	bind	P	83777	0.423	0.92939
1390	5595	1	1	3	phosphorylate	P	131399	0.957	0.98342
1390	6900	1	1	1	bind	P	17977	0.44	0.93033
1390	7716	1	1	4	bind	P	17981	0.313	0.92184
1390	84959	1	1	1	phosphorylate	P	201373	0.811	0.96567
1392	1392	1	2	4	bind	P	18007	0.381	0.92631
1392	1394	1	2	4	bind	P	18033	0.923	0.97924
1392	1440	2	3	3	bind	P	18037,19606	0.851	0.96951
1392	3250	1	1	1	phosphorylate	P	18056	0.325	0.92302
1392	3553	2	2	2	bind,synergize	P	18059,76125	0.69	0.95357
1392	3976	3	3	8	synergistic interaction,synergize	P	18084,18085,93295	0.921	0.97896
1392	4929	1	1	1	bind	P	114590	0.139	0.91043
1392	5978	1	1	5	bind	P	147698	0.315	0.92204
1393	114131	1	1	1	bind	P	13151	0.917	0.97835
1393	7349	2	3	3	bind	P	18159,186732	0.571	0.93963
1393	90226	1	1	1	bind	P	209024	0.337	0.92447
1394	10114	1	1	1	phosphorylate	P	1293	0.251	0.91758
1394	1395	1	1	1	bind	P	18183	0.516	0.93548
1394	26503	1	1	1	bind	P	55130	0.47	0.93241
1394	7349	1	2	2	bind	P	186735	0.568	0.93949
1395	26503	1	1	1	bind	P	55131	0.484	0.93429
1395	7349	3	3	3	bind,colocalize	P	18187,186738,186739	0.785	0.96133
1398	11184	2	3	9	bind,phosphorylate	P	11768,11771	0.931	0.98014
1398	1398	1	2	5	phosphorylate	P	18233	0.056	0.90361
1398	1399	1	1	1	bind	P	18240	0.563	0.9395
1398	1639	1	1	1	bind	P	18249	0.504	0.93478
1398	1793	4	7	35	bind,form a complex,phosphorylate	P	18252,26810,26815,26818	0.881	0.974
1398	1794	1	1	1	bind	P	26875	0.791	0.9627
1398	1950	3	3	5	phosphorylate,synergize	P	18271,30885,30889	0.902	0.97709
1398	1956	1	2	3	bind	P	18272	0.812	0.96582
1398	2017	2	2	3	bind	P	18277,34700	0.371	0.92593
1398	2060	1	1	1	bind	P	18279	0.095	0.90637
1398	2119	3	4	4	bind,phosphorylate	P	18296,18297,40473	0.748	0.95756
1398	2885	3	6	7	bind,immunoprecipitate	P	18309,60408,60409	0.761	0.95853
1398	2889	6	10	29	bind,coimmunoprecipitate,coprecipitate,immunoprecipitate,phosphorylate	P	18314,18316,18325,60971,60973,60975	0.817	0.96642
1398	3643	1	1	1	phosphorylate	P	83961	0.932	0.98031
1398	3791	1	1	1	bind	P	18334	0.632	0.9468
1398	4690	2	2	2	phosphorylate	P	107405,18344	0.441	0.93045
1398	4739	2	2	2	bind,coprecipitate	P	108540,18346	0.785	0.96133
1398	4803	1	1	1	phosphorylate	P	110233	0.042	0.90229
1398	5159	1	1	1	phosphorylate	P	120516	0.069	0.90529
1398	5599	3	3	3	bind,coimmunoprecipitate	P	131780,131781,18353	0.917	0.97835
1398	5829	4	6	21	bind,colocalize,form a complex	P	142000,18370,18371,18375	0.887	0.97518
1398	5879	1	1	2	bind	P	18383	0.42	0.92913
1398	6461	1	1	1	bind	P	158176	0.466	0.93229
1398	6464	2	3	6	bind	P	158238,18390	0.431	0.93037
1398	6714	1	1	1	bind	P	165041	0.345	0.92432
1398	6853	1	1	1	bind	P	18395	0.58	0.94008
1398	7205	1	1	1	bind	P	18397	0.643	0.94727
1398	7294	1	1	1	phosphorylate	P	185006	0.901	0.97694
1398	7422	1	1	1	phosphorylate	P	187957	0.44	0.93033
1398	7454	1	2	2	bind	P	189727	0.705	0.95369
1398	7456	1	1	1	bind	P	189895	0.512	0.93523
1398	7465	3	3	3	bind,coprecipitate	P	18402,189956,189957	0.611	0.94331
1398	7514	1	2	2	bind	P	190807	0.502	0.93482
1398	8471	2	2	3	bind	P	18407,200907	0.675	0.95084
1398	8720	1	1	3	phosphorylate	P	204999	0.535	0.93718
1398	9138	1	1	1	bind	P	210249	0.129	0.90935
1398	9564	7	10	31	bind,colocalize,coprecipitate,dephosphorylate,form a complex,phosphorylate	P	18419,18420,18429,217315,217318,217320,217322	0.9	0.97677
1398	9844	1	1	1	coprecipitate	P	18433	0.894	0.97654
1398	9846	1	1	1	bind	P	221475	0.753	0.95809
1399	11184	2	2	9	bind,phosphorylate	P	11774,11777	0.886	0.97518
1399	1523	1	1	4	bind	P	18453	0.4	0.9279
1399	1794	1	1	1	form a complex	P	18458	0.575	0.94006
1399	2057	2	2	5	bind,form a complex	P	18460,18461	0.846	0.96896
1399	2534	1	1	1	bind	P	18471	0.804	0.9648
1399	2889	5	5	15	bind,coprecipitate,form a complex	P	18473,18474,18476,60981,60985	0.695	0.9536
1399	4067	2	2	6	phosphorylate,synergize	P	95564,95565	0.9	0.97677
1399	4739	2	2	5	bind	P	108542,18486	0.836	0.96787
1399	50807	1	1	1	bind	P	18490	0.877	0.97337
1399	5627	1	1	1	coprecipitate	P	134974	0.671	0.95076
1399	5829	4	4	6	bind,coimmunoprecipitate,coprecipitate	P	142008,18502,18503,18504	0.775	0.96038
1399	7409	1	1	1	form a complex	P	18510	0.519	0.93589
1399	7456	2	2	3	bind,coprecipitate	P	189897,189898	0.837	0.96821
1399	7535	1	1	1	bind	P	18514	0.493	0.93461
1399	8471	1	1	1	bind	P	200908	0.038	0.90222
1399	9564	3	3	4	bind,coimmunoprecipitate	P	18530,18531,217331	0.647	0.948
1399	9846	1	1	2	bind	P	18532	0.527	0.9366
140	7018	2	2	2	colocalize	P	174076,18546	0.814	0.96612
1403	7514	1	1	3	bind	P	18581	0.911	0.97717
1404	6662	1	2	2	bind	P	163719	0.762	0.95883
1406	1406	1	2	2	bind	P	18605	0.365	0.92557
1406	1433	2	2	4	bind	P	18615,19452	0.34	0.92441
1406	28999	1	1	2	bind	P	61630	0.887	0.97517
1406	338917	1	1	2	bind	P	18620	0.227	0.91589
1406	4901	3	3	7	bind,synergize	P	113545,18622,18625	0.972	0.98573
1406	6314	3	3	3	bind,coimmunoprecipitate,immunoprecipitate	P	153975,18644,18645	0.752	0.95777
1406	6528	1	1	1	colocalize	P	18648	0.891	0.97623
1406	6671	4	4	7	bind,synergize	P	164116,164118,18649,18651	0.908	0.97734
1406	8815	2	3	3	bind	P	18653,206107	0.589	0.94177
1406	9670	2	2	2	bind	P	18654,219772	0.549	0.93901
140679	140679	1	1	1	bind	P	18673	0.317	0.92228
1407	1408	3	3	3	bind,degrade	P	18695,18696,18729	0.813	0.96596
1407	5187	3	3	4	bind,degrade	P	121374,18706,18707	0.78	0.96092
1407	8864	2	2	4	bind	P	18713,207295	0.775	0.96038
1408	5187	2	2	3	bind	P	121376,18736	0.642	0.94729
1408	8864	2	2	4	bind	P	18744,207297	0.491	0.93465
140838	140838	1	1	1	bind	P	18760	0.498	0.93472
140885	140885	1	1	2	phosphorylate	P	18800	0.611	0.94331
1410	1674	1	1	2	bind	P	18870	0.765	0.95908
142	7528	1	1	2	bind	P	18883	0.399	0.92791
142679	389031	1	1	2	dephosphorylate	P	18925	0.655	0.94896
1431	3320	1	1	1	bind	P	19032	0.798	0.9632
1432	10018	1	1	1	phosphorylate	P	19054	0.862	0.97124
1432	10140	2	2	2	bind,phosphorylate	P	19056,19057	0.712	0.95502
1432	10454	5	5	13	bind,coprecipitate,phosphorylate	P	19063,19064,19069,5957,5967	0.944	0.98203
1432	10524	1	1	2	phosphorylate	P	19076	0.938	0.98106
1432	11221	1	1	2	bind	P	12472	0.453	0.93115
1432	1432	1	2	3	phosphorylate	P	19104	0.292	0.92089
1432	1649	1	1	1	phosphorylate	P	19118	0.879	0.9737
1432	1843	3	4	4	bind,dephosphorylate	P	19122,28399,28400	0.485	0.93427
1432	1906	1	1	1	phosphorylate	P	30093	0.74	0.95692
1432	1977	1	1	1	phosphorylate	P	19133	0.949	0.98284
1432	23162	2	3	4	bind,phosphorylate	P	19139,19140	0.755	0.95836
1432	26959	2	5	9	bind,phosphorylate	P	19151,19154	0.981	0.98899
1432	27429	1	1	2	bind	P	58298	0.783	0.96085
1432	2872	1	1	2	phosphorylate	P	19160	0.717	0.95527
1432	3265	2	2	2	phosphorylate	P	19169,69084	0.504	0.93478
1432	3565	1	1	1	phosphorylate	P	78742	0.668	0.95034
1432	3651	1	1	2	phosphorylate	P	19201	0.784	0.96117
1432	3654	1	1	5	bind	P	19203	0.944	0.98203
1432	3725	1	2	5	phosphorylate	P	19212	0.796	0.96274
1432	3737	1	1	1	bind	P	19214	0.858	0.97097
1432	4088	1	2	2	phosphorylate	P	19224	0.867	0.97262
1432	4149	1	1	1	phosphorylate	P	19225	0.711	0.95503
1432	4155	1	1	1	phosphorylate	P	19227	0.814	0.96612
1432	4205	1	2	8	phosphorylate	P	19229	0.92	0.97905
1432	4208	1	3	8	phosphorylate	P	19233	0.798	0.9632
1432	4209	1	1	1	phosphorylate	P	19234	0.082	0.90586
1432	4286	1	1	1	phosphorylate	P	19240	0.322	0.92223
1432	4486	1	1	1	phosphorylate	P	19247	0.125	0.90847
1432	4772	3	3	10	bind,phosphorylate	P	109489,19253,19255	0.987	0.99217
1432	4773	1	1	1	phosphorylate	P	19257	0.937	0.98113
1432	4775	1	1	1	phosphorylate	P	19258	0.577	0.94014
1432	4776	1	1	2	phosphorylate	P	19259	0.912	0.97732
1432	5080	1	1	1	phosphorylate	P	19267	0.577	0.94014
1432	5328	1	1	1	phosphorylate	P	19275	0.823	0.96695
1432	54472	1	1	4	bind	P	19279	0.907	0.97739
1432	5585	1	1	1	bind	P	130482	0.569	0.93947
1432	5594	6	6	8	bind,catalyze,coprecipitate,phosphorylate	P	130992,130993,19284,19285,19286,19289	0.78	0.96092
1432	5595	3	4	4	bind,coimmunoprecipitate,coprecipitate	P	131400,131401,19292	0.728	0.95657
1432	5599	2	2	2	bind,phosphorylate	P	131788,131793	0.956	0.98324
1432	5600	1	1	1	phosphorylate	P	132980	0.381	0.92631
1432	5603	1	1	1	phosphorylate	P	19305	0.608	0.94308
1432	5604	2	3	4	phosphorylate	P	133254,19309	0.953	0.98327
1432	5606	3	4	7	bind,phosphorylate	P	133592,133597,19310	0.657	0.94894
1432	5608	3	5	13	bind,phosphorylate	P	133725,133734,19316	0.845	0.96902
1432	6300	1	1	2	bind	P	19356	0.686	0.95304
1432	6416	2	3	4	bind,phosphorylate	P	157150,19369	0.818	0.96656
1432	6688	1	1	1	phosphorylate	P	19382	0.331	0.92365
1432	6908	1	2	5	phosphorylate	P	19389	0.991	0.99369
1432	7124	1	2	2	phosphorylate	P	177068	0.636	0.94715
1432	7157	1	3	9	phosphorylate	P	19410	0.924	0.97938
1432	7391	1	1	1	phosphorylate	P	19413	0.935	0.98106
1432	7430	1	1	2	phosphorylate	P	19418	0.953	0.98327
1432	80824	1	1	3	bind	P	195133	0.436	0.93042
1432	8411	1	2	4	phosphorylate	P	19431	0.944	0.98203
1432	8550	2	2	4	coimmunoprecipitate,phosphorylate	P	19433,202030	0.943	0.98187
1432	8569	1	1	1	phosphorylate	P	19436	0.983	0.99029
1432	9043	1	1	1	bind	P	209288	0.868	0.97259
1432	9261	1	1	1	phosphorylate	P	19447	0.868	0.97259
1432	9479	1	1	1	bind	P	216451	0.671	0.95076
1432	9516	1	1	1	phosphorylate	P	216935	0.639	0.94733
143384	225689	1	1	1	degrade	P	19497	0.322	0.92223
1435	4353	1	1	1	bind	P	19532	0.293	0.92103
1435	4782	1	2	5	bind	P	109763	0.768	0.9592
1436	139716	1	1	1	phosphorylate	P	19545	0.634	0.94705
1436	2885	1	1	4	bind	P	60415	0.585	0.9412
1436	6464	1	1	1	catalyze	P	19567	0.191	0.91377
1436	7075	1	1	1	bind	P	175679	0.007	0.90032
1436	9846	1	1	2	phosphorylate	P	19577	0.659	0.94889
1440	1440	1	1	2	bind	P	19609	0.211	0.91516
1440	2057	1	1	1	bind	P	36897	0.503	0.93481
1440	3553	1	1	1	synergize	P	76145	0.928	0.97987
1440	3562	1	1	1	synergize	P	19671	0.834	0.96775
1440	3569	1	1	2	synergize	P	19686	0.544	0.93789
1440	4254	2	2	9	synergize	P	100570,19721	0.986	0.99243
1440	4582	1	1	1	bind	P	19729	0.637	0.94727
1440	6717	1	1	1	synergize	P	166351	0.749	0.95771
1445	10146	5	5	9	bind,coimmunoprecipitate,colocalize,coprecipitate	P	1505,1506,19867,19868,19869	0.829	0.96699
1445	1740	2	2	2	bind,immunoprecipitate	P	19895,19896	0.535	0.93718
1445	2017	1	1	1	phosphorylate	P	19901	0.841	0.96862
1445	2268	2	2	2	bind,phosphorylate	P	19908,44530	0.581	0.94007
1445	2534	2	2	3	coprecipitate,phosphorylate	P	19911,52051	0.858	0.97097
1445	3055	1	1	1	phosphorylate	P	19922	0.605	0.94299
1445	3725	1	1	1	phosphorylate	P	19928	0.802	0.96413
1445	3932	4	5	11	bind,catalyze,phosphorylate	P	19929,19930,19934,91460	0.839	0.96832
1445	4067	1	1	1	bind	P	95567	0.659	0.94889
1445	5111	1	1	1	colocalize	P	19952	0.305	0.92127
1445	5175	1	1	1	phosphorylate	P	19955	0.3	0.92133
1445	5338	1	1	1	phosphorylate	P	19957	0.843	0.96854
1445	5753	1	1	1	catalyze	P	19972	0.186	0.91316
1445	5788	1	1	1	phosphorylate	P	19976	0.62	0.94545
1445	5829	3	3	19	bind,colocalize,phosphorylate	P	142015,19980,19990	0.879	0.9737
1445	6279	3	4	7	bind,form a complex	P	153285,19993,19995	0.517	0.9356
1445	6714	5	8	62	bind,colocalize,phosphorylate	P	165060,165070,20005,20010,20030	0.757	0.95847
1445	6850	1	1	2	bind	P	170439	0.235	0.91696
1445	7041	1	1	1	coimmunoprecipitate	P	20045	0.663	0.94977
1445	8506	1	1	2	phosphorylate	P	20051	0.633	0.94692
1448	4291	1	1	1	form a complex	P	101436	0.923	0.97924
1457	10661	1	1	2	phosphorylate	P	20123	0.589	0.94177
1457	10675	1	1	1	phosphorylate	P	20125	0.928	0.97987
1457	10749	1	1	6	phosphorylate	P	20126	0.922	0.97905
1457	11140	1	1	4	phosphorylate	P	20131	0.842	0.96858
1457	1457	2	2	6	bind,phosphorylate	P	20138,20142	0.201	0.91442
1457	1468	1	1	1	phosphorylate	P	20143	0.743	0.95736
1457	1523	1	1	1	phosphorylate	P	20145	0.217	0.91523
1457	1725	1	1	1	phosphorylate	P	20146	0.54	0.93766
1457	1834	1	1	1	phosphorylate	P	20148	0.301	0.92132
1457	1978	1	1	1	phosphorylate	P	20149	0.729	0.95654
1457	2288	1	1	2	phosphorylate	P	20151	0.741	0.95708
1457	23468	1	2	4	phosphorylate	P	20152	0.866	0.97224
1457	2525	1	1	1	phosphorylate	P	20154	0.713	0.95501
1457	2596	1	2	3	phosphorylate	P	20155	0.29	0.92093
1457	2764	1	1	3	phosphorylate	P	20156	0.831	0.96748
1457	2956	1	1	4	phosphorylate	P	20157	0.847	0.9691
1457	3065	1	1	3	phosphorylate	P	20158	0.836	0.96787
1457	3066	1	1	3	phosphorylate	P	20159	0.835	0.96771
1457	3146	1	1	2	phosphorylate	P	20163	0.936	0.98098
1457	3150	1	1	2	phosphorylate	P	20164	0.183	0.91291
1457	3216	1	1	1	phosphorylate	P	20166	0.349	0.92456
1457	3320	4	4	4	bind,coimmunoprecipitate,phosphorylate	P	20170,20171,71050,71051	0.852	0.96951
1457	3725	1	1	1	phosphorylate	P	20179	0.737	0.95666
1457	4150	1	1	1	phosphorylate	P	20183	0.758	0.95844
1457	4193	1	1	1	catalyze	P	20184	0.337	0.92447
1457	4205	1	1	1	phosphorylate	P	20185	0.304	0.92129
1457	4208	1	2	3	phosphorylate	P	20188	0.939	0.98098
1457	4436	1	1	3	phosphorylate	P	20189	0.742	0.95723
1457	4609	1	1	1	phosphorylate	P	20194	0.757	0.95847
1457	4613	1	1	1	phosphorylate	P	20195	0.744	0.95733
1457	4691	1	1	1	phosphorylate	P	20197	0.876	0.97324
1457	4792	1	2	9	phosphorylate	P	20199	0.748	0.95756
1457	4869	1	1	3	phosphorylate	P	20201	0.935	0.98106
1457	4948	2	4	8	bind,phosphorylate	P	20203,20205	0.935	0.98106
1457	5045	1	1	8	phosphorylate	P	20208	0.909	0.97728
1457	50848	1	1	1	phosphorylate	P	117141	0.42	0.92913
1457	51475	1	1	1	phosphorylate	P	20211	0.892	0.97661
1457	5187	1	1	1	phosphorylate	P	20212	0.506	0.93492
1457	5435	1	1	2	phosphorylate	P	20215	0.909	0.97728
1457	5511	1	1	1	phosphorylate	P	20216	0.42	0.92913
1457	55502	1	1	3	phosphorylate	P	20217	0.933	0.98051
1457	55869	1	1	4	phosphorylate	P	20218	0.914	0.97808
1457	56892	1	1	2	phosphorylate	P	20220	0.849	0.96941
1457	5728	1	2	2	phosphorylate	P	20223	0.857	0.97024
1457	6236	1	1	1	phosphorylate	P	20228	0.767	0.95923
1457	6271	1	1	1	phosphorylate	P	20229	0.673	0.95089
1457	6285	2	4	17	phosphorylate	P	153440,20230	0.909	0.97728
1457	64284	1	1	3	phosphorylate	P	20233	0.954	0.98345
1457	65057	1	1	2	phosphorylate	P	160369	0.746	0.95744
1457	6571	1	1	1	phosphorylate	P	20236	0.907	0.97739
1457	6689	1	1	7	phosphorylate	P	20238	0.802	0.96413
1457	6696	2	2	6	phosphorylate	P	164777,20239	0.865	0.97189
1457	6714	1	1	1	bind	P	20240	0.497	0.93473
1457	6722	1	1	2	phosphorylate	P	20241	0.732	0.95644
1457	6732	1	1	1	phosphorylate	P	20242	0.912	0.97732
1457	6810	1	2	2	phosphorylate	P	20244	0.48	0.93345
1457	6908	1	1	9	phosphorylate	P	20248	0.92	0.97905
1457	7037	1	1	1	phosphorylate	P	20250	0.726	0.9563
1457	7088	1	1	1	phosphorylate	P	20252	0.883	0.97471
1457	7157	1	3	5	phosphorylate	P	20256	0.883	0.97471
1457	7184	1	1	2	phosphorylate	P	20257	0.897	0.97674
1457	7343	2	3	7	phosphorylate	P	186657,20261	0.779	0.96078
1457	7913	1	1	2	phosphorylate	P	20263	0.733	0.95659
1457	8312	1	1	1	bind	P	20264	0.474	0.93294
1457	84152	1	1	1	phosphorylate	P	20265	0.779	0.96078
1457	8679	1	1	1	phosphorylate	P	20266	0.436	0.93042
1457	8841	1	1	4	phosphorylate	P	20267	0.889	0.97529
1457	89874	1	1	9	phosphorylate	P	20270	0.75	0.95785
1457	9221	1	1	8	phosphorylate	P	20277	0.915	0.97848
1457	9616	2	2	13	bind,phosphorylate	P	20279,219174	0.964	0.98469
1457	9627	1	1	8	phosphorylate	P	20282	0.927	0.9797
1457	9892	1	1	3	phosphorylate	P	20283	0.963	0.98453
146	10243	1	1	3	colocalize	P	20309	0.223	0.91568
146	1080	2	2	3	bind	P	20311,9106	0.546	0.93801
146	146	2	2	3	colocalize,coprecipitate	P	20323,20326	0.66	0.94952
146	2252	1	1	1	bind	P	43391	0.657	0.94894
146	27319	2	2	2	bind,coprecipitate	P	20354,20356	0.652	0.94888
146	3196	1	1	1	bind	P	20362	0.482	0.93401
146	3320	1	1	1	bind	P	20365	0.659	0.94889
146	3493	1	1	1	cleave	P	20368	0.262	0.91895
146	3497	1	1	1	bind	P	20369	0.678	0.9511
146	4133	1	1	1	bind	P	97531	0.034	0.90139
146	4318	1	1	1	cleave	P	102363	0.241	0.91721
146	4760	1	1	1	coprecipitate	P	20384	0.725	0.95614
146	4914	1	1	1	colocalize	P	20389	0.222	0.91571
146	5599	1	1	1	hyperphosphorylate	P	131795	0.123	0.90841
146	5604	1	1	1	bind	P	133255	0.133	0.90931
146	56547	1	1	1	cleave	P	135507	0.65	0.94845
146	6261	1	2	3	bind	P	20410	0.746	0.95744
146	64386	1	1	3	cleave	P	157661	0.642	0.94729
146	6722	1	1	1	bind	P	166999	0.745	0.95747
146	6908	1	1	1	bind	P	20425	0.355	0.92502
146	7294	1	1	1	phosphorylate	P	185013	0.498	0.93472
146	811	1	1	1	bind	P	195311	0.775	0.96038
146	857	1	1	1	bind	P	20434	0.555	0.93964
146	948	1	1	1	bind	P	20437	0.382	0.92644
146	973	1	1	1	bind	P	220108	0.172	0.91228
1460	2869	1	1	5	phosphorylate	P	60188	0.853	0.96946
1460	3932	1	1	1	phosphorylate	P	91463	0.632	0.9468
1460	4342	1	1	1	catalyze	P	102829	0.627	0.94607
1460	54205	1	2	4	bind	P	125227	0.907	0.97739
1462	1463	1	1	1	bind	P	20453	0.185	0.91317
1462	2199	1	1	1	bind	P	20460	0.587	0.94135
1462	22915	1	1	1	bind	P	20465	0.569	0.93947
1462	3576	1	1	1	bind	P	20469	0.761	0.95853
1462	4318	1	1	1	degrade	P	102365	0.013	0.90044
1462	6366	2	2	6	bind	P	155492,20477	0.937	0.98113
1462	7157	1	1	1	bind	P	180227	0.826	0.96686
1462	9507	1	1	1	degrade	P	216884	0.213	0.91515
1462	9510	1	1	1	cleave	P	216907	0.617	0.94473
1463	11162	1	1	3	bind	P	20489	0.918	0.9787
1463	1520	1	1	1	degrade	P	21826	0.736	0.95667
1463	2199	1	1	1	bind	P	42404	0.627	0.94607
1463	2200	1	1	1	bind	P	20493	0.548	0.93888
1463	3146	1	1	1	bind	P	20495	0.422	0.9291
1463	5803	2	2	11	bind	P	141212,20500	0.847	0.9691
1464	1634	1	1	1	bind	P	24338	0.42	0.92913
1464	2247	1	1	1	bind	P	43139	0.722	0.95572
1464	2670	1	1	1	colocalize	P	20533	0.499	0.9347
1464	5340	2	2	5	bind	P	123718,20540	0.838	0.96836
146760	349667	1	1	1	bind	P	74278	0.425	0.92978
1468	27335	1	1	4	bind	P	57930	0.759	0.9586
1468	29928	1	1	3	bind	P	20566	0.76	0.95857
1468	3801	1	1	1	coimmunoprecipitate	P	88851	0.748	0.95756
1468	3831	2	2	2	bind	P	20570,89449	0.744	0.95733
1468	4747	2	2	2	bind	P	108693,20573	0.962	0.98388
1468	4760	1	1	1	bind	P	20574	0.712	0.95502
1468	6993	1	1	9	bind	P	173186	0.52	0.93602
1468	8655	2	2	10	bind	P	204007,20590	0.784	0.96117
1471	1508	1	1	3	bind	P	20614	0.038	0.90222
1471	1509	1	1	1	hydrolyse	P	21588	0.84	0.96847
1471	1514	1	1	1	cleave	P	21725	0.36	0.92521
1471	2670	1	1	1	colocalize	P	55784	0.622	0.94539
1471	4318	1	1	1	bind	P	20625	0.377	0.92622
1471	4782	1	1	1	immunoprecipitate	P	20627	0.018	0.90066
147409	652070	1	1	1	bind	P	161212	0.763	0.95898
1475	7306	1	1	1	bind	P	185723	0.493	0.93461
1477	1479	2	2	2	bind	P	20685,20711	0.547	0.93815
1478	1479	3	3	6	bind,coprecipitate	P	20692,20715,20716	0.809	0.96537
1478	1653	4	4	7	coimmunoprecipitate,colocalize	P	20695,20696,24936,24937	0.729	0.95654
1478	1996	1	1	1	bind	P	34252	0.575	0.94006
1478	8189	1	1	2	bind	P	196511	0.298	0.92127
1479	8189	1	1	1	bind	P	20721	0.228	0.91627
148022	353376	1	1	3	bind	P	75745	0.86	0.97112
1482	140628	1	1	2	synergize	P	18662	0.581	0.9401
1482	1482	1	1	1	dephosphorylate	P	20750	0.22	0.91559
1482	1523	1	1	1	bind	P	21858	0.246	0.91725
1482	2626	4	6	6	bind,synergize	P	20762,20772,54341,54345	0.789	0.96219
1482	2627	1	1	1	synergize	P	20774	0.761	0.95853
1482	3720	2	2	2	bind,coimmunoprecipitate	P	86341,86342	0.452	0.93102
1482	4208	1	1	1	synergize	P	99305	0.907	0.97739
1482	5308	2	2	3	bind,synergize	P	122873,122876	0.268	0.91957
1482	57057	1	1	1	bind	P	20802	0.745	0.95747
1482	5976	1	1	1	coprecipitate	P	147670	0.905	0.97732
1482	6722	3	4	6	bind,synergize	P	167004,167008,20809	0.78	0.96092
1482	6863	1	1	1	bind	P	20812	0.125	0.90847
1482	6899	1	1	1	synergy	P	20816	0.1	0.90671
1482	6909	2	2	2	bind,form a complex	P	172261,172262	0.468	0.93226
1482	6910	4	5	15	bind,synergize,synergy	P	172281,172286,172287,20827	0.96	0.98362
1482	7080	1	1	1	bind	P	175947	0.139	0.91043
1482	9421	1	1	1	synergize	P	20837	0.792	0.96267
1487	1488	1	1	1	bind	P	20851	0.568	0.93949
1487	2122	1	1	1	bind	P	20861	0.827	0.96685
1487	3291	1	1	1	bind	P	69513	0.76	0.95857
1487	4091	1	1	2	bind	P	20867	0.7	0.95349
1487	4842	1	1	1	bind	P	111429	0.077	0.90569
1487	58525	1	1	1	form a complex	P	142398	0.84	0.96847
1487	6935	1	1	1	bind	P	172703	0.911	0.97717
1488	4193	1	1	1	bind	P	98564	0.645	0.94802
1488	51222	1	1	1	bind	P	20899	0.926	0.97953
1488	51274	1	1	3	bind	P	118990	0.915	0.97848
1488	55553	1	1	18	bind	P	129725	0.689	0.95329
1488	6935	1	1	1	bind	P	172704	0.681	0.95149
1488	7329	1	1	1	bind	P	186039	0.91	0.97723
1489	2668	1	1	2	synergize	P	55554	0.984	0.99082
1489	3976	2	2	2	bind	P	20939,93304	0.598	0.94241
1489	3977	1	4	8	bind	P	20941	0.696	0.95359
1489	4582	1	1	1	immunoprecipitate	P	104163	0.52	0.93602
1489	6295	1	1	2	bind	P	153605	0.932	0.98031
1489	6774	1	1	1	phosphorylate	P	20972	0.224	0.91567
1490	2066	1	1	1	bind	P	37584	0.428	0.93014
1490	4088	1	1	1	bind	P	96223	0.806	0.9653
1490	6383	1	1	1	bind	P	155910	0.408	0.92841
1490	7422	2	2	2	bind,colocalize	P	187963,21054	0.602	0.94275
1493	3932	1	1	1	phosphorylate	P	91466	0.531	0.93699
1493	5524	2	2	2	bind	P	128652,21135	0.757	0.95847
1493	56244	1	1	1	bind	P	134926	0.512	0.93523
1493	5774	1	1	1	bind	P	21138	0.305	0.92127
1493	652070	1	1	1	bind	P	21142	0.315	0.92204
1493	6855	1	1	1	bind	P	170760	0.146	0.91116
1493	79679	1	1	1	bind	P	193901	0.066	0.90497
1493	8764	1	1	1	bind	P	21148	0.044	0.90228
149428	149428	1	1	1	bind	P	21254	0.016	0.90055
1495	1500	2	2	4	bind	P	21276,21369	0.875	0.9729
1495	2241	1	1	1	bind	P	42910	0.249	0.91747
1495	283149	1	1	1	bind	P	59764	0.225	0.9158
1495	4301	2	2	3	bind	P	101900,21287	0.858	0.97097
1495	4950	2	2	4	bind	P	114672,21289	0.197	0.9143
1495	55591	1	1	1	bind	P	129784	0.706	0.95448
1495	5818	1	1	1	colocalize	P	21291	0.34	0.92441
1495	6233	1	1	1	degrade	P	151433	0.565	0.93944
1495	6386	1	1	2	colocalize	P	21296	0.928	0.97987
1495	7082	2	2	16	bind	P	176059,21299	0.834	0.96775
1495	7414	2	2	16	bind	P	187693,21304	0.861	0.97127
1495	80896	1	1	2	bind	P	21310	0.915	0.97848
1495	8826	2	2	2	bind	P	206245,21311	0.831	0.96748
1495	9414	1	1	2	bind	P	215501	0.759	0.9586
15	1390	1	1	1	bind	P	17944	0.63	0.94621
150	156	1	1	4	phosphorylate	P	22713	0.537	0.93716
1500	10009	1	1	1	bind	P	21360	0.777	0.96065
1500	1500	1	1	2	bind	P	21373	0.118	0.90785
1500	2241	1	1	1	bind	P	42912	0.578	0.94012
1500	3559	2	2	3	colocalize	P	21381,78029	0.655	0.94896
1500	4301	2	2	13	bind,form a complex	P	101903,101905	0.898	0.97668
1500	5175	2	2	3	colocalize,phosphorylate	P	21392,21393	0.903	0.97701
1500	5777	1	1	1	dephosphorylate	P	139924	0.721	0.95559
1500	5784	1	1	2	coimmunoprecipitate	P	21397	0.718	0.95521
1500	6714	1	2	3	phosphorylate	P	165076	0.322	0.92223
1500	7410	4	4	10	bind,colocalize,form a complex	P	187612,21411,21412,21413	0.997	0.99437
150094	202559	2	2	3	colocalize,phosphorylate	P	21452,21453	0.922	0.97889
1501	23037	1	1	1	bind	P	46403	0.108	0.90712
1507	59272	1	2	2	bind	P	145415	0.202	0.91455
1507	7157	1	1	1	bind	P	21514	0.38	0.92617
1508	1508	1	1	1	degrade	P	21523	0.119	0.90795
1508	1950	1	1	1	cleave	P	21540	0.579	0.9401
1508	2641	1	1	1	degrade	P	21544	0.838	0.96836
1508	3001	1	1	2	colocalize	P	21545	0.621	0.94544
1508	389031	1	1	1	catalyze	P	21557	0.28	0.92022
1508	4082	1	2	11	cleave	P	21559	0.79	0.96253
1508	5159	1	2	2	degrade	P	21564	0.886	0.97518
1508	5551	1	1	1	cleave	P	21565	0.007	0.90032
1508	5644	1	1	1	cleave	P	21567	0.286	0.92045
1508	56955	1	1	2	cleave	P	21568	0.857	0.97024
1508	7076	1	1	1	degrade	P	21571	0.645	0.94802
1508	80144	1	1	1	degrade	P	21581	0.147	0.9111
1509	10211	1	1	1	colocalize	P	21586	0.778	0.96081
1509	10948	1	2	2	colocalize	P	10184	0.875	0.9729
1509	1514	1	1	1	degrade	P	21592	0.397	0.92794
1509	23588	1	1	1	colocalize	P	49757	0.485	0.93427
1509	389031	1	1	1	cleave	P	21609	0.869	0.97254
1509	5054	1	1	1	cleave	P	21615	0.752	0.95777
1509	5159	1	1	1	degrade	P	21616	0.752	0.95777
1509	5225	1	1	1	degrade	P	21617	0.857	0.97024
1509	5340	1	1	1	cleave	P	21619	0.173	0.9124
1509	5617	1	2	2	cleave	P	21622	0.476	0.93319
1509	5641	1	1	1	colocalize	P	21623	0.811	0.96567
1509	5741	1	1	1	cleave	P	21625	0.576	0.94018
151	156	1	1	1	phosphorylate	P	22715	0.563	0.9395
1511	2006	2	2	3	catalyze,degrade	P	21652,21653	0.649	0.94813
1511	2149	1	1	1	cleave	P	21657	0.914	0.97808
1511	2153	1	1	2	cleave	P	21659	0.877	0.97337
1511	2896	1	1	1	digest	P	21664	0.425	0.92978
1511	5473	1	1	1	cleave	P	21674	0.224	0.91567
1511	6382	1	1	4	bind	P	155793	0.755	0.95836
1511	6688	2	2	3	bind,form a complex	P	164375,164376	0.359	0.9251
1511	6693	1	1	1	cleave	P	21679	0.752	0.95777
1511	7035	1	1	2	cleave	P	21680	0.931	0.98014
1511	7057	2	4	4	bind	P	175293,21681	0.761	0.95853
1511	7124	1	1	1	degrade	P	21682	0.786	0.96148
1511	7450	1	1	1	degrade	P	21683	0.95	0.98273
1513	2006	2	2	2	colocalize,degrade	P	21711,34419	0.268	0.91957
1513	4772	1	1	1	bind	P	109490	0.714	0.95533
1513	6688	1	1	1	bind	P	164377	0.064	0.90448
1514	389031	1	1	1	digest	P	21758	0.755	0.95836
1514	4763	1	1	1	bind	P	21761	0.558	0.93963
1514	5268	1	1	1	cleave	P	21762	0.605	0.94299
1514	54808	2	2	3	colocalize	P	127437,21764	0.879	0.9737
1514	6590	1	1	2	cleave	P	21772	0.507	0.93488
152	154	3	3	4	bind,coimmunoprecipitate	P	21822,21824,22201	0.923	0.97924
1520	10664	1	1	1	bind	P	7993	0.101	0.90684
1520	2006	1	1	1	cleave	P	21833	0.749	0.95771
1520	22915	1	1	1	degrade	P	21836	0.106	0.907
1520	5803	1	1	1	degrade	P	21841	0.767	0.95923
1523	10209	1	1	5	bind	P	2600	0.727	0.95626
1523	10919	1	1	1	colocalize	P	9949	0.522	0.93615
1523	10989	1	1	1	cleave	P	21855	0.771	0.9598
1523	1523	1	5	11	bind	P	21861	0.322	0.92223
1523	1536	1	3	3	bind	P	21883	0.9	0.97677
1523	22808	2	2	2	bind,form a complex	P	44913,44914	0.514	0.93551
1523	23339	1	1	1	bind	P	48011	0.235	0.91696
1523	2885	2	2	2	bind,coprecipitate	P	21900,60416	0.28	0.92022
1523	2919	1	1	2	bind	P	21901	0.377	0.92622
1523	3065	1	1	1	bind	P	64968	0.625	0.94548
1523	3553	2	2	2	synergize	P	21910,76152	0.846	0.96896
1523	3608	1	1	1	bind	P	83475	0.687	0.95303
1523	3875	2	2	2	phosphorylate	P	21914,90424	0.618	0.94501
1523	4133	1	1	1	phosphorylate	P	21916	0.261	0.91869
1523	4134	1	1	2	phosphorylate	P	21917	0.693	0.95363
1523	4137	3	3	4	bind,phosphorylate	P	21919,21920,97631	0.768	0.9592
1523	4146	1	1	2	phosphorylate	P	97938	0.557	0.93963
1523	4283	1	1	1	phosphorylate	P	101063	0.762	0.95883
1523	50820	1	1	2	bind	P	117094	0.289	0.92095
1523	55571	1	1	1	bind	P	129759	0.606	0.94312
1523	5813	1	1	1	bind	P	141780	0.081	0.90589
1523	5879	1	1	1	bind	P	142918	0.429	0.93028
1523	5894	1	1	1	bind	P	144315	0.846	0.96896
1523	5898	1	1	1	bind	P	21935	0.334	0.9243
1523	5921	1	1	1	form a complex	P	21936	0.154	0.91115
1523	6054	1	1	1	catalyze	P	149421	0.765	0.95908
1523	6304	2	6	10	bind	P	153893,21940	0.84	0.96847
1523	7175	1	1	1	phosphorylate	P	21958	0.082	0.90586
1523	7343	1	1	4	phosphorylate	P	21959	0.639	0.94733
1523	8473	1	1	1	attach	P	21969	0.315	0.92204
1523	8661	1	1	1	coimmunoprecipitate	P	21973	0.515	0.93549
1523	87178	1	1	1	catalyze	P	204947	0.513	0.93537
1523	8850	1	1	1	bind	P	21979	0.734	0.95657
1524	6376	2	6	10	bind	P	155677,22001	0.828	0.96685
1525	1557	1	1	1	bind	P	22643	0.351	0.92464
1525	1559	1	1	1	bind	P	22671	0.6	0.94264
1525	8202	1	1	1	bind	P	196666	0.368	0.92583
1525	8797	1	1	1	bind	P	205995	0.791	0.9627
1525	9970	1	1	2	bind	P	22032	0.611	0.94331
153	10755	1	1	1	bind	P	8653	0.746	0.95744
153	153	1	1	2	phosphorylate	P	22048	0.558	0.93963
153	154	3	3	3	bind,immunoprecipitate,synergize	P	22056,22058,22063	0.844	0.96869
153	2869	2	2	3	bind,phosphorylate	P	60190,60193	0.913	0.97768
1536	1666	2	2	2	bind	P	22158,25021	0.652	0.94888
1536	2670	1	1	1	colocalize	P	22162	0.022	0.90076
1536	3205	1	1	2	bind	P	67704	0.663	0.94977
1536	3206	1	2	3	bind	P	67770	0.317	0.92228
1536	3394	1	1	2	bind	P	72797	0.293	0.92103
1536	4688	1	1	1	bind	P	107351	0.756	0.9585
1536	653361	2	2	4	bind	P	161597,22184	0.785	0.96133
1536	6688	1	3	6	bind	P	164383	0.07	0.90527
1536	7528	1	1	1	bind	P	191266	0.532	0.93724
1536	8826	1	1	4	colocalize	P	206253	0.546	0.93801
154	1080	3	3	5	bind,coimmunoprecipitate,colocalize	P	9108,9109,9110	0.942	0.98168
154	156	2	2	20	colocalize,phosphorylate	P	22720,22724	0.868	0.97259
154	1956	1	1	1	form a complex	P	22232	0.769	0.95917
154	207	1	1	4	phosphorylate	P	37938	0.901	0.97694
154	2869	2	2	9	phosphorylate	P	22237,60196	0.961	0.98376
154	2885	2	2	3	bind	P	22239,60417	0.666	0.95006
154	2911	1	1	1	colocalize	P	62361	0.055	0.9035
154	3643	1	1	1	phosphorylate	P	83963	0.934	0.98089
154	4905	3	3	12	bind,colocalize	P	113628,113630,22249	0.705	0.95369
154	5731	1	1	1	phosphorylate	P	137562	0.863	0.97121
154	5868	2	2	4	colocalize	P	142635,22267	0.691	0.95371
154	6002	1	1	1	bind	P	148655	0.41	0.92839
154	6295	1	2	3	bind	P	153609	0.767	0.95923
154	7018	1	1	1	colocalize	P	22279	0.395	0.92797
154	7430	1	1	1	colocalize	P	188932	0.229	0.91626
154	859	1	1	2	immunoprecipitate	P	22284	0.855	0.96955
154	9360	1	1	1	bind	P	214395	0.247	0.91738
154	9368	2	5	11	bind	P	214677,22287	0.624	0.94549
1540	1540	1	1	1	phosphorylate	P	22295	0.525	0.93665
1540	8517	1	1	4	bind	P	22334	0.506	0.93492
1543	1544	1	1	1	synergy	P	22357	0.802	0.96413
1543	1545	1	1	1	catalyze	P	22462	0.548	0.93888
1543	1571	1	1	1	catalyze	P	22367	0.595	0.9423
1543	5053	1	2	2	catalyze	P	22397	0.786	0.96148
1543	7356	1	1	1	colocalize	P	22415	0.553	0.93966
1543	90226	1	1	3	bind	P	209025	0.429	0.93028
1544	1545	1	1	1	catalyze	P	22468	0.229	0.91626
1544	1576	1	1	1	catalyze	P	23008	0.837	0.96821
1544	2597	1	1	2	form a complex	P	22445	0.661	0.94966
1544	266790	1	1	1	catalyze	P	22448	0.826	0.96686
1544	5053	1	1	1	catalyze	P	22452	0.151	0.91119
1544	5345	1	1	1	catalyze	P	22454	0.765	0.95908
1544	9360	1	1	1	catalyze	P	214399	0.154	0.91115
1548	1548	1	1	1	catalyze	P	22492	0.527	0.9366
1548	3178	1	2	2	bind	P	67462	0.792	0.96267
155	6714	1	1	1	bind	P	22518	0.584	0.94092
1555	10134	2	2	3	bind	P	1389,22530	0.729	0.95654
1555	1576	1	1	1	catalyze	P	22575	0.102	0.90681
1555	1666	1	1	2	catalyze	P	22586	0.156	0.91114
1555	2230	1	2	4	bind	P	42728	0.905	0.97732
1555	2316	1	1	1	bind	P	47235	0.664	0.94976
1555	2652	1	1	1	catalyze	P	22600	0.57	0.93942
1555	5447	2	2	3	bind,form a complex	P	126179,22618	0.925	0.97934
1555	6822	1	1	1	colocalize	P	170113	0.811	0.96567
1555	8532	1	1	1	catalyze	P	22633	0.735	0.9567
1557	1559	1	1	1	bind	P	22651	0.363	0.92544
1557	1576	1	1	1	synergize	P	23022	0.965	0.98455
1558	8856	1	1	1	bind	P	207128	0.588	0.94148
156	10133	1	1	1	bind	P	22696	0.145	0.91103
156	1128	1	1	1	phosphorylate	P	22698	0.87	0.9729
156	1129	1	1	1	phosphorylate	P	22701	0.819	0.96654
156	1234	2	2	2	form a complex,phosphorylate	P	22704,22706	0.818	0.96656
156	157	1	1	7	bind	P	22754	0.686	0.95304
156	1956	1	1	2	bind	P	22757	0.844	0.96869
156	2357	1	1	4	phosphorylate	P	22769	0.809	0.96537
156	25992	1	1	1	phosphorylate	P	22771	0.08	0.90592
156	2869	3	3	5	bind,phosphorylate	P	22774,22778,60198	0.837	0.96821
156	2911	3	4	13	bind,immunoprecipitate	P	22785,62363,62365	0.585	0.9412
156	4193	1	1	1	ubiquitinate	P	98578	0.756	0.9585
156	4591	1	1	1	phosphorylate	P	22806	0.127	0.90873
156	4760	1	1	1	bind	P	108872	0.115	0.90722
156	5132	2	2	18	bind,phosphorylate	P	22810,22812	0.847	0.9691
156	5159	1	1	1	phosphorylate	P	22813	0.831	0.96748
156	5594	2	2	2	bind,phosphorylate	P	131003,22824	0.127	0.90873
156	5595	3	3	5	bind,phosphorylate	P	131405,22825,22827	0.792	0.96267
156	5724	1	1	1	coprecipitate	P	136980	0.056	0.90361
156	5745	1	1	1	bind	P	22828	0.66	0.94952
156	6010	2	2	23	catalyze,phosphorylate	P	22831,22836	0.828	0.96683
156	6233	1	1	1	degrade	P	151438	0.687	0.95303
156	6714	2	3	26	bind,phosphorylate	P	165089,165094	0.71	0.95487
156	728	1	1	1	phosphorylate	P	22853	0.197	0.9143
156	7430	1	1	1	phosphorylate	P	22855	0.566	0.93942
1565	26511	1	1	1	bind	P	22878	0.817	0.96642
1565	3172	1	1	1	bind	P	67228	0.753	0.95809
1565	5741	1	2	2	colocalize	P	137794	0.686	0.95304
1565	8205	1	1	1	catalyze	P	22883	0.493	0.93461
157	1234	1	1	1	phosphorylate	P	22884	0.786	0.96148
157	2149	1	1	1	phosphorylate	P	22887	0.773	0.95994
157	2869	1	1	2	phosphorylate	P	60200	0.402	0.92788
157	4760	1	1	2	bind	P	108874	0.463	0.93178
1571	10452	1	2	3	bind	P	22906	0.482	0.93401
1571	1573	1	1	1	catalyze	P	22933	0.31	0.9216
1571	1631	1	1	2	catalyze	P	22937	0.785	0.96133
1571	2189	2	2	2	bind	P	22946,42307	0.872	0.97299
1571	4025	1	1	1	catalyze	P	94880	0.482	0.93401
1571	8673	1	1	1	catalyze	P	22980	0.895	0.97644
1571	90226	1	1	3	bind	P	22981	0.798	0.9632
1572	7024	1	1	1	bind	P	174403	0.561	0.93952
1573	3725	1	1	1	bind	P	86427	0.609	0.94322
1573	6667	1	1	1	bind	P	163983	0.478	0.93346
1576	1576	1	1	1	catalyze	P	23035	0.922	0.97889
1576	23412	1	1	1	catalyze	P	23055	0.656	0.94895
1576	7263	1	1	1	bind	P	184453	0.465	0.93215
1576	7938	1	1	1	catalyze	P	23066	0.278	0.92
1576	8856	2	2	2	bind	P	207137,23071	0.773	0.95994
1576	9360	1	1	1	catalyze	P	214407	0.654	0.94898
1581	1586	1	1	1	bind	P	23127	0.233	0.91673
1581	2494	1	1	1	bind	P	50902	0.104	0.9069
1581	3553	1	1	1	bind	P	76153	0.121	0.90818
1581	8431	1	1	1	bind	P	200060	0.572	0.93951
1581	8856	1	1	1	bind	P	207150	0.302	0.92131
1581	9971	1	1	1	bind	P	222480	0.248	0.91749
1582	2494	1	1	1	bind	P	50912	0.509	0.93513
1583	2230	3	7	11	bind,form a complex	P	23166,23168,42732	0.94	0.98088
1583	6317	1	1	1	catalyze	P	23178	0.518	0.93574
1583	6668	1	1	1	colocalize	P	163989	0.457	0.93141
1583	91851	1	1	5	bind	P	211021	0.821	0.96682
158326	341640	1	1	2	coprecipitate	P	73224	0.534	0.9372
1586	4519	1	1	1	phosphorylate	P	103862	0.433	0.93048
1586	5524	1	1	1	coimmunoprecipitate	P	23211	0.574	0.93964
1587	2515	1	1	1	immunoprecipitate	P	51367	0.616	0.94445
1588	2516	1	1	1	bind	P	23240	0.481	0.93358
1588	27241	1	1	2	catalyze	P	23244	0.387	0.92726
1589	2516	1	1	1	bind	P	23268	0.866	0.97224
1589	4602	1	1	1	bind	P	104914	0.442	0.93059
1591	1594	1	1	1	degrade	P	23284	0.941	0.98103
1591	91851	1	1	1	bind	P	211022	0.395	0.92797
1593	2039	1	1	1	bind	P	36040	0.842	0.96858
1593	26585	1	2	3	bind	P	23348	0.553	0.93966
1593	9159	2	2	6	bind	P	210699,23386	0.864	0.97117
1595	200576	1	1	1	immunoprecipitate	P	34388	0.252	0.91782
1595	2475	1	1	1	immunoprecipitate	P	50617	0.373	0.92588
1595	51192	1	1	1	catalyze	P	23400	0.683	0.95225
1595	6236	1	1	1	attach	P	152026	0.909	0.97728
1595	6713	1	1	1	catalyze	P	164978	0.855	0.96955
1601	23025	2	2	2	bind	P	23428,46301	0.779	0.96078
1601	26119	1	1	1	immunoprecipitate	P	23435	0.239	0.91709
1601	27319	1	1	3	bind	P	23438	0.797	0.96288
1601	2885	1	1	3	bind	P	23440	0.87	0.9729
1601	2971	1	1	2	bind	P	23443	0.907	0.97739
1601	3394	1	2	3	bind	P	72800	0.805	0.96514
1601	389031	1	1	1	bind	P	23448	0.243	0.91716
1601	3949	1	2	2	colocalize	P	23449	0.798	0.9632
1601	4036	1	1	1	coimmunoprecipitate	P	95028	0.853	0.96946
1601	4087	1	1	1	phosphorylate	P	23460	0.07	0.90527
1601	4646	3	3	4	bind,coimmunoprecipitate	P	106463,106464,23465	0.758	0.95844
1601	6616	1	1	1	coprecipitate	P	162964	0.172	0.91228
1601	6714	1	1	1	bind	P	23474	0.622	0.94539
1601	6812	2	2	3	bind	P	169995,23477	0.869	0.97254
1601	7020	1	1	1	bind	P	174217	0.197	0.9143
1601	8312	1	1	2	bind	P	23485	0.785	0.96133
1602	4089	3	3	7	bind,immunoprecipitate	P	23498,23499,96609	0.857	0.97024
1602	7329	1	1	1	bind	P	186044	0.787	0.96157
1604	1950	1	1	1	bind	P	30925	0.641	0.94732
1604	30817	1	1	3	bind	P	65625	0.759	0.9586
1604	84658	1	1	1	bind	P	200750	0.775	0.96038
1605	10125	1	1	2	bind	P	23575	0.731	0.95646
1605	10235	1	1	1	bind	P	3087	0.572	0.93951
1605	10497	1	2	2	bind	P	6330	0.644	0.94771
1605	1605	2	2	2	degrade,phosphorylate	P	23601,23611	0.729	0.95654
1605	1756	1	1	1	bind	P	26218	0.85	0.96954
1605	3708	1	1	1	phosphorylate	P	23631	0.757	0.95847
1605	5310	2	2	4	bind	P	123001,23646	0.921	0.97896
1605	55750	2	2	2	catalyze,phosphorylate	P	130036,130037	0.73	0.95651
1605	5587	2	3	11	bind	P	130616,23654	0.786	0.96148
1605	7038	1	1	2	bind	P	174863	0.749	0.95771
1605	7841	1	1	1	bind	P	193032	0.728	0.95657
1605	8694	1	1	1	catalyze	P	204780	0.647	0.948
160897	160897	1	1	1	bind	P	23758	0.432	0.93036
1612	3680	1	3	10	phosphorylate	P	23781	0.925	0.97934
1613	1616	4	4	5	bind,coimmunoprecipitate,colocalize	P	23788,23789,23790,23810	0.92	0.97905
1613	23209	1	1	1	phosphorylate	P	23795	0.449	0.93106
1613	3680	1	1	1	phosphorylate	P	23796	0.337	0.92447
1613	4659	1	1	1	phosphorylate	P	23797	0.608	0.94308
1616	10445	1	1	1	bind	P	5802	0.932	0.98031
1616	11186	1	1	1	bind	P	11846	0.921	0.97896
1616	11315	1	1	3	bind	P	12931	0.802	0.96413
1616	1616	2	2	3	bind,phosphorylate	P	23813,23820	0.578	0.94012
1616	1786	1	1	1	form a complex	P	23824	0.652	0.94888
1616	204851	1	2	14	phosphorylate	P	36626	0.974	0.98627
1616	28996	2	2	2	colocalize,coprecipitate	P	23832,61510	0.49	0.93467
1616	3297	1	1	2	bind	P	23841	0.488	0.93456
1616	4089	2	2	2	bind	P	23861,96613	0.891	0.97623
1616	4193	2	2	2	bind	P	23873,98580	0.905	0.97732
1616	4217	2	2	16	bind	P	100016,23880	0.921	0.97896
1616	5076	1	1	1	bind	P	23894	0.136	0.90993
1616	5077	1	1	1	bind	P	116583	0.711	0.95503
1616	5079	1	1	1	form a complex	P	116737	0.904	0.97693
1616	5371	2	2	5	bind,colocalize	P	23905,23906	0.405	0.92814
1616	55929	1	1	1	degrade	P	23920	0.385	0.92712
1616	5599	1	1	1	phosphorylate	P	131808	0.969	0.9857
1616	6049	1	1	1	colocalize	P	149323	0.064	0.90448
1616	6517	2	2	3	bind,immunoprecipitate	P	23941,23943	0.419	0.92916
1616	7157	2	2	21	bind	P	180244,23953	0.723	0.95603
1616	7329	1	1	1	bind	P	23969	0.754	0.95805
1616	7341	3	3	3	attach,bind,colocalize	P	186325,23971,23972	0.521	0.93616
1616	7514	2	2	7	bind	P	190809,23974	0.871	0.97284
1616	7849	1	1	1	bind	P	23977	0.204	0.91466
1616	8405	1	1	2	degrade	P	199173	0.937	0.98113
1616	8452	1	1	1	bind	P	200381	0.755	0.95836
1616	8772	1	1	1	bind	P	23989	0.457	0.93141
1618	26986	1	1	1	bind	P	56541	0.755	0.95836
1618	9802	1	1	1	bind	P	221144	0.416	0.92861
1621	4644	1	1	1	colocalize	P	24135	0.683	0.95225
1621	4852	1	1	1	colocalize	P	112141	0.402	0.92788
1621	5864	1	1	1	colocalize	P	142528	0.53	0.93669
1621	8929	1	2	2	bind	P	208070	0.525	0.93665
1629	5187	1	1	1	bind	P	121378	0.056	0.90361
1629	5657	1	1	1	degrade	P	24182	0.138	0.9103
1629	7320	1	1	1	bind	P	185953	0.585	0.9412
1629	9575	1	1	1	phosphorylate	P	24185	0.457	0.93141
1630	1630	1	1	1	bind	P	24194	0.559	0.93959
1630	219699	5	5	5	bind,coprecipitate,form a complex	P	24207,24208,42389,42391,42392	0.768	0.9592
1630	23114	1	2	2	bind	P	24209	0.723	0.95603
1630	2534	1	1	4	phosphorylate	P	52057	0.57	0.93942
1630	3670	1	1	1	colocalize	P	85022	0.176	0.91261
1630	4690	1	1	1	bind	P	107406	0.827	0.96685
1630	6091	1	1	1	form a complex	P	24241	0.611	0.94331
1630	6439	1	1	1	colocalize	P	157675	0.748	0.95756
1630	6477	3	3	6	bind,degrade	P	159259,159260,24242	0.683	0.95225
1630	8633	1	1	1	bind	P	203544	0.858	0.97097
1630	9423	3	4	52	bind,immunoprecipitate	P	215697,215704,24257	0.879	0.9737
1630	9821	1	1	1	bind	P	221251	0.865	0.97189
1631	6908	1	1	3	bind	P	171936	0.798	0.9632
1633	1644	1	1	1	phosphorylate	P	24329	0.662	0.9498
1634	1950	2	2	5	bind	P	24361,30931	0.196	0.91431
1634	1956	2	3	14	bind,phosphorylate	P	24367,32383	0.823	0.96695
1634	2006	1	1	11	bind	P	24380	0.943	0.98187
1634	2066	1	1	3	bind	P	24389	0.751	0.95779
1634	2200	1	1	1	bind	P	24395	0.854	0.9696
1634	22915	1	2	7	bind	P	24400	0.58	0.94008
1634	23114	1	2	2	bind	P	24405	0.559	0.93959
1634	2316	2	2	3	bind,coprecipitate	P	24406,24407	0.784	0.96117
1634	2331	1	1	7	bind	P	47879	0.699	0.95353
1634	4023	1	1	1	bind	P	24426	0.908	0.97734
1634	4237	3	4	6	bind,coprecipitate,immunoprecipitate	P	24431,24432,24433	0.947	0.98252
1634	4314	3	4	4	cleave,degrade,digest	P	102191,102192,102193	0.752	0.95777
1634	4316	2	2	2	cleave,degrade	P	102286,102287	0.887	0.97517
1634	4481	1	1	1	bind	P	24438	0.68	0.95133
1634	4904	2	3	6	bind	P	113595,24444	0.764	0.95913
1634	5159	1	1	1	phosphorylate	P	24450	0.806	0.9653
1634	54808	1	1	1	bind	P	24456	0.404	0.92802
1634	7057	1	2	2	bind	P	24478	0.838	0.96836
1634	7124	1	1	8	bind	P	24480	0.861	0.97127
1634	7148	1	1	1	bind	P	179915	0.069	0.90529
1634	7450	2	3	11	bind	P	189577,24483	0.928	0.97987
1634	84909	1	2	6	bind	P	201112	0.204	0.91466
1634	8531	2	2	34	bind	P	201764,24491	0.826	0.96686
1634	92949	1	1	1	bind	P	24499	0.341	0.9244
1636	3827	3	4	6	catalyze,cleave,degrade	P	24525,24526,24527	0.936	0.98098
1636	54205	1	1	2	bind	P	125229	0.611	0.94331
1636	6647	1	2	2	bind	P	24540	0.194	0.91399
1638	4286	1	1	1	bind	P	101186	0.294	0.9213
1638	5015	1	1	3	bind	P	115326	0.766	0.95924
1639	2885	2	2	4	bind	P	24556,60419	0.861	0.97127
164	10053	1	1	1	coprecipitate	P	986	0.883	0.97471
164	2242	1	1	1	colocalize	P	42960	0.709	0.95473
164	25843	1	1	1	coimmunoprecipitate	P	24564	0.94	0.98088
164	5284	2	2	2	immunoprecipitate	P	122508,24566	0.164	0.91192
164	58513	1	1	1	immunoprecipitate	P	142376	0.703	0.95356
164	7038	1	1	2	bind	P	24569	0.869	0.97254
164091	164091	1	1	5	bind	P	24574	0.693	0.95363
1641	23114	4	4	5	bind,coimmunoprecipitate,phosphorylate	P	24598,47093,47094,47096	0.919	0.97888
1641	4318	1	1	1	colocalize	P	24607	0.843	0.96854
1641	5599	2	2	5	bind,phosphorylate	P	131811,24608	0.942	0.98168
1641	9479	1	1	1	colocalize	P	216453	0.734	0.95657
1642	1643	4	5	16	bind,coprecipitate,form a complex	P	24624,24625,24657,24660	0.86	0.97112
1642	6500	1	1	1	bind	P	24632	0.474	0.93294
1642	6502	1	1	1	bind	P	24634	0.803	0.96482
1642	7514	1	1	3	bind	P	24641	0.902	0.97709
1642	81620	1	1	1	bind	P	24643	0.353	0.92461
1643	1869	1	2	2	bind	P	24668	0.796	0.96274
1643	2642	1	1	1	degrade	P	24670	0.335	0.92427
1643	5610	1	1	2	bind	P	24672	0.326	0.92342
[truncated: 14,707 more rows]
