# Supplementary material for: Looking at Cerebellar Malformations through Text-Mined Interactomes of Mice and Humans
Source: PLoS Comput Biol. 2009 Nov 6;5(11):e1000559. doi: 10.1371/journal.pcbi.1000559 (PMC2767227; doi:10.1371/journal.pcbi.1000559)
Supplement: Dataset S2 — Human network files. (5.50 MB DOC) [file pcbi.1000559.s013.zip › individual_networks/H70-PL.txt]

100	100	12	20	36	activate,affect,bind,cause,colocalize,determine,enhance,inhibit,interact,lead to,promote,trigger	L,P	10,12,15,17,18,19,21,26,6,7,8,9	0.599	0.94237
100	1103	1	1	1	colocalize	P	10490		0.76126
100	1234	1	1	1	interact	L	29		0.88974
100	132	2	3	3	inhibit	L	16390,30	0.414	0.92864
100	134	1	1	1	regulate	L	16712	0.637	0.94727
100	1678	1	1	1	lead to	L	25374	0.116	0.90748
100	1791	1	1	1	coimmunoprecipitate	P	26767		0.89585
100	1803	8	14	69	affect,bind,colocalize,inhibit,interact,regulate	L,P	27030,27032,27034,27036,27038,33,34,35	0.937	0.98113
100	2357	2	2	2	affect,mediate	L	38,39	0.724	0.95615
100	2523	1	1	1	lead to	L	51738	0.69	0.95357
100	283955	2	3	5	inactivate,inhibit	L	59857,59858	0.786	0.96148
100	3067	1	1	1	colocalize	P	65303		0.89342
100	351	2	2	2	bind,interact	L,P	74535,74536	0.843	0.96854
100	353	2	2	2	degrade,inhibit	L,P	45,75381	0.813	0.96596
100	3558	1	1	1	increase	L	77056	0.746	0.95744
100	3569	1	1	1	increase	L	47		0.84324
100	3574	1	1	1	inhibit	L	81104	0.243	0.91716
100	3708	2	2	2	activate,inhibit	L	48,85478	0.617	0.94473
100	4848	1	1	1	interact	L	111952	0.683	0.95225
100	4860	1	1	1	catalyze	P	52	0.773	0.95994
100	4878	1	1	1	increase	L	112862	0.228	0.91627
100	5139	2	2	2	induce,stimulate	L	53,54	0.174	0.91253
100	51497	1	1	1	induce	L	55		0.88794
100	5340	2	2	2	bind,stimulate	L,P	56,57	0.741	0.95708
100	55811	1	1	1	inhibit	L	58	0.278	0.92
100	5697	1	1	1	inhibit	L	136069	0.927	0.9797
100	595	1	1	1	regulate	L	60		0.88009
100	6098	1	1	1	inhibit	L	149693		0.85875
100	6277	1	1	1	increase	L	61	0.657	0.94894
100	6284	1	1	1	bind	P	62	0.58	0.94008
100	64414	1	1	1	inhibit	L	157767	0.393	0.92784
100	6908	1	1	1	interact	L	64	0.639	0.94733
100	7001	1	1	1	elevate	L	173244	0.664	0.94976
100	7018	1	1	1	colocalize	P	66	0.143	0.91105
100	7020	2	2	2	depend on,regulate	L	174196,67	0.606	0.94312
100	7022	1	1	1	regulate	L	174370	0.883	0.97471
100	7124	1	1	1	increase	L	71		0.88849
100	7852	2	2	2	enhance,inhibit	L	193077,193078		0.89696
100	8114	1	1	2	bind	P	195433		0.84984
100	8850	2	2	2	bind,regulate	L,P	206794,74	0.24	0.91708
100	890	1	1	1	elevate	L	207602	0.745	0.95747
100	914	1	1	1	inhibit	L	210280		0.81009
100	920	2	2	2	bind,increase	L,P	76,78	0.719	0.9553
100	9463	1	1	1	inhibit	L	216095	0.784	0.96117
1000	1000	2	2	2	affect,regulate	L	79,80		0.85391
1000	1020	1	1	1	interact	L	2292	0.82	0.96684
1000	11186	1	1	1	induce	L	11832	0.368	0.92583
1000	26585	2	2	2	affect,depend on	L	55326,81	0.568	0.93949
1000	6662	1	1	1	regulate	L	163690	0.67	0.95076
1000	8720	1	1	1	induce	L	204982		0.88573
10000	10000	3	3	3	down-regulate,inhibit,phosphorylate	L,P	82,83,84		0.86243
10001	10575	2	2	3	bind,interact	L,P	108,110	0.834	0.96775
10002	10002	2	2	2	cause,deactivate	L	116,117	0.856	0.97007
10002	11200	5	5	5	control,induce,lead to,regulate,trigger	L	120,12096,12098,12099,12100	0.66	0.94952
10002	27101	1	1	1	inhibit	L	57206	0.41	0.92839
10002	338340	1	1	1	induce	L	72562	0.844	0.96869
10002	54808	1	1	1	generate	L	127388	0.756	0.9585
10002	84922	1	1	1	upregulate	L	138	0.913	0.97768
10005	10005	1	1	1	colocalize	P	143	0.547	0.93815
10006	10006	2	2	2	bind,mediate	L,P	150,153	0.18	0.91294
10006	10152	1	1	1	interact	L	157	0.478	0.93346
10006	10163	10	11	18	bind,coimmunoprecipitate,colocalize,depend on,increase,interact,mediate,suppress activity of	L,P	1571,1573,1575,1576,161,162,164,165,166,169	0.844	0.96869
10006	51225	2	2	2	influence,suppress	L	118884,118885	0.915	0.97848
10009	10009	2	2	2	attenuate,interact	L	244,246		0.89032
10009	10664	6	7	11	bind,influence,inhibit,interact,regulate	L,P	248,249,250,7972,7974,7975	0.884	0.97489
10009	57659	1	1	1	bind	P	254	0.614	0.94359
1001	10580	1	1	1	colocalize	P	7266	0.465	0.93215
1001	1830	1	1	1	lead to	L	270	0.481	0.93358
1001	1901	2	2	2	induce,mediate	L	29984,29985	0.819	0.96654
1001	4089	1	1	1	induce	L	96595	0.441	0.93045
1001	4819	1	1	1	determine	L	111212		0.84678
1001	4868	1	1	1	colocalize	P	271	0.787	0.96157
1001	7082	1	1	1	colocalize	P	274	0.117	0.90772
1001	81502	2	2	2	induce,up-regulate	L	195735,195736	0.703	0.95356
1001	8720	1	1	2	induce	L	204984	0.194	0.91399
10013	10013	2	2	2	deacetylate,inhibit	L,P	283,284		0.82505
10013	10376	6	6	14	abolish,cause,deacetylate,induce,influence,mediate	L,P	285,287,288,289,290,291	0.913	0.97768
10013	22933	3	3	3	colocalize,interact,regulate	L,P	45804,45805,45806	0.519	0.93589
10013	30816	1	1	2	enhance	L	308		0.88093
10013	83933	2	2	2	affect,interact	L	198992,325	0.671	0.95076
10014	10014	3	3	3	cause,increase,interact	L	334,338,339	0.419	0.92916
10014	10763	1	1	1	regulate	L	8751	0.399	0.92791
10014	11218	1	1	1	interact	L	12430	0.368	0.92583
10014	11331	3	3	3	bind,interact	L,P	13017,342,343	0.915	0.97848
10014	50804	3	3	6	interact,regulate,repress	L	374,375,376	0.906	0.97724
10014	57530	2	2	2	induce,promote	L	139329,386	0.842	0.96858
10014	57763	1	1	1	interact	L	387	0.855	0.96955
10014	93649	7	7	14	bind,depend on,interact,mediate,modulate,repress	L,P	214522,214523,214524,407,408,409,410	0.949	0.98284
10015	10016	3	3	6	bind,immunoprecipitate,interact	L,P	417,418,419	0.916	0.97842
10016	10016	1	1	2	bind	P	421	0.391	0.92786
10016	10152	1	1	1	interact	L	1527	0.672	0.95092
10016	120329	1	1	1	immunoprecipitate	P	422	0.423	0.92939
10016	30011	1	1	1	interact	L	424	0.151	0.91119
10016	49854	2	2	2	interact	L	114898,434	0.709	0.95473
10016	553115	6	6	6	bind,form a complex,immunoprecipitate,increase,interact	L,P	129256,129257,129258,435,438,439	0.965	0.98455
10018	10018	17	20	23	abolish,because of,bind,block,cause,control,depend on,determine,hyperphosphorylate,hypophosphorylate,induce,inhibit,interact,lead to,mediate,phosphorylate,suppress	L,P	467,469,470,471,472,474,475,477,481,482,483,484,485,486,488,489,493	0.799	0.96337
10018	10673	3	3	3	induce,mediate,regulate	L	8057,8058,8059	0.834	0.96775
10018	120329	2	2	2	activate,lead to	L	495,496	0.864	0.97117
10018	142679	1	1	1	abolish	L	18888	0.719	0.9553
10018	25992	1	1	1	activate	L	519	0.515	0.93549
10018	27429	1	1	1	mediate	L	521	0.621	0.94544
10018	54205	5	9	10	induce,lead to,mediate,promote,trigger	L	538,539,540,541,543	0.806	0.9653
10018	56616	3	3	3	induce,inhibit,mediate	L	558,559,560	0.499	0.9347
10018	60503	2	2	2	affect,inhibit	L	635,636	0.75	0.95785
10019	10019	2	2	2	abolish,immunoprecipitate	L,P	669,670		0.7363
1002	1002	1	1	1	modulate	L	690	0.328	0.9234
1002	5080	2	2	3	control,regulate	L	116824,116825	0.658	0.94891
1002	5879	1	1	1	activate	L	142872	0.446	0.93096
10020	55624	1	1	1	catalyze	P	693	0.351	0.92464
10021	348980	1	1	1	generate	L	74160	0.639	0.94733
10021	57657	2	2	2	generate,interact	L	139611,139612	0.903	0.97701
10022	10022	1	1	1	bind	P	700		0.87885
10022	122042	1	1	1	bind	P	14708		0.88414
10022	339403	2	2	5	activate,bind	L,P	702,72889	0.873	0.97295
10022	51289	4	4	6	activate,antagonize,bind	L,P	119034,703,704,705	0.948	0.98292
10022	59350	2	2	2	activate,bind	L,P	145786,706	0.904	0.97693
10023	10023	1	1	1	cause	L	707		0.84937
10023	23401	2	2	2	activate,signal	L	48145,711	0.523	0.9364
10023	89780	1	1	1	induce	L	208337	0.444	0.93085
10026	10026	1	1	1	bind	P	733	0.256	0.91819
1003	1003	8	8	9	because of,cause,degrade,dephosphorylate,increase,induce,regulate,signal	L,P	737,738,739,740,743,745,746,748	0.681	0.95149
1003	11162	1	1	1	suppress	L	749	0.828	0.96683
1003	1445	4	4	10	bind,depend on,interact	L,P	19862,19864,19865,751	0.937	0.98113
1003	1495	1	1	2	coimmunoprecipitate	P	21267	0.865	0.97189
1003	1500	5	5	10	affect,bind,cause,inhibit	L,P	21363,21364,21365,755,756	0.904	0.97693
1003	1832	1	1	5	colocalize	P	760	0.857	0.97024
1003	1901	1	1	1	inhibit	L	29986	0.79	0.96253
1003	1903	2	2	2	inhibit,regulate	L	30047,30048	0.787	0.96157
1003	2113	2	2	2	increase,inhibit	L	40060,40061	0.768	0.9592
1003	2119	1	1	1	colocalize	P	765	0.042	0.90229
1003	2523	1	1	1	downregulate	L	51739	0.99	0.99301
1003	2619	1	1	2	induce	L	766	0.957	0.98342
1003	3791	3	3	3	attach,depend on,form a complex	L,P	768,88677,88679	0.807	0.96527
1003	3976	1	1	1	induce	L	93274	0.536	0.93717
1003	4316	1	1	1	degrade	P	102278	0.891	0.97623
1003	4318	1	1	1	depend on	L	772	0.939	0.98098
1003	4397	1	1	1	downregulate	L	103150	0.984	0.99082
1003	4819	1	1	1	affect	L	111213	0.578	0.94012
1003	4846	1	1	1	induce	L	111684	0.65	0.94845
1003	5008	1	1	1	increase	L	115088	0.317	0.92228
1003	51754	1	1	1	up-regulate	L	774		0.7918
1003	5443	1	1	1	regulate	L	125696		0.83553
1003	5774	1	1	1	lead to	L	139814	0.317	0.92228
1003	6366	1	1	1	determine	L	155478	0.402	0.92788
1003	6464	1	1	1	bind	P	777	0.457	0.93141
1003	6714	4	4	6	depend on,disrupt,phosphorylate,regulate	L,P	164984,164985,164987,780	0.879	0.9737
1003	7124	4	4	4	affect,cause,induce,regulate	L	176903,176904,176905,176906	0.955	0.98336
1003	7422	11	12	20	affect,block,disrupt,immunoprecipitate,induce,interact,lead to,mediate,promote,stimulate	L,P	187913,187914,187915,187916,187917,187918,187921,782,783,784,785	0.927	0.9797
1003	7431	1	1	1	immunoprecipitate	P	189085	0.166	0.91203
1003	81502	2	2	5	increase,induce	L	195737,195738	0.857	0.97024
1003	84909	3	3	4	cause,disrupt,mediate	L	201099,201100,201101	0.235	0.91696
1003	8502	6	6	10	bind,colocalize,interact,regulate	L,P	201503,201504,201506,201507,789,790	0.964	0.98469
1003	8720	3	3	3	enhance,induce,promote	L	204985,204986,204987	0.235	0.91696
1003	8826	3	3	3	colocalize,inhibit,mediate	L,P	206240,206241,206242	0.78	0.96092
10040	10040	1	1	1	interact	L	810	0.497	0.93473
10040	10043	2	2	2	interact	L	811,831	0.729	0.95654
10040	54472	2	3	3	interact	L	126237,826	0.916	0.97842
10043	10043	2	2	2	interact,suppress	L	832,834	0.509	0.93513
10043	27000	1	1	1	suppress	L	56656	0.613	0.94329
10043	54472	6	10	30	bind,form a complex,interact	L,P	126238,126239,126240,837,839,840	0.972	0.98573
10043	80176	1	1	1	suppress	L	194430		0.88302
10043	84727	1	1	1	suppress	L	200921	0.55	0.939
10044	10146	1	1	1	interact	L	859	0.956	0.98324
10044	10204	1	1	1	interact	L	862	0.891	0.97623
10044	26986	1	1	1	induce	L	866	0.582	0.94035
10045	10045	2	2	2	colocalize,promote	L,P	869,871	0.19	0.91378
10045	10482	1	1	1	interact	L	872	0.517	0.9356
10045	29107	1	1	1	interact	L	874	0.563	0.9395
10045	780896	1	1	1	affect	L	192857	0.678	0.9511
10046	10046	1	1	1	stimulate	L	887		0.86367
10047	157570	1	1	1	initiate	L	22987		0.84927
10048	10048	1	1	1	interact	L	910	0.647	0.948
10048	10371	2	2	2	attenuate,promote	L	912,913	0.739	0.95677
10048	10401	1	1	1	inhibit	L	5439		0.88059
10048	28996	2	2	2	bind	P	61508,915	0.725	0.95614
10048	54737	1	1	2	interact	L	127236	0.949	0.98284
10048	54994	4	4	4	bind,form a complex,interact	L,P	128064,128065,919,921	0.924	0.97938
10048	55107	1	1	1	interact	L	922	0.336	0.92439
10048	57610	1	1	1	abrogate	L	139501	0.814	0.96612
1005	4684	1	1	1	down-regulate	L	953	0.611	0.94331
10052	57369	1	1	1	colocalize	P	979	0.4	0.9279
10054	10055	1	1	1	interact	L	1013	0.785	0.96133
10054	10111	2	2	2	interact,suppress	L	993,994	0.917	0.97835
10054	11200	2	2	2	abolish,enhance	L	12102,995		0.87118
10054	23626	1	1	1	affect	L	996	0.734	0.95657
10054	26135	1	1	1	interact	L	997	0.249	0.91747
10054	338340	3	3	3	cause,depend on,lead to	L	72563,72564,998	0.712	0.95502
10057	10257	1	1	1	inhibit	L	1019	0.335	0.92427
10058	10058	3	3	3	control,digest,interact	L,P	1023,1024,1026		0.89446
10058	11162	1	1	1	determine	L	1033		0.89528
10058	114614	1	1	1	increase	L	1034		0.84719
10058	28911	1	1	1	inhibit	L	61161	0.898	0.97668
10058	55107	1	1	1	bind	P	1059		0.88425
10058	84909	1	1	1	bind	P	201102		0.81103
10058	89780	1	1	1	increase	L	208338	0.038	0.90222
10059	10059	1	1	1	truncate	P	1080		0.84354
10063	10063	1	1	1	suppress	L	1086		0.86903
10063	90639	1	1	1	suppress	L	209728	0.263	0.91909
10066	10066	2	2	2	abolish,affect	L	1094,1095		0.82554
10066	10067	1	1	2	coimmunoprecipitate	P	1097	0.923	0.97924
10066	84679	1	1	1	interact	L	1111	0.792	0.96267
10075	10075	1	1	1	degrade	P	1116		0.85834
10076	10076	3	3	3	colocalize,depend on,induce	L,P	1119,1120,1121	0.002	0.90014
10076	57216	7	7	8	affect,bind,depend on,enhance,interact,promote	L,P	1125,1126,1127,1128,136960,136961,136962	0.543	0.93777
10077	10077	2	3	3	interact,promote	L	1133,1134	0.402	0.92788
10077	160897	1	1	1	interact	L	1135	0.123	0.90841
10083	10083	1	1	2	interact	L	1156	0.808	0.9654
10083	10919	1	1	1	interact	L	9945	0.93	0.98022
10083	124590	1	1	1	interact	L	1157	0.946	0.98261
10083	49854	1	1	1	bind	P	114899	0.691	0.95371
10083	64072	5	5	9	bind,interact,lead to	L,P	1162,1163,156780,156781,156782	0.957	0.98342
10084	51729	3	3	5	coimmunoprecipitate,colocalize,interact	L,P	1166,120877,120878	0.991	0.99369
10085	10921	1	1	1	bind	P	1167		0.89898
10089	56659	1	1	1	influence	L	1172	0.49	0.93467
1009	1009	2	2	2	determine,regulate	L	1174,1175	0.268	0.91957
1009	1495	1	1	1	promote	L	1176	0.642	0.94729
1009	2277	2	2	2	affect,induce	L	1177,1178	0.949	0.98284
1009	3224	2	2	3	regulate,up-regulate	L	1180,68089	0.046	0.90264
10090	10090	1	1	1	inhibit	L	1183		0.89579
10093	10109	1	1	1	interact	L	1224	0.905	0.97732
101	128408	1	1	1	abolish	L	16048	0.329	0.92339
101	2208	2	2	2	cleave,depend on	L,P	1188,42575	0.66	0.94952
101	26986	1	1	1	bind	P	56534		0.84574
101	351	1	1	1	cleave	P	1191	0.254	0.91793
101	4684	1	1	1	cleave	P	1192		0.89159
101	5465	1	1	1	induce	L	126802	0.61	0.94335
101	5475	1	1	1	repress	L	127252	0.591	0.94204
101	7076	1	1	4	regulate	L	175700	0.653	0.94884
101	7124	5	6	19	activate,cause,induce,mediate,stimulate	L	176907,176908,176909,176910,176911	0.944	0.98203
101	7808	1	1	1	inactivate	L	1196		0.77599
101	8751	1	1	1	generate	L	205492	0.581	0.94007
101	9278	1	1	1	activate	L	1198		0.88702
10103	51079	1	1	1	signal	L	117910		0.85551
10111	10111	3	3	3	cause,form a complex,interact	L,P	1227,1229,1231	0.645	0.94802
10111	11073	1	1	1	colocalize	P	10695	0.626	0.94579
10111	11200	1	1	1	abolish	L	12103		0.89696
10111	23626	1	1	1	block	L	1236	0.435	0.93045
10111	60561	5	7	10	bind,coimmunoprecipitate,interact	L,P	1273,1274,149433,149434,149435	0.916	0.97842
10113	10113	1	1	1	signal	L	1285		0.7259
10116	10745	5	5	6	because of,enhance,increase,interact,signal	L	8478,8479,8480,8481,8483	0.797	0.96288
10117	10117	1	1	1	control	L	1299		0.87313
10117	55107	1	1	1	interact	L	128207	0.136	0.90993
1012	1012	1	1	1	inhibit	L	1302	0.381	0.92631
1012	2176	1	1	1	generate	L	41653	0.889	0.97529
1012	5947	1	1	1	methylate	P	1303		0.84354
1012	6441	1	2	2	downregulate	L	1304	0.961	0.98376
1012	7157	1	1	1	suppress	L	1305		0.88551
10124	89780	1	1	1	induce	L	208340	0.788	0.96171
10125	10125	2	2	2	induce,stimulate	L	1309,1310	0.317	0.92228
10125	10451	1	1	1	control	L	5881	0.435	0.93045
10125	22800	1	1	1	activate	L	1315	0.545	0.93787
10125	22808	1	2	3	activate	L	1316	0.715	0.95531
10125	25780	1	1	1	activate	L	1317	0.565	0.93944
10125	30812	1	1	1	activate	L	1319	0.023	0.90075
10128	10128	1	1	1	cause	L	1329	0.622	0.94539
10128	492273	1	1	1	interact	L	1331	0.632	0.9468
1013	1497	1	1	1	colocalize	P	21317	0.869	0.97254
1013	4617	1	1	1	up-regulate	L	1340		0.7619
1013	4654	1	1	1	control	L	106548	0.457	0.93141
1013	4656	1	1	1	affect	L	1341	0.464	0.93218
10133	10133	1	1	2	bind	P	1345	0.156	0.91114
10134	10134	3	3	3	coprecipitate,depend on,suppress	L,P	1371,1372,1376	0.202	0.91455
10134	130074	3	3	11	cleave,generate	L,P	1386,1387,16142	0.944	0.98203
10134	201562	1	1	2	colocalize	P	34692	0.582	0.94035
10134	22915	1	1	1	bind	P	1395		0.7506
10134	55107	2	2	2	affect,bind	L,P	1397,1398	0.312	0.92173
10135	23411	1	1	1	enhance	L	1430		0.8905
10135	54808	2	2	2	increase,promote	L	1435,1436	0.457	0.93141
10138	731404	1	1	1	bind	P	1444	0.475	0.93307
1014	3976	1	1	1	abolish	L	1448	0.235	0.91696
10140	10140	4	4	4	affect,inhibit,phosphorylate,regulate	L,P	1449,1451,1452,1453	0.328	0.9234
10140	10452	1	1	1	interact	L	5934	0.284	0.92033
10142	10142	2	2	2	immunoprecipitate,inhibit	L,P	1479,1480		0.882
10142	51400	1	1	1	bind	P	119454	0.286	0.92045
10142	53405	5	5	10	bind,colocalize,interact	L,P	123843,123844,123845,1491,1492	0.95	0.98273
10146	10146	1	1	1	bind	P	1499	0.151	0.91119
10146	11187	2	2	2	colocalize,interact	L,P	11886,1502	0.602	0.94275
10148	10148	1	1	1	down-regulate	L	1520		0.89621
10148	51497	1	1	1	promote	L	1522	0.657	0.94894
1015	1045	2	4	4	induce,regulate	L	5817,5818	0.875	0.9729
1015	2987	1	1	1	affect	L	1523	0.526	0.93663
10150	10658	1	1	1	antagonize	L	7769	0.101	0.90684
10152	10152	1	1	1	interact	L	1528	0.605	0.94299
10153	10153	2	2	2	increase,repress	L	1538,1539		0.82199
10154	10507	1	1	1	interact	L	6483		0.88039
10154	10509	1	1	1	interact	L	1549	0.873	0.97295
10158	10158	1	1	1	affect	L	1556	0.005	0.90022
10158	10232	1	1	1	phosphorylate	P	3004	0.913	0.97768
10162	10162	1	1	1	digest	P	1568		0.88643
10163	10163	2	2	2	bind,phosphorylate	P	1578,1580		0.87964
10163	10174	1	1	1	interact	L	1581	0.771	0.9598
10163	10458	11	11	40	activate,affect,bind,colocalize,coprecipitate,depend on,enhance,interact,signal	L,P	1584,1585,1587,1588,6007,6008,6010,6012,6013,6015,6018	0.959	0.98343
10165	10165	1	2	2	cause	L	1598	0.819	0.96654
10166	10166	1	1	1	bind	P	1602	0.576	0.94018
10168	10168	1	1	1	enhance	L	1603	0.478	0.93346
1017	1017	13	15	40	activate,bind,down-regulate,enhance,generate,increase,inhibit,interact,lead to,modulate,phosphorylate,regulate,suppress	L,P	1607,1610,1612,1613,1614,1615,1616,1617,1618,1619,1621,1623,1628	0.679	0.95121
1017	1019	20	20	40	abolish,activate,affect,bind,down-regulate,form a complex,increase,inhibit,interact,lead to,phosphorylate,promote,regulate,suppress,synergistic action,upregulate	L,P	1629,1631,1632,1635,1636,1638,1640,1641,1642,1643,1645,2032,2033,2037,2041,2042,2043,2044,2047,2049	0.908	0.97739
1017	1021	7	7	9	activate,inhibit,interact,phosphorylate,promote,regulate	L,P	1646,1648,1649,1650,1651,2627,2629	0.757	0.95847
1017	1022	6	6	11	activate,mediate,phosphorylate	L,P	1652,1653,1654,2850,2852,2853	0.945	0.98267
1017	10232	2	2	2	activate,lead to	L	3005,3006	0.683	0.95225
1017	1026	12	15	50	abrogate,activate,affect,bind,coprecipitate,depend on,immunoprecipitate,induce,inhibit,mediate,trigger	L,P	1656,1657,1658,3365,3366,3367,3369,3370,3371,3372,3373,3374	0.952	0.98281
1017	1027	32	35	105	abrogate,activate,arrest,attach,attenuate,bind,cause,coimmunoprecipitate,colocalize,coprecipitate,depend on,down-regulate,elevate,inactivate,increase,induce,influence,inhibit,interact,lead to,mediate,phosphorylate,regulate,repress,stimulate,trigger,up-regulate,upregulate	L,P	1661,1662,1663,1665,1666,1667,1668,1669,1670,1671,1674,3552,3553,3555,3557,3558,3559,3560,3561,3562,3563,3564,3566,3568,3569,3570,3571,3572,3573,3577,3578,3579	0.981	0.98899
1017	1029	8	10	12	activate,affect,depend on,increase,induce,inhibit,lead to,mediate	L	3933,3934,3936,3937,3938,3939,3940,3941	0.894	0.97654
1017	1030	1	1	1	bind	P	4597	0.19	0.91378
1017	1033	1	1	1	bind	P	1676		0.89314
1017	1045	6	7	13	abolish,depend on,interact,phosphorylate,promote,regulate	L,P	1678,1679,1680,1681,5819,5820	0.912	0.97732
1017	10517	1	1	1	enhance	L	1684		0.85109
1017	1111	1	1	1	regulate	L	1685	0.647	0.948
1017	1119	3	5	11	bind,down-regulate	L,P	11944,11945,1688	0.782	0.96089
1017	11200	1	1	2	regulate	L	12104	0.493	0.93461
1017	115426	4	4	8	bind,coimmunoprecipitate,phosphorylate	P	13569,13570,1690,1691	0.947	0.98252
1017	1163	6	6	19	bind,block,inhibit,interact	L,P	13660,13661,13662,13663,1692,1693	0.967	0.9851
1017	1164	1	2	2	bind	P	13668	0.837	0.96821
1017	1177	1	1	2	inhibit	L	13928	0.809	0.96537
1017	1191	1	1	1	interact	L	1694	0.632	0.9468
1017	1283	4	4	5	hyperphosphorylate,induce,phosphorylate	L,P	15938,1695,1696,1697	0.638	0.94721
1017	142679	2	2	2	activate,phosphorylate	L,P	1698,18889	0.595	0.9423
1017	143384	2	2	2	bind,enhance	L,P	1699,19492	0.231	0.91663
1017	1588	1	1	1	bind	P	23216	0.47	0.93241
1017	1646	1	1	1	inhibit	L	1700		0.89502
1017	1652	2	2	3	affect,induce	L	24903,24904	0.956	0.98324
1017	1719	1	1	1	activate	L	1701	0.416	0.92861
1017	1869	4	5	6	activate,increase,induce,mediate	L	1702,28789,28790,28791	0.713	0.95501
1017	1870	2	2	3	activate,induce	L	29273,29274	0.493	0.93461
1017	1871	1	1	2	activate	L	29333	0.138	0.9103
1017	1874	2	2	2	bind,depend on	L,P	29410,29411	0.943	0.98187
1017	1950	1	1	3	stimulate	L	30775	0.863	0.97121
1017	1981	1	1	3	phosphorylate	P	1707	0.841	0.96862
1017	2033	1	1	1	coimmunoprecipitate	P	35086	0.088	0.90607
1017	203447	1	1	1	block	L	35968		0.88302
1017	2305	2	2	2	bind,phosphorylate	P	1711,46470	0.724	0.95615
1017	2308	1	1	1	depend on	L	46586	0.894	0.97654
1017	2353	4	4	5	modulate,promote,regulate,signal	L	1712,48853,48854,48855	0.552	0.93953
1017	23552	1	1	1	inhibit	L	1713		0.88794
1017	245711	6	6	11	activate,bind,interact,mediate,phosphorylate	L,P	1714,1715,50539,50541,50543,50544	0.925	0.97934
1017	2534	1	1	1	induce	L	52019	0.456	0.93142
1017	25793	1	1	1	interact	L	1716	0.889	0.97529
1017	2660	1	2	3	down-regulate	L	55410	0.69	0.95357
1017	27343	1	1	2	interact	L	57960	0.934	0.98089
1017	2778	1	1	2	phosphorylate	P	58461	0.935	0.98106
1017	3093	1	1	2	bind	P	66025	0.9	0.97677
1017	3265	3	3	3	bind,regulate,signal	L,P	1722,1723,69073	0.692	0.95365
1017	338386	1	1	1	colocalize	P	1724	0.687	0.95303
1017	3398	2	2	23	depend on,phosphorylate	L,P	1725,72952	0.936	0.98098
1017	3399	1	1	3	regulate	L	1726	0.579	0.9401
1017	3558	3	3	3	promote,repress,signal	L	77058,77059,77061	0.655	0.94896
1017	3562	1	1	1	induce	L	78283	0.797	0.96288
1017	3565	1	1	1	mediate	L	78698	0.697	0.95357
1017	3569	1	1	1	increase	L	80012	0.526	0.93663
1017	3574	1	1	1	induce	L	81106	0.792	0.96267
1017	3659	10	16	18	affect,control,depend on,down-regulate,influence,inhibit,lead to,mediate,regulate,repress	L	1728,1729,84481,84482,84483,84484,84485,84486,84488,84489	0.931	0.98014
1017	3660	1	1	1	influence	L	84690	0.315	0.92204
1017	3661	1	1	1	influence	L	84756	0.433	0.93048
1017	3665	1	1	1	influence	L	84845	0.526	0.93663
1017	3717	1	1	2	regulate	L	85800	0.412	0.92851
1017	3725	1	1	1	signal	L	1731		0.68712
1017	3930	1	1	2	induce	L	91144	0.606	0.94312
1017	4047	1	1	1	immunoprecipitate	P	95182	0.007	0.90032
1017	4067	2	2	3	bind,phosphorylate	P	95550,95551	0.902	0.97709
1017	4082	1	1	1	phosphorylate	P	1734	0.78	0.96092
1017	4088	1	1	3	phosphorylate	P	1735	0.527	0.9366
1017	4134	1	1	1	phosphorylate	P	1736	0.789	0.96219
1017	4137	2	2	2	interact,phosphorylate	L,P	1737,1738	0.746	0.95744
1017	4149	1	1	1	signal	L	1739		0.74974
1017	4173	2	2	2	depend on,phosphorylate	L,P	1740,98356	0.88	0.97385
1017	4193	2	2	2	phosphorylate,signal	L,P	1743,1744	0.506	0.93492
1017	4218	1	1	1	regulate	L	1745		0.84658
1017	4254	1	1	1	degrade	P	100552		0.89604
1017	4286	1	1	1	regulate	L	101163	0.694	0.95362
1017	4292	1	1	1	colocalize	P	1746	0.823	0.96695
1017	4303	1	1	1	cause	L	101955		0.87986
1017	4323	1	1	1	affect	L	102617	0.758	0.95844
1017	4594	4	5	5	block,depend on,inhibit,phosphorylate	L,P	104711,1747,1748,1750	0.909	0.97728
1017	4605	2	2	5	depend on,phosphorylate	L,P	105119,1751	0.919	0.97888
1017	4609	2	2	2	inhibit,regulate	L	105224,105226	0.564	0.93945
1017	4654	5	5	26	depend on,inactivate,interact,mediate,phosphorylate	L,P	106549,106550,1752,1753,1754	0.894	0.97654
1017	4803	4	4	5	affect,induce,inhibit	L	110157,110158,110159,1761	0.846	0.96896
1017	4863	1	1	1	phosphorylate	P	1762	0.792	0.96267
1017	4869	2	2	4	enhance,mediate	L	1764,1765	0.758	0.95844
1017	4878	1	1	1	restrain	L	112863	0.66	0.94952
1017	4926	1	1	1	depend on	L	1767	0.716	0.95529
1017	51013	1	1	3	bind	P	117636	0.712	0.95502
1017	5111	16	21	82	activate,affect,bind,colocalize,depend on,determine,form a complex,immunoprecipitate,interact,mediate,phosphorylate	L,P	118094,118096,118098,118099,118100,118101,118102,1768,1771,1772,1773,1774,1777,1778,1779,1780	0.975	0.98736
1017	5183	1	1	1	interact	L	121360	0.835	0.96771
1017	5241	1	1	1	phosphorylate	P	1783	0.616	0.94445
1017	5245	1	1	1	inhibit	L	122135		0.89151
1017	54808	2	2	2	inactivate,regulate	L	127393,1784	0.377	0.92622
1017	55388	1	1	1	depend on	L	129421		0.89827
1017	5594	2	2	2	bind,influence	L,P	130971,1785	0.873	0.97295
1017	5605	1	1	1	lead to	L	133527	0.806	0.9653
1017	5687	1	1	1	phosphorylate	P	1786	0.171	0.91216
1017	5728	1	1	1	affect	L	137073	0.498	0.93472
1017	5741	1	1	1	down-regulate	L	137758		0.88795
1017	5813	1	1	1	interact	L	1787	0.888	0.97514
1017	5890	1	1	1	phosphorylate	P	144164		0.86012
1017	5894	1	1	1	signal	L	1788		0.67192
1017	5933	9	9	17	activate,bind,coprecipitate,inhibit,interact,lead to,phosphorylate	L,P	145560,145561,145563,145564,1789,1791,1792,1793,1794	0.935	0.98106
1017	6098	1	1	1	regulate	L	1804		0.7848
1017	6117	1	1	1	phosphorylate	P	1805	0.341	0.9244
1017	6198	1	1	1	influence	L	1806	0.69	0.95357
1017	6233	1	1	1	influence	L	1807	0.749	0.95771
1017	6317	2	2	2	bind,increase	L,P	153998,153999	0.677	0.95095
1017	6331	1	1	1	phosphorylate	P	1808	0.812	0.96582
1017	64506	1	1	26	control	L	158088	0.796	0.96274
1017	6469	1	1	1	immunoprecipitate	P	158649		0.7682
1017	6500	1	1	1	affect	L	160048	0.797	0.96288
1017	6502	9	9	14	abrogate,affect,bind,coimmunoprecipitate,inhibit,interact,stimulate	L,P	160150,160151,160153,160154,160155,160156,160157,1811,1812	0.935	0.98106
1017	6598	1	1	1	interact	L	162667	0.899	0.97682
1017	6714	1	1	1	regulate	L	164992	0.317	0.92228
1017	6749	1	1	1	phosphorylate	P	167530	0.674	0.95087
1017	6774	4	4	7	depend on,regulate,suppress,upregulate	L	1814,1815,1816,1817	0.953	0.98327
1017	6880	3	3	4	bind,inactivate,inhibit	L,P	171471,171473,171474	0.864	0.97117
1017	6910	1	1	1	lead to	L	172279	0.66	0.94952
1017	7027	1	1	1	interact	L	174438	0.365	0.92557
1017	7042	1	1	1	inhibit	L	175022	0.903	0.97701
1017	7076	1	1	1	inhibit	L	175701	0.383	0.92671
1017	7124	2	2	3	affect,mediate	L	176912,176914	0.904	0.97693
1017	7150	1	1	1	induce	L	1818	0.639	0.94733
1017	7157	13	14	18	activate,control,inactivate,induce,lead to,mediate,phosphorylate,regulate,signal,suppress,up-regulate	L,P	180009,180010,180011,180012,180013,180015,1820,1821,1822,1823,1824,1825,1826	0.832	0.96745
1017	7249	7	8	9	affect,arrest,bind,depend on,down-regulate,inhibit,mediate	L,P	1827,184113,184115,184116,184117,184118,184119	0.932	0.98031
1017	7251	1	1	1	inhibit	L	184285	0.871	0.97284
1017	7290	1	1	1	affect	L	184809	0.754	0.95805
1017	7294	1	1	1	catalyze	P	184988	0.003	0.90012
1017	7465	6	6	13	inactivate,inhibit,interact,lead to,phosphorylate,signal	L,P	1828,189940,189941,189942,189943,189944	0.97	0.98552
1017	8099	6	6	10	coprecipitate,interact,regulate,suppress	L,P	1830,1831,195249,195250,195251,195253	0.956	0.98324
1017	81620	2	2	9	phosphorylate,stimulate	L,P	1832,1833	0.816	0.96645
1017	8202	2	2	2	affect,enhance	L	1834,196652	0.28	0.92022
1017	8312	3	3	4	bind,interact,phosphorylate	L,P	1835,1836,197366	0.686	0.95304
1017	8317	1	1	1	phosphorylate	P	197651	0.889	0.97529
1017	8318	9	9	13	affect,bind,coprecipitate,depend on,induce,interact,mediate	L,P	1839,1840,1841,1842,1843,197689,197690,197691,197692	0.94	0.98088
1017	84875	2	2	2	depend on,phosphorylate	L,P	1847,201089	0.927	0.9797
1017	85417	1	1	2	coimmunoprecipitate	P	201943	0.725	0.95614
1017	8851	2	2	6	activate,inhibit	L	207052,207053	0.944	0.98203
1017	8900	2	2	4	bind,interact	L,P	207804,207805	0.365	0.92557
1017	9134	1	1	1	bind	P	210198	0.919	0.97888
1017	9149	1	1	1	bind	P	210570	0.763	0.95898
1017	9966	2	2	3	inhibit,modulate	L	222386,222387	0.944	0.98203
10174	27042	1	1	1	regulate	L	1924		0.87964
10174	64414	2	2	8	activate,stimulate	L	1928,1929	0.91	0.97723
10174	65220	1	1	7	activate	L	1930	0.941	0.98103
10178	10178	2	2	2	determine,increase	L	1936,1937		0.83315
10178	53369	1	1	1	inhibit	L	1943	0.72	0.95544
1018	1018	1	1	1	induce	L	1947	0.003	0.90012
1018	1021	1	1	1	interact	L	2630	0.796	0.96274
1018	1869	2	2	2	bind,inhibit	L,P	1948,1949	0.776	0.96035
1018	81928	1	1	1	interact	L	196608	0.783	0.96085
1018	9134	1	1	2	bind	P	1954	0.786	0.96148
10180	10180	1	1	1	bind	P	1955		0.89095
10180	28923	1	1	1	interact	L	1958	0.286	0.92045
10180	28924	1	1	1	interact	L	1959	0.317	0.92228
10188	10188	1	1	1	digest	P	1966		0.83635
10188	22915	1	1	1	activate	L	45301	0.844	0.96869
10188	51429	5	7	7	catalyze,form a complex,interact,mediate,phosphorylate	L,P	119688,1981,1982,1983,1984	0.983	0.99029
10188	51741	1	1	1	phosphorylate	P	1985	0.901	0.97694
10189	10498	1	1	1	methylate	P	6341		0.87864
10189	10499	1	1	1	bind	P	2000		0.78799
10189	162083	1	1	1	generate	L	24009	0.623	0.94537
10189	29072	1	1	1	interact	L	61885	0.813	0.96596
10189	51176	1	1	1	interact	L	118657	0.55	0.939
10189	51428	1	1	1	bind	P	119514	0.423	0.92939
10189	96764	1	1	1	interact	L	219810	0.576	0.94018
1019	10018	2	2	2	suppress	L	2031,494	0.493	0.93461
1019	1019	14	17	36	activate,affect,bind,downregulate,induce,inhibit,initiate,interact,lead to,limit,modulate,phosphorylate,regulate,suppress	L,P	2050,2051,2053,2055,2056,2057,2058,2059,2060,2061,2063,2065,2068,2069	0.678	0.9511
1019	1020	3	3	3	activate,depend on,up-regulate	L	2071,2295,2296		0.89684
1019	1021	9	10	13	activate,affect,because of,bind,inhibit,interact	L,P	2072,2073,2075,2076,2079,2631,2632,2633,2634	0.652	0.94888
1019	1022	1	1	1	phosphorylate	P	2080	0.588	0.94148
1019	1026	8	8	11	abrogate,activate,affect,bind,cause,immunoprecipitate,inhibit	L,P	2082,3378,3379,3380,3382,3383,3384,3385	0.871	0.97284
1019	1027	16	17	45	abrogate,activate,affect,bind,cooperate,coprecipitate,depend on,enhance,inactivate,inhibit,interact,modulate,repress,stimulate	L,P	2083,2086,2087,2088,2089,2090,2091,2094,3580,3581,3582,3584,3585,3586,3587,3588	0.954	0.98345
1019	1028	1	1	1	inhibit	L	3855	0.812	0.96582
1019	1029	22	50	178	abrogate,activate,bind,block,coimmunoprecipitate,depend on,disrupt,elevate,inactivate,increase,induce,inhibit,interact,lead to,mediate,phosphorylate,regulate	L,P	2097,2098,2099,2101,2102,2103,2104,2106,2107,3942,3943,3946,3947,3948,3949,3950,3954,3955,3956,3957,3958,3960	0.977	0.98756
1019	1030	1	1	1	inhibit	L	4599	0.77	0.95965
1019	10658	3	3	4	lead to,mediate,phosphorylate	L,P	2113,2114,2115	0.92	0.97905
1019	10673	5	5	5	elevate,induce,lead to,mediate,regulate	L	8060,8061,8062,8063,8064	0.586	0.94136
1019	11140	5	7	9	bind,determine,interact	L,P	11221,11222,11223,2117,2118	0.959	0.98343
1019	11162	2	2	3	stimulate,upregulate	L	11333,2119	0.961	0.98376
1019	1119	2	2	3	arrest,inhibit	L	11947,11949	0.703	0.95356
1019	1163	1	1	1	inhibit	L	2120		0.77522
1019	1869	4	4	4	affect,depend on,stimulate,upregulate	L	28793,28794,28795,28796	0.902	0.97709
1019	1950	1	1	1	stimulate	L	30779		0.87644
1019	2064	1	1	1	increase	L	37138		0.87037
1019	2065	1	1	1	control	L	2122		0.84595
1019	2272	1	1	1	inhibit	L	44554	0.252	0.91782
1019	2353	1	1	1	modulate	L	48856	0.054	0.90339
1019	23582	1	1	1	inhibit	L	49734	0.899	0.97682
1019	24142	1	1	1	bind	P	50503	0.264	0.91908
1019	2534	1	1	1	induce	L	52020		0.89333
1019	2691	2	2	3	affect,inhibit	L	2127,2128	0.937	0.98113
1019	2922	1	1	1	increase	L	62792	0.818	0.96656
1019	2932	1	1	1	depend on	L	62904		0.87386
1019	29844	1	1	1	elevate	L	63691	0.747	0.95742
1019	3265	1	1	1	cooperate	L	2129	0.938	0.98106
1019	3312	1	1	1	affect	L	70721	0.242	0.91719
1019	3320	7	7	12	bind,depend on,determine,interact,regulate	L,P	2134,2135,2136,70992,70993,70995,70996	0.976	0.98783
1019	3398	2	2	2	interact,modulate	L	72953,72954	0.897	0.97674
1019	3562	1	1	1	induce	L	78284	0.43	0.93027
1019	3569	1	1	1	induce	L	80013	0.911	0.97717
1019	3930	1	1	1	induce	L	91145		0.88592
1019	4088	3	3	6	depend on,phosphorylate,regulate	L,P	2137,2138,2139	0.923	0.97924
1019	4193	1	1	1	depend on	L	98524	0.24	0.91708
1019	4218	1	1	1	inhibit	L	100231	0.567	0.93952
1019	4221	1	1	1	control	L	100318	0.204	0.91466
1019	4303	1	1	1	depend on	L	2141	0.792	0.96267
1019	4323	1	1	1	affect	L	102618	0.534	0.9372
1019	4335	1	1	1	upregulate	L	102763	0.593	0.94202
1019	4609	7	7	8	activate,block,increase,induce,inhibit,up-regulate	L	105229,105230,105231,105232,105233,2142,2143	0.835	0.96771
1019	4654	12	13	43	bind,block,depend on,disrupt,inhibit,interact,phosphorylate,promote,regulate	L,P	106551,106552,106554,106555,106556,2145,2146,2147,2148,2149,2150,2151	0.971	0.98592
1019	4656	3	3	3	bind,disrupt,phosphorylate	L,P	106860,2152,2153	0.623	0.94537
1019	4771	1	1	1	inhibit	L	109275	0.542	0.93764
1019	4773	4	4	4	inhibit,regulate,repress,suppress	L	109565,109566,109567,109568	0.85	0.96954
1019	4792	2	2	3	induce,interact	L	109866,2154	0.953	0.98327
1019	4803	5	5	5	affect,inhibit,lead to,suppress	L	110160,110161,110162,2155,2156	0.694	0.95362
1019	4878	1	1	1	inhibit	L	112864	0.327	0.92341
1019	4900	1	1	1	regulate	L	113534	0.191	0.91377
1019	4968	4	4	14	interact,phosphorylate,stimulate	L,P	114757,2158,2159,2160	0.974	0.98627
1019	49854	1	1	1	interact	L	114900	0.924	0.97938
1019	5111	12	14	33	activate,bind,depend on,disrupt,form a complex,generate,induce,interact,modulate,phosphorylate,regulate	L,P	118104,118106,118108,118109,118110,2163,2164,2165,2167,2168,2169,2170	0.962	0.98388
1019	51617	2	2	2	bind,inhibit	L,P	120634,120635		0.87515
1019	54808	2	2	2	immunoprecipitate,inactivate	L,P	127395,2171	0.14	0.91068
1019	5524	3	3	4	inhibit,mediate,regulate	L	128606,128607,2172	0.672	0.95092
1019	5594	1	1	1	activate	L	2173		0.89783
1019	5599	3	3	3	block,depend on,regulate	L	131743,131744,2174	0.734	0.95657
1019	5716	5	5	12	affect,bind,inhibit,interact,regulate	L,P	136658,136659,136660,136661,136662	0.89	0.97606
1019	5728	1	1	1	increase	L	137074		0.86138
1019	5933	2	2	2	initiate,phosphorylate	L,P	2175,2176	0.539	0.93769
1019	5970	1	1	1	up-regulate	L	2203		0.82278
1019	6198	1	1	1	induce	L	2204	0.577	0.94014
1019	6469	2	2	2	immunoprecipitate,lead to	L,P	158650,158651	0.616	0.94445
1019	6493	1	1	1	increase	L	159594		0.86812
1019	6597	1	1	1	down-regulate	L	162524		0.86522
1019	6774	2	2	9	activate,depend on	L	2207,2208	0.931	0.98014
1019	6880	1	1	1	inhibit	L	171475	0.492	0.93462
1019	6900	1	1	1	bind	P	171806	0.264	0.91908
1019	7040	1	1	1	inhibit	L	174935	0.773	0.95994
1019	7042	1	1	1	downregulate	L	175023	0.709	0.95473
1019	7082	1	1	1	regulate	L	176046	0.631	0.94667
1019	7124	3	3	3	affect,down-regulate,induce	L	176915,176916,176918	0.868	0.97259
1019	7132	3	3	3	block,depend on,regulate	L	179556,179557,2210	0.779	0.96078
1019	7157	13	14	45	bind,control,depend on,increase,inhibit,interact,mediate,regulate,repress,up-regulate	L,P	180019,180020,180021,180022,180023,180024,180025,180026,180029,2214,2215,2216,2218	0.948	0.98292
1019	7248	1	1	1	suppress	L	2219	0.398	0.92792
1019	7249	2	2	4	depend on,suppress	L	184120,2220	0.935	0.98106
1019	7422	1	1	1	induce	L	187924	0.749	0.95771
1019	7465	1	1	1	signal	L	189945		0.7481
1019	81620	1	1	3	phosphorylate	P	2221	0.85	0.96954
1019	8531	6	6	10	affect,bind,form a complex,influence,interact,regulate	L,P	201755,201756,201757,201758,201759,201760	0.852	0.96951
1019	8536	2	2	2	activate,regulate	L	201868,201869	0.711	0.95503
1019	9734	1	1	1	lead to	L	2236	0.696	0.95359
1019	9966	1	1	2	inhibit	L	222388	0.857	0.97024
10196	10419	1	1	1	mediate	L	2242	0.201	0.91442
10196	10498	1	1	1	affect	L	6342	0.561	0.93952
10196	121504	1	1	2	methylate	P	2243	0.675	0.95084
10199	10199	2	2	3	colocalize,interact	L,P	2248,2250	0.906	0.97724
10199	10328	1	1	2	coimmunoprecipitate	P	4747	0.69	0.95357
10199	10436	1	1	1	coimmunoprecipitate	P	5753	0.811	0.96567
10199	11103	1	1	1	coimmunoprecipitate	P	10864	0.853	0.96946
10199	134430	1	1	1	coimmunoprecipitate	P	16734	0.742	0.95723
10199	27340	1	1	1	coimmunoprecipitate	P	57943	0.635	0.9472
10199	84135	2	2	2	coimmunoprecipitate	P	199658,2255	0.599	0.94237
102	102	4	5	9	block,inhibit,interact,stimulate	L	2256,2258,2259,2262	0.419	0.92916
102	170482	1	1	1	influence	L	2263	0.849	0.96941
102	1943	2	3	3	cleave,form a complex	P	2264,30610	0.963	0.98453
102	1956	1	2	3	mediate	L	2265	0.526	0.93663
102	23077	1	1	1	colocalize	P	2267	0.705	0.95369
102	2885	1	1	1	interact	L	2268	0.552	0.93953
102	2922	1	1	1	activate	L	62793	0.595	0.9423
102	351	3	3	7	cleave,depend on,mediate	L,P	2269,2270,74540	0.816	0.96645
102	4179	2	2	2	cleave,increase	L,P	2271,2272	0.809	0.96537
102	4760	2	2	2	induce,mediate	L	2274,2275	0.249	0.91747
102	4782	1	1	1	generate	L	2276	0.195	0.91423
102	55107	1	1	1	cleave	P	2277		0.88974
102	558	1	1	1	affect	L	130123	0.86	0.97112
102	5621	1	1	1	cleave	P	2278		0.89585
102	58191	1	1	1	increase	L	2279	0.363	0.92544
102	6376	1	1	1	mediate	L	2280	0.807	0.96527
102	685	1	1	1	depend on	L	170374	0.966	0.98497
102	6868	4	5	7	affect,generate,inhibit	L	171084,171085,2282,2283	0.931	0.98022
102	7076	1	1	1	bind	P	2284		0.86438
102	7124	2	2	2	inhibit,mediate	L	176919,2285	0.873	0.97295
102	862	1	1	1	bind	P	2286	0.42	0.92913
102	8754	6	6	7	affect,influence,inhibit,interact,mediate,modulate	L	205508,205509,205510,205511,2287,2288	0.955	0.98336
102	928	1	1	1	form a complex	P	213527	0.896	0.97681
102	960	4	4	14	activate,catalyze,mediate,regulate	L,P	218459,2289,2290,2291	0.89	0.97606
1020	10114	1	1	1	depend on	L	2293		0.83315
1020	1020	12	12	20	activate,affect,bind,coimmunoprecipitate,enhance,immunoprecipitate,influence,inhibit,interact,lead to,phosphorylate,regulate	L,P	2298,2299,2301,2302,2305,2307,2309,2310,2311,2312,2313,2315	0.134	0.90957
1020	1021	1	1	1	activate	L	2319		0.8461
1020	1022	2	2	2	activate,regulate	L	2854,2855	0.822	0.96699
1020	1024	1	1	1	depend on	L	3096	0.502	0.93482
1020	1027	1	1	1	phosphorylate	P	2320		0.84506
1020	10371	5	7	25	activate,increase,induce,mediate,promote	L	2322,4954,4955,4956,4957	0.826	0.96686
1020	10524	1	1	1	phosphorylate	P	2323	0.379	0.92618
1020	10763	11	11	38	affect,coimmunoprecipitate,colocalize,control,depend on,interact,mediate,modulate,phosphorylate,regulate	L,P	2325,2326,2327,2328,2330,2331,2332,2333,8753,8756,8758	0.929	0.98028
1020	10776	1	1	1	phosphorylate	P	2335	0.845	0.96902
1020	1119	3	3	4	activate,phosphorylate,regulate	L,P	11951,11952,11953		0.88408
1020	1385	1	1	1	regulate	L	17327		0.85092
1020	1390	1	1	1	increase	L	17913	0.452	0.93102
1020	1400	1	1	1	phosphorylate	P	2338	0.745	0.95747
1020	142679	1	1	1	activate	L	2339	0.264	0.91908
1020	1457	1	1	2	phosphorylate	P	20122	0.54	0.93766
1020	1641	2	3	9	depend on,phosphorylate	L,P	2340,24584	0.954	0.98345
1020	1759	2	2	2	mediate,phosphorylate	L,P	2341,2342	0.731	0.95646
1020	1808	2	2	8	phosphorylate,regulate	L,P	2343,27119	0.906	0.97724
1020	1809	1	1	2	phosphorylate	P	2344	0.768	0.9592
1020	1946	2	2	3	induce,suppress	L	2346,30627	0.555	0.93964
1020	1950	2	2	2	influence,modulate	L	30780,30781	0.582	0.94035
1020	2064	2	2	4	phosphorylate,regulate	L,P	2347,2348	0.797	0.96288
1020	2065	1	1	5	phosphorylate	P	2349	0.823	0.96695
1020	2261	1	1	1	regulate	L	44077		0.89342
1020	22823	2	2	2	coimmunoprecipitate,interact	L,P	2353,2354		0.88425
1020	2353	3	4	4	attenuate,depend on,regulate	L	2355,48857,48858	0.301	0.92132
1020	2354	4	4	4	activate,increase,induce,regulate	L	49350,49351,49352,49353	0.674	0.95087
1020	2534	5	5	8	activate,coimmunoprecipitate,interact,phosphorylate,promote	L,P	2358,2359,52021,52024,52025	0.829	0.96699
1020	2668	7	7	8	activate,induce,inhibit,mediate,regulate,stimulate	L	2361,55523,55524,55525,55526,55527,55528	0.917	0.97835
1020	2903	2	2	10	colocalize,phosphorylate	P	2365,2366	0.917	0.97835
1020	2911	1	1	1	increase	L	62357	0.79	0.96253
1020	3064	1	1	1	phosphorylate	P	2367	0.468	0.93226
1020	3298	1	1	1	influence	L	69700	0.868	0.97259
1020	3576	1	1	2	stimulate	L	81305	0.627	0.94607
1020	3630	1	1	1	induce	L	2374		0.81759
1020	3651	2	2	2	bind,inhibit	L,P	2375,84181	0.393	0.92784
1020	3725	3	3	6	down-regulate,inhibit,phosphorylate	L,P	2377,2378,2379	0.792	0.96267
1020	3831	2	2	3	increase,interact	L	2380,2381	0.826	0.96686
1020	4131	1	1	3	phosphorylate	P	2382	0.72	0.95544
1020	4133	1	1	1	phosphorylate	P	2383	0.411	0.92852
1020	4137	18	23	116	activate,affect,bind,catalyze,cause,depend on,enhance,hyperphosphorylate,increase,induce,interact,lead to,mediate,phosphorylate,promote	L,P	2384,2385,2387,2388,2389,2390,2391,2393,2394,2395,2397,2399,2400,97611,97612,97614,97615,97616	0.969	0.9857
1020	4205	2	2	3	mediate,phosphorylate	L,P	2403,2404	0.784	0.96117
1020	4208	4	4	5	depend on,induce,lead to,phosphorylate	L,P	2405,2406,2407,99296	0.622	0.94539
1020	4209	5	5	11	depend on,inhibit,mediate,phosphorylate,stimulate	L,P	2409,2410,2411,2412,99390	0.904	0.97693
1020	4217	1	1	1	activate	L	100008		0.7859
1020	4741	1	1	2	phosphorylate	P	2413	0.711	0.95503
1020	4747	1	1	1	mediate	L	2414	0.164	0.91192
1020	4803	1	1	1	suppress	L	2416	0.091	0.90628
1020	4905	1	1	1	interact	L	113617	0.898	0.97668
1020	49854	1	1	1	bind	P	114901	0.624	0.94549
1020	5111	2	2	2	depend on,interact	L	2418,2419	0.591	0.94204
1020	5127	2	2	8	phosphorylate,regulate	L,P	2420,2421	0.933	0.98051
1020	51449	2	2	2	coimmunoprecipitate,interact	L,P	2423,2424	0.069	0.90529
1020	5502	3	5	30	depend on,phosphorylate,regulate	L,P	128076,2426,2427	0.905	0.97732
1020	5524	2	2	3	phosphorylate,regulate	L,P	2428,2429	0.509	0.93513
1020	5548	1	1	2	phosphorylate	P	2430	0.813	0.96596
1020	5598	1	1	1	induce	L	2431		0.88873
1020	5599	1	1	1	affect	L	2432	0.723	0.95603
1020	5602	3	3	7	depend on,inhibit,phosphorylate	L,P	133162,2436,2437	0.916	0.97842
1020	5604	6	6	11	cause,depend on,inactivate,mediate,phosphorylate,regulate	L,P	133232,2438,2439,2440,2441,2442	0.934	0.98089
1020	5649	6	6	6	control,depend on,influence,inhibit,modulate,signal	L	135381,135382,135383,2443,2444,2446	0.92	0.97905
1020	5747	1	1	24	phosphorylate	P	2448	0.934	0.98089
1020	57530	1	1	1	immunoprecipitate	P	2449		0.84318
1020	5829	1	1	1	phosphorylate	P	2451	0.883	0.97471
1020	5879	7	7	12	downregulate,immunoprecipitate,inhibit,interact,mediate,regulate,repress	L,P	142877,2452,2453,2454,2455,2456,2457	0.881	0.974
1020	5924	1	1	1	phosphorylate	P	2459	0.611	0.94331
1020	6098	3	3	3	activate,generate,inhibit	L	149696,2460,2461	0.139	0.91043
1020	6714	1	1	1	phosphorylate	P	2463	0.159	0.91124
1020	6774	6	8	8	affect,bind,depend on,interact,phosphorylate,regulate	L,P	168599,168600,2464,2465,2466,2467	0.952	0.98281
1020	6812	2	2	6	phosphorylate,regulate	L,P	2468,2469	0.734	0.95657
1020	6814	1	1	1	induce	L	2470		0.8857
1020	6853	1	1	1	phosphorylate	P	2471	0.801	0.96403
1020	6880	2	2	6	inhibit,mediate	L	171476,2472	0.659	0.94889
1020	7157	2	2	4	increase,phosphorylate	L,P	2474,2475	0.665	0.9499
1020	7294	1	1	1	phosphorylate	P	184989	0.657	0.94894
1020	7430	6	6	14	activate,bind,influence,interact,mediate,phosphorylate	L,P	188920,2476,2478,2479,2480,2481	0.958	0.98354
1020	7431	1	1	2	phosphorylate	P	2483	0.242	0.91719
1020	7442	1	1	1	colocalize	P	2484		0.88143
1020	7465	2	2	2	phosphorylate,regulate	L,P	189946,189947	0.944	0.98203
1020	81565	8	9	27	cause,colocalize,depend on,induce,mediate,phosphorylate,regulate	L,P	195876,195878,2487,2488,2489,2490,2492,2493	0.979	0.98874
1020	81928	2	2	3	bind,interact	L,P	196610,196611	0.854	0.9696
1020	8312	1	1	1	lead to	L	197367	0.34	0.92441
1020	84152	8	9	52	activate,attenuate,depend on,increase,induce,mediate,phosphorylate,regulate	L,P	199686,199688,2494,2495,2496,2497,2498,2499	0.835	0.96771
1020	84687	3	3	5	depend on,phosphorylate,regulate	L,P	200850,2500,2502	0.906	0.97724
1020	8851	8	11	26	activate,bind,colocalize,inhibit,interact,regulate	L,P	207054,207056,207057,207058,207059,2503,2505,2506	0.968	0.98557
1020	8867	1	1	4	phosphorylate	P	2507	0.837	0.96821
1020	8936	1	1	1	phosphorylate	P	2509	0.854	0.9696
1020	8941	2	2	3	activate,regulate	L	208197,208198	0.82	0.96684
1020	9048	1	1	1	enhance	L	209398		0.89784
1020	90527	1	1	1	react	L	2510	0.29	0.92093
1020	9759	1	1	1	interact	L	220761	0.643	0.94727
1020	9771	5	5	6	activate,induce,inhibit,promote,stimulate	L	220948,220949,220950,220951,220954	0.901	0.97694
10203	10203	2	3	3	determine,phosphorylate	L,P	2514,2515		0.89095
10203	10266	3	3	3	lead to,promote,regulate	L	2521,3493,3494	0.5	0.93485
10203	10267	6	6	7	bind,increase,influence,phosphorylate,promote,regulate	L,P	2524,2528,3512,3513,3514,3515	0.863	0.97121
10203	10268	3	3	4	modulate,promote,regulate	L	3533,3534,3535	0.96	0.98362
10203	11318	1	1	1	generate	L	2535	0.715	0.95531
10203	79924	1	1	1	interact	L	194266	0.645	0.94802
10204	10204	1	1	1	affect	L	2539	0.51	0.93511
10204	29098	4	4	4	control,interact,suppress	L	2546,2547,62245,62246	0.796	0.96274
10205	64428	1	1	1	induce	L	2562	0.693	0.95363
10207	10207	3	3	4	abolish,affect,determine	L	2564,2565,2566	0.023	0.90075
10207	127435	1	1	1	affect	L	15857		0.89339
10207	23418	1	1	1	interact	L	48360	0.826	0.96686
10207	23433	1	1	2	interact	L	2573	0.936	0.98098
10207	27134	4	4	6	bind,interact	L,P	2574,2575,57312,57313	0.875	0.9729
10207	57120	1	1	1	interact	L	2577	0.557	0.93963
10207	64398	6	7	9	affect,bind,interact,lead to	L,P	157703,157706,157707,2578,2580,2581	0.889	0.97529
10207	92359	3	3	4	bind,interact	L,P	212524,2586,2587	0.978	0.9876
10209	10209	1	1	2	regulate	L	2597	0.223	0.91568
10209	26019	1	1	1	interact	L	53592	0.857	0.97024
10209	338340	1	1	1	induce	L	72565		0.88797
1021	1021	5	5	5	activate,because of,bind,induce,suppress	L,P	2635,2637,2638,2639,2640	0.2	0.91443
1021	1022	1	1	1	phosphorylate	P	2856	0.856	0.97007
1021	1026	3	3	3	bind,cause,inhibit	L,P	3387,3388,3389	0.559	0.93959
1021	1027	5	6	8	bind,depend on,immunoprecipitate,inhibit,interact	L,P	2643,3590,3591,3592,3593	0.866	0.97224
1021	1029	13	32	128	bind,block,depend on,inhibit,interact,lead to,mediate,promote,regulate,suppress	L,P	2646,2647,2648,2650,2651,2652,3967,3968,3969,3970,3971,3972,3973	0.942	0.98168
1021	1030	1	2	2	inhibit	L	4600	0.827	0.96685
1021	1032	1	1	1	bind	P	2653	0.423	0.92939
1021	10673	1	1	1	activate	L	8065	0.743	0.95736
1021	11140	3	3	3	bind,interact	L,P	11224,11225,2654	0.944	0.98203
1021	1119	2	2	3	increase,inhibit	L	11954,2655	0.849	0.96941
1021	1283	1	1	1	phosphorylate	P	15939		0.88447
1021	1432	1	1	1	inhibit	L	19058	0.945	0.98267
1021	2272	1	1	1	inhibit	L	44556	0.197	0.9143
1021	25793	6	7	9	bind,depend on,increase,interact	L,P	2658,2659,52786,52787,52788,52789	0.946	0.98261
1021	3569	1	1	1	regulate	L	80014	0.873	0.97295
1021	4091	2	2	2	abolish,mediate	L	96933,96934		0.89945
1021	4218	1	1	1	regulate	L	2663		0.86348
1021	4323	1	1	1	affect	L	102619	0.905	0.97732
1021	4654	1	2	2	interact	L	106557	0.947	0.98252
1021	5111	8	9	115	activate,bind,depend on,disrupt,interact,promote,stimulate	L,P	118112,118114,118115,118116,2665,2666,2667,2668	0.976	0.98783
1021	51316	1	1	1	immunoprecipitate	P	2670		0.86182
1021	51617	2	2	2	bind,inhibit	L,P	120636,120637		0.85791
1021	5524	1	1	1	regulate	L	128608	0.595	0.9423
1021	6774	1	1	3	depend on	L	2680	0.93	0.98022
1021	7124	1	1	1	downregulate	L	176920	0.991	0.99369
1021	7157	1	1	1	inhibit	L	180030		0.79072
1021	7249	1	1	1	depend on	L	184121	0.633	0.94692
1021	8600	1	1	1	downregulate	L	202985	0.988	0.99229
1021	90527	1	1	1	activate	L	209586	0.859	0.97093
1021	9966	1	1	2	inhibit	L	222389	0.828	0.96683
10210	11315	2	2	2	bind,regulate	L,P	12917,12918	0.471	0.93267
10210	22927	1	1	1	interact	L	45789	0.434	0.93047
10210	26135	2	2	2	interact	L	2696,53944	0.761	0.95853
10211	10211	1	1	1	generate	L	2712		0.83946
10211	10618	1	1	2	colocalize	P	2713	0.59	0.94175
10211	53635	4	4	8	colocalize,depend on,interact	L,P	124428,2724,2725,2726	0.976	0.98783
10213	10213	1	1	1	depend on	L	2733		0.88571
10213	10987	1	1	1	interact	L	2737	0.415	0.92863
10214	117177	1	1	1	interact	L	13824	0.839	0.96832
10214	117178	1	1	1	interact	L	13831	0.826	0.96686
10215	10215	2	2	2	bind,react	L,P	2749,2751	0.732	0.95644
10215	11162	2	2	2	cause,induce	L	11334,11335	0.496	0.93474
10215	116448	1	1	1	lead to	L	2757	0.258	0.9183
10215	170825	1	1	1	mediate	L	25553	0.595	0.9423
10215	201161	1	1	1	downregulate	L	34595	0.336	0.92439
10215	219409	1	1	1	mediate	L	42359	0.166	0.91203
10215	338917	1	1	1	affect	L	2772	0.111	0.9071
10215	431707	1	1	1	affect	L	2784	0.674	0.95087
10215	440097	1	1	1	repress	L	2785	0.576	0.94018
10215	63973	13	13	17	activate,antagonize,attenuate,cause,cooperate,increase,induce,interact,lead to,promote,regulate,suppress,trigger	L	156469,2809,2810,2811,2812,2816,2817,2818,2819,2820,2822,2823,2824	0.971	0.98592
10215	64100	1	1	2	interact	L	2825	0.637	0.94727
10215	79191	8	8	13	antagonize,cause,interact,lead to,limit,repress,suppress	L	193669,193670,2836,2837,2839,2840,2841,2842	0.864	0.97117
10215	79947	1	1	1	affect	L	194291	0.36	0.92521
10215	84504	1	1	1	suppress	L	200342		0.78701
10217	10217	1	1	1	depend on	L	2846	0.862	0.97124
1022	10146	1	1	1	interact	L	1501	0.813	0.96596
1022	1022	3	3	3	interact,lead to,phosphorylate	L,P	2857,2858,2859		0.89946
1022	10232	1	1	1	induce	L	3007	0.836	0.96787
1022	1025	3	3	3	affect,phosphorylate	L,P	2864,3148,3149	0.028	0.90122
1022	1027	1	1	1	abolish	L	3595	0.348	0.92442
1022	1029	2	2	2	coimmunoprecipitate,interact	L,P	3977,3978	0.841	0.96862
1022	11140	1	1	1	bind	P	2865	0.497	0.93473
1022	1283	7	7	31	hyperphosphorylate,inhibit,mediate,phosphorylate,regulate,stimulate	L,P	15941,2866,2867,2868,2870,2871,2872	0.925	0.97934
1022	1869	1	1	1	depend on	L	28798	0.384	0.92684
1022	1981	1	1	1	phosphorylate	P	2874	0.943	0.98187
1022	2068	2	2	2	bind,suppress	L,P	2875,2878	0.636	0.94715
1022	2071	1	1	1	affect	L	39678	0.704	0.9537
1022	23266	1	1	1	immunoprecipitate	P	2880		0.86142
1022	3015	1	1	2	induce	L	64406	0.632	0.9468
1022	3569	1	1	1	influence	L	2883	0.787	0.96157
1022	4609	1	1	1	affect	L	105236	0.557	0.93963
1022	4803	1	1	1	affect	L	110164	0.691	0.95371
1022	5111	2	2	2	bind,lead to	L,P	2887,2888	0.768	0.9592
1022	5465	1	1	1	phosphorylate	P	2889	0.862	0.97124
1022	5917	2	2	3	interact,phosphorylate	L,P	145237,2890	0.968	0.98557
1022	5921	3	3	3	down-regulate,induce,regulate	L	145281,145282,145283	0.747	0.95742
1022	6098	1	1	1	block	L	149697	0.325	0.92302
1022	619482	1	1	1	immunoprecipitate	P	2892		0.87523
1022	6346	1	1	1	interact	L	2894	0.744	0.95733
1022	7124	2	2	2	affect,increase	L	176923,2895	0.761	0.95853
1022	7157	1	1	1	phosphorylate	P	2896	0.363	0.92544
1022	9462	1	1	1	regulate	L	216090	0.652	0.94888
10220	10220	1	1	1	increase	L	2908		0.86346
10220	10468	3	3	3	antagonize,block,inhibit	L	6138,6139,6140	0.945	0.98267
10220	50674	3	4	4	control,modulate,regulate	L	2916,2917,2918	0.815	0.9663
10225	25945	1	1	1	interact	L	2927	0.648	0.94797
10225	81607	1	1	1	interact	L	2928	0.437	0.9304
10226	10618	2	3	3	bind,interact	L,P	2931,2932	0.72	0.95544
10226	10857	7	10	25	bind,enhance,interact,mediate,regulate,stimulate	L,P	2933,2934,2935,2936,2938,9619,9620	0.932	0.98031
10226	29907	1	1	1	interact	L	63862	0.898	0.97668
10226	30816	7	7	11	bind,enhance,increase,inhibit,interact,lead to	L,P	2945,2946,2947,2948,2949,65502,65503	0.973	0.98551
10226	50814	1	1	1	colocalize	P	117084	0.84	0.96847
10226	729359	1	1	1	limit	L	184985	0.768	0.9592
10228	10228	1	1	1	cause	L	2974		0.87177
10228	10577	1	1	1	colocalize	P	2975	0.912	0.97732
10228	143187	4	4	5	cause,coimmunoprecipitate	L,P	19039,19040,2976,2977	0.6	0.94264
10228	51272	1	1	1	coimmunoprecipitate	P	118974	0.589	0.94177
10228	57120	1	1	1	bind	P	2978	0.405	0.92814
10229	10229	1	1	1	depend on	L	2995	0.65	0.94845
10229	51117	1	1	1	elevate	L	118563	0.388	0.92737
10229	51805	1	1	1	elevate	L	121346		0.89708
10232	10232	11	13	20	activate,because of,bind,cause,elevate,enhance,inactivate,induce,inhibit,initiate,trigger	L,P	3008,3009,3010,3011,3015,3017,3018,3019,3020,3021,3026	0.873	0.97295
10232	10657	1	1	5	phosphorylate	P	3027	0.944	0.98203
10232	10763	1	1	2	phosphorylate	P	3029	0.879	0.9737
10232	140453	1	1	1	bind	P	18596	0.735	0.9567
10232	245711	2	2	2	activate,lead to	L	50545,50546	0.894	0.97654
10232	26136	1	1	1	block	L	53951	0.821	0.96682
10232	26271	1	1	2	mediate	L	3035	0.628	0.94606
10232	388007	1	1	1	block	L	3040	0.428	0.93014
10232	50969	1	1	1	induce	L	3046	0.581	0.94007
10232	51013	1	1	1	inhibit	L	117637	0.305	0.92127
10232	55743	1	1	1	inhibit	L	130003	0.558	0.93963
10232	64506	1	1	2	catalyze	P	3061	0.666	0.95006
10232	652070	1	2	2	bind	P	161208	0.538	0.93745
10232	91754	2	2	3	catalyze,phosphorylate	P	3077,3078	0.963	0.98453
10238	26503	1	1	1	bind	P	55127	0.881	0.974
1024	1025	2	2	2	affect,phosphorylate	L,P	3098,3150	0.268	0.91957
1024	1029	1	1	1	inhibit	L	3979	0.812	0.96582
1024	1283	3	3	7	generate,phosphorylate,regulate	L,P	3099,3100,3101	0.852	0.96951
1024	5111	2	2	2	bind,phosphorylate	P	118123,3102	0.658	0.94891
1024	7124	1	1	1	affect	L	176924	0.958	0.98354
1024	9794	1	1	1	enhance	L	221121	0.208	0.91503
10241	10241	1	1	1	enhance	L	3111		0.86911
10241	50628	1	1	1	colocalize	P	3113	0.817	0.96642
10243	10243	5	5	5	bind,cause,influence,interact,lead to	L,P	3116,3117,3118,3119,3120	0.565	0.93944
10243	10989	1	1	1	depend on	L	3124	0.666	0.95006
10243	11337	8	9	32	bind,cause,colocalize,interact,lead to,promote	L,P	13068,13069,13070,13071,13072,13073,3125,3126	0.951	0.98291
10243	140679	1	1	1	colocalize	P	18672	0.375	0.926
10243	23092	1	1	1	induce	L	46924	0.186	0.91316
10243	23229	5	5	6	bind,cause,colocalize,interact,regulate	L,P	3133,3134,3135,47690,47692	0.947	0.98252
10243	375790	1	1	2	colocalize	P	3144	0.322	0.92223
10243	57468	1	1	1	colocalize	P	138584	0.16	0.91158
10244	200576	1	1	1	interact	L	34387	0.777	0.96065
1025	1025	5	5	5	activate,bind,inhibit,phosphorylate,ubiquitinate	L,P	3152,3154,3158,3159,3161	0.176	0.91261
1025	10614	5	5	6	coimmunoprecipitate,immunoprecipitate,interact	L,P	3163,3164,7485,7488,7489	0.69	0.95357
1025	10915	1	1	1	interact	L	3165	0.12	0.90806
1025	10989	1	1	1	interact	L	3166		0.88849
1025	125050	4	4	4	bind,immunoprecipitate,inhibit,interact	L,P	15362,15363,15364,3168	0.748	0.95756
1025	1283	10	11	43	catalyze,depend on,generate,hyperphosphorylate,inhibit,interact,mediate,phosphorylate,regulate	L,P	15942,15943,3169,3170,3171,3172,3173,3174,3175,3176	0.834	0.96775
1025	1318	1	1	1	phosphorylate	P	3177		0.89783
1025	1398	1	1	1	inhibit	L	3178		0.89911
1025	1432	1	1	1	activate	L	3179	0.308	0.92149
1025	29969	3	3	4	coimmunoprecipitate,enhance,interact	L,P	64058,64059,64060	0.686	0.95304
1025	3133	2	2	11	block,inhibit	L	3182,3183	0.484	0.93429
1025	3308	1	1	1	stimulate	L	3185		0.86803
1025	3320	1	1	1	coimmunoprecipitate	P	70998		0.88341
1025	3558	1	1	1	inhibit	L	3186		0.88341
1025	3569	1	1	1	synergize	P	3187	0.268	0.91957
1025	3600	1	1	1	increase	L	3188		0.87906
1025	4254	1	1	1	interact	L	3189	0.739	0.95677
1025	4318	5	5	7	antagonize,bind,mediate,modulate,regulate	L,P	3190,3191,3192,3193,3195	0.456	0.93142
1025	4605	1	1	1	repress	L	3197	0.593	0.94202
1025	4654	1	1	1	bind	P	3199		0.89389
1025	5111	2	2	3	bind,interact	L,P	118125,3201	0.656	0.94895
1025	5430	1	1	1	depend on	L	125537	0.7	0.95349
1025	55107	1	1	1	phosphorylate	P	3204	0.42	0.92913
1025	5524	1	1	3	dephosphorylate	P	128610	0.559	0.93959
1025	5599	1	1	1	induce	L	3205	0.849	0.96941
1025	5606	1	1	1	coprecipitate	P	3208	0.725	0.95614
1025	57819	1	1	1	control	L	3209		0.79256
1025	5813	1	1	1	interact	L	3210	0.75	0.95785
1025	5966	1	1	1	depend on	L	147157	0.445	0.93084
1025	6098	1	1	1	block	L	149699		0.85109
1025	63891	2	2	2	interact,regulate	L	156195,3211	0.462	0.93164
1025	6502	4	4	4	affect,coimmunoprecipitate,interact,limit	L,P	160158,160160,3212,3213	0.721	0.95559
1025	6774	1	1	1	bind	P	168602		0.75408
1025	6829	4	4	17	bind,interact,mediate,phosphorylate	L,P	170118,3214,3215,3216	0.799	0.96337
1025	6898	1	1	1	activate	L	171723	0.767	0.95923
1025	7124	6	6	15	antagonize,increase,promote,regulate,stimulate,up-regulate	L	176925,176926,176927,176928,176929,3219	0.872	0.97299
1025	8312	1	1	1	interact	L	3222	0.697	0.95357
1025	8349	1	1	1	immunoprecipitate	P	3223		0.88103
1025	8812	3	3	8	bind,form a complex,interact	L,P	206087,206088,206089	0.809	0.96537
1025	8881	1	1	1	depend on	L	3224	0.486	0.93442
10250	10250	2	2	2	bind,coimmunoprecipitate	P	3242,3243	0.235	0.91696
10250	10657	2	2	3	immunoprecipitate,interact	L,P	3245,3246	0.782	0.96089
10250	10921	2	2	2	coimmunoprecipitate,interact	L,P	10000,3249	0.699	0.95353
10250	23524	2	2	3	bind,form a complex	P	3251,48845	0.772	0.95996
10250	29894	1	1	1	interact	L	3253	0.827	0.96685
10252	10253	2	2	2	induce,phosphorylate	L,P	3269,3282	0.416	0.92861
10252	81848	2	2	2	bind,induce	L,P	3278,3279	0.4	0.9279
10253	10253	4	4	4	attenuate,bind,colocalize,lead to	L,P	3284,3285,3286,3287	0.186	0.91316
10253	10818	1	1	2	inhibit	L	3289	0.48	0.93345
10253	81848	1	1	1	bind	P	3314	0.189	0.91352
10254	10254	1	1	1	interact	L	3322		0.88447
10254	10617	1	1	1	bind	P	7524	0.91	0.97723
10254	57559	1	1	2	bind	P	139415	0.837	0.96821
10256	10256	1	1	1	interact	L	3341	0.278	0.92
10256	11186	6	6	10	bind,coimmunoprecipitate,colocalize,form a complex,interact	L,P	11833,11835,3343,3344,3345,3346	0.933	0.98051
10256	199731	1	1	1	interact	L	3347	0.818	0.96656
10257	10257	3	4	4	cause,inhibit,interact	L	3358,3359,3360	0.478	0.93346
1026	1026	9	9	13	arrest,depend on,increase,inhibit,modulate,phosphorylate,promote,regulate,up-regulate	L,P	3391,3393,3394,3395,3396,3397,3398,3399,3401	0.586	0.94136
1026	1027	6	6	7	bind,cause,down-regulate,immunoprecipitate,increase,induce	L,P	3403,3404,3405,3407,3596,3597	0.74	0.95692
1026	1029	7	8	8	abrogate,arrest,depend on,induce,inhibit,up-regulate	L	3408,3409,3410,3411,3413,3980,3981	0.848	0.96906
1026	11073	1	1	1	bind	P	10696		0.84736
1026	1316	1	1	1	down-regulate	L	16322	0.515	0.93549
1026	1647	4	4	4	bind,induce,interact	L,P	24758,3414,3415,3416	0.752	0.95777
1026	1869	2	2	2	induce,lead to	L	28799,28800	0.125	0.90847
1026	1956	1	1	1	induce	L	32345		0.89519
1026	2033	1	1	1	regulate	L	35088	0.709	0.95473
1026	2039	1	1	1	disrupt	L	3418	0.293	0.92103
1026	2064	4	4	19	inhibit,mediate,regulate,up-regulate	L	3419,37139,37140,37141	0.564	0.93945
1026	2247	1	1	1	induce	L	43128	0.765	0.95908
1026	22915	6	6	6	depend on,down-regulate,enhance,induce,initiate,regulate	L	3422,45302,45303,45304,45305,45306	0.611	0.94331
1026	2353	1	1	1	down-regulate	L	48859		0.75966
1026	338340	1	1	1	induce	L	72566	0.313	0.92184
1026	3481	1	1	1	affect	L	74021	0.54	0.93766
1026	3553	2	2	2	increase,induce	L	76074,76075	0.855	0.96955
1026	3569	1	1	1	affect	L	80015	0.647	0.948
1026	3614	1	1	1	suppress	L	83543		0.8695
1026	3684	1	1	1	induce	L	85190		0.88616
1026	3725	1	1	1	down-regulate	L	86379		0.82295
1026	4088	2	2	2	activate,increase	L	96191,96192	0.812	0.96582
1026	4193	2	2	2	induce,inhibit	L	3424,3425	0.615	0.94404
1026	4217	7	7	14	activate,bind,coimmunoprecipitate,control,interact,regulate,suppress	L,P	100009,3426,3427,3428,3429,3430,3431	0.918	0.9787
1026	4223	1	1	1	induce	L	100452	0.07	0.90527
1026	4297	1	1	1	induce	L	101755	0.704	0.9537
1026	4591	1	1	1	inhibit	L	104350		0.8646
1026	4609	4	4	33	down-regulate,inhibit,repress	L	105237,105238,105239,3432	0.901	0.97694
1026	4654	3	3	6	induce,mediate,up-regulate	L	106558,106559,3433	0.828	0.96683
1026	4665	1	1	1	lead to	L	106978	0.224	0.91567
1026	5111	11	17	62	activate,bind,increase,inhibit,interact,mediate,modulate,promote,regulate,stimulate	L,P	118129,118130,118131,3434,3437,3440,3441,3442,3443,3444,3446	0.937	0.98113
1026	5266	1	1	1	induce	L	122385	0.026	0.90097
1026	5599	1	1	2	regulate	L	131745	0.356	0.925
1026	5743	1	1	1	induce	L	138136	0.362	0.92533
1026	5771	1	1	1	affect	L	139773		0.89763
1026	5879	2	2	2	promote,regulate	L	142881,142882	0.86	0.97112
1026	6469	1	1	1	antagonize	L	158661	0.857	0.97024
1026	6592	1	1	1	arrest	L	3455	0.656	0.94895
1026	6597	1	1	1	inactivate	L	3456		0.86243
1026	7124	2	2	2	increase,induce	L	176930,176931	0.772	0.95996
1026	7157	18	31	58	activate,arrest,bind,control,depend on,elevate,increase,induce,lead to,mediate,regulate,transactivate,trigger	L,P	180033,180034,180035,180036,180037,180038,180039,180040,180042,180043,180045,180046,3457,3458,3460,3461,3463,3464	0.9	0.97677
1026	7216	3	3	3	attenuate,depend on,induce	L	183753,183754,3468	0.471	0.93267
1026	7490	1	1	6	induce	L	190386	0.805	0.96514
1026	7709	3	3	6	attenuate,bind,regulate	L,P	192165,192166,192167	0.317	0.92228
10265	55107	1	1	1	cause	L	128208		0.84364
10265	79191	1	1	1	bind	P	3489	0.5	0.93485
10266	10267	1	1	1	induce	L	3496	0.395	0.92797
10266	10268	1	1	1	bind	P	3497	0.745	0.95747
10266	10439	1	1	1	induce	L	3498	0.891	0.97623
10266	11318	2	2	2	generate,lead to	L	3499,3500	0.69	0.95357
10266	55811	1	1	1	cause	L	3507		0.88329
10267	10268	3	3	3	bind,generate,modulate	L,P	3519,3520,3537	0.867	0.97262
10267	11126	1	1	1	mediate	L	11137		0.87048
10267	11318	1	1	1	generate	L	3522		0.8712
10268	10268	1	1	1	determine	L	3538		0.76697
10268	11318	2	2	2	generate,lead to	L	3541,3542	0.783	0.96085
1027	1027	16	19	25	activate,arrest,cause,cleave,degrade,down-regulate,elevate,enhance,induce,inhibit,mediate,phosphorylate,promote,regulate,suppress,trigger	L,P	3599,3600,3602,3603,3604,3605,3607,3608,3610,3611,3614,3615,3616,3618,3621,3622	0.73	0.95651
1027	1029	3	4	4	abrogate,inhibit	L	3623,3624,3983	0.606	0.94312
1027	10320	2	2	2	lead to,regulate	L	4676,4677	0.877	0.97337
1027	1045	1	1	1	interact	L	3627	0.892	0.97661
1027	10762	2	2	2	bind,coimmunoprecipitate	P	3629,8743	0.621	0.94544
1027	10818	1	1	1	promote	L	9366	0.661	0.94966
1027	10920	3	3	20	inhibit,mediate,modulate	L	3630,9965,9966	0.824	0.96691
1027	10987	13	16	21	abrogate,bind,control,depend on,induce,interact,mediate,modulate,promote,regulate,suppress	L,P	10281,10282,10283,10284,10285,10286,10287,3631,3633,3634,3635,3636,3637	0.897	0.97674
1027	1464	1	1	1	increase	L	3641	0.617	0.94473
1027	1588	2	2	2	induce,upregulate	L	23217,23218	0.935	0.98106
1027	1634	1	1	1	mediate	L	24334	0.227	0.91589
1027	1642	2	2	4	cause,increase	L	24616,24617	0.273	0.91968
1027	1869	5	7	7	abolish,activate,induce,lead to,mediate	L	28801,28802,28803,28804,3645	0.78	0.96092
1027	1950	3	3	6	down-regulate,induce,stimulate	L	30791,30792,30793	0.4	0.9279
1027	1956	2	2	2	induce,signal	L	32346,32347	0.551	0.93927
1027	1994	1	1	1	repress	L	34114	0.844	0.96869
1027	2033	2	2	2	induce,regulate	L	35089,35090	0.71	0.95487
1027	2064	1	1	1	induce	L	37142	0.416	0.92861
1027	2260	1	1	1	mediate	L	43945	0.732	0.95644
1027	22915	3	3	9	control,depend on,regulate	L	3655,45307,45308	0.791	0.9627
1027	2303	4	4	6	affect,increase,mediate,regulate	L	46325,46326,46327,46328	0.69	0.95357
1027	2305	2	3	4	inhibit,regulate	L	3657,46471	0.547	0.93815
1027	2308	3	3	3	enhance,induce,suppress	L	46587,46588,46589	0.726	0.9563
1027	2309	1	1	1	influence	L	3659	0.956	0.98324
1027	245711	1	1	1	interact	L	50547	0.923	0.97924
1027	2475	1	1	1	affect	L	50601	0.799	0.96337
1027	2908	3	3	3	activate,inhibit,phosphorylate	L,P	3664,3665,3666	0.85	0.96954
1027	29844	6	6	6	down-regulate,increase,induce,mediate,stimulate,upregulate	L	63692,63693,63694,63695,63696,63697	0.971	0.98592
1027	3098	1	1	1	phosphorylate	P	66049	0.625	0.94548
1027	3265	1	1	1	down-regulate	L	69076	0.647	0.948
1027	3309	1	1	1	inhibit	L	3667	0.353	0.92461
1027	338917	3	3	6	influence,inhibit,regulate	L	72735,72736,72737	0.872	0.97299
1027	3399	1	1	1	influence	L	73035	0.901	0.97694
1027	3458	1	1	1	up-regulate	L	3668		0.83126
1027	3558	8	9	12	down-regulate,elicit,induce,influence,inhibit,lead to,mediate,signal	L	3670,77063,77064,77065,77066,77067,77068,77072	0.779	0.96078
1027	3562	5	5	7	inactivate,induce,mediate,regulate,repress	L	78286,78287,78288,78290,78291	0.65	0.94845
1027	3565	4	4	5	lead to,mediate,regulate,stimulate	L	78700,78701,78702,78703	0.593	0.94202
1027	3569	2	2	2	inhibit,modulate	L	80016,80017	0.941	0.98103
1027	3574	1	1	1	regulate	L	81107		0.88094
1027	3589	1	1	1	inhibit	L	82311	0.844	0.96869
1027	3684	1	1	1	induce	L	85191	0.095	0.90637
1027	3725	3	4	4	depend on,down-regulate,regulate	L	3673,3674,86380	0.931	0.98014
1027	4018	1	2	2	mediate	L	94169	0.792	0.96267
1027	4155	1	1	1	mediate	L	3682	0.002	0.90014
1027	4173	1	1	1	inhibit	L	3683	0.805	0.96514
1027	4221	3	3	5	activate,bind,regulate	L,P	100319,100320,100321	0.669	0.95031
1027	4254	1	1	3	mediate	L	100553	0.744	0.95733
1027	4286	1	1	2	depend on	L	3684	0.919	0.97888
1027	4297	2	3	6	bind,induce	L,P	101757,101758	0.904	0.97693
1027	4303	3	5	7	activate,induce,mediate	L	101957,101958,101959	0.836	0.96787
1027	4609	7	7	7	activate,cause,down-regulate,regulate,repress,stimulate	L	105241,105242,105243,105244,105245,3686,3687	0.881	0.974
1027	4613	1	1	1	induce	L	105885	0.789	0.96219
1027	4824	2	2	2	affect,interact	L	111294,111295	0.674	0.95087
1027	4990	2	2	3	promote,regulate	L	115051,115052	0.944	0.98203
1027	5008	2	2	3	enhance,stimulate	L	115091,115092	0.418	0.92903
1027	5071	2	2	2	control,regulate	L	116396,116397		0.89282
1027	5111	13	17	43	activate,bind,depend on,disrupt,down-regulate,inactivate,inhibit,interact,modulate,promote,regulate	L,P	118133,118135,118136,118137,118138,3688,3691,3692,3693,3695,3696,3697,3698	0.957	0.98342
1027	54808	3	3	3	regulate,suppress	L	127396,3700,3701	0.628	0.94606
1027	5604	3	3	4	induce,phosphorylate,promote	L,P	133233,133234,133235	0.946	0.98261
1027	5728	7	8	8	control,cooperate,induce,interact,lead to,regulate,up-regulate	L	137076,137078,137079,137080,137082,3703,3705	0.945	0.98267
1027	5743	1	1	1	induce	L	138137	0.283	0.9202
1027	5747	1	1	1	regulate	L	138602	0.783	0.96085
1027	5777	1	1	2	depend on	L	3706	0.925	0.97934
1027	5879	1	1	1	interact	L	142883	0.868	0.97259
1027	5898	2	2	2	activate,inhibit	L	144713,3709	0.231	0.91663
1027	5906	1	1	1	interact	L	145059	0.742	0.95723
1027	5933	2	2	2	increase,induce	L	145568,145569	0.632	0.9468
1027	6195	2	2	2	induce,phosphorylate	L,P	151038,151039	0.77	0.95965
1027	6197	1	1	1	induce	L	151144	0.624	0.94549
1027	6233	5	6	16	degrade,depend on,induce,mediate,regulate	L,P	151397,151398,151399,3731,3732	0.98	0.98887
1027	63891	1	1	1	degrade	P	156196		0.88685
1027	63973	2	2	6	bind,regulate	L,P	3733,3734	0.949	0.98284
1027	6476	1	1	1	enhance	L	3736	0.317	0.92228
1027	64975	1	2	2	induce	L	159770	0.513	0.93537
1027	6502	10	11	17	accelerate,bind,block,control,degrade,depend on,lead to,mediate,ubiquitinate	L,P	160162,160164,160165,160166,160167,160168,160170,160173,3738,3739	0.913	0.97768
1027	6597	1	1	1	inactivate	L	3743	0.312	0.92173
1027	6774	2	2	2	depend on,regulate	L	168604,3744	0.869	0.97254
1027	6775	1	1	1	regulate	L	169218	0.168	0.91212
1027	6778	1	1	1	depend on	L	3745	0.717	0.95527
1027	6880	1	1	1	inhibit	L	3746	0.636	0.94715
1027	7001	2	2	2	induce,suppress	L	173252,173253	0.881	0.974
1027	7018	1	1	1	induce	L	174072	0.741	0.95708
1027	7027	1	1	1	abolish	L	3747		0.84119
1027	7042	1	1	1	mediate	L	3748	0.551	0.93927
1027	7157	2	3	3	elevate,influence	L	180047,3750	0.741	0.95708
1027	7190	1	1	2	induce	L	3753	0.607	0.94311
1027	7249	4	4	4	degrade,lead to,mediate,regulate	L,P	184122,184123,184124,184125	0.887	0.97517
1027	7422	3	3	5	downregulate,induce,mediate	L	187925,187926,187927	0.772	0.95996
1027	7428	1	1	1	induce	L	188775	0.402	0.92788
1027	7514	3	3	3	bind,depend on,interact	L,P	190770,190771,3754	0.927	0.9797
1027	8451	2	2	4	cause,increase	L	200357,200358	0.577	0.94014
1027	8453	1	1	1	stimulate	L	200418	0.539	0.93769
1027	8454	3	3	3	depend on,mediate,stimulate	L	200454,200456,3757	0.901	0.97694
1027	8661	1	1	1	bind	P	204087	0.057	0.90374
1027	9149	1	1	1	phosphorylate	P	210572	0.864	0.97117
1027	9444	1	1	1	affect	L	215939	0.715	0.95531
1027	9475	1	1	2	inhibit	L	3778	0.869	0.97254
1027	9495	1	1	1	increase	L	216778	0.645	0.94802
10270	10270	1	1	1	bind	P	3781	0.352	0.92463
10270	26292	3	3	4	bind,interact	L,P	3784,54561,54562	0.94	0.98088
10270	55137	2	2	6	interact	L	128500,3786	0.909	0.97728
10272	10272	1	1	1	bind	P	3791	0.092	0.90639
10273	10611	2	2	2	bind,interact	L,P	3800,3801	0.131	0.90932
10274	10274	1	1	1	depend on	L	3806	0.542	0.93764
10274	10735	1	1	1	interact	L	8461	0.591	0.94204
10274	10991	2	2	2	antagonize,mediate	L	10410,10412	0.703	0.95356
10277	63891	1	1	1	influence	L	3819	0.77	0.95965
10278	10278	5	5	6	block,cause,increase,induce,stimulate	L	3821,3822,3823,3824,3826		0.82042
10278	22978	1	1	2	induce	L	3833		0.89159
10278	23774	1	1	1	increase	L	50345		0.83315
10278	27087	1	1	1	block	L	57145		0.83605
10278	27319	1	1	1	increase	L	57727	0.067	0.90509
10278	51738	2	2	2	affect,increase	L	120907,120908	0.742	0.95723
10278	57822	1	1	1	inhibit	L	140629	0.415	0.92863
1028	10984	1	1	1	downregulate	L	10258	0.975	0.98736
1028	114822	1	1	1	downregulate	L	13429	0.771	0.9598
1028	1285	1	1	1	downregulate	L	16104	0.928	0.97987
1028	1286	1	1	1	downregulate	L	16116	0.826	0.96686
1028	1287	1	1	1	downregulate	L	16120	0.929	0.98028
1028	2303	1	1	1	downregulate	L	46330	0.941	0.98103
1028	283120	1	1	8	regulate	L	3859		0.8983
1028	3481	1	1	8	lead to	L	3860	0.493	0.93461
1028	7157	1	1	1	suppress	L	3863	0.371	0.92593
1028	7428	1	1	1	suppress	L	3864		0.86922
1028	7827	1	1	1	downregulate	L	192977	0.953	0.98327
10282	10652	2	2	27	form a complex,interact	L,P	7686,7687	0.874	0.97299
10282	27095	1	1	1	interact	L	57186	0.726	0.9563
10282	51272	2	2	2	affect,coimmunoprecipitate	L,P	118975,118976	0.652	0.94888
10282	90196	1	1	1	bind	P	208710	0.652	0.94888
10284	10284	1	1	2	immunoprecipitate	P	3868		0.87366
10284	10921	1	1	2	immunoprecipitate	P	3870		0.83864
10284	285440	1	1	1	interact	L	3872	0.742	0.95723
10285	57819	6	7	7	attach,because of,bind,colocalize,interact	L,P	140579,140580,3877,3878,3879,3880	0.964	0.98469
10287	10287	3	3	3	because of,bind,inhibit	L,P	3893,3894,3895	0.082	0.90586
10287	10755	5	6	26	bind,coimmunoprecipitate,form a complex,interact	L,P	3897,8641,8642,8643,8644	0.951	0.98291
10287	11075	1	1	1	bind	P	3898	0.531	0.93699
10287	149420	2	2	2	depend on,phosphorylate	L,P	21210,3900	0.975	0.98736
10287	54810	1	1	1	interact	L	127892	0.847	0.9691
10287	64414	1	1	1	inhibit	L	157768	0.125	0.90847
10288	10859	1	2	5	bind	P	9651	0.85	0.96954
1029	10018	2	2	2	induce,mediate	L	3930,3931	0.883	0.97471
1029	10040	1	1	1	bind	P	812	0.816	0.96645
1029	10043	1	1	2	bind	P	835	0.351	0.92464
1029	1029	35	80	120	abolish,abrogate,activate,affect,arrest,because of,bind,block,cause,control,coprecipitate,deactivate,degrade,depend on,disrupt,enhance,generate,hypermethylate,inactivate,increase,induce,influence,inhibit,interact,mediate,methylate,modulate,promote,regulate,repress,signal,stimulate,suppress,transactivate,up-regulate	L,P	3984,3985,3987,3989,3991,3993,3994,3995,3997,4000,4001,4003,4004,4005,4006,4009,4012,4014,4015,4017,4018,4019,4020,4021,4024,4025,4027,4030,4032,4034,4040,4041,4042,4043,4045	0.895	0.97644
1029	10360	1	1	1	interact	L	4050	0.456	0.93142
1029	10419	2	2	2	bind,methylate	P	5664,5665	0.601	0.94263
1029	10524	8	9	10	activate,affect,coimmunoprecipitate,induce,interact,modulate,regulate,suppress	L,P	4051,4052,4053,4054,4055,4056,6714,6716	0.937	0.98113
1029	10564	2	2	5	activate,affect	L	7139,7140	0.78	0.96092
1029	10565	1	1	1	activate	L	7156	0.631	0.94667
1029	10664	2	2	3	activate,regulate	L	7976,7977	0.251	0.91758
1029	10857	1	1	1	activate	L	4059	0.188	0.9134
1029	1111	5	5	7	abolish,activate,induce,inhibit,upregulate	L	10866,10869,10871,4060,4061	0.578	0.94012
1029	11186	1	1	1	methylate	P	4063		0.80359
1029	1119	1	1	2	interact	L	4064	0.733	0.95659
1029	11200	2	2	5	determine,upregulate	L	12105,4065	0.76	0.95857
1029	116985	1	1	1	depend on	L	13762	0.909	0.97728
1029	119016	1	1	1	regulate	L	14295		0.87304
1029	1243	1	1	1	hypermethylate	P	15275		0.73867
1029	1283	1	1	1	bind	P	15944		0.87636
1029	128408	1	1	1	bind	P	16049	0.615	0.94404
1029	1378	1	1	1	bind	P	4068	0.58	0.94008
1029	1445	1	1	1	increase	L	19871	0.644	0.94771
1029	1487	2	3	3	cause,interact	L	4069,4070	0.803	0.96482
1029	1488	2	2	2	coimmunoprecipitate,interact	L,P	4071,4073	0.722	0.95572
1029	1523	1	1	1	hypermethylate	P	21850		0.87636
1029	1593	2	3	3	activate,induce	L	23304,4075	0.791	0.9627
1029	1630	1	1	1	inactivate	L	24189		0.87852
1029	1678	1	1	1	induce	L	25375	0.268	0.91957
1029	1719	1	1	2	increase	L	4078	0.755	0.95836
1029	1869	28	57	117	activate,arrest,bind,block,cause,control,degrade,depend on,enhance,inactivate,induce,inhibit,interact,lead to,mediate,modulate,regulate,repress,stimulate,suppress,up-regulate,upregulate	L,P	28805,28807,28808,28809,28810,28811,28812,28813,28814,28817,28818,4080,4081,4082,4084,4085,4086,4087,4088,4089,4090,4091,4093,4094,4096,4097,4099,4100	0.95	0.98273
1029	1870	2	2	2	regulate,stimulate	L	29275,29276	0.14	0.91068
1029	1871	5	5	5	affect,bind,mediate,repress,upregulate	L,P	29334,29335,29336,29337,4101	0.952	0.98281
1029	1874	1	1	1	depend on	L	4102	0.69	0.95357
1029	1875	1	1	1	depend on	L	4104	0.035	0.90162
1029	1877	5	6	11	affect,bind,form a complex,interact	L,P	29556,29558,4106,4108,4109	0.926	0.97953
1029	1912	1	1	1	regulate	L	30473	0.694	0.95362
1029	1950	1	1	1	enhance	L	30795		0.82199
1029	1956	1	1	1	upregulate	L	4111	0.677	0.95095
1029	1977	1	1	1	block	L	4113		0.81387
1029	1995	1	1	1	elevate	L	34236	0.581	0.94007
1029	200576	2	4	5	activate,regulate	L	4114,4116	0.639	0.94733
1029	2033	2	2	2	enhance,modulate	L	35091,35092	0.695	0.9536
1029	2064	2	2	2	accelerate,downregulate	L	37143,4117	0.929	0.98028
1029	2091	1	1	1	colocalize	P	39898	0.429	0.93028
1029	2113	5	7	10	activate,determine,induce,modulate,regulate	L	40062,40063,40064,40065,40066	0.824	0.96691
1029	2114	4	4	7	bind,depend on,induce,regulate	L,P	40264,40265,40266,4120	0.672	0.95092
1029	2137	1	1	1	increase	L	4121	0.767	0.95923
1029	2185	2	2	2	bind,mediate	L,P	41957,41958	0.66	0.94952
1029	2272	1	1	1	interact	L	44559	0.936	0.98098
1029	23163	2	2	3	bind,disrupt	L,P	4124,47352	0.564	0.93945
1029	23413	3	3	3	bind,immunoprecipitate,interact	L,P	4125,48305,48306	0.805	0.96514
1029	23492	2	3	3	control,repress	L	4126,48690	0.923	0.97924
1029	2357	5	5	10	activate,increase,induce,regulate,stimulate	L	49530,49531,49532,49533,49535	0.667	0.95037
1029	26088	4	4	5	bind,cause,increase	L,P	4131,4132,53845,53846	0.615	0.94404
1029	27113	1	1	1	lead to	L	4140	0.875	0.9729
1029	27128	1	1	1	induce	L	57282	0.687	0.95303
1029	27130	1	1	1	cooperate	L	57284	0.593	0.94202
1029	27236	2	2	4	inhibit,interact	L	57477,57478	0.749	0.95771
1029	285193	2	2	2	depend on,promote	L	4142,60058	0.911	0.97717
1029	28964	2	3	3	depend on,regulate	L	4144,61354	0.855	0.96955
1029	29072	4	5	13	induce,inhibit,regulate,repress	L	4145,4146,4147,4148	0.91	0.97723
1029	29843	1	1	1	inhibit	L	4150	0.079	0.90593
1029	3014	2	2	2	induce,upregulate	L	4151,64365	0.818	0.96656
1029	3162	2	2	2	induce	L	4153,66854	0.7	0.95349
1029	3205	1	2	2	depend on	L	67700	0.913	0.97768
1029	3265	6	7	7	hypermethylate,inactivate,increase,induce,methylate,react	L,P	4159,4160,4161,4162,69079,69080	0.771	0.9598
1029	3312	6	6	10	affect,immunoprecipitate,interact,modulate,phosphorylate,stimulate	L,P	4163,4166,4167,4168,4169,4170	0.965	0.98455
1029	3320	3	4	4	block,depend on,interact	L	4171,70999,71000	0.668	0.95034
1029	3397	2	3	4	inhibit,repress	L	72898,72899	0.893	0.97657
1029	3569	1	1	1	influence	L	80018	0.507	0.93488
1029	3586	1	1	1	influence	L	81657	0.482	0.93401
1029	3606	3	3	3	induce,mediate,prompt	L	4175,83194,83195	0.809	0.96537
1029	3643	6	8	16	activate,coimmunoprecipitate,coprecipitate,form a complex,interact,stimulate	L,P	4177,4178,4179,83957,83958,83959	0.944	0.98203
1029	3725	2	2	3	depend on,repress	L	86382,86383	0.921	0.97896
1029	3845	1	1	1	interact	L	89570	0.874	0.97292
1029	3960	1	2	2	bind	P	92992		0.88592
1029	4049	4	4	5	bind,cause,interact	L,P	4188,95215,95216,95217	0.771	0.9598
1029	4089	1	1	1	promote	L	96598	0.243	0.91716
1029	4149	2	2	2	coprecipitate,form a complex	P	4191,4192	0.075	0.90558
1029	4193	41	87	366	abrogate,activate,affect,antagonize,bind,block,cause,coimmunoprecipitate,colocalize,coprecipitate,degrade,depend on,disrupt,form a complex,inactivate,increase,induce,influence,inhibit,interact,lead to,limit,mediate,methylate,modulate,promote,prompt,regulate,stimulate,ubiquitinate,up-regulate,work synergistically	L,P	4193,4194,4195,4197,4198,4199,4201,4202,4204,4205,4206,4208,4209,4210,4211,4212,4213,4214,4215,4216,4218,4220,4223,4224,4230,4231,4232,98525,98526,98529,98531,98532,98533,98536,98538,98539,98540,98541,98543,98547,98548	0.976	0.98783
1029	4194	14	14	25	abrogate,affect,bind,cause,colocalize,degrade,form a complex,inhibit,interact,regulate,stimulate,work synergistically	L,P	4233,4234,4235,4237,4239,4240,4241,4244,99052,99054,99056,99057,99058,99060	0.85	0.96954
1029	4204	1	1	1	methylate	P	99167		0.88176
1029	4255	1	1	1	regulate	L	4246		0.8614
1029	4286	4	4	6	activate,bind,inactivate,regulate	L,P	101164,101165,101168,4247	0.868	0.97259
1029	4288	1	1	1	determine	L	101358		0.85475
1029	4292	5	5	5	hypermethylate,inactivate,methylate,regulate	L,P	101448,101449,4250,4251,4252	0.018	0.90066
1029	4314	1	1	1	suppress	L	4253	0.675	0.95084
1029	4609	27	30	54	activate,affect,attenuate,bind,block,cause,coimmunoprecipitate,colocalize,control,coprecipitate,downregulate,elicit,form a complex,immunoprecipitate,induce,influence,inhibit,interact,mediate,regulate,repress,stimulate,synergize	L,P	105246,105247,105248,105249,105250,105251,105252,105253,105254,105256,105257,105258,4255,4256,4257,4258,4259,4260,4261,4262,4264,4265,4266,4267,4269,4270,4272	0.956	0.98324
1029	4613	2	2	2	cause,repress	L	4274,4275	0.832	0.96745
1029	4615	1	1	1	depend on	L	4276	0.277	0.92001
1029	4632	1	1	1	activate	L	4277		0.84918
1029	4654	1	1	2	increase	L	4278	0.274	0.91994
1029	4760	1	1	1	methylate	P	4285		0.8327
1029	4864	2	2	2	promote,suppress	L	112531,4286	0.905	0.97732
1029	4869	23	27	53	antagonize,attenuate,bind,block,cause,colocalize,control,coprecipitate,disrupt,down-regulate,induce,inhibit,interact,mediate,modulate,promote,regulate	L,P	112748,112750,112751,112752,112753,112755,112756,112760,112761,112762,112764,112765,112767,4288,4289,4290,4291,4292,4293,4294,4295,4297,4298	0.965	0.98455
1029	4878	2	2	2	increase,stimulate	L	112866,112867	0.056	0.90361
1029	4952	1	1	1	inhibit	L	114735	0.822	0.96699
1029	4976	1	1	1	abolish	L	4304		0.79966
1029	5071	2	2	3	inhibit,limit	L	4305,4306	0.644	0.94771
1029	50807	7	7	7	affect,bind,depend on,interact,modulate,regulate	L,P	117020,117021,117022,117023,117024,117025,4307	0.925	0.97934
1029	5104	1	1	1	determine	L	117694	0.534	0.9372
1029	5111	9	17	38	abolish,antagonize,bind,disrupt,increase,inhibit,interact,lead to,mediate	L,P	4309,4310,4311,4312,4314,4315,4316,4317,4318	0.955	0.98336
1029	51191	1	1	1	interact	L	4319		0.89467
1029	5132	1	1	1	bind	P	119188	0.088	0.90607
1029	51513	1	1	3	induce	L	120211	0.933	0.98051
1029	5294	1	1	1	activate	L	122583		0.7798
1029	5313	1	1	1	regulate	L	123060		0.87386
1029	5338	5	8	14	activate,bind,mediate,regulate,stimulate	L,P	4322,4324,4325,4326,4327	0.757	0.95847
1029	5347	2	3	3	attenuate,repress	L	4329,4330	0.764	0.95913
1029	5371	2	3	3	increase,induce	L	124600,124601	0.947	0.98252
1029	54205	1	1	1	induce	L	4331		0.78701
1029	54808	3	3	3	control,induce,regulate	L	4332,4333,4334	0.416	0.92861
1029	5524	1	1	1	mediate	L	4336		0.89008
1029	55837	1	1	1	repress	L	130462	0.414	0.92864
1029	5599	1	1	1	affect	L	4339	0.45	0.93104
1029	5601	1	1	1	upregulate	L	4340	0.796	0.96274
1029	5609	1	1	1	induce	L	133864	0.202	0.91455
1029	5610	1	1	1	disrupt	L	4341	0.56	0.93956
1029	57026	1	1	1	methylate	P	136220	0.007	0.90032
1029	57152	1	1	1	interact	L	4343	0.784	0.96117
1029	5741	1	1	1	stimulate	L	4344	0.208	0.91503
1029	57862	1	2	2	affect	L	4346	0.94	0.98088
1029	5829	4	5	8	affect,bind,influence,regulate	L,P	4350,4351,4352,4353	0.694	0.95362
1029	5862	1	1	1	bind	P	4354	0.563	0.9395
1029	5884	1	1	1	upregulate	L	143703	0.546	0.93801
1029	5894	1	1	2	mediate	L	4356	0.519	0.93589
1029	5898	3	3	12	interact,lead to,synergistic action	L	144716,144717,144719	0.747	0.95742
1029	5933	6	7	8	abrogate,arrest,cause,induce,inhibit,lead to	L	145570,4358,4359,4360,4361,4362	0.701	0.95364
1029	5970	6	15	25	depend on,induce,inhibit,mediate,regulate,repress	L	147309,4384,4385,4386,4387,4388	0.964	0.98469
1029	6233	3	3	3	affect,depend on,enhance	L	151400,4399,4400	0.611	0.94331
1029	6279	1	1	1	bind	P	153281	0.36	0.92521
1029	6319	1	1	3	bind	P	154084		0.8919
1029	6347	1	1	1	suppress	L	4401	0.54	0.93766
1029	6366	1	1	1	increase	L	155479		0.88231
1029	63891	3	4	5	bind,inactivate,inhibit	L,P	4402,4403,4404	0.938	0.98106
1029	6422	1	1	1	methylate	P	4405		0.70512
1029	64411	1	1	7	regulate	L	157764	0.43	0.93027
1029	6469	1	1	1	regulate	L	158662	0.268	0.91957
1029	6493	1	1	1	affect	L	159595	0.442	0.93059
1029	6598	1	1	2	activate	L	162668	0.752	0.95777
1029	6648	2	3	5	depend on,suppress	L	163335,4409	0.389	0.92733
1029	6714	1	1	1	activate	L	164998	0.154	0.91115
1029	6772	1	1	1	up-regulate	L	4414		0.71546
1029	6776	1	1	1	up-regulate	L	4415		0.76061
1029	6777	1	1	1	up-regulate	L	4416		0.81225
1029	6880	2	3	6	inhibit,regulate	L	4417,4419	0.747	0.95742
1029	6886	3	3	3	downregulate,regulate,suppress activity of	L	171583,171584,171585	0.983	0.99029
1029	6900	2	2	2	bind,inhibit	L,P	171807,171808	0.063	0.90436
1029	6905	2	3	3	induce,regulate	L	171862,171863	0.811	0.96567
1029	6909	1	1	1	regulate	L	172259		0.88233
1029	6916	1	1	1	regulate	L	172362	0.438	0.93036
1029	6929	1	1	1	induce	L	172565	0.294	0.9213
1029	7001	1	1	1	enhance	L	173254		0.85884
1029	7020	2	2	3	depend on,stimulate	L	174200,4421	0.253	0.9178
1029	7023	2	2	2	interact	L	174372,4422	0.628	0.94606
1029	7038	3	4	28	bind,depend on,regulate	L,P	174845,4425,4427	0.78	0.96092
1029	7078	1	2	2	methylate	P	4428		0.76267
1029	7124	2	2	2	enhance,repress	L	4430,4431	0.695	0.9536
1029	7157	54	120	338	abrogate,accelerate,activate,affect,antagonize,arrest,bind,block,cause,colocalize,control,degrade,depend on,disrupt,downregulate,enhance,form a complex,hypermethylate,inactivate,increase,induce,influence,inhibit,interact,lead to,mediate,modulate,phosphorylate,promote,regulate,repress,signal,stimulate,suppress,synergize,trigger,ubiquitinate,up-regulate,upregulate	L,P	180049,180050,180051,180053,180056,180061,180062,180063,180064,180068,180069,180072,180073,180074,180075,180078,180080,180081,180082,180088,180089,180090,4433,4434,4435,4436,4437,4438,4441,4442,4443,4445,4448,4449,4450,4451,4453,4455,4456,4457,4459,4460,4461,4462,4465,4466,4468,4470,4475,4477,4478,4479,4480,4481	0.968	0.98557
1029	7202	1	1	1	inhibit	L	183685		0.88986
1029	7294	2	2	2	regulate,stimulate	L	184990,184991	0.468	0.93226
1029	7301	1	2	2	suppress	L	185662	0.264	0.91908
1029	7329	1	1	1	interact	L	4484	0.838	0.96836
1029	7341	2	2	10	mediate,promote	L	4485,4486	0.878	0.97352
1029	7422	1	1	1	increase	L	4488		0.84715
1029	7476	1	1	1	enhance	L	4489		0.86583
1029	7528	1	1	1	regulate	L	191247	0.136	0.90993
1029	7832	1	1	1	upregulate	L	4492	0.898	0.97668
1029	7841	3	3	3	abrogate,bind	L,P	193029,193030,4494	0.686	0.95304
1029	7864	1	1	1	suppress	L	4495	0.315	0.92204
1029	8027	1	1	1	activate	L	194571		0.79241
1029	8205	1	1	1	induce	L	196840	0.007	0.90032
1029	8243	1	1	1	upregulate	L	197116	0.686	0.95304
1029	84456	1	1	1	increase	L	200311	0.499	0.9347
1029	84687	2	2	2	coimmunoprecipitate,interact	L,P	200851,4500	0.761	0.95853
1029	8625	1	1	1	inactivate	L	203425	0.176	0.91261
1029	8674	1	1	1	mediate	L	4502		0.87963
1029	8853	1	1	1	interact	L	207081	0.841	0.96862
1029	8925	2	2	2	activate,bind	L,P	208024,4510	0.332	0.92391
1029	9219	1	1	1	methylate	P	212337		0.80243
1029	9261	2	2	5	interact,phosphorylate	L,P	213355,213356	0.927	0.9797
1029	9265	2	2	3	activate,mediate	L	213384,213385	0.735	0.9567
1029	9266	5	5	9	activate,bind,interact,regulate,stimulate	L,P	213397,213398,213400,213402,213403	0.907	0.97739
1029	9267	7	11	14	activate,bind,determine,induce,interact	L,P	213443,213444,213445,213446,213447,4514,4516	0.872	0.97299
1029	9595	1	1	1	activate	L	218444	0.546	0.93801
1029	9734	2	2	2	induce,regulate	L	220303,4519	0.444	0.93085
1029	9771	2	2	2	increase,lead to	L	4520,4521		0.87427
1029	9815	1	1	1	regulate	L	4522		0.85583
10291	10946	3	5	13	bind,interact	L,P	10179,10180,4528	0.922	0.97889
10293	10293	1	1	1	bind	P	4530		0.84304
10294	10294	1	1	1	enhance	L	4531		0.7859
10294	23746	3	3	3	enhance,interact	L	4533,50269,50270	0.896	0.97681
10296	23539	1	1	1	interact	L	4538	0.444	0.93085
10298	10298	3	4	4	cause,interact,phosphorylate	L,P	4545,4546,4547	0.077	0.90569
10298	121504	1	1	2	phosphorylate	P	4548	0.768	0.9592
103	103	2	2	2	generate,interact	L	4578,4579	0.406	0.92842
103	104	2	2	2	bind,lead to	L,P	4581,4584	0.613	0.94329
103	105	1	1	1	form a complex	P	6457	0.672	0.95092
103	10763	2	2	2	determine,regulate	L	8760,8761	0.419	0.92916
103	1523	1	1	1	bind	P	21851	0.358	0.92498
103	2891	1	1	1	lead to	L	61154	0.437	0.9304
103	2897	1	1	1	deaminate	P	4589		0.83043
103	2898	1	1	1	deaminate	P	4590		0.83838
103	3558	1	1	1	up-regulate	L	4592		0.80451
103	5610	1	1	1	suppress	L	133961	0.256	0.91819
103	692218	1	1	1	regulate	L	172413		0.85875
103	7341	2	2	3	colocalize,inhibit	L,P	186311,4596	0.753	0.95809
103	7514	1	1	24	mediate	L	190772	0.623	0.94537
1030	4609	1	1	1	control	L	105259	0.243	0.91716
1030	4803	1	1	1	induce	L	110167	0.839	0.96832
1030	5111	1	1	1	phosphorylate	P	4607	0.48	0.93345
1030	6909	1	1	1	regulate	L	172260	0.509	0.93513
1030	6929	1	1	1	induce	L	172566		0.88797
1030	7157	1	1	1	regulate	L	180091	0.104	0.9069
10302	10302	1	1	1	coimmunoprecipitate	P	4609	0.508	0.935
10309	10309	1	1	1	affect	L	4622		0.87355
1031	1032	1	1	1	synergize	P	4673	0.915	0.97848
1031	8900	1	1	1	downregulate	L	4636	0.939	0.98098
10313	23621	1	1	1	colocalize	P	49889	0.222	0.91571
10316	10874	4	6	9	activate,bind,cause,interact	L,P	9701,9702,9703,9704	0.918	0.9787
1032	4487	1	1	1	mediate	L	103636	0.739	0.95677
1032	6940	1	1	1	downregulate	L	172795	0.817	0.96642
1032	7001	1	1	1	activate	L	173256	0.798	0.9632
1032	7482	1	1	1	suppress	L	4674	0.36	0.92521
1032	8900	1	1	1	downregulate	L	4675	0.649	0.94813
10320	10320	4	4	4	bind,influence,lead to,mediate	L,P	4679,4681,4682,4683	0.557	0.93963
10320	10365	1	1	1	bind	P	4839	0.644	0.94771
10320	10460	1	1	1	interact	L	6077	0.873	0.97295
10320	10855	1	1	1	influence	L	4685	0.576	0.94018
10320	22806	4	4	4	affect,bind,colocalize,increase	L,P	44893,44894,44898,4690	0.867	0.97262
10320	22807	3	3	3	activate,increase,limit	L	44908,44911,4692	0.673	0.95089
10320	23309	1	1	1	interact	L	4695	0.832	0.96745
10320	25942	3	3	3	disrupt,interact	L	4698,4699,53252	0.884	0.97489
10320	55278	2	2	3	bind	P	129084,4715	0.016	0.90055
10327	10327	2	2	2	influence,inhibit	L	4738,4739	0.091	0.90628
10328	10328	1	1	1	generate	L	4748		0.87953
10333	10730	1	1	1	initiate	L	8362		0.78265
10333	81793	1	1	1	because of	L	196310	0.022	0.90076
10335	389031	1	1	1	bind	P	4770		0.8669
10352	10352	1	1	1	cleave	P	4828		0.88975
10360	10360	1	1	1	form a complex	P	4832	0.081	0.90589
10362	10362	1	1	4	react	L	4834	0.573	0.9395
10362	24137	1	1	1	interact	L	4835	0.965	0.98455
10365	10365	2	3	3	down-regulate,lead to	L	4841,4842	0.257	0.91832
10365	10524	2	2	2	bind,inhibit	L,P	4845,4846	0.542	0.93764
10365	10661	1	1	1	regulate	L	7886		0.8853
10365	11059	9	11	16	attenuate,bind,cause,control,degrade,depend on,induce,mediate,suppress	L,P	10624,10625,10626,10627,10628,10629,10631,4848,4849	0.92	0.97905
10365	121268	1	1	1	signal	L	4858		0.74082
10365	23564	1	1	1	upregulate	L	4863	0.683	0.95225
10365	54808	2	2	2	inhibit,stimulate	L	4874,4875	0.725	0.95615
10365	85415	1	1	1	signal	L	4894		0.68097
10365	93649	1	1	1	abrogate	L	4902	0.66	0.94952
10369	10369	7	8	8	bind,control,disrupt,enhance,interact,promote,regulate	L,P	4905,4906,4907,4908,4909,4910,4911	0.807	0.96527
10369	23433	1	1	1	interact	L	48396	0.532	0.93724
10369	29113	1	1	1	coimmunoprecipitate	P	4923	0.468	0.93226
10369	57120	1	1	1	coimmunoprecipitate	P	136450	0.804	0.9648
10369	613260	1	1	1	react	L	4924	0.5	0.93485
10370	10370	1	1	1	depend on	L	4928	0.493	0.93461
10370	10611	1	1	2	bind	P	4929	0.814	0.96612
10370	114822	1	1	1	downregulate	L	13430	0.914	0.97808
10370	29072	5	6	10	bind,enhance,induce,inhibit,regulate	L,P	4936,4937,4938,4939,61886	0.877	0.97337
10370	51430	3	3	3	affect,bind,interact	L,P	119718,4941,4942	0.843	0.96854
10371	10371	5	6	7	block,control,induce,inhibit,regulate	L	4958,4960,4962,4963,4967	0.235	0.91696
10371	10376	1	1	1	affect	L	4969	0.888	0.97514
10371	10512	3	3	6	antagonize,bind,block	L,P	4972,6598,6599	0.791	0.9627
10371	10611	1	1	1	regulate	L	4974	0.79	0.96253
10371	29984	3	3	4	block,induce,regulate	L	4986,64107,64108	0.82	0.96684
10371	54361	2	2	3	induce,upregulate	L	125646,125647	0.919	0.97888
10371	55558	2	2	2	mediate,signal	L	129748,5010	0.085	0.90596
10371	56896	1	1	1	enhance	L	5012		0.88881
10371	80031	1	1	1	bind	P	5029	0.511	0.93509
10371	84565	1	1	1	trigger	L	5031	0.621	0.94544
10376	10376	3	3	4	enhance,lead to,suppress	L	5042,5043,5045	0.839	0.96832
10376	10565	1	1	1	colocalize	P	7159	0.091	0.90628
10376	26973	1	1	1	interact	L	56525	0.801	0.96403
10376	64499	1	1	1	phosphorylate	P	5059		0.89604
10379	10379	3	3	3	affect,bind,induce	L,P	5065,5066,5067	0.36	0.92521
10379	10524	2	2	2	abrogate,activate	L	6717,6718	0.75	0.95785
10379	54808	1	1	1	cause	L	127397	0.633	0.94692
1038	1039	1	1	1	interact	L	5118	0.79	0.96253
1038	1111	1	1	1	sensitize	L	5094	0.294	0.9213
1038	1215	1	1	1	mediate	L	5095	0.574	0.93964
1038	3133	1	1	2	interact	L	5098		0.89621
1038	388007	1	1	1	block	L	90566	0.471	0.93267
1038	60496	1	1	1	interact	L	5100	0.777	0.96065
1038	63826	1	1	1	promote	L	155882	0.712	0.95502
1038	6863	6	6	6	affect,control,disrupt,increase,regulate,upregulate	L	170872,170873,170874,170875,5101,5102	0.982	0.98979
1038	7465	3	3	5	mediate,phosphorylate,regulate	L,P	5105,5106,5107	0.968	0.98557
1038	8870	1	1	1	interact	L	207355	0.736	0.95667
10388	50511	2	2	4	immunoprecipitate,interact	L,P	5113,5114	0.978	0.9876
1039	1039	1	1	1	react	L	5119	0.295	0.92129
1039	3133	2	2	14	control,interact	L	5124,5125	0.49	0.93467
1039	4149	1	1	1	interact	L	5128	0.784	0.96117
1039	4609	10	11	22	attenuate,bind,coimmunoprecipitate,down-regulate,inhibit,interact,react,repress	L,P	105263,105264,5131,5132,5133,5134,5135,5136,5137,5138	0.975	0.98736
1039	5585	1	1	1	phosphorylate	P	130477	0.943	0.98187
1039	6863	7	7	7	abolish,affect,control,disrupt,increase,regulate,upregulate	L	170876,170877,170878,170879,170880,5140,5141	0.983	0.99029
1039	7465	5	5	13	depend on,inhibit,phosphorylate,regulate,suppress	L,P	189954,5143,5144,5145,5146	0.953	0.98327
10392	10392	1	1	1	interact	L	5155		0.87313
10392	64127	5	5	6	activate,bind,interact	L,P	157058,157059,5168,5169,5171	0.764	0.95913
10392	84674	5	5	6	disrupt,influence,interact,suppress	L	200792,200793,200794,5195,5196	0.859	0.97093
10393	51529	1	1	1	interact	L	120237	0.951	0.98291
10396	10396	1	1	1	regulate	L	5220		0.87118
10397	10397	2	2	2	inhibit,suppress	L	5224,5225		0.88813
10397	122402	1	1	1	enhance	L	14715	0.176	0.91261
10397	23411	1	1	1	influence	L	48194	0.953	0.98327
10398	10398	2	2	5	digest,phosphorylate	P	5244,5245	0.538	0.93745
10398	389031	4	4	6	disrupt,increase,phosphorylate	L,P	5247,5248,5249,90690	0.825	0.96688
10399	10399	18	18	32	affect,bind,block,cause,depend on,disrupt,enhance,increase,induce,influence,inhibit,interact,lead to,mediate,phosphorylate,regulate,signal,stimulate	L,P	5252,5253,5254,5255,5256,5257,5258,5260,5261,5262,5263,5264,5265,5266,5267,5269,5272,5273	0.527	0.9366
10399	10894	1	1	1	interact	L	9774	0.791	0.9627
10399	22927	5	6	13	abolish,bind,immunoprecipitate,interact	L,P	45790,45792,45793,5286,5287	0.896	0.97681
10399	28915	1	1	9	bind	P	61166	0.679	0.95121
10399	65108	1	1	1	bind	P	160495	0.352	0.92463
10399	84676	6	6	11	bind,colocalize,form a complex,interact	L,P	200802,200803,200804,200805,5400,5401	0.933	0.98051
104	104	5	5	5	increase,inhibit,lead to,phosphorylate,suppress	L,P	5407,5408,5409,5410,5413	0.24	0.91708
104	142679	1	1	2	interact	L	5415	0.897	0.97674
104	27173	5	5	8	depend on,interact,phosphorylate,promote,suppress	L,P	5418,5419,5421,57387,57388	0.658	0.94891
104	2897	1	1	1	deaminate	P	5422		0.78295
104	2898	1	1	1	deaminate	P	5423		0.8309
104	29986	2	2	2	increase,promote	L	5424,5425		0.88231
104	5604	13	17	58	bind,coimmunoprecipitate,colocalize,coprecipitate,depend on,immunoprecipitate,interact,mediate,phosphorylate,promote,suppress	L,P	133237,133239,133240,133241,133243,133244,5426,5427,5429,5430,5431,5432,5435	0.976	0.98783
10401	10401	3	3	4	affect,bind,inhibit	L,P	5440,5441,5443	0.097	0.9066
10401	10499	4	4	6	inhibit,interact,modulate	L	5444,5445,5446,6426	0.961	0.98376
10401	11315	1	1	1	bind	P	12919	0.63	0.94621
10401	51588	2	2	2	enhance,interact	L	5477,5478	0.78	0.96092
10401	84676	1	1	1	repress	L	5507	0.705	0.95369
10403	10403	2	2	2	depend on,inhibit	L	5510,5511	0.206	0.91506
10403	54808	1	1	1	interact	L	5520	0.516	0.93548
10403	79682	1	1	1	interact	L	193911	0.677	0.95095
10403	89874	1	1	1	stimulate	L	5529	0.057	0.90374
1041	1041	1	1	1	truncate	P	5536		0.82278
10411	10411	3	3	3	inhibit,promote,regulate	L	5540,5541,5542	0.389	0.92733
10411	28954	2	2	2	mediate,regulate	L	5554,61227	0.488	0.93456
10411	57799	1	1	1	activate	L	5564	0.568	0.93949
10411	80218	1	1	2	generate	L	194486	0.704	0.9537
10413	10413	6	8	11	activate,bind,control,lead to,phosphorylate,regulate	L,P	5575,5576,5578,5580,5581,5582	0.611	0.94331
10413	140739	1	1	1	mediate	L	5586	0.764	0.95913
10413	170825	1	1	1	up-regulate	L	25554		0.75631
10413	219409	8	10	21	activate,bind,control,depend on,induce,mediate,regulate,up-regulate	L,P	42360,42362,5588,5589,5591,5592,5593,5594	0.879	0.9737
10413	26234	2	2	2	mediate,regulate	L	5596,5597	0.795	0.96278
10413	51022	1	1	1	affect	L	117668	0.91	0.97723
10418	10418	2	2	2	generate,inhibit	L	5632,5633		0.89516
10418	22915	2	2	4	bind	P	45309,5637	0.481	0.93358
10418	23621	2	2	2	inhibit,mediate	L	5639,5640	0.683	0.95225
10418	27087	1	1	1	colocalize	P	5641	0.607	0.94311
10418	92949	1	1	1	regulate	L	5663		0.8997
10419	10419	2	2	2	cause,methylate	L,P	5667,5670		0.85666
10419	134353	1	1	1	interact	L	16724	0.735	0.9567
10419	25804	1	1	1	methylate	P	5672	0.183	0.91291
10419	54496	1	1	1	cause	L	5680	0.768	0.9592
10419	79084	1	1	1	bind	P	193491	0.846	0.96896
10420	11034	1	1	3	phosphorylate	P	5696	0.903	0.97701
10421	10421	1	1	1	bind	P	5697	0.455	0.93143
10421	51729	1	1	1	interact	L	120879	0.894	0.97654
10423	10423	1	1	1	affect	L	5704	0.947	0.98252
10423	23327	1	1	1	suppress	L	5706	0.75	0.95785
10423	780907	1	1	1	interact	L	192947	0.766	0.95924
10426	10844	5	5	11	bind,depend on,interact	L,P	5708,5709,9492,9494,9496	0.966	0.98497
10427	22872	1	1	1	interact	L	45116	0.846	0.96896
10427	90196	1	1	1	bind	P	208711	0.696	0.95359
1043	1043	1	1	1	limit	L	5711	0.233	0.91673
1043	1604	1	1	1	accelerate	L	23523	0.106	0.907
10431	10431	2	2	2	enhance,lead to	L	5717,5718	0.218	0.9155
10431	10440	4	4	8	affect,interact,lead to	L	5721,5726,5727,5790	0.918	0.9787
10431	10452	1	1	1	coprecipitate	P	5936	0.502	0.93482
10431	10469	5	5	7	affect,bind,depend on,interact	L,P	5728,5730,5732,6205,6207	0.857	0.97024
10431	26517	2	2	2	interact	L	55173,5734	0.797	0.96288
10431	26519	1	1	1	interact	L	55184	0.565	0.93944
10431	56993	1	1	1	bind	P	5744	0.54	0.93766
10432	10432	1	1	2	regulate	L	5745	0.022	0.90076
10435	23433	1	1	1	bind	P	5751	0.745	0.95747
10436	65078	1	1	1	block	L	160445		0.89684
10438	10438	1	1	1	phosphorylate	P	5754	0.311	0.92174
10439	10439	2	2	2	depend on,determine	L	5756,5757		0.86881
1044	1044	3	3	3	bind,induce,regulate	L,P	5763,5765,5766		0.89519
1044	1045	8	8	9	affect,antagonize,bind,down-regulate,enhance,induce,inhibit,interact	L,P	5769,5770,5826,5827,5828,5829,5830,5831	0.799	0.96337
1044	2033	1	1	1	elicit	L	35101		0.84708
1044	22915	1	1	1	induce	L	45310		0.8547
1044	3211	2	2	3	depend on,mediate	L	5771,67875	0.95	0.98273
1044	4583	1	1	1	up-regulate	L	104280		0.80878
1044	5111	1	1	1	induce	L	5774	0.911	0.97717
1044	51176	9	9	12	bind,coimmunoprecipitate,interact,promote,synergistic interaction,synergize	L,P	118659,118660,118661,118662,5776,5778,5779,5780,5781	0.945	0.98267
1044	54361	1	1	1	induce	L	125648	0.87	0.9729
1044	5698	1	1	1	induce	L	5782	0.284	0.92033
1044	6657	2	2	4	interact	L	163567,5787	0.939	0.98098
1044	6662	1	1	1	interact	L	163692	0.842	0.96858
1044	7124	1	1	1	induce	L	176942	0.699	0.95353
1044	7157	2	2	2	inhibit,modulate	L	180098,180099	0.611	0.94331
1044	8532	1	1	1	activate	L	201805		0.89935
1044	89780	2	2	3	regulate,signal	L	208341,208342	0.468	0.93226
10440	10440	1	1	1	cleave	P	5795		0.78963
10440	10469	2	2	2	affect,interact	L	5796,6211	0.852	0.96951
10440	55107	1	1	1	catalyze	P	5797	0.564	0.93945
10445	54984	2	2	7	colocalize,interact	L,P	128059,5809	0.976	0.98783
1045	10170	4	4	5	activate,cause,induce,regulate	L	5821,5822,5823,5824	0.883	0.97471
1045	10365	1	1	2	regulate	L	5825	0.914	0.97808
1045	1045	4	4	4	bind,down-regulate,generate,regulate	L,P	5832,5834,5835,5837	0.454	0.93114
1045	1046	1	1	1	synergize	P	5842	0.782	0.96089
1045	1523	1	1	1	enhance	L	21852	0.63	0.94621
1045	158835	3	3	3	bind,interact	L,P	23255,23256,5843	0.905	0.97732
1045	1839	1	1	1	regulate	L	5844	0.726	0.9563
1045	22858	1	1	1	induce	L	5845		0.89827
1045	2641	1	1	1	regulate	L	5846	0.679	0.95121
1045	2984	1	1	1	regulate	L	5847	0.047	0.90262
1045	3205	2	2	2	increase,up-regulate	L	5848,67701	0.482	0.93401
1045	3938	2	2	2	interact,regulate	L	5849,5850	0.654	0.94898
1045	4211	2	2	2	increase,up-regulate	L	5851,99484	0.322	0.92223
1045	4583	3	5	5	activate,induce,up-regulate	L	104282,5852,5854	0.82	0.96684
1045	4603	1	1	1	interact	L	105097	0.8	0.96389
1045	5045	1	1	1	regulate	L	5856	0.545	0.93787
1045	54576	1	1	1	regulate	L	5857	0.618	0.94501
1045	5460	1	1	1	repress	L	126744	0.897	0.97674
1045	5698	1	1	1	induce	L	5859		0.8712
1045	5728	1	1	1	regulate	L	137092	0.468	0.93226
1045	5743	3	4	4	down-regulate,mediate,suppress	L	5860,5862,5863	0.863	0.97121
1045	5891	6	10	15	activate,bind,induce,interact,promote,regulate	L,P	144188,5864,5865,5866,5867,5868	0.913	0.97768
1045	6476	3	3	3	bind,regulate	L,P	159254,5869,5870	0.656	0.94895
1045	6662	4	4	7	inhibit,mediate,regulate,repress	L	163693,163694,163695,163696	0.899	0.97682
1045	7364	1	1	1	regulate	L	5872		0.89335
1045	7514	1	1	1	lead to	L	190778	0.351	0.92464
1045	9075	2	2	2	activate,mediate	L	5875,5876	0.409	0.9284
1045	9314	1	1	1	bind	P	5877	0.861	0.97127
1045	9843	3	3	3	induce,lead to,regulate	L	5878,5879,5880	0.932	0.98031
10451	10451	3	3	3	lead to,promote,suppress	L	5882,5884,5888	0.649	0.94813
10451	51206	1	1	1	activate	L	118803	0.296	0.92128
10452	10452	1	1	2	affect	L	5937		0.79531
10452	10469	1	1	1	coprecipitate	P	6212	0.965	0.98455
10452	197021	1	1	1	affect	L	33619	0.575	0.94006
10452	25813	1	1	1	influence	L	52882	0.642	0.94729
10452	54543	3	3	3	affect,influence,interact	L	126537,126539,126540	0.611	0.94331
10452	56993	6	6	6	affect,cause,form a complex,influence,promote,signal	L,P	136141,136145,136149,5943,5945,5946	0.82	0.96684
10454	10454	1	2	2	affect	L	5951	0.518	0.93574
10454	10758	1	1	1	interact	L	8708	0.937	0.98113
10454	23118	1	1	1	coimmunoprecipitate	P	5972	0.828	0.96683
10454	51311	1	1	1	lead to	L	119147	0.722	0.95572
10455	23517	1	1	1	immunoprecipitate	P	48815		0.87953
10458	10458	2	2	2	bind,regulate	L,P	6020,6024		0.88038
10458	497659	1	1	1	bind	P	114870	0.639	0.94733
10458	50944	1	1	1	interact	L	6038	0.795	0.96278
10458	51296	1	1	1	modulate	L	119056	0.877	0.97337
10458	83715	1	1	2	regulate	L	6048	0.555	0.93964
10459	10459	1	1	1	interact	L	6055	0.197	0.9143
10459	51455	6	8	18	affect,bind,form a complex,interact	L,P	119781,119785,119786,6058,6059,6060	0.974	0.98627
1046	3214	1	1	1	enhance	L	6075	0.419	0.92916
1046	7707	1	1	1	affect	L	192119		0.89379
10461	10461	1	1	1	induce	L	6086	0.117	0.90772
10461	164045	1	1	1	depend on	L	24573	0.636	0.94715
10461	23530	1	1	1	increase	L	6091	0.139	0.91043
10461	51455	1	1	2	react	L	119787	0.704	0.9537
10462	10462	2	2	2	affect,interact	L	6120,6121	0.346	0.92444
10462	113452	1	1	1	affect	L	13133	0.833	0.96742
10466	25839	1	1	3	interact	L	6132	0.815	0.9663
10466	57511	3	3	3	immunoprecipitate,interact	L,P	139193,139194,6134	0.891	0.97623
10466	84342	2	2	2	depend on,interact	L	200200,6135	0.898	0.97668
10466	91949	1	1	2	interact	L	6136	0.736	0.95667
10468	10468	5	6	6	antagonize,cause,generate,limit,sensitize	L	6142,6144,6146,6147,6148	0.309	0.92148
10468	10660	1	1	1	signal	L	7841		0.75482
10468	10855	2	2	3	activate,cause	L	6149,6150	0.451	0.93103
10468	202299	1	1	1	increase	L	34924		0.84993
10468	23493	1	1	1	induce	L	48691	0.826	0.96686
10468	27019	2	2	2	affect,elevate	L	6170,6171	0.749	0.95771
10469	10469	3	3	3	coimmunoprecipitate,coprecipitate,inhibit	L,P	6213,6214,6215	0.277	0.92001
10469	11231	1	1	1	bind	P	6217		0.8513
1047	2515	1	1	1	interact	L	51365	0.866	0.97224
1047	9734	1	1	1	regulate	L	220305	0.726	0.9563
10474	10474	3	3	3	disrupt,form a complex,interact	L,P	6227,6228,6229		0.86407
1048	1088	2	2	2	bind,react	L,P	6262,9727	0.884	0.97489
10482	11269	1	2	2	suppress	L	6268	0.468	0.93226
10482	29107	4	4	4	cause,interact,promote	L	62309,62310,62311,6272	0.845	0.96902
10482	55599	1	1	1	mediate	L	6278	0.775	0.96038
10488	10488	2	2	2	affect,lead to	L	6284,6285	0.382	0.92644
10488	23588	2	2	2	interact,lead to	L	49755,49756	0.632	0.9468
10488	60312	1	1	1	regulate	L	6294	0.812	0.96582
10490	10652	1	1	1	interact	L	7688	0.872	0.97299
10490	10945	1	1	1	suppress	L	10171		0.86922
10491	64175	1	1	1	form a complex	P	157293	0.347	0.92443
10492	10492	2	2	2	bind,coprecipitate	P	6310,6311	0.572	0.93951
10497	22999	3	3	7	bind,interact	L,P	46218,6332,6333	0.961	0.98376
10497	23025	1	1	1	bind	P	46300	0.555	0.93964
10498	10498	2	2	2	abrogate,interact	L	6344,6345	0.639	0.94733
10498	10919	4	4	6	cooperate,synergistic cooperation,synergize	L,P	6352,6353,9946,9947	0.947	0.98252
10498	121504	1	1	1	methylate	P	6355	0.756	0.9585
10498	26986	1	1	1	methylate	P	6375	0.235	0.91696
10498	96764	1	1	1	methylate	P	219811		0.8327
10499	10614	1	1	1	colocalize	P	7490		0.89639
10499	10894	1	1	1	stimulate	L	6428	0.146	0.91116
10499	23054	1	1	1	interact	L	6439	0.849	0.96941
105	2897	1	1	1	deaminate	P	6459		0.85793
105	2898	1	1	1	deaminate	P	6460		0.83585
105	4306	1	1	1	signal	L	6461	0.005	0.90022
1050	1050	1	1	1	immunoprecipitate	P	6463		0.8857
1050	1051	2	2	5	affect,bind	L,P	6464,6465	0.79	0.96253
1050	1052	1	1	1	affect	L	6466	0.794	0.96266
1050	1385	1	1	1	bind	P	17329		0.89604
1050	1440	1	1	1	activate	L	19600	0.524	0.93652
1050	1831	1	1	1	inhibit	L	28066	0.502	0.93482
1050	2242	1	2	3	activate	L	42957	0.729	0.95654
1050	3265	1	1	1	increase	L	6468	0.783	0.96085
1050	3952	1	1	1	enhance	L	6469		0.89574
1050	4088	1	1	1	inhibit	L	96197	0.63	0.94621
1050	4609	1	1	1	repress	L	105265	0.696	0.95359
1050	5468	2	2	2	control,induce	L	6471,6472	0.673	0.95089
1050	6347	1	1	1	increase	L	6473	0.762	0.95883
1050	6517	2	2	2	regulate,transactivate	L	6474,6475	0.824	0.96691
1050	9370	1	1	1	bind	P	6479	0.676	0.95097
1050	9971	2	2	2	enhance,mediate	L	222464,222465		0.82688
10507	10507	2	2	2	bind,increase	L,P	6485,6487		0.87586
10507	22915	2	2	3	inhibit,mediate	L	6493,6494	0.295	0.92129
10507	23365	2	2	2	activate,enhance	L	6495,6496	0.807	0.96527
10507	27289	1	1	1	bind	P	57535	0.248	0.91749
10509	10755	1	1	1	interact	L	6528	0.716	0.95529
1051	1051	9	10	13	activate,affect,because of,bind,block,depend on,down-regulate,generate,immunoprecipitate	L,P	6529,6530,6531,6532,6533,6534,6535,6537,6538	0.884	0.97489
1051	1052	1	1	1	induce	L	6541	0.368	0.92583
1051	1385	3	3	11	bind,interact,regulate	L,P	17332,6543,6544	0.899	0.97682
1051	1436	1	1	1	activate	L	6545	0.579	0.9401
1051	1649	4	4	5	bind,coprecipitate,immunoprecipitate,inhibit	L,P	24864,24865,24866,6546	0.932	0.98031
1051	2033	4	4	4	bind,induce,interact,lead to	L,P	35119,35120,35121,6547	0.881	0.974
1051	2118	1	1	1	bind	P	40384	0.715	0.95531
1051	2353	4	4	4	bind,cooperate,repress	L,P	48862,48863,6549,6550	0.831	0.96748
1051	3240	1	1	1	block	L	6552	0.108	0.90712
1051	3297	9	9	23	activate,affect,because of,bind,depend on,inhibit,interact	L,P	6553,6555,6556,6557,69522,69524,69525,69526,69527	0.935	0.98106
1051	3311	1	1	1	repress	L	6558	0.685	0.95256
1051	3552	1	1	1	bind	P	6559		0.78799
1051	3553	5	5	6	activate,bind,enhance,induce,stimulate	L,P	6560,76081,76082,76083,76085	0.774	0.96022
1051	3565	1	1	2	stimulate	L	78711	0.696	0.95359
1051	3569	10	14	19	activate,bind,down-regulate,increase,induce,promote,regulate,up-regulate	L,P	6561,6562,6563,6564,6565,6568,80025,80026,80027,80028	0.957	0.98342
1051	3725	2	3	3	bind,cooperate	L,P	6570,86386	0.825	0.96688
1051	3866	2	2	2	bind,regulate	L,P	6571,6572	0.659	0.94889
1051	3960	1	1	1	enhance	L	6573		0.88176
1051	4088	5	5	5	block,enhance,inhibit,interact	L	6575,96198,96199,96200,96201	0.845	0.96902
1051	4843	1	1	1	induce	L	6577	0.888	0.97514
1051	5106	1	1	1	bind	P	6578	0.154	0.91115
1051	5468	1	1	1	affect	L	127052	0.431	0.93037
1051	5594	1	1	1	phosphorylate	P	130981	0.628	0.94606
1051	5595	1	1	1	regulate	L	131398	0.61	0.94335
1051	5743	6	8	10	control,depend on,elevate,induce,mediate,regulate	L	138138,6579,6580,6581,6582,6583	0.978	0.9876
1051	5917	1	1	1	bind	P	145238	0.641	0.94732
1051	5966	1	1	2	activate	L	147158		0.88795
1051	6347	1	1	1	promote	L	154551	0.642	0.94729
1051	6648	1	1	1	induce	L	6587	0.064	0.90448
1051	6688	7	7	10	affect,depend on,increase,mediate,repress,stimulate,synergize	L,P	164362,164363,164364,6588,6589,6590,6591	0.888	0.97514
1051	6772	1	1	1	cause	L	168104	0.643	0.94727
1051	6774	3	3	3	activate,bind,phosphorylate	L,P	168619,168620,6592	0.594	0.94233
1051	7091	1	1	1	bind	P	6593		0.89935
1051	7124	8	10	18	bind,control,enhance,induce,lead to,mediate,modulate	L,P	176945,176946,176947,176948,176949,176950,6594,6595	0.733	0.95659
1051	7157	1	1	1	influence	L	6596	0.561	0.93952
1051	91851	1	1	1	attenuate	L	211018		0.89062
1051	9370	1	1	1	bind	P	6597	0.677	0.95095
10512	57530	1	1	1	induce	L	6605	0.398	0.92792
10516	10516	1	1	1	generate	L	6616	0.726	0.9563
10516	11117	2	2	4	bind,interact	L,P	11090,6617	0.868	0.97259
10516	80144	1	1	1	interact	L	6622	0.771	0.9598
10517	10517	2	2	2	bind,ubiquitinate	P	6623,6624		0.85666
10517	143384	1	1	1	interact	L	6628	0.169	0.91204
10517	54880	1	1	1	interact	L	6642	0.948	0.98292
10517	54926	1	1	1	bind	P	127992	0.326	0.92342
10517	55832	1	1	1	disrupt	L	130386		0.88873
1052	1052	2	2	2	disrupt,inhibit	L	6668,6670	0.106	0.907
1052	10659	1	1	1	block	L	6672	0.511	0.93509
1052	124454	1	1	1	bind	P	15329		0.88873
1052	1649	1	1	1	coprecipitate	P	24867	0.933	0.98051
1052	2027	2	5	5	bind,promote	L,P	6673,6674	0.885	0.97504
1052	2670	2	2	2	affect,inhibit	L	6677,6678	0.784	0.96117
1052	3569	1	1	1	induce	L	80029	0.661	0.94966
1052	4088	2	2	2	enhance,interact	L	6679,96204	0.343	0.92437
1052	4843	2	2	2	induce,mediate	L	6680,6681	0.929	0.98028
1052	5159	1	1	1	bind	P	6682	0.48	0.93345
1052	5468	5	5	8	affect,enhance,regulate,up-regulate	L	127053,127054,127055,6683,6684	0.779	0.96078
1052	56853	1	1	1	inhibit	L	135921	0.88	0.97385
1052	6288	1	1	1	transactivate	L	6685	0.491	0.93465
1052	6347	1	1	1	promote	L	154552	0.83	0.96714
1052	6774	2	2	2	regulate,transactivate	L	168621,168622	0.227	0.91589
1052	7139	1	2	2	regulate	L	6686	0.683	0.95225
10521	10521	4	4	4	immunoprecipitate,increase,interact,lead to	L,P	6688,6689,6690,6691	0.714	0.95533
10521	140890	1	1	2	interact	L	6693	0.871	0.97284
10521	29110	1	1	1	phosphorylate	P	62465	0.712	0.95502
10521	84708	2	2	2	depend on,mediate	L	200892,6703	0.804	0.9648
10522	10522	1	2	2	regulate	L	6711	0.575	0.94006
10524	10524	18	21	46	abolish,activate,affect,coimmunoprecipitate,colocalize,determine,enhance,increase,induce,influence,inhibit,interact,phosphorylate,promote,regulate,stimulate,suppress,transactivate	L,P	6719,6720,6721,6723,6724,6725,6727,6729,6730,6731,6732,6733,6734,6736,6737,6742,6743,6744	0.93	0.98022
10524	23122	1	1	1	depend on	L	47154	0.143	0.91105
10524	26279	2	2	5	activate,control	L	54522,6764	0.737	0.95666
10524	286826	1	1	1	lead to	L	6766	0.687	0.95303
10524	54808	1	1	1	increase	L	127399	0.719	0.9553
10524	57634	3	3	3	affect,inhibit,repress	L	139538,139539,6840	0.786	0.96148
10524	63891	1	1	1	modulate	L	6843	0.896	0.97681
10524	653361	3	3	3	bind,coimmunoprecipitate,determine	L,P	161593,6844,6845	0.644	0.94771
10526	10527	1	1	1	bind	P	6905	0.268	0.91957
10527	10527	1	1	1	bind	P	6908	0.534	0.9372
10527	28891	1	1	1	bind	P	61046	0.434	0.93047
10527	79258	1	1	1	bind	P	193691	0.782	0.96089
10529	162083	1	1	1	interact	L	24010	0.787	0.96157
10529	84665	1	1	1	interact	L	6926	0.924	0.97938
10533	30816	1	1	1	inhibit	L	6931	0.865	0.97189
10536	26472	2	2	3	affect,influence	L	54959,54960	0.842	0.96858
10536	652231	1	1	1	regulate	L	6935		0.85249
10537	10537	1	1	1	degrade	P	6936		0.89008
10537	51667	8	9	18	accelerate,bind,cause,degrade,enhance,interact	L,P	120697,120698,120699,120700,120701,120702,6942,6943	0.977	0.98756
10537	57026	1	1	1	affect	L	6944	0.171	0.91216
10538	122953	1	1	1	activate	L	14732		0.88329
1054	2073	1	1	1	regulate	L	6956	0.357	0.92499
1054	2876	1	1	1	regulate	L	6957	0.675	0.95084
1054	2950	1	1	1	regulate	L	6958	0.609	0.94322
1054	6647	1	1	1	regulate	L	6959	0.317	0.92228
1054	7515	1	1	1	regulate	L	6960	0.092	0.90639
10540	10540	1	1	1	disrupt	L	6961		0.86734
10540	10857	1	1	3	inhibit	L	6962	0.873	0.97295
10540	23299	2	2	3	bind,interact	L,P	47830,47831	0.888	0.97514
10540	65108	7	9	19	bind,coimmunoprecipitate,induce,interact,regulate,stimulate	L,P	160496,160497,6969,6970,6972,6973,6974	0.844	0.96869
10540	81565	1	1	1	affect	L	6980	0.688	0.95332
10544	10544	2	2	2	cause,determine	L	7002,7003		0.86612
10549	64127	1	1	1	mediate	L	157060	0.481	0.93358
1055	1071	3	3	6	mediate,promote,react	L	8220,8221,8222	0.662	0.9498
1055	1283	1	1	1	interact	L	7031	0.744	0.95733
1055	1630	1	1	1	bind	P	24190	0.542	0.93764
1055	25830	1	1	1	catalyze	P	52989	0.017	0.90068
1055	27284	1	1	1	catalyze	P	57534	0.447	0.9311
1055	3569	1	1	1	induce	L	80030	0.538	0.93745
1055	3713	1	1	1	attach	P	85593	0.376	0.92597
1055	3931	1	1	1	catalyze	P	91395	0.734	0.95657
1055	4035	1	1	1	increase	L	7042	0.613	0.94329
1055	6819	1	1	1	catalyze	P	170073	0.858	0.97097
1055	9429	1	1	1	interact	L	215823	0.845	0.96902
10551	51497	1	1	1	induce	L	119818	0.328	0.9234
10551	92745	1	1	1	inhibit	L	7054	0.433	0.93048
10552	10552	1	1	1	increase	L	7056		0.89968
10553	10553	1	1	1	cause	L	7057	0.242	0.91719
10553	57522	1	1	1	bind	P	7064	0.669	0.95031
10553	64328	2	2	3	interact	L	157524,7066	0.929	0.98028
10556	11102	1	1	2	interact	L	7071	0.875	0.9729
10556	51367	1	1	1	interact	L	119387	0.807	0.96527
1056	1056	4	4	4	degrade,determine,disrupt,regulate	L,P	7096,7097,7098,7099		0.89159
1056	2494	5	7	10	activate,bind,control,regulate,transactivate	L,P	50892,50893,50894,50895,50896	0.587	0.94135
1056	3308	1	1	1	induce	L	7104	0.456	0.93142
1056	3717	1	1	1	affect	L	85803	0.536	0.93717
1056	4142	1	2	3	generate	L	97861	0.432	0.93036
1056	53369	1	1	1	interact	L	7107	0.193	0.91401
1056	5406	1	1	1	activate	L	7108	0.289	0.92095
1056	5443	1	1	1	activate	L	125701	0.761	0.95853
1056	54808	2	2	2	bind,interact	L,P	7110,7112	0.37	0.9258
1056	55107	1	1	1	interact	L	7113	0.658	0.94891
1056	6668	1	1	1	affect	L	7116	0.66	0.94952
1056	7037	1	1	1	modulate	L	174725	0.676	0.95097
10560	26795	1	1	1	methylate	P	7119		0.84673
10562	51079	1	1	1	attenuate	L	7121	0.098	0.90658
10563	10563	3	3	3	control,induce,limit	L	7122,7124,7125		0.77307
10563	11162	1	1	1	bind	P	7126	0.616	0.94445
10564	10565	3	3	3	affect,immunoprecipitate,interact	L,P	7142,7163,7164	0.912	0.97732
10564	23265	3	3	5	colocalize,interact	L,P	47780,7146,7147	0.918	0.9787
10564	26292	1	1	1	interact	L	54563	0.884	0.97489
10564	55814	1	1	1	affect	L	7152	0.672	0.95092
10565	10565	2	2	4	cause,limit	L	7166,7167		0.82737
10565	26292	1	1	1	interact	L	54564	0.571	0.93939
10565	55814	1	1	1	increase	L	7180		0.89625
10566	53340	1	1	1	bind	P	123479	0.899	0.97682
10567	10567	2	2	2	bind,interact	L,P	7185,7187		0.88561
10567	143187	1	1	1	affect	L	7188	0.744	0.95733
10567	22800	1	1	1	interact	L	7189	0.468	0.93226
10567	51272	1	1	1	affect	L	7205	0.624	0.94549
10567	58473	1	1	1	regulate	L	142317	0.836	0.96787
10570	56896	1	1	1	interact	L	135947	0.705	0.95369
10572	10572	1	1	1	regulate	L	7221	0.39	0.92788
10575	10694	1	1	1	suppress	L	7231	0.325	0.92302
10575	10845	1	1	1	interact	L	7232	0.813	0.96596
10575	22948	1	1	1	suppress	L	7237		0.84668
10575	63826	1	1	1	determine	L	7241		0.89621
10575	83886	1	1	1	determine	L	198915	0.219	0.91562
10577	10577	1	2	2	increase	L	7253		0.81421
10577	10857	2	2	2	affect,lead to	L	9623,9625	0.722	0.95572
10577	79947	2	2	2	immunoprecipitate,interact	L,P	194294,7259	0.887	0.97517
10577	83930	1	1	1	interact	L	198989	0.771	0.9598
1058	2305	2	2	7	bind,regulate	L,P	46473,46474	0.648	0.94797
10585	29954	2	2	2	colocalize,form a complex	P	64032,7279	0.867	0.97262
10588	10588	1	1	1	increase	L	7288	0.325	0.92302
1059	2305	2	2	4	bind,regulate	L,P	46476,46477	0.643	0.94727
10591	10591	2	2	2	cause,cleave	L,P	7297,7298		0.85631
10591	51013	1	1	2	determine	L	117638		0.81696
10591	83879	1	1	1	activate	L	198908	0.72	0.95544
10591	89874	1	1	1	activate	L	208519	0.419	0.92916
10592	10592	1	1	1	colocalize	P	7308		0.86842
10592	11044	1	1	1	interact	L	10584	0.31	0.9216
10598	11140	1	1	1	inhibit	L	11228	0.239	0.91709
10599	10599	1	1	1	induce	L	7322	0.325	0.92302
10599	28234	1	1	1	because of	L	7327	0.344	0.92435
1060	1060	2	2	2	cause,disrupt	L	7337,7338	0.555	0.93964
1060	5292	1	1	1	interact	L	122552	0.24	0.91708
1060	6233	1	1	1	degrade	P	151412	0.459	0.9314
1060	7343	1	1	1	interact	L	7342	0.84	0.96847
1060	79003	1	1	2	colocalize	P	193407	0.782	0.96089
1060	9183	1	1	1	disrupt	L	7344		0.88096
10602	23433	1	1	1	bind	P	7345	0.835	0.96771
10602	57026	1	1	1	cause	L	7346	0.065	0.90447
10605	10605	1	1	1	interact	L	7348	0.697	0.95357
10605	26986	6	7	20	affect,bind,interact,regulate	L,P	56536,56538,7350,7351,7352,7353	0.897	0.97674
10605	51247	3	3	5	bind,interact	L,P	118916,118918,7354	0.622	0.94539
10605	63891	1	1	1	interact	L	156197	0.722	0.95572
10606	10606	1	1	1	disrupt	L	7357		0.86367
10611	10611	4	8	9	bind,disrupt,inhibit,interact	L,P	7375,7380,7382,7383	0.873	0.97295
10611	10979	1	1	1	interact	L	10249	0.268	0.91957
10611	11155	1	1	1	increase	L	11314	0.606	0.94312
10611	11332	1	1	1	bind	P	7388	0.531	0.93699
10611	26136	1	1	1	mediate	L	7403		0.88101
10611	26160	2	4	4	bind,interact	L,P	54017,54019	0.802	0.96413
10611	51497	1	1	3	mediate	L	119820	0.119	0.90795
10611	56956	1	1	1	bind	P	136036	0.811	0.96567
10611	84962	1	1	1	interact	L	201414	0.653	0.94884
10611	89884	1	1	1	interact	L	208593	0.589	0.94177
10614	10614	1	1	1	mediate	L	7492	0.482	0.93401
10614	124790	2	2	4	bind,interact	L,P	7495,7497	0.94	0.98088
10614	125050	1	1	2	bind	P	7499	0.554	0.93965
10616	10616	2	2	2	control,enhance	L	7519,7520	0.176	0.91261
10616	10763	2	2	2	disrupt,down-regulate	L	8764,8765	0.752	0.95777
10617	26994	2	2	2	bind,mediate	L,P	56620,56621	0.829	0.96699
10617	27183	3	3	6	bind,interact	L,P	57416,7531,7532	0.937	0.98113
10617	27243	2	2	2	bind,interact	L,P	57506,7533	0.91	0.97723
10617	57132	3	3	3	bind,interact	L,P	136499,7547,7548	0.903	0.97701
10618	10618	2	2	2	interact,mediate	L	7556,7557		0.84514
10618	203447	2	2	2	cause,colocalize	L,P	35972,35973	0.651	0.9489
10618	26088	1	2	2	colocalize	P	53847	0.429	0.93028
10618	27333	2	2	2	cause,mediate	L	57920,57921	0.43	0.93027
10618	28923	1	1	1	inhibit	L	61186	0.301	0.92132
10618	51172	1	1	1	colocalize	P	118654	0.433	0.93048
10618	55607	4	4	5	bind,colocalize,interact	L,P	129830,129831,7564,7565	0.877	0.97337
10618	55676	1	1	1	colocalize	P	129937	0.446	0.93096
10618	57731	1	1	1	colocalize	P	139810		0.86202
10618	84687	2	2	2	interact	L	200852,7573	0.719	0.9553
10626	10626	1	1	1	cause	L	7589		0.86922
10626	121504	1	1	1	bind	P	7591	0.722	0.95572
10628	10628	2	2	2	induce,interact	L	7594,7595	0.133	0.90931
10628	10987	2	2	3	block,interact	L	7596,7597	0.954	0.98345
10628	27316	1	1	1	lead to	L	57723	0.636	0.94715
1063	5805	1	1	1	generate	L	141230	0.868	0.97259
10630	10630	1	1	1	determine	L	7625		0.80744
10636	10636	1	1	1	regulate	L	7631	0.119	0.90795
10636	10755	1	1	1	interact	L	8645	0.33	0.92352
10640	10952	1	1	1	coimmunoprecipitate	P	7643	0.129	0.90935
10640	149371	3	4	7	bind,depend on,interact	L,P	21196,21197,7645	0.837	0.96821
10640	23265	1	1	1	bind	P	47781		0.87304
10640	54536	5	5	7	bind,coprecipitate,immunoprecipitate,interact	L,P	126511,126512,126513,126514,7648	0.904	0.97693
10640	55770	4	4	4	bind,interact,lead to	L,P	130084,130085,130086,7649	0.889	0.97529
10640	60412	3	3	4	bind,interact	L,P	149148,149149,7651	0.831	0.96748
10642	10642	1	1	1	inhibit	L	7653	0.299	0.92138
10643	10643	1	1	1	control	L	7660		0.8408
10645	10645	1	1	1	block	L	7663		0.79332
10645	440275	1	1	1	signal	L	103219		0.80617
10645	55879	1	1	1	depend on	L	7669	0.475	0.93307
10645	64506	1	1	1	phosphorylate	P	7671	0.54	0.93766
10652	10652	2	2	2	block,limit	L	7689,7690		0.89223
10652	51272	2	2	3	coimmunoprecipitate,form a complex	P	118978,118979	0.827	0.96685
10656	10657	2	4	8	abolish,down-regulate	L	7707,7709	0.84	0.96847
10656	11081	1	1	5	interact	L	7711	0.897	0.97674
10656	150094	2	2	2	phosphorylate,regulate	L,P	21429,21430	0.517	0.9356
10656	200186	3	3	7	interact,phosphorylate,regulate	L,P	34340,7713,7714	0.917	0.97835
10656	202559	1	1	3	bind	P	34974	0.697	0.95357
10657	10657	6	6	8	affect,bind,inhibit,phosphorylate,regulate,repress	L,P	7720,7722,7726,7727,7729,7730	0.71	0.95487
10657	10750	2	2	4	bind	P	7734,8624	0.876	0.97324
10657	11193	1	1	1	bind	P	12065	0.239	0.91709
10657	150094	8	8	24	affect,bind,coimmunoprecipitate,colocalize,inhibit,interact,phosphorylate,regulate	L,P	21432,21434,21435,21436,21438,21439,21440,21441	0.98	0.98887
10657	23360	1	1	1	bind	P	48039	0.696	0.95359
10657	91746	5	6	10	bind,coimmunoprecipitate,colocalize,interact	L,P	210881,210882,7764,7765,7766	0.928	0.97987
10658	10658	6	8	11	bind,cause,enhance,increase,mediate,phosphorylate	L,P	7771,7772,7773,7774,7775,7776	0.507	0.93488
10658	25801	2	2	2	bind,interact	L,P	52828,7783	0.804	0.9648
10658	56853	2	2	2	affect,inhibit	L	135922,7798	0.529	0.93655
10659	10659	1	1	1	regulate	L	7811		0.87933
1066	1406	1	1	2	bind	P	18602	0.577	0.94014
1066	1652	1	1	1	increase	L	24905	0.655	0.94896
1066	286826	1	1	1	regulate	L	60159	0.812	0.96582
1066	5406	1	1	1	activate	L	7838		0.86522
1066	5465	2	4	11	mediate,regulate	L	126804,126805	0.838	0.96836
1066	5627	2	2	2	inhibit,interact	L	134960,134961	0.911	0.97717
1066	6017	1	1	1	influence	L	7839	0.837	0.96821
1066	6120	1	1	1	interact	L	150572	0.819	0.96654
1066	6277	1	1	1	down-regulate	L	153183		0.87518
1066	6282	1	1	1	down-regulate	L	153407		0.89339
1066	6295	1	1	1	activate	L	7840		0.84091
1066	90527	1	1	1	inhibit	L	209587	0.393	0.92784
10660	10660	2	2	2	cause,regulate	L	7842,7843		0.87386
10660	11162	1	1	1	induce	L	11337	0.978	0.9876
10660	117065	2	2	2	depend on,regulate	L	13773,7846	0.813	0.96596
10660	117154	1	1	1	induce	L	7847	0.406	0.92842
10660	167826	1	1	1	suppress	L	25416	0.809	0.96537
10660	27022	1	1	1	generate	L	56786	0.402	0.92788
10660	30012	2	2	2	affect,suppress	L	64241,64242	0.553	0.93966
10660	390598	2	2	3	cooperate,interact	L	90940,90941	0.971	0.98592
10660	51430	1	1	1	interact	L	119719	0.429	0.93028
10661	10661	7	7	13	activate,bind,depend on,increase,interact,repress,stimulate	L,P	7887,7889,7891,7892,7893,7895,7898	0.438	0.93036
10661	25942	1	2	3	interact	L	7907	0.789	0.96219
10661	51274	2	2	2	increase,mediate	L	118988,7935	0.067	0.90509
10661	51327	2	3	3	bind,regulate	L,P	7936,7937	0.601	0.94263
10663	58191	2	2	2	bind,enhance	L,P	141915,141916	0.837	0.96821
10664	10664	9	9	13	abolish,bind,depend on,disrupt,induce,inhibit,interact,lead to,suppress	L,P	7978,7979,7981,7983,7985,7986,7987,7988,7991	0.191	0.91377
10664	140690	2	2	2	activate,interact	L	18685,18686		0.89314
10664	25942	3	3	5	bind,interact	L,P	53253,53254,7997	0.872	0.97299
10664	283120	4	4	7	bind,disrupt,interact,lead to	L,P	59700,7999,8000,8001	0.731	0.95646
10664	91833	1	1	1	bind	P	8029	0.102	0.90681
10666	10666	2	2	3	activate,interact	L	8034,8036	0.796	0.96274
10666	10923	6	6	19	affect,bind,interact,suppress	L,P	10084,10085,10086,10087,8037,8038	0.95	0.98273
10666	259197	1	1	1	cooperate	L	8046	0.99	0.99301
10666	26040	1	1	1	stimulate	L	53641	0.315	0.92204
10666	29101	4	4	16	bind,interact	L,P	62277,62278,8047,8048	0.972	0.98573
10673	10673	6	6	7	activate,bind,interact,stimulate,suppress,up-regulate	L,P	8066,8067,8069,8070,8071,8072	0.315	0.92204
10673	11040	1	1	1	induce	L	8073	0.189	0.91352
10673	115650	6	9	25	bind,block,interact,regulate	L,P	13603,13604,13606,8074,8075,8076	0.773	0.95994
10673	23491	4	6	17	bind,interact,regulate	L,P	48684,48685,8081,8082	0.861	0.97127
10673	23495	11	16	37	activate,bind,enhance,induce,interact,mediate,signal,stimulate,truncate	L,P	48740,48741,48742,8083,8084,8085,8086,8087,8088,8089,8090	0.908	0.97734
10673	51497	1	1	1	affect	L	8091	0.859	0.97093
10675	10675	1	1	1	inhibit	L	8127		0.86367
10677	10677	2	2	2	interact,regulate	L	8128,8129		0.89411
1068	1068	1	1	1	bind	P	8144		0.84283
1068	57822	1	1	1	colocalize	P	140630	0.335	0.92427
1068	6628	1	1	1	interact	L	8151	0.177	0.91273
1068	9644	1	1	1	signal	L	219397		0.82825
10683	10683	1	1	1	induce	L	8154		0.89181
10683	145873	5	5	7	affect,induce,influence,mediate,up-regulate	L	20285,20286,20287,8155,8156	0.87	0.9729
10683	28514	6	6	6	antagonize,attenuate,induce,lead to,regulate,suppress	L	59996,59997,8160,8161,8163,8166	0.862	0.97124
10683	340260	1	1	1	suppress	L	8167	0.456	0.93142
10683	57534	1	1	1	interact	L	139393		0.8327
10687	10687	3	3	5	affect,control,increase	L	8172,8174,8175		0.89704
10687	29899	1	1	2	activate	L	63824		0.88447
1069	6880	1	1	1	dephosphorylate	P	171479	0.825	0.96688
1069	7508	4	4	7	bind,form a complex,increase,interact	L,P	190703,8191,8192,8193	0.854	0.9696
1069	8679	1	1	1	bind	P	204732	0.317	0.92228
10694	10694	1	1	1	suppress	L	8205		0.8547
10694	22948	1	1	1	suppress	L	8206	0.602	0.94275
107	107	1	1	1	activate	L	8212		0.84918
107	1403	1	1	1	stimulate	L	8213	0.442	0.93059
107	1813	1	1	1	inhibit	L	27262		0.88873
107	1950	1	1	1	stimulate	L	30816	0.46	0.93152
107	2056	1	1	1	affect	L	36771	0.135	0.90967
107	246744	1	1	1	affect	L	50587		0.82081
107	2641	2	2	2	activate,affect	L	54648,54649	0.537	0.93716
107	3569	1	2	2	depend on	L	80034	0.874	0.97292
107	3576	2	2	3	activate,stimulate	L	81306,81307	0.216	0.91511
107	3976	1	1	1	depend on	L	93277	0.93	0.98022
107	4018	1	1	1	inhibit	L	8214	0.762	0.95883
107	4306	1	1	1	activate	L	102002	0.819	0.96654
107	5443	1	1	1	regulate	L	125702		0.84304
107	551	1	1	1	activate	L	128166	0.744	0.95733
107	55869	1	1	1	phosphorylate	P	8215	0.653	0.94884
107	5733	1	1	1	inhibit	L	137582	0.279	0.92023
107	5734	1	1	1	activate	L	137631	0.548	0.93888
107	5741	3	4	6	activate,induce,stimulate	L	137762,137763,137764	0.148	0.9112
107	5744	1	1	1	activate	L	138357	0.582	0.94035
107	6343	2	2	2	increase,sensitize	L	154428,8216	0.871	0.97284
107	6925	1	1	1	down-regulate	L	8217		0.85823
107	717	1	1	1	activate	L	182427	0.93	0.98022
107	7200	2	2	2	induce,stimulate	L	183487,183488	0.012	0.90035
107	8190	1	1	1	stimulate	L	196543	0.074	0.90549
1070	50820	1	1	1	bind	P	117089	0.547	0.93815
1071	1071	12	15	26	affect,cause,depend on,determine,elevate,enhance,increase,inhibit,react,regulate,stimulate,suppress	L	8225,8228,8230,8231,8234,8236,8237,8238,8241,8242,8245,8246	0.218	0.9155
1071	2494	2	2	3	bind,regulate	L,P	50898,50899	0.797	0.96288
1071	286826	1	1	1	induce	L	8250	0.252	0.91782
1071	28954	1	1	1	inhibit	L	61228		0.8547
1071	3497	1	1	1	mediate	L	74282		0.86984
1071	3931	15	15	18	affect,depend on,enhance,generate,increase,influence,interact,lead to,mediate,promote,react,stimulate	L	8269,8270,8271,8273,8274,8275,8276,8277,8278,8279,8280,91397,91400,91401,91402	0.873	0.97295
1071	3949	5	5	5	attenuate,bind,cause,down-regulate,mediate	L,P	8281,8282,8283,91976,91977	0.393	0.92784
1071	4023	7	7	8	enhance,increase,induce,interact,modulate,react,synergize	L,P	8285,94662,94663,94664,94665,94666,94667	0.904	0.97693
1071	4591	1	1	1	suppress	L	104365		0.84708
1071	4925	4	4	4	affect,enhance,increase,regulate	L	114464,114466,114467,114468	0.296	0.92128
1071	53369	3	3	7	increase,induce,mediate	L	8288,8289,8290	0.872	0.97299
1071	5360	4	4	5	bind,interact,mediate,promote	L,P	124304,124305,124306,8292	0.779	0.96078
1071	57338	1	1	1	activate	L	8298	0.48	0.93345
1071	6484	1	1	1	increase	L	159446	0.351	0.92464
1071	7015	2	2	4	bind,inhibit	L,P	173996,173997	0.583	0.94065
1071	7528	1	1	1	modulate	L	191250	0.704	0.9537
1071	84909	4	4	7	affect,increase,influence,inhibit	L	201103,201104,201105,8306	0.399	0.92791
1071	8720	1	1	1	increase	L	8308		0.8699
1071	91851	1	1	1	interact	L	211019		0.89639
10716	63973	1	1	1	depend on	L	8318	0.735	0.9567
10725	10725	1	1	1	induce	L	8324		0.8614
10726	10726	2	2	2	cause,phosphorylate	L,P	8355,8356	0.583	0.94065
10730	10730	5	6	6	affect,coimmunoprecipitate,interact,mediate,react	L,P	8363,8364,8366,8367,8368	0.751	0.95779
10730	11162	2	2	2	abrogate,bind	L,P	8369,8370	0.898	0.97668
10730	11213	1	1	1	stimulate	L	8371	0.571	0.93939
10730	29110	1	1	1	stimulate	L	62466	0.45	0.93104
10730	342184	1	1	1	degrade	P	8378	0.577	0.94014
10730	51561	1	1	1	induce	L	8381	0.221	0.91558
10730	55107	11	17	41	bind,catalyze,control,degrade,depend on,disrupt,form a complex,induce,initiate,interact,mediate	L,P	128211,128212,128213,128214,8386,8387,8388,8390,8391,8392,8393	0.766	0.95924
10730	84565	1	1	1	regulate	L	200560		0.8218
10732	10732	3	3	3	activate,block,lead to	L	8411,8412,8413		0.89639
10732	116833	1	1	1	block	L	8416		0.84977
10732	28954	7	7	13	antagonize,elevate,increase,induce,mediate,modulate	L	61229,8424,8425,8426,8427,8428,8429	0.736	0.95667
10732	55811	1	1	1	stimulate	L	8432		0.75482
10733	10733	3	3	3	abrogate,affect,regulate	L	8443,8444,8446		0.8724
10733	51428	1	1	1	block	L	119516		0.86952
10734	10735	1	1	1	cooperate	L	8462	0.98	0.98887
10735	10735	1	1	1	interact	L	8463	0.712	0.95502
10735	10991	1	1	1	mediate	L	10413	0.768	0.9592
10736	10736	3	3	3	activate,bind,promote	L,P	8466,8467,8468	0.417	0.9289
10736	51804	1	1	1	bind	P	8474		0.89052
10746	10746	6	6	6	abolish,activate,block,disrupt,immunoprecipitate,phosphorylate	L,P	8485,8486,8487,8488,8489,8490	0.147	0.9111
10747	10747	1	1	3	cleave	P	8557		0.84265
10747	50969	1	1	1	cleave	P	8559		0.88813
10748	22914	1	1	1	activate	L	45256	0.176	0.91261
10749	10749	1	1	1	mediate	L	8573	0.183	0.91291
10749	11099	3	3	3	bind,coprecipitate,interact	L,P	8576,8577,8578	0.89	0.97606
10749	389031	1	1	1	interact	L	8581	0.606	0.94312
1075	1075	2	2	2	influence,suppress	L	8587,8590	0.038	0.90222
1075	1514	1	1	1	activate	L	21722	0.023	0.90075
1075	1666	1	1	2	generate	L	8595	0.896	0.97681
1075	1760	1	1	2	inhibit	L	26430	0.614	0.94359
1075	2146	1	1	1	enhance	L	8598		0.79966
1075	2157	1	1	1	bind	P	41214		0.86359
1075	2539	1	1	1	activate	L	52433	0.292	0.92089
1075	29072	1	1	1	promote	L	61888	0.802	0.96413
1075	3002	1	1	1	activate	L	8600	0.5	0.93485
1075	3003	1	1	1	cleave	P	8602	0.552	0.93953
1075	3029	1	1	1	interact	L	8603	0.513	0.93537
1075	3558	2	2	2	induce,up-regulate	L	77075,8604	0.14	0.91068
1075	3770	1	1	1	suppress	L	8605	0.317	0.92228
1075	4288	1	1	1	enhance	L	8606		0.79409
1075	4306	1	1	1	induce	L	8607	0.197	0.9143
1075	53362	1	2	2	cause	L	8609	0.266	0.91931
1075	55107	1	1	1	bind	P	8610	0.605	0.94299
1075	55500	1	1	1	promote	L	129595	0.581	0.94007
1075	5617	1	1	2	suppress	L	8611	0.499	0.9347
1075	5627	1	1	1	enhance	L	8612	0.191	0.91377
1075	6010	1	1	1	bind	P	8614		0.88795
1075	6098	1	1	1	control	L	149713		0.8975
1075	6319	1	1	1	modulate	L	154087	0.816	0.96645
1075	6348	2	2	2	cleave,degrade	P	8616,8617		0.89806
1075	6590	1	1	1	interact	L	8619	0.777	0.96065
[truncated: 61,449 more rows]
