# Supplementary material for: Looking at Cerebellar Malformations through Text-Mined Interactomes of Mice and Humans
Source: PLoS Comput Biol. 2009 Nov 6;5(11):e1000559. doi: 10.1371/journal.pcbi.1000559 (PMC2767227; doi:10.1371/journal.pcbi.1000559)
Supplement: Dataset S2 — Human network files. (5.50 MB DOC) [file pcbi.1000559.s013.zip › individual_networks/H70-PL0.9.txt]

100	100	4	11	25	activate,bind,inhibit,interact	L,P	17,18,6,8	0.599	0.94237
100	132	2	3	3	inhibit	L	16390,30	0.414	0.92864
100	134	1	1	1	regulate	L	16712	0.637	0.94727
100	1678	1	1	1	lead to	L	25374	0.116	0.90748
100	1803	8	14	69	affect,bind,colocalize,inhibit,interact,regulate	L,P	27030,27032,27034,27036,27038,33,34,35	0.937	0.98113
100	2357	1	1	1	affect	L	38	0.724	0.95615
100	2523	1	1	1	lead to	L	51738	0.69	0.95357
100	283955	2	3	5	inactivate,inhibit	L	59857,59858	0.786	0.96148
100	351	1	1	1	interact	L	74536	0.843	0.96854
100	353	2	2	2	degrade,inhibit	L,P	45,75381	0.813	0.96596
100	3558	1	1	1	increase	L	77056	0.746	0.95744
100	3574	1	1	1	inhibit	L	81104	0.243	0.91716
100	3708	1	1	1	inhibit	L	85478	0.617	0.94473
100	4848	1	1	1	interact	L	111952	0.683	0.95225
100	4860	1	1	1	catalyze	P	52	0.773	0.95994
100	4878	1	1	1	increase	L	112862	0.228	0.91627
100	5139	1	1	1	stimulate	L	54	0.174	0.91253
100	5340	2	2	2	bind,stimulate	L,P	56,57	0.741	0.95708
100	55811	1	1	1	inhibit	L	58	0.278	0.92
100	5697	1	1	1	inhibit	L	136069	0.927	0.9797
100	6277	1	1	1	increase	L	61	0.657	0.94894
100	6284	1	1	1	bind	P	62	0.58	0.94008
100	64414	1	1	1	inhibit	L	157767	0.393	0.92784
100	6908	1	1	1	interact	L	64	0.639	0.94733
100	7001	1	1	1	elevate	L	173244	0.664	0.94976
100	7018	1	1	1	colocalize	P	66	0.143	0.91105
100	7020	2	2	2	depend on,regulate	L	174196,67	0.606	0.94312
100	7022	1	1	1	regulate	L	174370	0.883	0.97471
100	8850	1	1	1	bind	P	74	0.24	0.91708
100	890	1	1	1	elevate	L	207602	0.745	0.95747
100	920	2	2	2	bind,increase	L,P	76,78	0.719	0.9553
100	9463	1	1	1	inhibit	L	216095	0.784	0.96117
1000	1020	1	1	1	interact	L	2292	0.82	0.96684
1000	11186	1	1	1	induce	L	11832	0.368	0.92583
1000	26585	2	2	2	affect,depend on	L	55326,81	0.568	0.93949
1000	6662	1	1	1	regulate	L	163690	0.67	0.95076
10001	10575	2	2	3	bind,interact	L,P	108,110	0.834	0.96775
10002	10002	1	1	1	cause	L	116	0.856	0.97007
10002	11200	4	4	4	control,induce,lead to,trigger	L	120,12096,12098,12099	0.66	0.94952
10002	27101	1	1	1	inhibit	L	57206	0.41	0.92839
10002	338340	1	1	1	induce	L	72562	0.844	0.96869
10002	54808	1	1	1	generate	L	127388	0.756	0.9585
10002	84922	1	1	1	upregulate	L	138	0.913	0.97768
10005	10005	1	1	1	colocalize	P	143	0.547	0.93815
10006	10006	1	1	1	bind	P	150	0.18	0.91294
10006	10152	1	1	1	interact	L	157	0.478	0.93346
10006	10163	8	9	16	bind,coimmunoprecipitate,colocalize,depend on,interact,mediate	L,P	1571,1573,1575,1576,161,162,165,166	0.844	0.96869
10006	51225	2	2	2	influence,suppress	L	118884,118885	0.915	0.97848
10009	10664	6	7	11	bind,influence,inhibit,interact,regulate	L,P	248,249,250,7972,7974,7975	0.884	0.97489
10009	57659	1	1	1	bind	P	254	0.614	0.94359
1001	10580	1	1	1	colocalize	P	7266	0.465	0.93215
1001	1830	1	1	1	lead to	L	270	0.481	0.93358
1001	1901	1	1	1	induce	L	29984	0.819	0.96654
1001	4089	1	1	1	induce	L	96595	0.441	0.93045
1001	4868	1	1	1	colocalize	P	271	0.787	0.96157
1001	7082	1	1	1	colocalize	P	274	0.117	0.90772
1001	81502	1	1	1	induce	L	195735	0.703	0.95356
1001	8720	1	1	2	induce	L	204984	0.194	0.91399
10013	10376	4	4	12	deacetylate,induce,influence,mediate	L,P	288,289,290,291	0.913	0.97768
10013	22933	2	2	2	interact,regulate	L	45805,45806	0.519	0.93589
10013	83933	2	2	2	affect,interact	L	198992,325	0.671	0.95076
10014	10014	1	1	1	interact	L	339	0.419	0.92916
10014	10763	1	1	1	regulate	L	8751	0.399	0.92791
10014	11218	1	1	1	interact	L	12430	0.368	0.92583
10014	11331	3	3	3	bind,interact	L,P	13017,342,343	0.915	0.97848
10014	50804	3	3	6	interact,regulate,repress	L	374,375,376	0.906	0.97724
10014	57530	2	2	2	induce,promote	L	139329,386	0.842	0.96858
10014	57763	1	1	1	interact	L	387	0.855	0.96955
10014	93649	7	7	14	bind,depend on,interact,mediate,modulate,repress	L,P	214522,214523,214524,407,408,409,410	0.949	0.98284
10015	10016	2	2	5	bind,interact	L,P	418,419	0.916	0.97842
10016	10016	1	1	2	bind	P	421	0.391	0.92786
10016	10152	1	1	1	interact	L	1527	0.672	0.95092
10016	120329	1	1	1	immunoprecipitate	P	422	0.423	0.92939
10016	30011	1	1	1	interact	L	424	0.151	0.91119
10016	49854	2	2	2	interact	L	114898,434	0.709	0.95473
10016	553115	6	6	6	bind,form a complex,immunoprecipitate,increase,interact	L,P	129256,129257,129258,435,438,439	0.965	0.98455
10018	10018	4	6	6	depend on,induce,interact,mediate	L	475,483,485,488	0.799	0.96337
10018	10673	2	2	2	induce,mediate	L	8057,8058	0.834	0.96775
10018	120329	2	2	2	activate,lead to	L	495,496	0.864	0.97117
10018	142679	1	1	1	abolish	L	18888	0.719	0.9553
10018	25992	1	1	1	activate	L	519	0.515	0.93549
10018	27429	1	1	1	mediate	L	521	0.621	0.94544
10018	54205	4	7	8	induce,lead to,mediate,promote	L	538,539,540,541	0.806	0.9653
10018	56616	3	3	3	induce,inhibit,mediate	L	558,559,560	0.499	0.9347
10018	60503	2	2	2	affect,inhibit	L	635,636	0.75	0.95785
1002	1002	1	1	1	modulate	L	690	0.328	0.9234
1002	5080	2	2	3	control,regulate	L	116824,116825	0.658	0.94891
1002	5879	1	1	1	activate	L	142872	0.446	0.93096
10020	55624	1	1	1	catalyze	P	693	0.351	0.92464
10021	348980	1	1	1	generate	L	74160	0.639	0.94733
10021	57657	2	2	2	generate,interact	L	139611,139612	0.903	0.97701
10022	339403	2	2	5	activate,bind	L,P	702,72889	0.873	0.97295
10022	51289	4	4	6	activate,antagonize,bind	L,P	119034,703,704,705	0.948	0.98292
10022	59350	2	2	2	activate,bind	L,P	145786,706	0.904	0.97693
10023	23401	1	1	1	activate	L	48145	0.523	0.9364
10023	89780	1	1	1	induce	L	208337	0.444	0.93085
10026	10026	1	1	1	bind	P	733	0.256	0.91819
1003	1003	5	5	6	because of,degrade,dephosphorylate,induce,regulate	L,P	737,739,740,745,746	0.681	0.95149
1003	11162	1	1	1	suppress	L	749	0.828	0.96683
1003	1445	4	4	10	bind,depend on,interact	L,P	19862,19864,19865,751	0.937	0.98113
1003	1495	1	1	2	coimmunoprecipitate	P	21267	0.865	0.97189
1003	1500	5	5	10	affect,bind,cause,inhibit	L,P	21363,21364,21365,755,756	0.904	0.97693
1003	1832	1	1	5	colocalize	P	760	0.857	0.97024
1003	1901	1	1	1	inhibit	L	29986	0.79	0.96253
1003	1903	2	2	2	inhibit,regulate	L	30047,30048	0.787	0.96157
1003	2113	1	1	1	inhibit	L	40061	0.768	0.9592
1003	2119	1	1	1	colocalize	P	765	0.042	0.90229
1003	2523	1	1	1	downregulate	L	51739	0.99	0.99301
1003	2619	1	1	2	induce	L	766	0.957	0.98342
1003	3791	3	3	3	attach,depend on,form a complex	L,P	768,88677,88679	0.807	0.96527
1003	3976	1	1	1	induce	L	93274	0.536	0.93717
1003	4316	1	1	1	degrade	P	102278	0.891	0.97623
1003	4318	1	1	1	depend on	L	772	0.939	0.98098
1003	4397	1	1	1	downregulate	L	103150	0.984	0.99082
1003	4819	1	1	1	affect	L	111213	0.578	0.94012
1003	4846	1	1	1	induce	L	111684	0.65	0.94845
1003	5008	1	1	1	increase	L	115088	0.317	0.92228
1003	5774	1	1	1	lead to	L	139814	0.317	0.92228
1003	6366	1	1	1	determine	L	155478	0.402	0.92788
1003	6464	1	1	1	bind	P	777	0.457	0.93141
1003	6714	4	4	6	depend on,disrupt,phosphorylate,regulate	L,P	164984,164985,164987,780	0.879	0.9737
1003	7124	3	3	3	affect,induce,regulate	L	176903,176905,176906	0.955	0.98336
1003	7422	7	8	16	affect,disrupt,induce,interact,mediate,promote	L	187913,187914,187915,187916,187918,782,785	0.927	0.9797
1003	7431	1	1	1	immunoprecipitate	P	189085	0.166	0.91203
1003	81502	2	2	5	increase,induce	L	195737,195738	0.857	0.97024
1003	84909	2	2	2	disrupt,mediate	L	201100,201101	0.235	0.91696
1003	8502	6	6	10	bind,colocalize,interact,regulate	L,P	201503,201504,201506,201507,789,790	0.964	0.98469
1003	8720	3	3	3	enhance,induce,promote	L	204985,204986,204987	0.235	0.91696
1003	8826	3	3	3	colocalize,inhibit,mediate	L,P	206240,206241,206242	0.78	0.96092
10040	10040	1	1	1	interact	L	810	0.497	0.93473
10040	10043	2	2	2	interact	L	811,831	0.729	0.95654
10040	54472	2	3	3	interact	L	126237,826	0.916	0.97842
10043	10043	1	1	1	interact	L	832	0.509	0.93513
10043	27000	1	1	1	suppress	L	56656	0.613	0.94329
10043	54472	6	10	30	bind,form a complex,interact	L,P	126238,126239,126240,837,839,840	0.972	0.98573
10043	84727	1	1	1	suppress	L	200921	0.55	0.939
10044	10146	1	1	1	interact	L	859	0.956	0.98324
10044	10204	1	1	1	interact	L	862	0.891	0.97623
10044	26986	1	1	1	induce	L	866	0.582	0.94035
10045	10045	1	1	1	colocalize	P	869	0.19	0.91378
10045	10482	1	1	1	interact	L	872	0.517	0.9356
10045	29107	1	1	1	interact	L	874	0.563	0.9395
10045	780896	1	1	1	affect	L	192857	0.678	0.9511
10048	10048	1	1	1	interact	L	910	0.647	0.948
10048	10371	2	2	2	attenuate,promote	L	912,913	0.739	0.95677
10048	28996	2	2	2	bind	P	61508,915	0.725	0.95614
10048	54737	1	1	2	interact	L	127236	0.949	0.98284
10048	54994	4	4	4	bind,form a complex,interact	L,P	128064,128065,919,921	0.924	0.97938
10048	55107	1	1	1	interact	L	922	0.336	0.92439
10048	57610	1	1	1	abrogate	L	139501	0.814	0.96612
1005	4684	1	1	1	down-regulate	L	953	0.611	0.94331
10052	57369	1	1	1	colocalize	P	979	0.4	0.9279
10054	10055	1	1	1	interact	L	1013	0.785	0.96133
10054	10111	2	2	2	interact,suppress	L	993,994	0.917	0.97835
10054	23626	1	1	1	affect	L	996	0.734	0.95657
10054	26135	1	1	1	interact	L	997	0.249	0.91747
10054	338340	1	1	1	depend on	L	72563	0.712	0.95502
10057	10257	1	1	1	inhibit	L	1019	0.335	0.92427
10058	28911	1	1	1	inhibit	L	61161	0.898	0.97668
10058	89780	1	1	1	increase	L	208338	0.038	0.90222
10063	90639	1	1	1	suppress	L	209728	0.263	0.91909
10066	10067	1	1	2	coimmunoprecipitate	P	1097	0.923	0.97924
10066	84679	1	1	1	interact	L	1111	0.792	0.96267
10076	10076	1	1	1	depend on	L	1120	0.002	0.90014
10076	57216	6	6	7	affect,depend on,enhance,interact,promote	L	1125,1127,1128,136960,136961,136962	0.543	0.93777
10077	10077	1	2	2	promote	L	1134	0.402	0.92788
10077	160897	1	1	1	interact	L	1135	0.123	0.90841
10083	10083	1	1	2	interact	L	1156	0.808	0.9654
10083	10919	1	1	1	interact	L	9945	0.93	0.98022
10083	124590	1	1	1	interact	L	1157	0.946	0.98261
10083	49854	1	1	1	bind	P	114899	0.691	0.95371
10083	64072	5	5	9	bind,interact,lead to	L,P	1162,1163,156780,156781,156782	0.957	0.98342
10084	51729	3	3	5	coimmunoprecipitate,colocalize,interact	L,P	1166,120877,120878	0.991	0.99369
10089	56659	1	1	1	influence	L	1172	0.49	0.93467
1009	1009	1	1	1	regulate	L	1175	0.268	0.91957
1009	1495	1	1	1	promote	L	1176	0.642	0.94729
1009	2277	2	2	2	affect,induce	L	1177,1178	0.949	0.98284
1009	3224	1	1	2	regulate	L	68089	0.046	0.90264
10093	10109	1	1	1	interact	L	1224	0.905	0.97732
101	128408	1	1	1	abolish	L	16048	0.329	0.92339
101	2208	2	2	2	cleave,depend on	L,P	1188,42575	0.66	0.94952
101	351	1	1	1	cleave	P	1191	0.254	0.91793
101	5465	1	1	1	induce	L	126802	0.61	0.94335
101	5475	1	1	1	repress	L	127252	0.591	0.94204
101	7076	1	1	4	regulate	L	175700	0.653	0.94884
101	7124	5	6	19	activate,cause,induce,mediate,stimulate	L	176907,176908,176909,176910,176911	0.944	0.98203
101	8751	1	1	1	generate	L	205492	0.581	0.94007
10111	10111	2	2	2	form a complex,interact	L,P	1229,1231	0.645	0.94802
10111	11073	1	1	1	colocalize	P	10695	0.626	0.94579
10111	23626	1	1	1	block	L	1236	0.435	0.93045
10111	60561	5	7	10	bind,coimmunoprecipitate,interact	L,P	1273,1274,149433,149434,149435	0.916	0.97842
10116	10745	3	3	4	enhance,increase,interact	L	8479,8480,8481	0.797	0.96288
10117	55107	1	1	1	interact	L	128207	0.136	0.90993
1012	1012	1	1	1	inhibit	L	1302	0.381	0.92631
1012	2176	1	1	1	generate	L	41653	0.889	0.97529
1012	6441	1	2	2	downregulate	L	1304	0.961	0.98376
10124	89780	1	1	1	induce	L	208340	0.788	0.96171
10125	10125	1	1	1	stimulate	L	1310	0.317	0.92228
10125	10451	1	1	1	control	L	5881	0.435	0.93045
10125	22800	1	1	1	activate	L	1315	0.545	0.93787
10125	22808	1	2	3	activate	L	1316	0.715	0.95531
10125	25780	1	1	1	activate	L	1317	0.565	0.93944
10125	30812	1	1	1	activate	L	1319	0.023	0.90075
10128	10128	1	1	1	cause	L	1329	0.622	0.94539
10128	492273	1	1	1	interact	L	1331	0.632	0.9468
1013	1497	1	1	1	colocalize	P	21317	0.869	0.97254
1013	4654	1	1	1	control	L	106548	0.457	0.93141
1013	4656	1	1	1	affect	L	1341	0.464	0.93218
10133	10133	1	1	2	bind	P	1345	0.156	0.91114
10134	10134	3	3	3	coprecipitate,depend on,suppress	L,P	1371,1372,1376	0.202	0.91455
10134	130074	3	3	11	cleave,generate	L,P	1386,1387,16142	0.944	0.98203
10134	201562	1	1	2	colocalize	P	34692	0.582	0.94035
10134	55107	2	2	2	affect,bind	L,P	1397,1398	0.312	0.92173
10135	54808	2	2	2	increase,promote	L	1435,1436	0.457	0.93141
10138	731404	1	1	1	bind	P	1444	0.475	0.93307
1014	3976	1	1	1	abolish	L	1448	0.235	0.91696
10140	10140	2	2	2	affect,inhibit	L	1449,1451	0.328	0.9234
10140	10452	1	1	1	interact	L	5934	0.284	0.92033
10142	51400	1	1	1	bind	P	119454	0.286	0.92045
10142	53405	5	5	10	bind,colocalize,interact	L,P	123843,123844,123845,1491,1492	0.95	0.98273
10146	10146	1	1	1	bind	P	1499	0.151	0.91119
10146	11187	2	2	2	colocalize,interact	L,P	11886,1502	0.602	0.94275
10148	51497	1	1	1	promote	L	1522	0.657	0.94894
1015	1045	2	4	4	induce,regulate	L	5817,5818	0.875	0.9729
1015	2987	1	1	1	affect	L	1523	0.526	0.93663
10150	10658	1	1	1	antagonize	L	7769	0.101	0.90684
10152	10152	1	1	1	interact	L	1528	0.605	0.94299
10154	10509	1	1	1	interact	L	1549	0.873	0.97295
10158	10158	1	1	1	affect	L	1556	0.005	0.90022
10158	10232	1	1	1	phosphorylate	P	3004	0.913	0.97768
10163	10174	1	1	1	interact	L	1581	0.771	0.9598
10163	10458	10	10	39	activate,affect,bind,colocalize,coprecipitate,depend on,enhance,interact	L,P	1584,1585,1587,1588,6007,6008,6010,6012,6013,6015	0.959	0.98343
10165	10165	1	2	2	cause	L	1598	0.819	0.96654
10166	10166	1	1	1	bind	P	1602	0.576	0.94018
10168	10168	1	1	1	enhance	L	1603	0.478	0.93346
1017	1017	6	7	20	inhibit,interact,lead to,phosphorylate,regulate,suppress	L,P	1616,1617,1618,1621,1623,1628	0.679	0.95121
1017	1019	18	18	38	abolish,activate,affect,bind,down-regulate,form a complex,increase,inhibit,interact,lead to,phosphorylate,suppress,synergistic action,upregulate	L,P	1629,1631,1632,1635,1636,1638,1640,1641,1645,2032,2033,2037,2041,2042,2043,2044,2047,2049	0.908	0.97739
1017	1021	5	5	7	activate,inhibit,interact,phosphorylate,regulate	L,P	1648,1649,1651,2627,2629	0.757	0.95847
1017	1022	6	6	11	activate,mediate,phosphorylate	L,P	1652,1653,1654,2850,2852,2853	0.945	0.98267
1017	10232	2	2	2	activate,lead to	L	3005,3006	0.683	0.95225
1017	1026	10	13	47	abrogate,activate,affect,bind,coprecipitate,depend on,induce,inhibit,mediate	L,P	1656,1657,3365,3366,3367,3369,3370,3372,3373,3374	0.952	0.98281
1017	1027	29	32	101	abrogate,activate,arrest,attach,attenuate,bind,cause,coimmunoprecipitate,colocalize,coprecipitate,depend on,down-regulate,elevate,inactivate,induce,influence,inhibit,interact,lead to,mediate,phosphorylate,repress,stimulate,up-regulate,upregulate	L,P	1661,1662,1663,1665,1666,1668,1669,1670,3552,3553,3555,3557,3558,3559,3560,3561,3562,3563,3564,3566,3568,3569,3570,3571,3572,3573,3577,3578,3579	0.981	0.98899
1017	1029	6	8	10	activate,affect,depend on,induce,inhibit,lead to	L	3933,3934,3936,3938,3939,3940	0.894	0.97654
1017	1030	1	1	1	bind	P	4597	0.19	0.91378
1017	1045	6	7	13	abolish,depend on,interact,phosphorylate,promote,regulate	L,P	1678,1679,1680,1681,5819,5820	0.912	0.97732
1017	1111	1	1	1	regulate	L	1685	0.647	0.948
1017	1119	3	5	11	bind,down-regulate	L,P	11944,11945,1688	0.782	0.96089
1017	11200	1	1	2	regulate	L	12104	0.493	0.93461
1017	115426	4	4	8	bind,coimmunoprecipitate,phosphorylate	P	13569,13570,1690,1691	0.947	0.98252
1017	1163	6	6	19	bind,block,inhibit,interact	L,P	13660,13661,13662,13663,1692,1693	0.967	0.9851
1017	1164	1	2	2	bind	P	13668	0.837	0.96821
1017	1177	1	1	2	inhibit	L	13928	0.809	0.96537
1017	1191	1	1	1	interact	L	1694	0.632	0.9468
1017	1283	3	3	4	induce,phosphorylate	L,P	15938,1696,1697	0.638	0.94721
1017	142679	2	2	2	activate,phosphorylate	L,P	1698,18889	0.595	0.9423
1017	143384	1	1	1	bind	P	19492	0.231	0.91663
1017	1588	1	1	1	bind	P	23216	0.47	0.93241
1017	1652	2	2	3	affect,induce	L	24903,24904	0.956	0.98324
1017	1719	1	1	1	activate	L	1701	0.416	0.92861
1017	1869	2	3	4	activate,induce	L	1702,28790	0.713	0.95501
1017	1870	1	1	1	induce	L	29274	0.493	0.93461
1017	1871	1	1	2	activate	L	29333	0.138	0.9103
1017	1874	2	2	2	bind,depend on	L,P	29410,29411	0.943	0.98187
1017	1950	1	1	3	stimulate	L	30775	0.863	0.97121
1017	1981	1	1	3	phosphorylate	P	1707	0.841	0.96862
1017	2033	1	1	1	coimmunoprecipitate	P	35086	0.088	0.90607
1017	2305	1	1	1	bind	P	46470	0.724	0.95615
1017	2308	1	1	1	depend on	L	46586	0.894	0.97654
1017	2353	2	2	3	modulate,regulate	L	48853,48855	0.552	0.93953
1017	245711	6	6	11	activate,bind,interact,mediate,phosphorylate	L,P	1714,1715,50539,50541,50543,50544	0.925	0.97934
1017	2534	1	1	1	induce	L	52019	0.456	0.93142
1017	25793	1	1	1	interact	L	1716	0.889	0.97529
1017	2660	1	2	3	down-regulate	L	55410	0.69	0.95357
1017	27343	1	1	2	interact	L	57960	0.934	0.98089
1017	2778	1	1	2	phosphorylate	P	58461	0.935	0.98106
1017	3093	1	1	2	bind	P	66025	0.9	0.97677
1017	3265	2	2	2	bind,regulate	L,P	1722,69073	0.692	0.95365
1017	338386	1	1	1	colocalize	P	1724	0.687	0.95303
1017	3398	2	2	23	depend on,phosphorylate	L,P	1725,72952	0.936	0.98098
1017	3399	1	1	3	regulate	L	1726	0.579	0.9401
1017	3558	2	2	2	promote,repress	L	77058,77059	0.655	0.94896
1017	3562	1	1	1	induce	L	78283	0.797	0.96288
1017	3565	1	1	1	mediate	L	78698	0.697	0.95357
1017	3569	1	1	1	increase	L	80012	0.526	0.93663
1017	3574	1	1	1	induce	L	81106	0.792	0.96267
1017	3659	9	15	17	affect,control,depend on,down-regulate,influence,inhibit,mediate,regulate,repress	L	1728,1729,84481,84482,84483,84484,84486,84488,84489	0.931	0.98014
1017	3660	1	1	1	influence	L	84690	0.315	0.92204
1017	3661	1	1	1	influence	L	84756	0.433	0.93048
1017	3665	1	1	1	influence	L	84845	0.526	0.93663
1017	3717	1	1	2	regulate	L	85800	0.412	0.92851
1017	3930	1	1	2	induce	L	91144	0.606	0.94312
1017	4047	1	1	1	immunoprecipitate	P	95182	0.007	0.90032
1017	4067	2	2	3	bind,phosphorylate	P	95550,95551	0.902	0.97709
1017	4082	1	1	1	phosphorylate	P	1734	0.78	0.96092
1017	4088	1	1	3	phosphorylate	P	1735	0.527	0.9366
1017	4134	1	1	1	phosphorylate	P	1736	0.789	0.96219
1017	4137	2	2	2	interact,phosphorylate	L,P	1737,1738	0.746	0.95744
1017	4173	2	2	2	depend on,phosphorylate	L,P	1740,98356	0.88	0.97385
1017	4193	1	1	1	phosphorylate	P	1743	0.506	0.93492
1017	4286	1	1	1	regulate	L	101163	0.694	0.95362
1017	4292	1	1	1	colocalize	P	1746	0.823	0.96695
1017	4323	1	1	1	affect	L	102617	0.758	0.95844
1017	4594	3	4	4	depend on,inhibit,phosphorylate	L,P	104711,1748,1750	0.909	0.97728
1017	4605	2	2	5	depend on,phosphorylate	L,P	105119,1751	0.919	0.97888
1017	4609	1	1	1	inhibit	L	105224	0.564	0.93945
1017	4654	4	4	25	depend on,interact,mediate,phosphorylate	L,P	106549,106550,1753,1754	0.894	0.97654
1017	4803	4	4	5	affect,induce,inhibit	L	110157,110158,110159,1761	0.846	0.96896
1017	4863	1	1	1	phosphorylate	P	1762	0.792	0.96267
1017	4869	2	2	4	enhance,mediate	L	1764,1765	0.758	0.95844
1017	4878	1	1	1	restrain	L	112863	0.66	0.94952
1017	4926	1	1	1	depend on	L	1767	0.716	0.95529
1017	51013	1	1	3	bind	P	117636	0.712	0.95502
1017	5111	15	20	81	activate,affect,bind,colocalize,depend on,form a complex,immunoprecipitate,interact,mediate,phosphorylate	L,P	118094,118096,118098,118099,118100,118101,118102,1768,1771,1772,1773,1777,1778,1779,1780	0.975	0.98736
1017	5183	1	1	1	interact	L	121360	0.835	0.96771
1017	5241	1	1	1	phosphorylate	P	1783	0.616	0.94445
1017	54808	1	1	1	inactivate	L	127393	0.377	0.92622
1017	5594	1	1	1	influence	L	1785	0.873	0.97295
1017	5605	1	1	1	lead to	L	133527	0.806	0.9653
1017	5687	1	1	1	phosphorylate	P	1786	0.171	0.91216
1017	5728	1	1	1	affect	L	137073	0.498	0.93472
1017	5813	1	1	1	interact	L	1787	0.888	0.97514
1017	5933	7	7	15	bind,coprecipitate,inhibit,interact,lead to	L,P	145560,145561,145563,145564,1791,1792,1793	0.935	0.98106
1017	6117	1	1	1	phosphorylate	P	1805	0.341	0.9244
1017	6198	1	1	1	influence	L	1806	0.69	0.95357
1017	6233	1	1	1	influence	L	1807	0.749	0.95771
1017	6317	2	2	2	bind,increase	L,P	153998,153999	0.677	0.95095
1017	6331	1	1	1	phosphorylate	P	1808	0.812	0.96582
1017	64506	1	1	26	control	L	158088	0.796	0.96274
1017	6500	1	1	1	affect	L	160048	0.797	0.96288
1017	6502	8	8	13	abrogate,affect,bind,coimmunoprecipitate,inhibit,interact,stimulate	L,P	160150,160151,160153,160154,160155,160156,160157,1811	0.935	0.98106
1017	6598	1	1	1	interact	L	162667	0.899	0.97682
1017	6714	1	1	1	regulate	L	164992	0.317	0.92228
1017	6749	1	1	1	phosphorylate	P	167530	0.674	0.95087
1017	6774	4	4	7	depend on,regulate,suppress,upregulate	L	1814,1815,1816,1817	0.953	0.98327
1017	6880	3	3	4	bind,inactivate,inhibit	L,P	171471,171473,171474	0.864	0.97117
1017	6910	1	1	1	lead to	L	172279	0.66	0.94952
1017	7027	1	1	1	interact	L	174438	0.365	0.92557
1017	7042	1	1	1	inhibit	L	175022	0.903	0.97701
1017	7076	1	1	1	inhibit	L	175701	0.383	0.92671
1017	7124	2	2	3	affect,mediate	L	176912,176914	0.904	0.97693
1017	7150	1	1	1	induce	L	1818	0.639	0.94733
1017	7157	5	6	10	activate,induce,phosphorylate,regulate	L,P	180009,180012,1820,1822,1823	0.832	0.96745
1017	7249	7	8	9	affect,arrest,bind,depend on,down-regulate,inhibit,mediate	L,P	1827,184113,184115,184116,184117,184118,184119	0.932	0.98031
1017	7251	1	1	1	inhibit	L	184285	0.871	0.97284
1017	7290	1	1	1	affect	L	184809	0.754	0.95805
1017	7294	1	1	1	catalyze	P	184988	0.003	0.90012
1017	7465	5	5	12	inactivate,inhibit,interact,lead to,phosphorylate	L,P	1828,189940,189941,189942,189943	0.97	0.98552
1017	8099	6	6	10	coprecipitate,interact,regulate,suppress	L,P	1830,1831,195249,195250,195251,195253	0.956	0.98324
1017	81620	1	1	8	phosphorylate	P	1832	0.816	0.96645
1017	8202	1	1	1	enhance	L	1834	0.28	0.92022
1017	8312	3	3	4	bind,interact,phosphorylate	L,P	1835,1836,197366	0.686	0.95304
1017	8317	1	1	1	phosphorylate	P	197651	0.889	0.97529
1017	8318	9	9	13	affect,bind,coprecipitate,depend on,induce,interact,mediate	L,P	1839,1840,1841,1842,1843,197689,197690,197691,197692	0.94	0.98088
1017	84875	2	2	2	depend on,phosphorylate	L,P	1847,201089	0.927	0.9797
1017	85417	1	1	2	coimmunoprecipitate	P	201943	0.725	0.95614
1017	8851	2	2	6	activate,inhibit	L	207052,207053	0.944	0.98203
1017	8900	2	2	4	bind,interact	L,P	207804,207805	0.365	0.92557
1017	9134	1	1	1	bind	P	210198	0.919	0.97888
1017	9149	1	1	1	bind	P	210570	0.763	0.95898
1017	9966	2	2	3	inhibit,modulate	L	222386,222387	0.944	0.98203
10174	64414	2	2	8	activate,stimulate	L	1928,1929	0.91	0.97723
10174	65220	1	1	7	activate	L	1930	0.941	0.98103
10178	53369	1	1	1	inhibit	L	1943	0.72	0.95544
1018	1018	1	1	1	induce	L	1947	0.003	0.90012
1018	1021	1	1	1	interact	L	2630	0.796	0.96274
1018	1869	2	2	2	bind,inhibit	L,P	1948,1949	0.776	0.96035
1018	81928	1	1	1	interact	L	196608	0.783	0.96085
1018	9134	1	1	2	bind	P	1954	0.786	0.96148
10180	28923	1	1	1	interact	L	1958	0.286	0.92045
10180	28924	1	1	1	interact	L	1959	0.317	0.92228
10188	22915	1	1	1	activate	L	45301	0.844	0.96869
10188	51429	5	7	7	catalyze,form a complex,interact,mediate,phosphorylate	L,P	119688,1981,1982,1983,1984	0.983	0.99029
10188	51741	1	1	1	phosphorylate	P	1985	0.901	0.97694
10189	162083	1	1	1	generate	L	24009	0.623	0.94537
10189	29072	1	1	1	interact	L	61885	0.813	0.96596
10189	51176	1	1	1	interact	L	118657	0.55	0.939
10189	51428	1	1	1	bind	P	119514	0.423	0.92939
10189	96764	1	1	1	interact	L	219810	0.576	0.94018
1019	10018	2	2	2	suppress	L	2031,494	0.493	0.93461
1019	1019	8	11	27	affect,bind,downregulate,induce,inhibit,interact,lead to,regulate	L,P	2051,2053,2055,2056,2057,2059,2060,2068	0.678	0.9511
1019	1021	7	8	11	activate,affect,bind,inhibit,interact	L,P	2072,2073,2076,2079,2631,2632,2634	0.652	0.94888
1019	1022	1	1	1	phosphorylate	P	2080	0.588	0.94148
1019	1026	6	6	8	abrogate,activate,affect,bind,inhibit	L,P	2082,3378,3379,3380,3382,3385	0.871	0.97284
1019	1027	14	15	43	abrogate,activate,affect,bind,cooperate,coprecipitate,depend on,enhance,inactivate,inhibit,interact,modulate,repress	L,P	2086,2087,2088,2089,2090,2091,3580,3581,3582,3584,3585,3586,3587,3588	0.954	0.98345
1019	1028	1	1	1	inhibit	L	3855	0.812	0.96582
1019	1029	19	47	173	abrogate,activate,bind,coimmunoprecipitate,depend on,disrupt,elevate,inactivate,induce,inhibit,interact,lead to,mediate,phosphorylate,regulate	L,P	2097,2098,2099,2101,2102,2103,2104,2106,2107,3942,3943,3946,3948,3949,3955,3956,3957,3958,3960	0.977	0.98756
1019	1030	1	1	1	inhibit	L	4599	0.77	0.95965
1019	10658	3	3	4	lead to,mediate,phosphorylate	L,P	2113,2114,2115	0.92	0.97905
1019	10673	2	2	2	elevate,induce	L	8060,8061	0.586	0.94136
1019	11140	4	6	8	bind,interact	L,P	11221,11223,2117,2118	0.959	0.98343
1019	11162	2	2	3	stimulate,upregulate	L	11333,2119	0.961	0.98376
1019	1119	1	1	2	inhibit	L	11949	0.703	0.95356
1019	1869	2	2	2	affect,upregulate	L	28793,28796	0.902	0.97709
1019	2272	1	1	1	inhibit	L	44554	0.252	0.91782
1019	2353	1	1	1	modulate	L	48856	0.054	0.90339
1019	23582	1	1	1	inhibit	L	49734	0.899	0.97682
1019	24142	1	1	1	bind	P	50503	0.264	0.91908
1019	2691	2	2	3	affect,inhibit	L	2127,2128	0.937	0.98113
1019	2922	1	1	1	increase	L	62792	0.818	0.96656
1019	29844	1	1	1	elevate	L	63691	0.747	0.95742
1019	3265	1	1	1	cooperate	L	2129	0.938	0.98106
1019	3312	1	1	1	affect	L	70721	0.242	0.91719
1019	3320	6	6	11	bind,depend on,interact,regulate	L,P	2134,2135,2136,70992,70995,70996	0.976	0.98783
1019	3398	2	2	2	interact,modulate	L	72953,72954	0.897	0.97674
1019	3562	1	1	1	induce	L	78284	0.43	0.93027
1019	3569	1	1	1	induce	L	80013	0.911	0.97717
1019	4088	3	3	6	depend on,phosphorylate,regulate	L,P	2137,2138,2139	0.923	0.97924
1019	4193	1	1	1	depend on	L	98524	0.24	0.91708
1019	4218	1	1	1	inhibit	L	100231	0.567	0.93952
1019	4221	1	1	1	control	L	100318	0.204	0.91466
1019	4303	1	1	1	depend on	L	2141	0.792	0.96267
1019	4323	1	1	1	affect	L	102618	0.534	0.9372
1019	4335	1	1	1	upregulate	L	102763	0.593	0.94202
1019	4609	5	5	6	activate,increase,induce,inhibit	L	105229,105231,105232,105233,2142	0.835	0.96771
1019	4654	9	10	40	bind,depend on,disrupt,inhibit,interact,phosphorylate,promote	L,P	106551,106554,106555,2145,2147,2148,2149,2150,2151	0.971	0.98592
1019	4656	3	3	3	bind,disrupt,phosphorylate	L,P	106860,2152,2153	0.623	0.94537
1019	4771	1	1	1	inhibit	L	109275	0.542	0.93764
1019	4773	3	3	3	inhibit,repress,suppress	L	109565,109567,109568	0.85	0.96954
1019	4792	2	2	3	induce,interact	L	109866,2154	0.953	0.98327
1019	4803	3	3	3	affect,inhibit,lead to	L	110160,110161,110162	0.694	0.95362
1019	4878	1	1	1	inhibit	L	112864	0.327	0.92341
1019	4900	1	1	1	regulate	L	113534	0.191	0.91377
1019	4968	4	4	14	interact,phosphorylate,stimulate	L,P	114757,2158,2159,2160	0.974	0.98627
1019	49854	1	1	1	interact	L	114900	0.924	0.97938
1019	5111	12	14	33	activate,bind,depend on,disrupt,form a complex,generate,induce,interact,modulate,phosphorylate,regulate	L,P	118104,118106,118108,118109,118110,2163,2164,2165,2167,2168,2169,2170	0.962	0.98388
1019	54808	1	1	1	inactivate	L	127395	0.14	0.91068
1019	5524	2	2	3	inhibit,mediate	L	128606,2172	0.672	0.95092
1019	5599	2	2	2	depend on,regulate	L	131744,2174	0.734	0.95657
1019	5716	4	4	11	affect,bind,inhibit,interact	L,P	136658,136659,136660,136661	0.89	0.97606
1019	5933	1	1	1	phosphorylate	P	2176	0.539	0.93769
1019	6198	1	1	1	induce	L	2204	0.577	0.94014
1019	6469	1	1	1	lead to	L	158651	0.616	0.94445
1019	6774	2	2	9	activate,depend on	L	2207,2208	0.931	0.98014
1019	6880	1	1	1	inhibit	L	171475	0.492	0.93462
1019	6900	1	1	1	bind	P	171806	0.264	0.91908
1019	7040	1	1	1	inhibit	L	174935	0.773	0.95994
1019	7042	1	1	1	downregulate	L	175023	0.709	0.95473
1019	7082	1	1	1	regulate	L	176046	0.631	0.94667
1019	7124	3	3	3	affect,down-regulate,induce	L	176915,176916,176918	0.868	0.97259
1019	7132	2	2	2	block,regulate	L	179556,179557	0.779	0.96078
1019	7157	9	9	39	depend on,increase,inhibit,interact,mediate,regulate,repress	L	180022,180023,180024,180025,180026,2214,2215,2216,2218	0.948	0.98292
1019	7248	1	1	1	suppress	L	2219	0.398	0.92792
1019	7249	2	2	4	depend on,suppress	L	184120,2220	0.935	0.98106
1019	7422	1	1	1	induce	L	187924	0.749	0.95771
1019	81620	1	1	3	phosphorylate	P	2221	0.85	0.96954
1019	8531	5	5	8	bind,form a complex,influence,interact,regulate	L,P	201756,201757,201758,201759,201760	0.852	0.96951
1019	8536	2	2	2	activate,regulate	L	201868,201869	0.711	0.95503
1019	9734	1	1	1	lead to	L	2236	0.696	0.95359
1019	9966	1	1	2	inhibit	L	222388	0.857	0.97024
10196	10419	1	1	1	mediate	L	2242	0.201	0.91442
10196	10498	1	1	1	affect	L	6342	0.561	0.93952
10196	121504	1	1	2	methylate	P	2243	0.675	0.95084
10199	10199	1	1	2	interact	L	2250	0.906	0.97724
10199	10328	1	1	2	coimmunoprecipitate	P	4747	0.69	0.95357
10199	10436	1	1	1	coimmunoprecipitate	P	5753	0.811	0.96567
10199	11103	1	1	1	coimmunoprecipitate	P	10864	0.853	0.96946
10199	134430	1	1	1	coimmunoprecipitate	P	16734	0.742	0.95723
10199	27340	1	1	1	coimmunoprecipitate	P	57943	0.635	0.9472
10199	84135	2	2	2	coimmunoprecipitate	P	199658,2255	0.599	0.94237
102	102	3	4	8	block,inhibit,interact	L	2256,2258,2259	0.419	0.92916
102	170482	1	1	1	influence	L	2263	0.849	0.96941
102	1943	2	3	3	cleave,form a complex	P	2264,30610	0.963	0.98453
102	1956	1	2	3	mediate	L	2265	0.526	0.93663
102	23077	1	1	1	colocalize	P	2267	0.705	0.95369
102	2885	1	1	1	interact	L	2268	0.552	0.93953
102	2922	1	1	1	activate	L	62793	0.595	0.9423
102	351	3	3	7	cleave,depend on,mediate	L,P	2269,2270,74540	0.816	0.96645
102	4179	2	2	2	cleave,increase	L,P	2271,2272	0.809	0.96537
102	4760	2	2	2	induce,mediate	L	2274,2275	0.249	0.91747
102	4782	1	1	1	generate	L	2276	0.195	0.91423
102	558	1	1	1	affect	L	130123	0.86	0.97112
102	58191	1	1	1	increase	L	2279	0.363	0.92544
102	6376	1	1	1	mediate	L	2280	0.807	0.96527
102	685	1	1	1	depend on	L	170374	0.966	0.98497
102	6868	4	5	7	affect,generate,inhibit	L	171084,171085,2282,2283	0.931	0.98022
102	7124	2	2	2	inhibit,mediate	L	176919,2285	0.873	0.97295
102	862	1	1	1	bind	P	2286	0.42	0.92913
102	8754	6	6	7	affect,influence,inhibit,interact,mediate,modulate	L	205508,205509,205510,205511,2287,2288	0.955	0.98336
102	928	1	1	1	form a complex	P	213527	0.896	0.97681
102	960	4	4	14	activate,catalyze,mediate,regulate	L,P	218459,2289,2290,2291	0.89	0.97606
1020	1020	1	1	4	activate	L	2298	0.134	0.90957
1020	1022	2	2	2	activate,regulate	L	2854,2855	0.822	0.96699
1020	1024	1	1	1	depend on	L	3096	0.502	0.93482
1020	10371	5	7	25	activate,increase,induce,mediate,promote	L	2322,4954,4955,4956,4957	0.826	0.96686
1020	10524	1	1	1	phosphorylate	P	2323	0.379	0.92618
1020	10763	11	11	38	affect,coimmunoprecipitate,colocalize,control,depend on,interact,mediate,modulate,phosphorylate,regulate	L,P	2325,2326,2327,2328,2330,2331,2332,2333,8753,8756,8758	0.929	0.98028
1020	10776	1	1	1	phosphorylate	P	2335	0.845	0.96902
1020	1390	1	1	1	increase	L	17913	0.452	0.93102
1020	1400	1	1	1	phosphorylate	P	2338	0.745	0.95747
1020	142679	1	1	1	activate	L	2339	0.264	0.91908
1020	1457	1	1	2	phosphorylate	P	20122	0.54	0.93766
1020	1641	2	3	9	depend on,phosphorylate	L,P	2340,24584	0.954	0.98345
1020	1759	2	2	2	mediate,phosphorylate	L,P	2341,2342	0.731	0.95646
1020	1808	2	2	8	phosphorylate,regulate	L,P	2343,27119	0.906	0.97724
1020	1809	1	1	2	phosphorylate	P	2344	0.768	0.9592
1020	1946	1	1	2	induce	L	30627	0.555	0.93964
1020	1950	2	2	2	influence,modulate	L	30780,30781	0.582	0.94035
1020	2064	1	1	3	phosphorylate	P	2347	0.797	0.96288
1020	2065	1	1	5	phosphorylate	P	2349	0.823	0.96695
1020	2353	1	2	2	regulate	L	48858	0.301	0.92132
1020	2354	2	2	2	increase,regulate	L	49351,49353	0.674	0.95087
1020	2534	4	4	6	activate,coimmunoprecipitate,interact,promote	L,P	2358,2359,52021,52025	0.829	0.96699
1020	2668	6	6	7	activate,induce,inhibit,mediate,regulate,stimulate	L	55523,55524,55525,55526,55527,55528	0.917	0.97835
1020	2903	2	2	10	colocalize,phosphorylate	P	2365,2366	0.917	0.97835
1020	2911	1	1	1	increase	L	62357	0.79	0.96253
1020	3064	1	1	1	phosphorylate	P	2367	0.468	0.93226
1020	3298	1	1	1	influence	L	69700	0.868	0.97259
1020	3576	1	1	2	stimulate	L	81305	0.627	0.94607
1020	3651	2	2	2	bind,inhibit	L,P	2375,84181	0.393	0.92784
1020	3725	3	3	6	down-regulate,inhibit,phosphorylate	L,P	2377,2378,2379	0.792	0.96267
1020	3831	2	2	3	increase,interact	L	2380,2381	0.826	0.96686
1020	4131	1	1	3	phosphorylate	P	2382	0.72	0.95544
1020	4133	1	1	1	phosphorylate	P	2383	0.411	0.92852
1020	4137	17	22	115	activate,affect,bind,catalyze,depend on,enhance,hyperphosphorylate,increase,induce,interact,lead to,mediate,phosphorylate,promote	L,P	2384,2385,2387,2388,2390,2391,2393,2394,2395,2397,2399,2400,97611,97612,97614,97615,97616	0.969	0.9857
1020	4205	2	2	3	mediate,phosphorylate	L,P	2403,2404	0.784	0.96117
1020	4208	4	4	5	depend on,induce,lead to,phosphorylate	L,P	2405,2406,2407,99296	0.622	0.94539
1020	4209	5	5	11	depend on,inhibit,mediate,phosphorylate,stimulate	L,P	2409,2410,2411,2412,99390	0.904	0.97693
1020	4741	1	1	2	phosphorylate	P	2413	0.711	0.95503
1020	4747	1	1	1	mediate	L	2414	0.164	0.91192
1020	4803	1	1	1	suppress	L	2416	0.091	0.90628
1020	4905	1	1	1	interact	L	113617	0.898	0.97668
1020	49854	1	1	1	bind	P	114901	0.624	0.94549
1020	5111	2	2	2	depend on,interact	L	2418,2419	0.591	0.94204
1020	5127	2	2	8	phosphorylate,regulate	L,P	2420,2421	0.933	0.98051
1020	51449	1	1	1	interact	L	2424	0.069	0.90529
1020	5502	3	5	30	depend on,phosphorylate,regulate	L,P	128076,2426,2427	0.905	0.97732
1020	5524	2	2	3	phosphorylate,regulate	L,P	2428,2429	0.509	0.93513
1020	5548	1	1	2	phosphorylate	P	2430	0.813	0.96596
1020	5599	1	1	1	affect	L	2432	0.723	0.95603
1020	5602	3	3	7	depend on,inhibit,phosphorylate	L,P	133162,2436,2437	0.916	0.97842
1020	5604	5	5	10	cause,depend on,inactivate,phosphorylate,regulate	L,P	133232,2438,2439,2441,2442	0.934	0.98089
1020	5649	4	4	4	depend on,influence,inhibit,modulate	L	135381,135382,2444,2446	0.92	0.97905
1020	5747	1	1	24	phosphorylate	P	2448	0.934	0.98089
1020	5829	1	1	1	phosphorylate	P	2451	0.883	0.97471
1020	5879	5	5	10	downregulate,interact,mediate,regulate,repress	L	142877,2452,2455,2456,2457	0.881	0.974
1020	5924	1	1	1	phosphorylate	P	2459	0.611	0.94331
1020	6098	1	1	1	inhibit	L	149696	0.139	0.91043
1020	6714	1	1	1	phosphorylate	P	2463	0.159	0.91124
1020	6774	5	7	7	affect,depend on,interact,phosphorylate,regulate	L,P	168600,2464,2465,2466,2467	0.952	0.98281
1020	6812	2	2	6	phosphorylate,regulate	L,P	2468,2469	0.734	0.95657
1020	6853	1	1	1	phosphorylate	P	2471	0.801	0.96403
1020	6880	1	1	5	inhibit	L	171476	0.659	0.94889
1020	7157	1	1	3	phosphorylate	P	2475	0.665	0.9499
1020	7294	1	1	1	phosphorylate	P	184989	0.657	0.94894
1020	7430	6	6	14	activate,bind,influence,interact,mediate,phosphorylate	L,P	188920,2476,2478,2479,2480,2481	0.958	0.98354
1020	7431	1	1	2	phosphorylate	P	2483	0.242	0.91719
1020	7465	2	2	2	phosphorylate,regulate	L,P	189946,189947	0.944	0.98203
1020	81565	7	8	26	colocalize,depend on,induce,mediate,phosphorylate,regulate	L,P	195876,195878,2488,2489,2490,2492,2493	0.979	0.98874
1020	81928	2	2	3	bind,interact	L,P	196610,196611	0.854	0.9696
1020	8312	1	1	1	lead to	L	197367	0.34	0.92441
1020	84152	6	7	50	activate,depend on,increase,induce,mediate,phosphorylate	L,P	199686,199688,2495,2496,2497,2498	0.835	0.96771
1020	84687	3	3	5	depend on,phosphorylate,regulate	L,P	200850,2500,2502	0.906	0.97724
1020	8851	6	8	23	activate,bind,inhibit,interact	L,P	207054,207056,207057,207058,2503,2505	0.968	0.98557
1020	8867	1	1	4	phosphorylate	P	2507	0.837	0.96821
1020	8936	1	1	1	phosphorylate	P	2509	0.854	0.9696
1020	8941	2	2	3	activate,regulate	L	208197,208198	0.82	0.96684
1020	90527	1	1	1	react	L	2510	0.29	0.92093
1020	9759	1	1	1	interact	L	220761	0.643	0.94727
1020	9771	5	5	6	activate,induce,inhibit,promote,stimulate	L	220948,220949,220950,220951,220954	0.901	0.97694
10203	10266	3	3	3	lead to,promote,regulate	L	2521,3493,3494	0.5	0.93485
10203	10267	6	6	7	bind,increase,influence,phosphorylate,promote,regulate	L,P	2524,2528,3512,3513,3514,3515	0.863	0.97121
10203	10268	2	2	3	modulate,promote	L	3533,3534	0.96	0.98362
10203	11318	1	1	1	generate	L	2535	0.715	0.95531
10203	79924	1	1	1	interact	L	194266	0.645	0.94802
10204	10204	1	1	1	affect	L	2539	0.51	0.93511
10204	29098	4	4	4	control,interact,suppress	L	2546,2547,62245,62246	0.796	0.96274
10205	64428	1	1	1	induce	L	2562	0.693	0.95363
10207	10207	1	1	2	abolish	L	2564	0.023	0.90075
10207	23418	1	1	1	interact	L	48360	0.826	0.96686
10207	23433	1	1	2	interact	L	2573	0.936	0.98098
10207	27134	4	4	6	bind,interact	L,P	2574,2575,57312,57313	0.875	0.9729
10207	57120	1	1	1	interact	L	2577	0.557	0.93963
10207	64398	5	6	8	bind,interact,lead to	L,P	157703,157706,157707,2580,2581	0.889	0.97529
10207	92359	3	3	4	bind,interact	L,P	212524,2586,2587	0.978	0.9876
10209	10209	1	1	2	regulate	L	2597	0.223	0.91568
10209	26019	1	1	1	interact	L	53592	0.857	0.97024
1021	1021	2	2	2	bind,suppress	L,P	2638,2640	0.2	0.91443
1021	1022	1	1	1	phosphorylate	P	2856	0.856	0.97007
1021	1026	2	2	2	bind,inhibit	L,P	3387,3389	0.559	0.93959
1021	1027	4	5	7	bind,depend on,inhibit,interact	L,P	3590,3591,3592,3593	0.866	0.97224
1021	1029	11	30	126	bind,block,depend on,inhibit,interact,lead to,promote,regulate,suppress	L,P	2646,2647,2648,2650,2652,3967,3969,3970,3971,3972,3973	0.942	0.98168
1021	1030	1	2	2	inhibit	L	4600	0.827	0.96685
1021	1032	1	1	1	bind	P	2653	0.423	0.92939
1021	10673	1	1	1	activate	L	8065	0.743	0.95736
1021	11140	2	2	2	bind,interact	L,P	11224,11225	0.944	0.98203
1021	1119	2	2	3	increase,inhibit	L	11954,2655	0.849	0.96941
1021	1432	1	1	1	inhibit	L	19058	0.945	0.98267
1021	2272	1	1	1	inhibit	L	44556	0.197	0.9143
1021	25793	6	7	9	bind,depend on,increase,interact	L,P	2658,2659,52786,52787,52788,52789	0.946	0.98261
1021	3569	1	1	1	regulate	L	80014	0.873	0.97295
1021	4323	1	1	1	affect	L	102619	0.905	0.97732
1021	4654	1	2	2	interact	L	106557	0.947	0.98252
1021	5111	8	9	115	activate,bind,depend on,disrupt,interact,promote,stimulate	L,P	118112,118114,118115,118116,2665,2666,2667,2668	0.976	0.98783
1021	5524	1	1	1	regulate	L	128608	0.595	0.9423
1021	6774	1	1	3	depend on	L	2680	0.93	0.98022
1021	7124	1	1	1	downregulate	L	176920	0.991	0.99369
1021	7249	1	1	1	depend on	L	184121	0.633	0.94692
1021	8600	1	1	1	downregulate	L	202985	0.988	0.99229
1021	90527	1	1	1	activate	L	209586	0.859	0.97093
1021	9966	1	1	2	inhibit	L	222389	0.828	0.96683
10210	11315	2	2	2	bind,regulate	L,P	12917,12918	0.471	0.93267
10210	22927	1	1	1	interact	L	45789	0.434	0.93047
10210	26135	2	2	2	interact	L	2696,53944	0.761	0.95853
10211	10618	1	1	2	colocalize	P	2713	0.59	0.94175
10211	53635	4	4	8	colocalize,depend on,interact	L,P	124428,2724,2725,2726	0.976	0.98783
10213	10987	1	1	1	interact	L	2737	0.415	0.92863
10214	117177	1	1	1	interact	L	13824	0.839	0.96832
10214	117178	1	1	1	interact	L	13831	0.826	0.96686
10215	10215	1	1	1	bind	P	2749	0.732	0.95644
10215	11162	2	2	2	cause,induce	L	11334,11335	0.496	0.93474
10215	116448	1	1	1	lead to	L	2757	0.258	0.9183
10215	170825	1	1	1	mediate	L	25553	0.595	0.9423
10215	201161	1	1	1	downregulate	L	34595	0.336	0.92439
10215	219409	1	1	1	mediate	L	42359	0.166	0.91203
10215	338917	1	1	1	affect	L	2772	0.111	0.9071
10215	431707	1	1	1	affect	L	2784	0.674	0.95087
10215	440097	1	1	1	repress	L	2785	0.576	0.94018
10215	63973	11	11	15	activate,antagonize,attenuate,cooperate,increase,induce,interact,lead to,promote,regulate,suppress	L	156469,2809,2810,2811,2816,2817,2818,2819,2820,2822,2823	0.971	0.98592
10215	64100	1	1	2	interact	L	2825	0.637	0.94727
10215	79191	7	7	12	antagonize,cause,lead to,limit,repress,suppress	L	193669,193670,2836,2837,2840,2841,2842	0.864	0.97117
10215	79947	1	1	1	affect	L	194291	0.36	0.92521
10217	10217	1	1	1	depend on	L	2846	0.862	0.97124
1022	10146	1	1	1	interact	L	1501	0.813	0.96596
1022	10232	1	1	1	induce	L	3007	0.836	0.96787
1022	1025	1	1	1	phosphorylate	P	2864	0.028	0.90122
1022	1027	1	1	1	abolish	L	3595	0.348	0.92442
1022	1029	2	2	2	coimmunoprecipitate,interact	L,P	3977,3978	0.841	0.96862
1022	11140	1	1	1	bind	P	2865	0.497	0.93473
1022	1283	5	5	29	hyperphosphorylate,inhibit,mediate,phosphorylate,regulate	L,P	2866,2867,2868,2870,2871	0.925	0.97934
1022	1869	1	1	1	depend on	L	28798	0.384	0.92684
1022	1981	1	1	1	phosphorylate	P	2874	0.943	0.98187
1022	2068	2	2	2	bind,suppress	L,P	2875,2878	0.636	0.94715
1022	2071	1	1	1	affect	L	39678	0.704	0.9537
1022	3015	1	1	2	induce	L	64406	0.632	0.9468
1022	3569	1	1	1	influence	L	2883	0.787	0.96157
1022	4609	1	1	1	affect	L	105236	0.557	0.93963
1022	4803	1	1	1	affect	L	110164	0.691	0.95371
1022	5111	2	2	2	bind,lead to	L,P	2887,2888	0.768	0.9592
1022	5465	1	1	1	phosphorylate	P	2889	0.862	0.97124
1022	5917	2	2	3	interact,phosphorylate	L,P	145237,2890	0.968	0.98557
1022	5921	3	3	3	down-regulate,induce,regulate	L	145281,145282,145283	0.747	0.95742
1022	6098	1	1	1	block	L	149697	0.325	0.92302
1022	6346	1	1	1	interact	L	2894	0.744	0.95733
1022	7124	2	2	2	affect,increase	L	176923,2895	0.761	0.95853
1022	7157	1	1	1	phosphorylate	P	2896	0.363	0.92544
1022	9462	1	1	1	regulate	L	216090	0.652	0.94888
10220	10468	3	3	3	antagonize,block,inhibit	L	6138,6139,6140	0.945	0.98267
10220	50674	3	4	4	control,modulate,regulate	L	2916,2917,2918	0.815	0.9663
10225	25945	1	1	1	interact	L	2927	0.648	0.94797
10225	81607	1	1	1	interact	L	2928	0.437	0.9304
10226	10618	2	3	3	bind,interact	L,P	2931,2932	0.72	0.95544
10226	10857	6	9	24	bind,enhance,interact,mediate,stimulate	L,P	2933,2934,2935,2938,9619,9620	0.932	0.98031
10226	29907	1	1	1	interact	L	63862	0.898	0.97668
10226	30816	7	7	11	bind,enhance,increase,inhibit,interact,lead to	L,P	2945,2946,2947,2948,2949,65502,65503	0.973	0.98551
10226	50814	1	1	1	colocalize	P	117084	0.84	0.96847
10226	729359	1	1	1	limit	L	184985	0.768	0.9592
10228	10577	1	1	1	colocalize	P	2975	0.912	0.97732
10228	143187	4	4	5	cause,coimmunoprecipitate	L,P	19039,19040,2976,2977	0.6	0.94264
10228	51272	1	1	1	coimmunoprecipitate	P	118974	0.589	0.94177
10228	57120	1	1	1	bind	P	2978	0.405	0.92814
10229	10229	1	1	1	depend on	L	2995	0.65	0.94845
10229	51117	1	1	1	elevate	L	118563	0.388	0.92737
10232	10232	6	7	11	bind,elevate,inactivate,induce,inhibit,trigger	L,P	3010,3015,3018,3019,3020,3026	0.873	0.97295
10232	10657	1	1	5	phosphorylate	P	3027	0.944	0.98203
10232	10763	1	1	2	phosphorylate	P	3029	0.879	0.9737
10232	140453	1	1	1	bind	P	18596	0.735	0.9567
10232	245711	2	2	2	activate,lead to	L	50545,50546	0.894	0.97654
10232	26136	1	1	1	block	L	53951	0.821	0.96682
10232	26271	1	1	2	mediate	L	3035	0.628	0.94606
10232	388007	1	1	1	block	L	3040	0.428	0.93014
10232	50969	1	1	1	induce	L	3046	0.581	0.94007
10232	51013	1	1	1	inhibit	L	117637	0.305	0.92127
10232	55743	1	1	1	inhibit	L	130003	0.558	0.93963
10232	64506	1	1	2	catalyze	P	3061	0.666	0.95006
10232	652070	1	2	2	bind	P	161208	0.538	0.93745
10232	91754	2	2	3	catalyze,phosphorylate	P	3077,3078	0.963	0.98453
10238	26503	1	1	1	bind	P	55127	0.881	0.974
1024	1025	1	1	1	affect	L	3150	0.268	0.91957
1024	1029	1	1	1	inhibit	L	3979	0.812	0.96582
1024	1283	3	3	7	generate,phosphorylate,regulate	L,P	3099,3100,3101	0.852	0.96951
1024	5111	2	2	2	bind,phosphorylate	P	118123,3102	0.658	0.94891
1024	7124	1	1	1	affect	L	176924	0.958	0.98354
1024	9794	1	1	1	enhance	L	221121	0.208	0.91503
10241	50628	1	1	1	colocalize	P	3113	0.817	0.96642
10243	10243	4	4	4	bind,influence,interact,lead to	L,P	3116,3118,3119,3120	0.565	0.93944
10243	10989	1	1	1	depend on	L	3124	0.666	0.95006
10243	11337	8	9	32	bind,cause,colocalize,interact,lead to,promote	L,P	13068,13069,13070,13071,13072,13073,3125,3126	0.951	0.98291
10243	140679	1	1	1	colocalize	P	18672	0.375	0.926
10243	23092	1	1	1	induce	L	46924	0.186	0.91316
10243	23229	5	5	6	bind,cause,colocalize,interact,regulate	L,P	3133,3134,3135,47690,47692	0.947	0.98252
10243	375790	1	1	2	colocalize	P	3144	0.322	0.92223
10243	57468	1	1	1	colocalize	P	138584	0.16	0.91158
10244	200576	1	1	1	interact	L	34387	0.777	0.96065
1025	1025	1	1	1	inhibit	L	3158	0.176	0.91261
1025	10614	4	4	5	coimmunoprecipitate,interact	L,P	3163,3164,7485,7489	0.69	0.95357
1025	10915	1	1	1	interact	L	3165	0.12	0.90806
1025	125050	3	3	3	bind,inhibit,interact	L,P	15362,15364,3168	0.748	0.95756
1025	1283	6	7	38	catalyze,depend on,generate,interact,mediate,phosphorylate	L,P	15942,3169,3170,3173,3174,3175	0.834	0.96775
1025	1432	1	1	1	activate	L	3179	0.308	0.92149
1025	29969	2	2	3	coimmunoprecipitate,interact	L,P	64058,64060	0.686	0.95304
1025	3133	2	2	11	block,inhibit	L	3182,3183	0.484	0.93429
1025	3569	1	1	1	synergize	P	3187	0.268	0.91957
1025	4254	1	1	1	interact	L	3189	0.739	0.95677
1025	4318	5	5	7	antagonize,bind,mediate,modulate,regulate	L,P	3190,3191,3192,3193,3195	0.456	0.93142
1025	4605	1	1	1	repress	L	3197	0.593	0.94202
1025	5111	2	2	3	bind,interact	L,P	118125,3201	0.656	0.94895
1025	5430	1	1	1	depend on	L	125537	0.7	0.95349
1025	55107	1	1	1	phosphorylate	P	3204	0.42	0.92913
1025	5524	1	1	3	dephosphorylate	P	128610	0.559	0.93959
1025	5599	1	1	1	induce	L	3205	0.849	0.96941
1025	5606	1	1	1	coprecipitate	P	3208	0.725	0.95614
1025	5813	1	1	1	interact	L	3210	0.75	0.95785
1025	5966	1	1	1	depend on	L	147157	0.445	0.93084
1025	63891	1	1	1	interact	L	3211	0.462	0.93164
1025	6502	3	3	3	affect,coimmunoprecipitate,interact	L,P	160158,160160,3212	0.721	0.95559
1025	6829	4	4	17	bind,interact,mediate,phosphorylate	L,P	170118,3214,3215,3216	0.799	0.96337
1025	6898	1	1	1	activate	L	171723	0.767	0.95923
1025	7124	4	4	13	antagonize,promote,regulate,stimulate	L	176926,176927,176928,3219	0.872	0.97299
1025	8312	1	1	1	interact	L	3222	0.697	0.95357
1025	8812	3	3	8	bind,form a complex,interact	L,P	206087,206088,206089	0.809	0.96537
1025	8881	1	1	1	depend on	L	3224	0.486	0.93442
10250	10250	1	1	1	bind	P	3242	0.235	0.91696
10250	10657	2	2	3	immunoprecipitate,interact	L,P	3245,3246	0.782	0.96089
10250	10921	2	2	2	coimmunoprecipitate,interact	L,P	10000,3249	0.699	0.95353
10250	23524	2	2	3	bind,form a complex	P	3251,48845	0.772	0.95996
10250	29894	1	1	1	interact	L	3253	0.827	0.96685
10252	10253	1	1	1	induce	L	3269	0.416	0.92861
10252	81848	2	2	2	bind,induce	L,P	3278,3279	0.4	0.9279
10253	10253	2	2	2	bind,lead to	L,P	3285,3287	0.186	0.91316
10253	10818	1	1	2	inhibit	L	3289	0.48	0.93345
10253	81848	1	1	1	bind	P	3314	0.189	0.91352
10254	10617	1	1	1	bind	P	7524	0.91	0.97723
10254	57559	1	1	2	bind	P	139415	0.837	0.96821
10256	10256	1	1	1	interact	L	3341	0.278	0.92
10256	11186	6	6	10	bind,coimmunoprecipitate,colocalize,form a complex,interact	L,P	11833,11835,3343,3344,3345,3346	0.933	0.98051
10256	199731	1	1	1	interact	L	3347	0.818	0.96656
10257	10257	2	2	2	inhibit,interact	L	3359,3360	0.478	0.93346
1026	1026	2	2	2	depend on,modulate	L	3393,3396	0.586	0.94136
1026	1027	5	5	6	bind,down-regulate,immunoprecipitate,increase,induce	L,P	3403,3405,3407,3596,3597	0.74	0.95692
1026	1029	5	6	6	arrest,depend on,induce,inhibit	L	3409,3410,3411,3980,3981	0.848	0.96906
1026	1316	1	1	1	down-regulate	L	16322	0.515	0.93549
1026	1647	4	4	4	bind,induce,interact	L,P	24758,3414,3415,3416	0.752	0.95777
1026	1869	2	2	2	induce,lead to	L	28799,28800	0.125	0.90847
1026	2033	1	1	1	regulate	L	35088	0.709	0.95473
1026	2039	1	1	1	disrupt	L	3418	0.293	0.92103
1026	2064	2	2	2	inhibit,mediate	L	37139,37140	0.564	0.93945
1026	2247	1	1	1	induce	L	43128	0.765	0.95908
1026	22915	3	3	3	depend on,down-regulate,regulate	L	3422,45302,45306	0.611	0.94331
1026	338340	1	1	1	induce	L	72566	0.313	0.92184
1026	3481	1	1	1	affect	L	74021	0.54	0.93766
1026	3553	2	2	2	increase,induce	L	76074,76075	0.855	0.96955
1026	3569	1	1	1	affect	L	80015	0.647	0.948
1026	4088	2	2	2	activate,increase	L	96191,96192	0.812	0.96582
1026	4193	2	2	2	induce,inhibit	L	3424,3425	0.615	0.94404
1026	4217	7	7	14	activate,bind,coimmunoprecipitate,control,interact,regulate,suppress	L,P	100009,3426,3427,3428,3429,3430,3431	0.918	0.9787
1026	4223	1	1	1	induce	L	100452	0.07	0.90527
1026	4297	1	1	1	induce	L	101755	0.704	0.9537
1026	4609	3	3	32	down-regulate,inhibit,repress	L	105238,105239,3432	0.901	0.97694
1026	4654	2	2	2	induce,mediate	L	106558,106559	0.828	0.96683
1026	4665	1	1	1	lead to	L	106978	0.224	0.91567
1026	5111	10	16	61	activate,bind,increase,inhibit,interact,mediate,modulate,promote,regulate	L,P	118129,118130,118131,3434,3437,3440,3441,3442,3443,3444	0.937	0.98113
1026	5266	1	1	1	induce	L	122385	0.026	0.90097
1026	5599	1	1	2	regulate	L	131745	0.356	0.925
1026	5743	1	1	1	induce	L	138136	0.362	0.92533
1026	5879	2	2	2	promote,regulate	L	142881,142882	0.86	0.97112
1026	6469	1	1	1	antagonize	L	158661	0.857	0.97024
1026	6592	1	1	1	arrest	L	3455	0.656	0.94895
1026	7124	2	2	2	increase,induce	L	176930,176931	0.772	0.95996
1026	7157	7	14	37	bind,depend on,elevate,induce,mediate	L,P	180035,180039,180042,3460,3461,3463,3464	0.9	0.97677
1026	7216	1	1	1	depend on	L	3468	0.471	0.93267
1026	7490	1	1	6	induce	L	190386	0.805	0.96514
1026	7709	2	2	5	bind,regulate	L,P	192166,192167	0.317	0.92228
10265	79191	1	1	1	bind	P	3489	0.5	0.93485
10266	10267	1	1	1	induce	L	3496	0.395	0.92797
10266	10268	1	1	1	bind	P	3497	0.745	0.95747
10266	10439	1	1	1	induce	L	3498	0.891	0.97623
10266	11318	2	2	2	generate,lead to	L	3499,3500	0.69	0.95357
10267	10268	3	3	3	bind,generate,modulate	L,P	3519,3520,3537	0.867	0.97262
10268	11318	2	2	2	generate,lead to	L	3541,3542	0.783	0.96085
1027	1027	9	12	18	arrest,degrade,induce,inhibit,mediate,phosphorylate,promote,regulate,suppress	L,P	3600,3604,3610,3611,3614,3615,3616,3618,3621	0.73	0.95651
1027	1029	1	2	2	inhibit	L	3624	0.606	0.94312
1027	10320	2	2	2	lead to,regulate	L	4676,4677	0.877	0.97337
1027	1045	1	1	1	interact	L	3627	0.892	0.97661
1027	10762	2	2	2	bind,coimmunoprecipitate	P	3629,8743	0.621	0.94544
1027	10818	1	1	1	promote	L	9366	0.661	0.94966
1027	10920	3	3	20	inhibit,mediate,modulate	L	3630,9965,9966	0.824	0.96691
1027	10987	12	15	20	abrogate,bind,depend on,induce,interact,mediate,modulate,promote,regulate,suppress	L,P	10282,10283,10284,10285,10286,10287,3631,3633,3634,3635,3636,3637	0.897	0.97674
1027	1464	1	1	1	increase	L	3641	0.617	0.94473
1027	1588	1	1	1	upregulate	L	23218	0.935	0.98106
1027	1634	1	1	1	mediate	L	24334	0.227	0.91589
1027	1642	1	1	3	increase	L	24617	0.273	0.91968
1027	1869	5	7	7	abolish,activate,induce,lead to,mediate	L	28801,28802,28803,28804,3645	0.78	0.96092
1027	1950	3	3	6	down-regulate,induce,stimulate	L	30791,30792,30793	0.4	0.9279
1027	1956	1	1	1	induce	L	32346	0.551	0.93927
1027	1994	1	1	1	repress	L	34114	0.844	0.96869
1027	2033	2	2	2	induce,regulate	L	35089,35090	0.71	0.95487
1027	2064	1	1	1	induce	L	37142	0.416	0.92861
1027	2260	1	1	1	mediate	L	43945	0.732	0.95644
1027	22915	2	2	7	depend on,regulate	L	3655,45308	0.791	0.9627
1027	2303	4	4	6	affect,increase,mediate,regulate	L	46325,46326,46327,46328	0.69	0.95357
1027	2305	2	3	4	inhibit,regulate	L	3657,46471	0.547	0.93815
1027	2308	1	1	1	induce	L	46588	0.726	0.9563
1027	2309	1	1	1	influence	L	3659	0.956	0.98324
1027	245711	1	1	1	interact	L	50547	0.923	0.97924
1027	2475	1	1	1	affect	L	50601	0.799	0.96337
1027	2908	3	3	3	activate,inhibit,phosphorylate	L,P	3664,3665,3666	0.85	0.96954
1027	29844	3	3	3	down-regulate,mediate,upregulate	L	63692,63695,63697	0.971	0.98592
1027	3098	1	1	1	phosphorylate	P	66049	0.625	0.94548
1027	3265	1	1	1	down-regulate	L	69076	0.647	0.948
1027	3309	1	1	1	inhibit	L	3667	0.353	0.92461
1027	338917	3	3	6	influence,inhibit,regulate	L	72735,72736,72737	0.872	0.97299
1027	3399	1	1	1	influence	L	73035	0.901	0.97694
1027	3558	6	7	10	down-regulate,induce,influence,inhibit,lead to,mediate	L	3670,77063,77065,77066,77067,77068	0.779	0.96078
1027	3562	3	3	5	mediate,regulate,repress	L	78288,78290,78291	0.65	0.94845
1027	3565	2	2	3	mediate,regulate	L	78701,78702	0.593	0.94202
1027	3569	2	2	2	inhibit,modulate	L	80016,80017	0.941	0.98103
1027	3589	1	1	1	inhibit	L	82311	0.844	0.96869
1027	3684	1	1	1	induce	L	85191	0.095	0.90637
1027	3725	3	4	4	depend on,down-regulate,regulate	L	3673,3674,86380	0.931	0.98014
1027	4018	1	2	2	mediate	L	94169	0.792	0.96267
1027	4155	1	1	1	mediate	L	3682	0.002	0.90014
1027	4173	1	1	1	inhibit	L	3683	0.805	0.96514
1027	4221	3	3	5	activate,bind,regulate	L,P	100319,100320,100321	0.669	0.95031
1027	4254	1	1	3	mediate	L	100553	0.744	0.95733
1027	4286	1	1	2	depend on	L	3684	0.919	0.97888
1027	4297	2	3	6	bind,induce	L,P	101757,101758	0.904	0.97693
1027	4303	3	5	7	activate,induce,mediate	L	101957,101958,101959	0.836	0.96787
1027	4609	4	4	4	activate,cause,regulate,repress	L	105242,105243,105244,3686	0.881	0.974
1027	4613	1	1	1	induce	L	105885	0.789	0.96219
1027	4824	2	2	2	affect,interact	L	111294,111295	0.674	0.95087
1027	4990	2	2	3	promote,regulate	L	115051,115052	0.944	0.98203
1027	5008	2	2	3	enhance,stimulate	L	115091,115092	0.418	0.92903
1027	5111	13	17	43	activate,bind,depend on,disrupt,down-regulate,inactivate,inhibit,interact,modulate,promote,regulate	L,P	118133,118135,118136,118137,118138,3688,3691,3692,3693,3695,3696,3697,3698	0.957	0.98342
1027	54808	2	2	2	regulate	L	127396,3700	0.628	0.94606
1027	5604	3	3	4	induce,phosphorylate,promote	L,P	133233,133234,133235	0.946	0.98261
1027	5728	4	5	5	cooperate,induce,interact,lead to	L	137078,137079,137080,3703	0.945	0.98267
1027	5743	1	1	1	induce	L	138137	0.283	0.9202
1027	5747	1	1	1	regulate	L	138602	0.783	0.96085
1027	5777	1	1	2	depend on	L	3706	0.925	0.97934
1027	5879	1	1	1	interact	L	142883	0.868	0.97259
1027	5898	1	1	1	activate	L	3709	0.231	0.91663
1027	5906	1	1	1	interact	L	145059	0.742	0.95723
1027	5933	2	2	2	increase,induce	L	145568,145569	0.632	0.9468
1027	6195	2	2	2	induce,phosphorylate	L,P	151038,151039	0.77	0.95965
1027	6197	1	1	1	induce	L	151144	0.624	0.94549
1027	6233	5	6	16	degrade,depend on,induce,mediate,regulate	L,P	151397,151398,151399,3731,3732	0.98	0.98887
1027	63973	2	2	6	bind,regulate	L,P	3733,3734	0.949	0.98284
1027	6476	1	1	1	enhance	L	3736	0.317	0.92228
1027	64975	1	2	2	induce	L	159770	0.513	0.93537
1027	6502	10	11	17	accelerate,bind,block,control,degrade,depend on,lead to,mediate,ubiquitinate	L,P	160162,160164,160165,160166,160167,160168,160170,160173,3738,3739	0.913	0.97768
1027	6597	1	1	1	inactivate	L	3743	0.312	0.92173
1027	6774	2	2	2	depend on,regulate	L	168604,3744	0.869	0.97254
1027	6775	1	1	1	regulate	L	169218	0.168	0.91212
1027	6778	1	1	1	depend on	L	3745	0.717	0.95527
1027	6880	1	1	1	inhibit	L	3746	0.636	0.94715
1027	7001	2	2	2	induce,suppress	L	173252,173253	0.881	0.974
1027	7018	1	1	1	induce	L	174072	0.741	0.95708
1027	7042	1	1	1	mediate	L	3748	0.551	0.93927
1027	7157	2	3	3	elevate,influence	L	180047,3750	0.741	0.95708
1027	7190	1	1	2	induce	L	3753	0.607	0.94311
1027	7249	4	4	4	degrade,lead to,mediate,regulate	L,P	184122,184123,184124,184125	0.887	0.97517
1027	7422	3	3	5	downregulate,induce,mediate	L	187925,187926,187927	0.772	0.95996
1027	7428	1	1	1	induce	L	188775	0.402	0.92788
1027	7514	3	3	3	bind,depend on,interact	L,P	190770,190771,3754	0.927	0.9797
1027	8451	2	2	4	cause,increase	L	200357,200358	0.577	0.94014
1027	8453	1	1	1	stimulate	L	200418	0.539	0.93769
1027	8454	3	3	3	depend on,mediate,stimulate	L	200454,200456,3757	0.901	0.97694
1027	8661	1	1	1	bind	P	204087	0.057	0.90374
1027	9149	1	1	1	phosphorylate	P	210572	0.864	0.97117
1027	9444	1	1	1	affect	L	215939	0.715	0.95531
1027	9475	1	1	2	inhibit	L	3778	0.869	0.97254
1027	9495	1	1	1	increase	L	216778	0.645	0.94802
10270	10270	1	1	1	bind	P	3781	0.352	0.92463
10270	26292	3	3	4	bind,interact	L,P	3784,54561,54562	0.94	0.98088
10270	55137	2	2	6	interact	L	128500,3786	0.909	0.97728
10272	10272	1	1	1	bind	P	3791	0.092	0.90639
10273	10611	2	2	2	bind,interact	L,P	3800,3801	0.131	0.90932
10274	10274	1	1	1	depend on	L	3806	0.542	0.93764
10274	10735	1	1	1	interact	L	8461	0.591	0.94204
10274	10991	2	2	2	antagonize,mediate	L	10410,10412	0.703	0.95356
10277	63891	1	1	1	influence	L	3819	0.77	0.95965
10278	27319	1	1	1	increase	L	57727	0.067	0.90509
10278	51738	1	1	1	affect	L	120907	0.742	0.95723
10278	57822	1	1	1	inhibit	L	140629	0.415	0.92863
1028	10984	1	1	1	downregulate	L	10258	0.975	0.98736
1028	114822	1	1	1	downregulate	L	13429	0.771	0.9598
1028	1285	1	1	1	downregulate	L	16104	0.928	0.97987
1028	1286	1	1	1	downregulate	L	16116	0.826	0.96686
1028	1287	1	1	1	downregulate	L	16120	0.929	0.98028
1028	2303	1	1	1	downregulate	L	46330	0.941	0.98103
1028	3481	1	1	8	lead to	L	3860	0.493	0.93461
1028	7157	1	1	1	suppress	L	3863	0.371	0.92593
1028	7827	1	1	1	downregulate	L	192977	0.953	0.98327
10282	10652	2	2	27	form a complex,interact	L,P	7686,7687	0.874	0.97299
10282	27095	1	1	1	interact	L	57186	0.726	0.9563
10282	51272	2	2	2	affect,coimmunoprecipitate	L,P	118975,118976	0.652	0.94888
10282	90196	1	1	1	bind	P	208710	0.652	0.94888
10284	285440	1	1	1	interact	L	3872	0.742	0.95723
10285	57819	6	7	7	attach,because of,bind,colocalize,interact	L,P	140579,140580,3877,3878,3879,3880	0.964	0.98469
10287	10287	1	1	1	inhibit	L	3895	0.082	0.90586
10287	10755	5	6	26	bind,coimmunoprecipitate,form a complex,interact	L,P	3897,8641,8642,8643,8644	0.951	0.98291
10287	11075	1	1	1	bind	P	3898	0.531	0.93699
10287	149420	2	2	2	depend on,phosphorylate	L,P	21210,3900	0.975	0.98736
10287	54810	1	1	1	interact	L	127892	0.847	0.9691
10287	64414	1	1	1	inhibit	L	157768	0.125	0.90847
10288	10859	1	2	5	bind	P	9651	0.85	0.96954
1029	10018	2	2	2	induce,mediate	L	3930,3931	0.883	0.97471
1029	10040	1	1	1	bind	P	812	0.816	0.96645
1029	10043	1	1	2	bind	P	835	0.351	0.92464
1029	1029	15	50	74	abolish,abrogate,affect,arrest,coprecipitate,depend on,disrupt,generate,inactivate,induce,influence,inhibit,regulate,repress,suppress	L,P	3984,3985,3989,3991,4001,4005,4006,4012,4015,4018,4019,4020,4032,4034,4042	0.895	0.97644
1029	10360	1	1	1	interact	L	4050	0.456	0.93142
1029	10419	1	1	1	bind	P	5664	0.601	0.94263
1029	10524	7	8	9	activate,affect,coimmunoprecipitate,induce,interact,modulate,suppress	L,P	4051,4052,4053,4054,4055,6714,6716	0.937	0.98113
1029	10564	2	2	5	activate,affect	L	7139,7140	0.78	0.96092
1029	10565	1	1	1	activate	L	7156	0.631	0.94667
1029	10664	2	2	3	activate,regulate	L	7976,7977	0.251	0.91758
1029	10857	1	1	1	activate	L	4059	0.188	0.9134
1029	1111	2	2	2	induce,upregulate	L	10871,4061	0.578	0.94012
1029	1119	1	1	2	interact	L	4064	0.733	0.95659
1029	11200	1	1	1	upregulate	L	12105	0.76	0.95857
1029	116985	1	1	1	depend on	L	13762	0.909	0.97728
1029	128408	1	1	1	bind	P	16049	0.615	0.94404
1029	1378	1	1	1	bind	P	4068	0.58	0.94008
1029	1445	1	1	1	increase	L	19871	0.644	0.94771
1029	1487	2	3	3	cause,interact	L	4069,4070	0.803	0.96482
1029	1488	2	2	2	coimmunoprecipitate,interact	L,P	4071,4073	0.722	0.95572
1029	1593	2	3	3	activate,induce	L	23304,4075	0.791	0.9627
1029	1678	1	1	1	induce	L	25375	0.268	0.91957
1029	1719	1	1	2	increase	L	4078	0.755	0.95836
1029	1869	18	43	98	activate,arrest,bind,degrade,depend on,induce,inhibit,interact,lead to,mediate,modulate,regulate,repress,suppress,upregulate	L,P	28805,28807,28810,28811,28814,28818,4080,4081,4084,4085,4088,4089,4090,4093,4094,4096,4097,4099	0.95	0.98273
1029	1870	1	1	1	regulate	L	29275	0.14	0.91068
1029	1871	5	5	5	affect,bind,mediate,repress,upregulate	L,P	29334,29335,29336,29337,4101	0.952	0.98281
1029	1874	1	1	1	depend on	L	4102	0.69	0.95357
1029	1875	1	1	1	depend on	L	4104	0.035	0.90162
1029	1877	5	6	11	affect,bind,form a complex,interact	L,P	29556,29558,4106,4108,4109	0.926	0.97953
1029	1912	1	1	1	regulate	L	30473	0.694	0.95362
1029	1956	1	1	1	upregulate	L	4111	0.677	0.95095
1029	1995	1	1	1	elevate	L	34236	0.581	0.94007
1029	200576	2	4	5	activate,regulate	L	4114,4116	0.639	0.94733
1029	2033	1	1	1	modulate	L	35092	0.695	0.9536
1029	2064	2	2	2	accelerate,downregulate	L	37143,4117	0.929	0.98028
1029	2091	1	1	1	colocalize	P	39898	0.429	0.93028
1029	2113	4	6	9	activate,induce,modulate,regulate	L	40062,40064,40065,40066	0.824	0.96691
1029	2114	3	3	6	bind,depend on,induce	L,P	40264,40265,4120	0.672	0.95092
1029	2137	1	1	1	increase	L	4121	0.767	0.95923
1029	2185	2	2	2	bind,mediate	L,P	41957,41958	0.66	0.94952
1029	2272	1	1	1	interact	L	44559	0.936	0.98098
1029	23163	1	1	2	disrupt	L	47352	0.564	0.93945
1029	23413	3	3	3	bind,immunoprecipitate,interact	L,P	4125,48305,48306	0.805	0.96514
1029	23492	1	2	2	repress	L	48690	0.923	0.97924
1029	2357	5	5	10	activate,increase,induce,regulate,stimulate	L	49530,49531,49532,49533,49535	0.667	0.95037
1029	26088	2	2	2	bind	P	4131,53845	0.615	0.94404
1029	27113	1	1	1	lead to	L	4140	0.875	0.9729
1029	27128	1	1	1	induce	L	57282	0.687	0.95303
1029	27130	1	1	1	cooperate	L	57284	0.593	0.94202
1029	27236	2	2	4	inhibit,interact	L	57477,57478	0.749	0.95771
1029	285193	2	2	2	depend on,promote	L	4142,60058	0.911	0.97717
1029	28964	1	2	2	depend on	L	61354	0.855	0.96955
1029	29072	4	5	13	induce,inhibit,regulate,repress	L	4145,4146,4147,4148	0.91	0.97723
1029	29843	1	1	1	inhibit	L	4150	0.079	0.90593
1029	3014	2	2	2	induce,upregulate	L	4151,64365	0.818	0.96656
1029	3162	1	1	1	induce	L	66854	0.7	0.95349
1029	3205	1	2	2	depend on	L	67700	0.913	0.97768
1029	3265	4	5	5	inactivate,increase,induce,react	L	4160,4162,69079,69080	0.771	0.9598
1029	3312	4	4	7	affect,interact,modulate,phosphorylate	L,P	4163,4167,4168,4169	0.965	0.98455
1029	3320	3	4	4	block,depend on,interact	L	4171,70999,71000	0.668	0.95034
1029	3397	2	3	4	inhibit,repress	L	72898,72899	0.893	0.97657
1029	3569	1	1	1	influence	L	80018	0.507	0.93488
1029	3586	1	1	1	influence	L	81657	0.482	0.93401
1029	3606	2	2	2	induce,mediate	L	83194,83195	0.809	0.96537
1029	3643	6	8	16	activate,coimmunoprecipitate,coprecipitate,form a complex,interact,stimulate	L,P	4177,4178,4179,83957,83958,83959	0.944	0.98203
1029	3725	2	2	3	depend on,repress	L	86382,86383	0.921	0.97896
1029	3845	1	1	1	interact	L	89570	0.874	0.97292
1029	4049	4	4	5	bind,cause,interact	L,P	4188,95215,95216,95217	0.771	0.9598
1029	4089	1	1	1	promote	L	96598	0.243	0.91716
1029	4149	1	1	1	form a complex	P	4192	0.075	0.90558
1029	4193	31	77	354	abrogate,affect,antagonize,bind,block,cause,coimmunoprecipitate,colocalize,coprecipitate,degrade,depend on,disrupt,form a complex,inactivate,increase,induce,inhibit,interact,lead to,mediate,modulate,promote,regulate	L,P	4193,4194,4195,4197,4198,4199,4201,4202,4204,4205,4206,4208,4209,4210,4211,4213,4214,4215,4218,4220,4223,4224,98526,98529,98531,98532,98533,98536,98538,98539,98540	0.976	0.98783
1029	4194	12	12	23	abrogate,affect,bind,cause,colocalize,degrade,form a complex,inhibit,interact,regulate	L,P	4233,4234,4235,4237,4239,4240,4241,99052,99054,99056,99057,99058	0.85	0.96954
1029	4286	4	4	6	activate,bind,inactivate,regulate	L,P	101164,101165,101168,4247	0.868	0.97259
1029	4292	1	1	1	inactivate	L	101448	0.018	0.90066
1029	4314	1	1	1	suppress	L	4253	0.675	0.95084
1029	4609	22	25	49	activate,affect,bind,block,coimmunoprecipitate,colocalize,control,coprecipitate,downregulate,elicit,form a complex,immunoprecipitate,induce,influence,inhibit,interact,regulate,repress,stimulate,synergize	L,P	105246,105247,105248,105251,105252,105253,105254,105256,105257,105258,4256,4257,4259,4260,4261,4262,4264,4265,4266,4267,4270,4272	0.956	0.98324
1029	4613	1	1	1	repress	L	4275	0.832	0.96745
1029	4615	1	1	1	depend on	L	4276	0.277	0.92001
1029	4654	1	1	2	increase	L	4278	0.274	0.91994
1029	4864	1	1	1	suppress	L	4286	0.905	0.97732
1029	4869	22	26	52	antagonize,attenuate,bind,block,cause,colocalize,control,coprecipitate,disrupt,induce,inhibit,interact,mediate,modulate,promote,regulate	L,P	112748,112750,112751,112752,112753,112755,112756,112760,112761,112762,112764,112765,112767,4288,4289,4290,4291,4293,4294,4295,4297,4298	0.965	0.98455
1029	4878	1	1	1	increase	L	112866	0.056	0.90361
1029	4952	1	1	1	inhibit	L	114735	0.822	0.96699
1029	5071	2	2	3	inhibit,limit	L	4305,4306	0.644	0.94771
1029	50807	6	6	6	affect,depend on,interact,modulate,regulate	L	117020,117022,117023,117024,117025,4307	0.925	0.97934
1029	5104	1	1	1	determine	L	117694	0.534	0.9372
1029	5111	9	17	38	abolish,antagonize,bind,disrupt,increase,inhibit,interact,lead to,mediate	L,P	4309,4310,4311,4312,4314,4315,4316,4317,4318	0.955	0.98336
1029	5132	1	1	1	bind	P	119188	0.088	0.90607
1029	51513	1	1	3	induce	L	120211	0.933	0.98051
1029	5338	5	8	14	activate,bind,mediate,regulate,stimulate	L,P	4322,4324,4325,4326,4327	0.757	0.95847
1029	5347	1	1	1	repress	L	4330	0.764	0.95913
1029	5371	2	3	3	increase,induce	L	124600,124601	0.947	0.98252
1029	54808	2	2	2	induce,regulate	L	4333,4334	0.416	0.92861
1029	55837	1	1	1	repress	L	130462	0.414	0.92864
1029	5599	1	1	1	affect	L	4339	0.45	0.93104
1029	5601	1	1	1	upregulate	L	4340	0.796	0.96274
1029	5609	1	1	1	induce	L	133864	0.202	0.91455
1029	5610	1	1	1	disrupt	L	4341	0.56	0.93956
1029	57026	1	1	1	methylate	P	136220	0.007	0.90032
1029	57152	1	1	1	interact	L	4343	0.784	0.96117
1029	5741	1	1	1	stimulate	L	4344	0.208	0.91503
1029	57862	1	2	2	affect	L	4346	0.94	0.98088
1029	5829	2	3	6	affect,regulate	L	4350,4353	0.694	0.95362
1029	5862	1	1	1	bind	P	4354	0.563	0.9395
1029	5884	1	1	1	upregulate	L	143703	0.546	0.93801
1029	5894	1	1	2	mediate	L	4356	0.519	0.93589
1029	5898	2	2	11	interact,synergistic action	L	144716,144719	0.747	0.95742
1029	5933	4	5	5	abrogate,arrest,inhibit,lead to	L	145570,4358,4361,4362	0.701	0.95364
1029	5970	6	15	25	depend on,induce,inhibit,mediate,regulate,repress	L	147309,4384,4385,4386,4387,4388	0.964	0.98469
1029	6233	2	2	2	affect,depend on	L	151400,4399	0.611	0.94331
1029	6279	1	1	1	bind	P	153281	0.36	0.92521
1029	6347	1	1	1	suppress	L	4401	0.54	0.93766
1029	63891	2	3	4	bind,inhibit	L,P	4402,4404	0.938	0.98106
1029	64411	1	1	7	regulate	L	157764	0.43	0.93027
1029	6469	1	1	1	regulate	L	158662	0.268	0.91957
1029	6493	1	1	1	affect	L	159595	0.442	0.93059
1029	6598	1	1	2	activate	L	162668	0.752	0.95777
1029	6648	2	3	5	depend on,suppress	L	163335,4409	0.389	0.92733
1029	6714	1	1	1	activate	L	164998	0.154	0.91115
1029	6880	2	3	6	inhibit,regulate	L	4417,4419	0.747	0.95742
1029	6886	2	2	2	downregulate,regulate	L	171583,171584	0.983	0.99029
1029	6900	1	1	1	bind	P	171807	0.063	0.90436
1029	6905	2	3	3	induce,regulate	L	171862,171863	0.811	0.96567
1029	6916	1	1	1	regulate	L	172362	0.438	0.93036
1029	6929	1	1	1	induce	L	172565	0.294	0.9213
1029	7020	1	1	2	depend on	L	174200	0.253	0.9178
1029	7023	1	1	1	interact	L	174372	0.628	0.94606
1029	7038	3	4	28	bind,depend on,regulate	L,P	174845,4425,4427	0.78	0.96092
1029	7124	2	2	2	enhance,repress	L	4430,4431	0.695	0.9536
1029	7157	36	94	293	activate,affect,antagonize,arrest,bind,block,cause,control,degrade,depend on,disrupt,enhance,form a complex,inactivate,increase,induce,influence,inhibit,interact,lead to,mediate,modulate,promote,regulate,repress,signal,suppress,synergize,trigger,upregulate	L,P	180061,180063,180073,180074,180075,180078,180081,180082,180089,4435,4436,4437,4438,4441,4442,4443,4448,4449,4450,4451,4453,4455,4456,4457,4459,4460,4461,4462,4465,4466,4468,4470,4475,4478,4479,4481	0.968	0.98557
1029	7294	1	1	1	stimulate	L	184991	0.468	0.93226
1029	7301	1	2	2	suppress	L	185662	0.264	0.91908
1029	7329	1	1	1	interact	L	4484	0.838	0.96836
1029	7341	2	2	10	mediate,promote	L	4485,4486	0.878	0.97352
1029	7528	1	1	1	regulate	L	191247	0.136	0.90993
1029	7832	1	1	1	upregulate	L	4492	0.898	0.97668
1029	7841	2	2	2	abrogate,bind	L,P	193029,193030	0.686	0.95304
1029	7864	1	1	1	suppress	L	4495	0.315	0.92204
1029	8205	1	1	1	induce	L	196840	0.007	0.90032
1029	8243	1	1	1	upregulate	L	197116	0.686	0.95304
1029	84456	1	1	1	increase	L	200311	0.499	0.9347
1029	84687	2	2	2	coimmunoprecipitate,interact	L,P	200851,4500	0.761	0.95853
1029	8625	1	1	1	inactivate	L	203425	0.176	0.91261
1029	8853	1	1	1	interact	L	207081	0.841	0.96862
1029	8925	1	1	1	bind	P	4510	0.332	0.92391
1029	9261	2	2	5	interact,phosphorylate	L,P	213355,213356	0.927	0.9797
1029	9265	2	2	3	activate,mediate	L	213384,213385	0.735	0.9567
1029	9266	5	5	9	activate,bind,interact,regulate,stimulate	L,P	213397,213398,213400,213402,213403	0.907	0.97739
1029	9267	5	9	12	activate,bind,induce,interact	L,P	213443,213444,213446,213447,4514	0.872	0.97299
1029	9595	1	1	1	activate	L	218444	0.546	0.93801
1029	9734	2	2	2	induce,regulate	L	220303,4519	0.444	0.93085
10291	10946	3	5	13	bind,interact	L,P	10179,10180,4528	0.922	0.97889
10294	23746	2	2	2	interact	L	4533,50270	0.896	0.97681
10296	23539	1	1	1	interact	L	4538	0.444	0.93085
10298	10298	1	1	1	interact	L	4546	0.077	0.90569
10298	121504	1	1	2	phosphorylate	P	4548	0.768	0.9592
103	103	2	2	2	generate,interact	L	4578,4579	0.406	0.92842
103	104	2	2	2	bind,lead to	L,P	4581,4584	0.613	0.94329
103	105	1	1	1	form a complex	P	6457	0.672	0.95092
103	10763	1	1	1	regulate	L	8761	0.419	0.92916
103	1523	1	1	1	bind	P	21851	0.358	0.92498
103	2891	1	1	1	lead to	L	61154	0.437	0.9304
103	5610	1	1	1	suppress	L	133961	0.256	0.91819
103	7341	2	2	3	colocalize,inhibit	L,P	186311,4596	0.753	0.95809
103	7514	1	1	24	mediate	L	190772	0.623	0.94537
1030	4609	1	1	1	control	L	105259	0.243	0.91716
1030	4803	1	1	1	induce	L	110167	0.839	0.96832
1030	5111	1	1	1	phosphorylate	P	4607	0.48	0.93345
1030	6909	1	1	1	regulate	L	172260	0.509	0.93513
1030	7157	1	1	1	regulate	L	180091	0.104	0.9069
10302	10302	1	1	1	coimmunoprecipitate	P	4609	0.508	0.935
1031	1032	1	1	1	synergize	P	4673	0.915	0.97848
1031	8900	1	1	1	downregulate	L	4636	0.939	0.98098
10313	23621	1	1	1	colocalize	P	49889	0.222	0.91571
10316	10874	3	5	8	activate,bind,interact	L,P	9701,9702,9704	0.918	0.9787
1032	4487	1	1	1	mediate	L	103636	0.739	0.95677
1032	6940	1	1	1	downregulate	L	172795	0.817	0.96642
1032	7001	1	1	1	activate	L	173256	0.798	0.9632
1032	7482	1	1	1	suppress	L	4674	0.36	0.92521
1032	8900	1	1	1	downregulate	L	4675	0.649	0.94813
10320	10320	4	4	4	bind,influence,lead to,mediate	L,P	4679,4681,4682,4683	0.557	0.93963
10320	10365	1	1	1	bind	P	4839	0.644	0.94771
10320	10460	1	1	1	interact	L	6077	0.873	0.97295
10320	10855	1	1	1	influence	L	4685	0.576	0.94018
10320	22806	4	4	4	affect,bind,colocalize,increase	L,P	44893,44894,44898,4690	0.867	0.97262
10320	22807	2	2	2	activate,limit	L	44908,4692	0.673	0.95089
10320	23309	1	1	1	interact	L	4695	0.832	0.96745
10320	25942	3	3	3	disrupt,interact	L	4698,4699,53252	0.884	0.97489
10320	55278	1	1	2	bind	P	129084	0.016	0.90055
10327	10327	2	2	2	influence,inhibit	L	4738,4739	0.091	0.90628
10333	81793	1	1	1	because of	L	196310	0.022	0.90076
10360	10360	1	1	1	form a complex	P	4832	0.081	0.90589
10362	10362	1	1	4	react	L	4834	0.573	0.9395
10362	24137	1	1	1	interact	L	4835	0.965	0.98455
10365	10365	1	2	2	lead to	L	4842	0.257	0.91832
10365	10524	2	2	2	bind,inhibit	L,P	4845,4846	0.542	0.93764
10365	11059	8	9	14	bind,cause,control,degrade,depend on,induce,mediate,suppress	L,P	10625,10626,10627,10628,10629,10631,4848,4849	0.92	0.97905
10365	23564	1	1	1	upregulate	L	4863	0.683	0.95225
10365	54808	2	2	2	inhibit,stimulate	L	4874,4875	0.725	0.95615
10365	93649	1	1	1	abrogate	L	4902	0.66	0.94952
10369	10369	3	3	3	interact,promote,regulate	L	4909,4910,4911	0.807	0.96527
10369	23433	1	1	1	interact	L	48396	0.532	0.93724
10369	29113	1	1	1	coimmunoprecipitate	P	4923	0.468	0.93226
10369	57120	1	1	1	coimmunoprecipitate	P	136450	0.804	0.9648
10369	613260	1	1	1	react	L	4924	0.5	0.93485
10370	10370	1	1	1	depend on	L	4928	0.493	0.93461
10370	10611	1	1	2	bind	P	4929	0.814	0.96612
10370	114822	1	1	1	downregulate	L	13430	0.914	0.97808
10370	29072	5	6	10	bind,enhance,induce,inhibit,regulate	L,P	4936,4937,4938,4939,61886	0.877	0.97337
10370	51430	3	3	3	affect,bind,interact	L,P	119718,4941,4942	0.843	0.96854
10371	10371	1	1	2	regulate	L	4967	0.235	0.91696
10371	10376	1	1	1	affect	L	4969	0.888	0.97514
10371	10512	3	3	6	antagonize,bind,block	L,P	4972,6598,6599	0.791	0.9627
10371	10611	1	1	1	regulate	L	4974	0.79	0.96253
10371	29984	3	3	4	block,induce,regulate	L	4986,64107,64108	0.82	0.96684
10371	54361	2	2	3	induce,upregulate	L	125646,125647	0.919	0.97888
10371	55558	1	1	1	mediate	L	129748	0.085	0.90596
10371	80031	1	1	1	bind	P	5029	0.511	0.93509
10371	84565	1	1	1	trigger	L	5031	0.621	0.94544
10376	10376	3	3	4	enhance,lead to,suppress	L	5042,5043,5045	0.839	0.96832
10376	10565	1	1	1	colocalize	P	7159	0.091	0.90628
10376	26973	1	1	1	interact	L	56525	0.801	0.96403
10379	10379	2	2	2	affect,bind	L,P	5065,5066	0.36	0.92521
10379	10524	2	2	2	abrogate,activate	L	6717,6718	0.75	0.95785
10379	54808	1	1	1	cause	L	127397	0.633	0.94692
1038	1039	1	1	1	interact	L	5118	0.79	0.96253
1038	1111	1	1	1	sensitize	L	5094	0.294	0.9213
1038	1215	1	1	1	mediate	L	5095	0.574	0.93964
1038	388007	1	1	1	block	L	90566	0.471	0.93267
1038	60496	1	1	1	interact	L	5100	0.777	0.96065
1038	63826	1	1	1	promote	L	155882	0.712	0.95502
1038	6863	4	4	4	affect,disrupt,regulate,upregulate	L	170872,170875,5101,5102	0.982	0.98979
1038	7465	3	3	5	mediate,phosphorylate,regulate	L,P	5105,5106,5107	0.968	0.98557
1038	8870	1	1	1	interact	L	207355	0.736	0.95667
10388	50511	2	2	4	immunoprecipitate,interact	L,P	5113,5114	0.978	0.9876
1039	1039	1	1	1	react	L	5119	0.295	0.92129
1039	3133	1	1	6	interact	L	5125	0.49	0.93467
1039	4149	1	1	1	interact	L	5128	0.784	0.96117
1039	4609	10	11	22	attenuate,bind,coimmunoprecipitate,down-regulate,inhibit,interact,react,repress	L,P	105263,105264,5131,5132,5133,5134,5135,5136,5137,5138	0.975	0.98736
1039	5585	1	1	1	phosphorylate	P	130477	0.943	0.98187
1039	6863	7	7	7	abolish,affect,control,disrupt,increase,regulate,upregulate	L	170876,170877,170878,170879,170880,5140,5141	0.983	0.99029
1039	7465	5	5	13	depend on,inhibit,phosphorylate,regulate,suppress	L,P	189954,5143,5144,5145,5146	0.953	0.98327
10392	64127	5	5	6	activate,bind,interact	L,P	157058,157059,5168,5169,5171	0.764	0.95913
10392	84674	5	5	6	disrupt,influence,interact,suppress	L	200792,200793,200794,5195,5196	0.859	0.97093
10393	51529	1	1	1	interact	L	120237	0.951	0.98291
10397	122402	1	1	1	enhance	L	14715	0.176	0.91261
10397	23411	1	1	1	influence	L	48194	0.953	0.98327
10398	10398	1	1	4	phosphorylate	P	5245	0.538	0.93745
10398	389031	2	2	4	disrupt,phosphorylate	L,P	5247,90690	0.825	0.96688
10399	10399	1	1	2	interact	L	5264	0.527	0.9366
10399	10894	1	1	1	interact	L	9774	0.791	0.9627
10399	22927	3	4	11	bind,interact	L,P	45793,5286,5287	0.896	0.97681
10399	28915	1	1	9	bind	P	61166	0.679	0.95121
10399	65108	1	1	1	bind	P	160495	0.352	0.92463
10399	84676	6	6	11	bind,colocalize,form a complex,interact	L,P	200802,200803,200804,200805,5400,5401	0.933	0.98051
104	104	1	1	1	lead to	L	5409	0.24	0.91708
104	142679	1	1	2	interact	L	5415	0.897	0.97674
104	27173	5	5	8	depend on,interact,phosphorylate,promote,suppress	L,P	5418,5419,5421,57387,57388	0.658	0.94891
104	5604	12	16	57	bind,coimmunoprecipitate,colocalize,coprecipitate,depend on,interact,mediate,phosphorylate,promote,suppress	L,P	133237,133239,133240,133241,133243,133244,5426,5427,5429,5430,5432,5435	0.976	0.98783
10401	10401	3	3	4	affect,bind,inhibit	L,P	5440,5441,5443	0.097	0.9066
10401	10499	4	4	6	inhibit,interact,modulate	L	5444,5445,5446,6426	0.961	0.98376
10401	11315	1	1	1	bind	P	12919	0.63	0.94621
10401	51588	1	1	1	interact	L	5478	0.78	0.96092
10401	84676	1	1	1	repress	L	5507	0.705	0.95369
10403	10403	2	2	2	depend on,inhibit	L	5510,5511	0.206	0.91506
10403	54808	1	1	1	interact	L	5520	0.516	0.93548
10403	79682	1	1	1	interact	L	193911	0.677	0.95095
10403	89874	1	1	1	stimulate	L	5529	0.057	0.90374
10411	10411	1	1	1	regulate	L	5542	0.389	0.92733
10411	28954	2	2	2	mediate,regulate	L	5554,61227	0.488	0.93456
10411	57799	1	1	1	activate	L	5564	0.568	0.93949
10411	80218	1	1	2	generate	L	194486	0.704	0.9537
10413	10413	4	5	6	control,lead to,phosphorylate,regulate	L,P	5578,5580,5581,5582	0.611	0.94331
10413	140739	1	1	1	mediate	L	5586	0.764	0.95913
10413	219409	7	9	20	activate,bind,control,depend on,induce,mediate,regulate	L,P	42360,5588,5589,5591,5592,5593,5594	0.879	0.9737
10413	26234	2	2	2	mediate,regulate	L	5596,5597	0.795	0.96278
10413	51022	1	1	1	affect	L	117668	0.91	0.97723
10418	22915	2	2	4	bind	P	45309,5637	0.481	0.93358
10418	23621	1	1	1	inhibit	L	5639	0.683	0.95225
10418	27087	1	1	1	colocalize	P	5641	0.607	0.94311
10419	134353	1	1	1	interact	L	16724	0.735	0.9567
10419	25804	1	1	1	methylate	P	5672	0.183	0.91291
10419	54496	1	1	1	cause	L	5680	0.768	0.9592
10419	79084	1	1	1	bind	P	193491	0.846	0.96896
10420	11034	1	1	3	phosphorylate	P	5696	0.903	0.97701
10421	10421	1	1	1	bind	P	5697	0.455	0.93143
10421	51729	1	1	1	interact	L	120879	0.894	0.97654
10423	10423	1	1	1	affect	L	5704	0.947	0.98252
10423	23327	1	1	1	suppress	L	5706	0.75	0.95785
10423	780907	1	1	1	interact	L	192947	0.766	0.95924
10426	10844	5	5	11	bind,depend on,interact	L,P	5708,5709,9492,9494,9496	0.966	0.98497
10427	22872	1	1	1	interact	L	45116	0.846	0.96896
10427	90196	1	1	1	bind	P	208711	0.696	0.95359
1043	1043	1	1	1	limit	L	5711	0.233	0.91673
1043	1604	1	1	1	accelerate	L	23523	0.106	0.907
10431	10431	1	1	1	lead to	L	5718	0.218	0.9155
10431	10440	4	4	8	affect,interact,lead to	L	5721,5726,5727,5790	0.918	0.9787
10431	10452	1	1	1	coprecipitate	P	5936	0.502	0.93482
10431	10469	5	5	7	affect,bind,depend on,interact	L,P	5728,5730,5732,6205,6207	0.857	0.97024
10431	26517	2	2	2	interact	L	55173,5734	0.797	0.96288
10431	26519	1	1	1	interact	L	55184	0.565	0.93944
10431	56993	1	1	1	bind	P	5744	0.54	0.93766
10432	10432	1	1	2	regulate	L	5745	0.022	0.90076
10435	23433	1	1	1	bind	P	5751	0.745	0.95747
10438	10438	1	1	1	phosphorylate	P	5754	0.311	0.92174
1044	1045	8	8	9	affect,antagonize,bind,down-regulate,enhance,induce,inhibit,interact	L,P	5769,5770,5826,5827,5828,5829,5830,5831	0.799	0.96337
1044	3211	2	2	3	depend on,mediate	L	5771,67875	0.95	0.98273
1044	5111	1	1	1	induce	L	5774	0.911	0.97717
1044	51176	9	9	12	bind,coimmunoprecipitate,interact,promote,synergistic interaction,synergize	L,P	118659,118660,118661,118662,5776,5778,5779,5780,5781	0.945	0.98267
1044	54361	1	1	1	induce	L	125648	0.87	0.9729
1044	5698	1	1	1	induce	L	5782	0.284	0.92033
1044	6657	2	2	4	interact	L	163567,5787	0.939	0.98098
1044	6662	1	1	1	interact	L	163692	0.842	0.96858
1044	7124	1	1	1	induce	L	176942	0.699	0.95353
1044	7157	2	2	2	inhibit,modulate	L	180098,180099	0.611	0.94331
1044	89780	1	1	1	regulate	L	208341	0.468	0.93226
10440	10469	2	2	2	affect,interact	L	5796,6211	0.852	0.96951
10440	55107	1	1	1	catalyze	P	5797	0.564	0.93945
10445	54984	2	2	7	colocalize,interact	L,P	128059,5809	0.976	0.98783
1045	10170	4	4	5	activate,cause,induce,regulate	L	5821,5822,5823,5824	0.883	0.97471
1045	10365	1	1	2	regulate	L	5825	0.914	0.97808
1045	1045	2	2	2	generate,regulate	L	5835,5837	0.454	0.93114
1045	1046	1	1	1	synergize	P	5842	0.782	0.96089
1045	1523	1	1	1	enhance	L	21852	0.63	0.94621
1045	158835	3	3	3	bind,interact	L,P	23255,23256,5843	0.905	0.97732
1045	1839	1	1	1	regulate	L	5844	0.726	0.9563
1045	2641	1	1	1	regulate	L	5846	0.679	0.95121
1045	2984	1	1	1	regulate	L	5847	0.047	0.90262
1045	3205	1	1	1	increase	L	5848	0.482	0.93401
1045	3938	2	2	2	interact,regulate	L	5849,5850	0.654	0.94898
1045	4211	1	1	1	increase	L	5851	0.322	0.92223
1045	4583	2	3	3	activate,induce	L	5852,5854	0.82	0.96684
1045	4603	1	1	1	interact	L	105097	0.8	0.96389
1045	5045	1	1	1	regulate	L	5856	0.545	0.93787
1045	54576	1	1	1	regulate	L	5857	0.618	0.94501
1045	5460	1	1	1	repress	L	126744	0.897	0.97674
1045	5728	1	1	1	regulate	L	137092	0.468	0.93226
1045	5743	3	4	4	down-regulate,mediate,suppress	L	5860,5862,5863	0.863	0.97121
1045	5891	6	10	15	activate,bind,induce,interact,promote,regulate	L,P	144188,5864,5865,5866,5867,5868	0.913	0.97768
1045	6476	3	3	3	bind,regulate	L,P	159254,5869,5870	0.656	0.94895
1045	6662	4	4	7	inhibit,mediate,regulate,repress	L	163693,163694,163695,163696	0.899	0.97682
1045	7514	1	1	1	lead to	L	190778	0.351	0.92464
1045	9075	2	2	2	activate,mediate	L	5875,5876	0.409	0.9284
1045	9314	1	1	1	bind	P	5877	0.861	0.97127
1045	9843	3	3	3	induce,lead to,regulate	L	5878,5879,5880	0.932	0.98031
10451	10451	3	3	3	lead to,promote,suppress	L	5882,5884,5888	0.649	0.94813
10451	51206	1	1	1	activate	L	118803	0.296	0.92128
10452	10469	1	1	1	coprecipitate	P	6212	0.965	0.98455
10452	197021	1	1	1	affect	L	33619	0.575	0.94006
10452	25813	1	1	1	influence	L	52882	0.642	0.94729
10452	54543	3	3	3	affect,influence,interact	L	126537,126539,126540	0.611	0.94331
10452	56993	3	3	3	affect,form a complex,influence	L,P	136141,136149,5943	0.82	0.96684
10454	10454	1	2	2	affect	L	5951	0.518	0.93574
10454	10758	1	1	1	interact	L	8708	0.937	0.98113
10454	23118	1	1	1	coimmunoprecipitate	P	5972	0.828	0.96683
10454	51311	1	1	1	lead to	L	119147	0.722	0.95572
10458	497659	1	1	1	bind	P	114870	0.639	0.94733
10458	50944	1	1	1	interact	L	6038	0.795	0.96278
10458	51296	1	1	1	modulate	L	119056	0.877	0.97337
10458	83715	1	1	2	regulate	L	6048	0.555	0.93964
10459	10459	1	1	1	interact	L	6055	0.197	0.9143
10459	51455	6	8	18	affect,bind,form a complex,interact	L,P	119781,119785,119786,6058,6059,6060	0.974	0.98627
1046	3214	1	1	1	enhance	L	6075	0.419	0.92916
10461	10461	1	1	1	induce	L	6086	0.117	0.90772
10461	164045	1	1	1	depend on	L	24573	0.636	0.94715
10461	23530	1	1	1	increase	L	6091	0.139	0.91043
10461	51455	1	1	2	react	L	119787	0.704	0.9537
10462	10462	1	1	1	interact	L	6121	0.346	0.92444
10462	113452	1	1	1	affect	L	13133	0.833	0.96742
10466	25839	1	1	3	interact	L	6132	0.815	0.9663
10466	57511	3	3	3	immunoprecipitate,interact	L,P	139193,139194,6134	0.891	0.97623
10466	84342	2	2	2	depend on,interact	L	200200,6135	0.898	0.97668
10466	91949	1	1	2	interact	L	6136	0.736	0.95667
10468	10468	1	1	1	antagonize	L	6142	0.309	0.92148
10468	10855	1	1	2	activate	L	6149	0.451	0.93103
10468	23493	1	1	1	induce	L	48691	0.826	0.96686
10468	27019	2	2	2	affect,elevate	L	6170,6171	0.749	0.95771
10469	10469	1	1	1	inhibit	L	6215	0.277	0.92001
1047	2515	1	1	1	interact	L	51365	0.866	0.97224
1047	9734	1	1	1	regulate	L	220305	0.726	0.9563
1048	1088	2	2	2	bind,react	L,P	6262,9727	0.884	0.97489
10482	11269	1	2	2	suppress	L	6268	0.468	0.93226
10482	29107	4	4	4	cause,interact,promote	L	62309,62310,62311,6272	0.845	0.96902
10482	55599	1	1	1	mediate	L	6278	0.775	0.96038
10488	10488	1	1	1	lead to	L	6285	0.382	0.92644
10488	23588	2	2	2	interact,lead to	L	49755,49756	0.632	0.9468
10488	60312	1	1	1	regulate	L	6294	0.812	0.96582
10490	10652	1	1	1	interact	L	7688	0.872	0.97299
10491	64175	1	1	1	form a complex	P	157293	0.347	0.92443
10492	10492	2	2	2	bind,coprecipitate	P	6310,6311	0.572	0.93951
10497	22999	3	3	7	bind,interact	L,P	46218,6332,6333	0.961	0.98376
10497	23025	1	1	1	bind	P	46300	0.555	0.93964
10498	10498	2	2	2	abrogate,interact	L	6344,6345	0.639	0.94733
10498	10919	4	4	6	cooperate,synergistic cooperation,synergize	L,P	6352,6353,9946,9947	0.947	0.98252
10498	121504	1	1	1	methylate	P	6355	0.756	0.9585
10498	26986	1	1	1	methylate	P	6375	0.235	0.91696
10499	10894	1	1	1	stimulate	L	6428	0.146	0.91116
10499	23054	1	1	1	interact	L	6439	0.849	0.96941
105	4306	1	1	1	signal	L	6461	0.005	0.90022
1050	1051	2	2	5	affect,bind	L,P	6464,6465	0.79	0.96253
1050	1052	1	1	1	affect	L	6466	0.794	0.96266
1050	1440	1	1	1	activate	L	19600	0.524	0.93652
1050	1831	1	1	1	inhibit	L	28066	0.502	0.93482
1050	2242	1	2	3	activate	L	42957	0.729	0.95654
1050	3265	1	1	1	increase	L	6468	0.783	0.96085
1050	4088	1	1	1	inhibit	L	96197	0.63	0.94621
1050	4609	1	1	1	repress	L	105265	0.696	0.95359
1050	5468	2	2	2	control,induce	L	6471,6472	0.673	0.95089
1050	6347	1	1	1	increase	L	6473	0.762	0.95883
1050	6517	2	2	2	regulate,transactivate	L	6474,6475	0.824	0.96691
1050	9370	1	1	1	bind	P	6479	0.676	0.95097
10507	22915	1	1	2	inhibit	L	6493	0.295	0.92129
10507	23365	1	1	1	activate	L	6495	0.807	0.96527
10507	27289	1	1	1	bind	P	57535	0.248	0.91749
10509	10755	1	1	1	interact	L	6528	0.716	0.95529
1051	1051	6	7	10	activate,bind,block,depend on,down-regulate,generate	L,P	6529,6532,6533,6534,6535,6537	0.884	0.97489
1051	1052	1	1	1	induce	L	6541	0.368	0.92583
1051	1385	3	3	11	bind,interact,regulate	L,P	17332,6543,6544	0.899	0.97682
1051	1436	1	1	1	activate	L	6545	0.579	0.9401
1051	1649	4	4	5	bind,coprecipitate,immunoprecipitate,inhibit	L,P	24864,24865,24866,6546	0.932	0.98031
1051	2033	4	4	4	bind,induce,interact,lead to	L,P	35119,35120,35121,6547	0.881	0.974
1051	2118	1	1	1	bind	P	40384	0.715	0.95531
1051	2353	3	3	3	bind,cooperate,repress	L,P	48862,48863,6550	0.831	0.96748
1051	3240	1	1	1	block	L	6552	0.108	0.90712
1051	3297	9	9	23	activate,affect,because of,bind,depend on,inhibit,interact	L,P	6553,6555,6556,6557,69522,69524,69525,69526,69527	0.935	0.98106
1051	3311	1	1	1	repress	L	6558	0.685	0.95256
1051	3553	4	4	5	activate,enhance,induce,stimulate	L	76081,76082,76083,76085	0.774	0.96022
1051	3565	1	1	2	stimulate	L	78711	0.696	0.95359
1051	3569	9	13	18	activate,bind,down-regulate,increase,induce,promote,regulate	L,P	6561,6562,6563,6564,6565,80025,80026,80027,80028	0.957	0.98342
1051	3725	2	3	3	bind,cooperate	L,P	6570,86386	0.825	0.96688
1051	3866	2	2	2	bind,regulate	L,P	6571,6572	0.659	0.94889
1051	4088	4	4	4	block,inhibit,interact	L	6575,96198,96200,96201	0.845	0.96902
1051	4843	1	1	1	induce	L	6577	0.888	0.97514
1051	5106	1	1	1	bind	P	6578	0.154	0.91115
1051	5468	1	1	1	affect	L	127052	0.431	0.93037
1051	5594	1	1	1	phosphorylate	P	130981	0.628	0.94606
1051	5595	1	1	1	regulate	L	131398	0.61	0.94335
1051	5743	6	8	10	control,depend on,elevate,induce,mediate,regulate	L	138138,6579,6580,6581,6582,6583	0.978	0.9876
1051	5917	1	1	1	bind	P	145238	0.641	0.94732
1051	6347	1	1	1	promote	L	154551	0.642	0.94729
1051	6648	1	1	1	induce	L	6587	0.064	0.90448
1051	6688	5	5	8	increase,mediate,repress,stimulate,synergize	L,P	164363,164364,6589,6590,6591	0.888	0.97514
1051	6772	1	1	1	cause	L	168104	0.643	0.94727
1051	6774	2	2	2	bind,phosphorylate	P	168620,6592	0.594	0.94233
1051	7124	8	10	18	bind,control,enhance,induce,lead to,mediate,modulate	L,P	176945,176946,176947,176948,176949,176950,6594,6595	0.733	0.95659
1051	7157	1	1	1	influence	L	6596	0.561	0.93952
1051	9370	1	1	1	bind	P	6597	0.677	0.95095
10512	57530	1	1	1	induce	L	6605	0.398	0.92792
10516	10516	1	1	1	generate	L	6616	0.726	0.9563
10516	11117	2	2	4	bind,interact	L,P	11090,6617	0.868	0.97259
10516	80144	1	1	1	interact	L	6622	0.771	0.9598
10517	143384	1	1	1	interact	L	6628	0.169	0.91204
10517	54880	1	1	1	interact	L	6642	0.948	0.98292
10517	54926	1	1	1	bind	P	127992	0.326	0.92342
1052	1052	1	1	1	disrupt	L	6668	0.106	0.907
1052	10659	1	1	1	block	L	6672	0.511	0.93509
1052	1649	1	1	1	coprecipitate	P	24867	0.933	0.98051
1052	2027	2	5	5	bind,promote	L,P	6673,6674	0.885	0.97504
1052	2670	2	2	2	affect,inhibit	L	6677,6678	0.784	0.96117
1052	3569	1	1	1	induce	L	80029	0.661	0.94966
1052	4088	1	1	1	interact	L	6679	0.343	0.92437
1052	4843	2	2	2	induce,mediate	L	6680,6681	0.929	0.98028
1052	5159	1	1	1	bind	P	6682	0.48	0.93345
1052	5468	3	3	3	affect,enhance,regulate	L	127053,127054,6683	0.779	0.96078
1052	56853	1	1	1	inhibit	L	135921	0.88	0.97385
1052	6288	1	1	1	transactivate	L	6685	0.491	0.93465
1052	6347	1	1	1	promote	L	154552	0.83	0.96714
1052	6774	2	2	2	regulate,transactivate	L	168621,168622	0.227	0.91589
1052	7139	1	2	2	regulate	L	6686	0.683	0.95225
10521	10521	2	2	2	interact,lead to	L	6690,6691	0.714	0.95533
10521	140890	1	1	2	interact	L	6693	0.871	0.97284
10521	29110	1	1	1	phosphorylate	P	62465	0.712	0.95502
10521	84708	2	2	2	depend on,mediate	L	200892,6703	0.804	0.9648
10522	10522	1	2	2	regulate	L	6711	0.575	0.94006
10524	10524	11	14	38	activate,affect,coimmunoprecipitate,colocalize,induce,influence,inhibit,interact,phosphorylate,regulate,suppress	L,P	6720,6721,6723,6724,6730,6731,6732,6733,6734,6737,6743	0.93	0.98022
10524	23122	1	1	1	depend on	L	47154	0.143	0.91105
10524	26279	2	2	5	activate,control	L	54522,6764	0.737	0.95666
10524	286826	1	1	1	lead to	L	6766	0.687	0.95303
10524	54808	1	1	1	increase	L	127399	0.719	0.9553
10524	57634	3	3	3	affect,inhibit,repress	L	139538,139539,6840	0.786	0.96148
10524	63891	1	1	1	modulate	L	6843	0.896	0.97681
10524	653361	3	3	3	bind,coimmunoprecipitate,determine	L,P	161593,6844,6845	0.644	0.94771
10526	10527	1	1	1	bind	P	6905	0.268	0.91957
10527	10527	1	1	1	bind	P	6908	0.534	0.9372
10527	28891	1	1	1	bind	P	61046	0.434	0.93047
10527	79258	1	1	1	bind	P	193691	0.782	0.96089
10529	162083	1	1	1	interact	L	24010	0.787	0.96157
10529	84665	1	1	1	interact	L	6926	0.924	0.97938
10533	30816	1	1	1	inhibit	L	6931	0.865	0.97189
10536	26472	2	2	3	affect,influence	L	54959,54960	0.842	0.96858
10537	51667	8	9	18	accelerate,bind,cause,degrade,enhance,interact	L,P	120697,120698,120699,120700,120701,120702,6942,6943	0.977	0.98756
10537	57026	1	1	1	affect	L	6944	0.171	0.91216
1054	2073	1	1	1	regulate	L	6956	0.357	0.92499
1054	2876	1	1	1	regulate	L	6957	0.675	0.95084
1054	2950	1	1	1	regulate	L	6958	0.609	0.94322
1054	6647	1	1	1	regulate	L	6959	0.317	0.92228
1054	7515	1	1	1	regulate	L	6960	0.092	0.90639
10540	10857	1	1	3	inhibit	L	6962	0.873	0.97295
10540	23299	2	2	3	bind,interact	L,P	47830,47831	0.888	0.97514
10540	65108	7	9	19	bind,coimmunoprecipitate,induce,interact,regulate,stimulate	L,P	160496,160497,6969,6970,6972,6973,6974	0.844	0.96869
10540	81565	1	1	1	affect	L	6980	0.688	0.95332
10549	64127	1	1	1	mediate	L	157060	0.481	0.93358
1055	1071	3	3	6	mediate,promote,react	L	8220,8221,8222	0.662	0.9498
1055	1283	1	1	1	interact	L	7031	0.744	0.95733
1055	1630	1	1	1	bind	P	24190	0.542	0.93764
1055	25830	1	1	1	catalyze	P	52989	0.017	0.90068
1055	27284	1	1	1	catalyze	P	57534	0.447	0.9311
1055	3569	1	1	1	induce	L	80030	0.538	0.93745
1055	3713	1	1	1	attach	P	85593	0.376	0.92597
1055	3931	1	1	1	catalyze	P	91395	0.734	0.95657
1055	4035	1	1	1	increase	L	7042	0.613	0.94329
1055	6819	1	1	1	catalyze	P	170073	0.858	0.97097
1055	9429	1	1	1	interact	L	215823	0.845	0.96902
10551	51497	1	1	1	induce	L	119818	0.328	0.9234
10551	92745	1	1	1	inhibit	L	7054	0.433	0.93048
10553	10553	1	1	1	cause	L	7057	0.242	0.91719
10553	57522	1	1	1	bind	P	7064	0.669	0.95031
10553	64328	2	2	3	interact	L	157524,7066	0.929	0.98028
10556	11102	1	1	2	interact	L	7071	0.875	0.9729
10556	51367	1	1	1	interact	L	119387	0.807	0.96527
1056	2494	4	6	9	activate,bind,control,regulate	L,P	50892,50893,50894,50895	0.587	0.94135
1056	3308	1	1	1	induce	L	7104	0.456	0.93142
1056	3717	1	1	1	affect	L	85803	0.536	0.93717
1056	4142	1	2	3	generate	L	97861	0.432	0.93036
1056	53369	1	1	1	interact	L	7107	0.193	0.91401
1056	5406	1	1	1	activate	L	7108	0.289	0.92095
1056	5443	1	1	1	activate	L	125701	0.761	0.95853
1056	54808	2	2	2	bind,interact	L,P	7110,7112	0.37	0.9258
1056	55107	1	1	1	interact	L	7113	0.658	0.94891
1056	6668	1	1	1	affect	L	7116	0.66	0.94952
1056	7037	1	1	1	modulate	L	174725	0.676	0.95097
10562	51079	1	1	1	attenuate	L	7121	0.098	0.90658
10563	11162	1	1	1	bind	P	7126	0.616	0.94445
10564	10565	3	3	3	affect,immunoprecipitate,interact	L,P	7142,7163,7164	0.912	0.97732
10564	23265	3	3	5	colocalize,interact	L,P	47780,7146,7147	0.918	0.9787
10564	26292	1	1	1	interact	L	54563	0.884	0.97489
10564	55814	1	1	1	affect	L	7152	0.672	0.95092
10565	26292	1	1	1	interact	L	54564	0.571	0.93939
10566	53340	1	1	1	bind	P	123479	0.899	0.97682
10567	143187	1	1	1	affect	L	7188	0.744	0.95733
10567	22800	1	1	1	interact	L	7189	0.468	0.93226
10567	51272	1	1	1	affect	L	7205	0.624	0.94549
10567	58473	1	1	1	regulate	L	142317	0.836	0.96787
10570	56896	1	1	1	interact	L	135947	0.705	0.95369
10572	10572	1	1	1	regulate	L	7221	0.39	0.92788
10575	10694	1	1	1	suppress	L	7231	0.325	0.92302
10575	10845	1	1	1	interact	L	7232	0.813	0.96596
10575	83886	1	1	1	determine	L	198915	0.219	0.91562
10577	10857	2	2	2	affect,lead to	L	9623,9625	0.722	0.95572
10577	79947	2	2	2	immunoprecipitate,interact	L,P	194294,7259	0.887	0.97517
10577	83930	1	1	1	interact	L	198989	0.771	0.9598
1058	2305	2	2	7	bind,regulate	L,P	46473,46474	0.648	0.94797
10585	29954	2	2	2	colocalize,form a complex	P	64032,7279	0.867	0.97262
10588	10588	1	1	1	increase	L	7288	0.325	0.92302
1059	2305	2	2	4	bind,regulate	L,P	46476,46477	0.643	0.94727
10591	83879	1	1	1	activate	L	198908	0.72	0.95544
10591	89874	1	1	1	activate	L	208519	0.419	0.92916
10592	11044	1	1	1	interact	L	10584	0.31	0.9216
10598	11140	1	1	1	inhibit	L	11228	0.239	0.91709
10599	10599	1	1	1	induce	L	7322	0.325	0.92302
10599	28234	1	1	1	because of	L	7327	0.344	0.92435
1060	1060	1	1	1	cause	L	7337	0.555	0.93964
1060	5292	1	1	1	interact	L	122552	0.24	0.91708
1060	6233	1	1	1	degrade	P	151412	0.459	0.9314
1060	7343	1	1	1	interact	L	7342	0.84	0.96847
1060	79003	1	1	2	colocalize	P	193407	0.782	0.96089
10602	23433	1	1	1	bind	P	7345	0.835	0.96771
10602	57026	1	1	1	cause	L	7346	0.065	0.90447
10605	10605	1	1	1	interact	L	7348	0.697	0.95357
10605	26986	6	7	20	affect,bind,interact,regulate	L,P	56536,56538,7350,7351,7352,7353	0.897	0.97674
10605	51247	2	2	4	bind	P	118916,7354	0.622	0.94539
10605	63891	1	1	1	interact	L	156197	0.722	0.95572
10611	10611	3	7	8	bind,inhibit,interact	L,P	7375,7382,7383	0.873	0.97295
10611	10979	1	1	1	interact	L	10249	0.268	0.91957
10611	11155	1	1	1	increase	L	11314	0.606	0.94312
10611	11332	1	1	1	bind	P	7388	0.531	0.93699
10611	26160	2	4	4	bind,interact	L,P	54017,54019	0.802	0.96413
10611	51497	1	1	3	mediate	L	119820	0.119	0.90795
10611	56956	1	1	1	bind	P	136036	0.811	0.96567
10611	84962	1	1	1	interact	L	201414	0.653	0.94884
10611	89884	1	1	1	interact	L	208593	0.589	0.94177
10614	10614	1	1	1	mediate	L	7492	0.482	0.93401
10614	124790	2	2	4	bind,interact	L,P	7495,7497	0.94	0.98088
10614	125050	1	1	2	bind	P	7499	0.554	0.93965
10616	10616	1	1	1	control	L	7519	0.176	0.91261
10616	10763	2	2	2	disrupt,down-regulate	L	8764,8765	0.752	0.95777
10617	26994	2	2	2	bind,mediate	L,P	56620,56621	0.829	0.96699
10617	27183	3	3	6	bind,interact	L,P	57416,7531,7532	0.937	0.98113
10617	27243	1	1	1	interact	L	57506	0.91	0.97723
10617	57132	3	3	3	bind,interact	L,P	136499,7547,7548	0.903	0.97701
10618	203447	1	1	1	colocalize	P	35973	0.651	0.9489
10618	26088	1	2	2	colocalize	P	53847	0.429	0.93028
10618	27333	2	2	2	cause,mediate	L	57920,57921	0.43	0.93027
10618	28923	1	1	1	inhibit	L	61186	0.301	0.92132
10618	51172	1	1	1	colocalize	P	118654	0.433	0.93048
10618	55607	4	4	5	bind,colocalize,interact	L,P	129830,129831,7564,7565	0.877	0.97337
10618	55676	1	1	1	colocalize	P	129937	0.446	0.93096
10618	84687	2	2	2	interact	L	200852,7573	0.719	0.9553
10626	121504	1	1	1	bind	P	7591	0.722	0.95572
10628	10628	1	1	1	interact	L	7595	0.133	0.90931
10628	10987	2	2	3	block,interact	L	7596,7597	0.954	0.98345
10628	27316	1	1	1	lead to	L	57723	0.636	0.94715
1063	5805	1	1	1	generate	L	141230	0.868	0.97259
10636	10636	1	1	1	regulate	L	7631	0.119	0.90795
10636	10755	1	1	1	interact	L	8645	0.33	0.92352
10640	10952	1	1	1	coimmunoprecipitate	P	7643	0.129	0.90935
10640	149371	3	4	7	bind,depend on,interact	L,P	21196,21197,7645	0.837	0.96821
10640	54536	4	4	6	bind,coprecipitate,interact	L,P	126511,126512,126514,7648	0.904	0.97693
10640	55770	4	4	4	bind,interact,lead to	L,P	130084,130085,130086,7649	0.889	0.97529
10640	60412	3	3	4	bind,interact	L,P	149148,149149,7651	0.831	0.96748
10642	10642	1	1	1	inhibit	L	7653	0.299	0.92138
10645	55879	1	1	1	depend on	L	7669	0.475	0.93307
10645	64506	1	1	1	phosphorylate	P	7671	0.54	0.93766
10652	51272	2	2	3	coimmunoprecipitate,form a complex	P	118978,118979	0.827	0.96685
10656	10657	2	4	8	abolish,down-regulate	L	7707,7709	0.84	0.96847
10656	11081	1	1	5	interact	L	7711	0.897	0.97674
10656	150094	2	2	2	phosphorylate,regulate	L,P	21429,21430	0.517	0.9356
10656	200186	3	3	7	interact,phosphorylate,regulate	L,P	34340,7713,7714	0.917	0.97835
10656	202559	1	1	3	bind	P	34974	0.697	0.95357
10657	10657	5	5	7	affect,bind,phosphorylate,regulate,repress	L,P	7720,7722,7727,7729,7730	0.71	0.95487
10657	10750	2	2	4	bind	P	7734,8624	0.876	0.97324
10657	11193	1	1	1	bind	P	12065	0.239	0.91709
10657	150094	8	8	24	affect,bind,coimmunoprecipitate,colocalize,inhibit,interact,phosphorylate,regulate	L,P	21432,21434,21435,21436,21438,21439,21440,21441	0.98	0.98887
10657	23360	1	1	1	bind	P	48039	0.696	0.95359
10657	91746	5	6	10	bind,coimmunoprecipitate,colocalize,interact	L,P	210881,210882,7764,7765,7766	0.928	0.97987
10658	10658	2	4	7	bind,phosphorylate	P	7771,7776	0.507	0.93488
10658	25801	2	2	2	bind,interact	L,P	52828,7783	0.804	0.9648
10658	56853	1	1	1	inhibit	L	135922	0.529	0.93655
1066	1406	1	1	2	bind	P	18602	0.577	0.94014
1066	1652	1	1	1	increase	L	24905	0.655	0.94896
1066	286826	1	1	1	regulate	L	60159	0.812	0.96582
1066	5465	2	4	11	mediate,regulate	L	126804,126805	0.838	0.96836
1066	5627	1	1	1	interact	L	134961	0.911	0.97717
1066	6017	1	1	1	influence	L	7839	0.837	0.96821
1066	6120	1	1	1	interact	L	150572	0.819	0.96654
1066	90527	1	1	1	inhibit	L	209587	0.393	0.92784
10660	11162	1	1	1	induce	L	11337	0.978	0.9876
10660	117065	2	2	2	depend on,regulate	L	13773,7846	0.813	0.96596
10660	117154	1	1	1	induce	L	7847	0.406	0.92842
10660	167826	1	1	1	suppress	L	25416	0.809	0.96537
10660	27022	1	1	1	generate	L	56786	0.402	0.92788
10660	30012	1	1	1	suppress	L	64242	0.553	0.93966
10660	390598	2	2	3	cooperate,interact	L	90940,90941	0.971	0.98592
10660	51430	1	1	1	interact	L	119719	0.429	0.93028
10661	10661	1	1	2	depend on	L	7891	0.438	0.93036
10661	25942	1	2	3	interact	L	7907	0.789	0.96219
10661	51274	1	1	1	mediate	L	7935	0.067	0.90509
10661	51327	2	3	3	bind,regulate	L,P	7936,7937	0.601	0.94263
10663	58191	2	2	2	bind,enhance	L,P	141915,141916	0.837	0.96821
10664	10664	3	3	6	bind,inhibit,interact	L,P	7979,7986,7987	0.191	0.91377
10664	25942	3	3	5	bind,interact	L,P	53253,53254,7997	0.872	0.97299
10664	283120	4	4	7	bind,disrupt,interact,lead to	L,P	59700,7999,8000,8001	0.731	0.95646
10664	91833	1	1	1	bind	P	8029	0.102	0.90681
10666	10666	1	1	1	interact	L	8036	0.796	0.96274
10666	10923	6	6	19	affect,bind,interact,suppress	L,P	10084,10085,10086,10087,8037,8038	0.95	0.98273
10666	259197	1	1	1	cooperate	L	8046	0.99	0.99301
10666	26040	1	1	1	stimulate	L	53641	0.315	0.92204
10666	29101	4	4	16	bind,interact	L,P	62277,62278,8047,8048	0.972	0.98573
10673	10673	1	1	2	interact	L	8069	0.315	0.92204
10673	11040	1	1	1	induce	L	8073	0.189	0.91352
10673	115650	5	8	24	bind,interact,regulate	L,P	13603,13606,8074,8075,8076	0.773	0.95994
10673	23491	4	6	17	bind,interact,regulate	L,P	48684,48685,8081,8082	0.861	0.97127
10673	23495	7	12	33	activate,bind,induce,interact,mediate	L,P	48740,48741,48742,8083,8084,8086,8087	0.908	0.97734
10673	51497	1	1	1	affect	L	8091	0.859	0.97093
1068	57822	1	1	1	colocalize	P	140630	0.335	0.92427
1068	6628	1	1	1	interact	L	8151	0.177	0.91273
10683	145873	4	4	6	affect,induce,influence,mediate	L	20285,20286,8155,8156	0.87	0.9729
10683	28514	6	6	6	antagonize,attenuate,induce,lead to,regulate,suppress	L	59996,59997,8160,8161,8163,8166	0.862	0.97124
10683	340260	1	1	1	suppress	L	8167	0.456	0.93142
1069	6880	1	1	1	dephosphorylate	P	171479	0.825	0.96688
1069	7508	4	4	7	bind,form a complex,increase,interact	L,P	190703,8191,8192,8193	0.854	0.9696
1069	8679	1	1	1	bind	P	204732	0.317	0.92228
10694	22948	1	1	1	suppress	L	8206	0.602	0.94275
107	1403	1	1	1	stimulate	L	8213	0.442	0.93059
107	1950	1	1	1	stimulate	L	30816	0.46	0.93152
107	2056	1	1	1	affect	L	36771	0.135	0.90967
107	2641	1	1	1	activate	L	54648	0.537	0.93716
107	3569	1	2	2	depend on	L	80034	0.874	0.97292
107	3576	1	1	2	stimulate	L	81307	0.216	0.91511
107	3976	1	1	1	depend on	L	93277	0.93	0.98022
107	4018	1	1	1	inhibit	L	8214	0.762	0.95883
107	4306	1	1	1	activate	L	102002	0.819	0.96654
107	551	1	1	1	activate	L	128166	0.744	0.95733
107	55869	1	1	1	phosphorylate	P	8215	0.653	0.94884
107	5733	1	1	1	inhibit	L	137582	0.279	0.92023
107	5734	1	1	1	activate	L	137631	0.548	0.93888
107	5741	1	2	3	stimulate	L	137764	0.148	0.9112
107	5744	1	1	1	activate	L	138357	0.582	0.94035
107	6343	1	1	1	sensitize	L	8216	0.871	0.97284
107	717	1	1	1	activate	L	182427	0.93	0.98022
107	7200	1	1	1	stimulate	L	183488	0.012	0.90035
107	8190	1	1	1	stimulate	L	196543	0.074	0.90549
1070	50820	1	1	1	bind	P	117089	0.547	0.93815
1071	1071	1	1	4	inhibit	L	8238	0.218	0.9155
1071	2494	2	2	3	bind,regulate	L,P	50898,50899	0.797	0.96288
1071	286826	1	1	1	induce	L	8250	0.252	0.91782
1071	3931	13	13	16	affect,depend on,enhance,generate,increase,influence,interact,lead to,mediate,react,stimulate	L	8269,8270,8271,8273,8274,8275,8276,8277,8279,8280,91397,91400,91401	0.873	0.97295
1071	3949	2	2	2	cause,down-regulate	L	8281,8282	0.393	0.92784
1071	4023	3	3	3	increase,interact,synergize	L,P	8285,94663,94665	0.904	0.97693
1071	4925	2	2	2	affect,increase	L	114464,114467	0.296	0.92128
1071	53369	2	2	5	increase,induce	L	8288,8289	0.872	0.97299
1071	5360	4	4	5	bind,interact,mediate,promote	L,P	124304,124305,124306,8292	0.779	0.96078
1071	57338	1	1	1	activate	L	8298	0.48	0.93345
1071	6484	1	1	1	increase	L	159446	0.351	0.92464
1071	7015	2	2	4	bind,inhibit	L,P	173996,173997	0.583	0.94065
1071	7528	1	1	1	modulate	L	191250	0.704	0.9537
1071	84909	1	1	1	influence	L	201104	0.399	0.92791
10716	63973	1	1	1	depend on	L	8318	0.735	0.9567
10726	10726	1	1	1	cause	L	8355	0.583	0.94065
10730	10730	5	6	6	affect,coimmunoprecipitate,interact,mediate,react	L,P	8363,8364,8366,8367,8368	0.751	0.95779
10730	11162	2	2	2	abrogate,bind	L,P	8369,8370	0.898	0.97668
10730	11213	1	1	1	stimulate	L	8371	0.571	0.93939
10730	29110	1	1	1	stimulate	L	62466	0.45	0.93104
10730	342184	1	1	1	degrade	P	8378	0.577	0.94014
10730	51561	1	1	1	induce	L	8381	0.221	0.91558
10730	55107	9	14	37	bind,catalyze,control,degrade,depend on,disrupt,form a complex,interact,mediate	L,P	128211,128212,128213,128214,8386,8387,8388,8392,8393	0.766	0.95924
10732	28954	6	6	12	antagonize,elevate,induce,mediate,modulate	L	61229,8424,8425,8427,8428,8429	0.736	0.95667
10734	10735	1	1	1	cooperate	L	8462	0.98	0.98887
10735	10735	1	1	1	interact	L	8463	0.712	0.95502
10735	10991	1	1	1	mediate	L	10413	0.768	0.9592
10736	10736	3	3	3	activate,bind,promote	L,P	8466,8467,8468	0.417	0.9289
10746	10746	1	1	1	block	L	8487	0.147	0.9111
10748	22914	1	1	1	activate	L	45256	0.176	0.91261
10749	10749	1	1	1	mediate	L	8573	0.183	0.91291
10749	11099	3	3	3	bind,coprecipitate,interact	L,P	8576,8577,8578	0.89	0.97606
10749	389031	1	1	1	interact	L	8581	0.606	0.94312
1075	1075	1	1	1	influence	L	8587	0.038	0.90222
1075	1514	1	1	1	activate	L	21722	0.023	0.90075
1075	1666	1	1	2	generate	L	8595	0.896	0.97681
1075	1760	1	1	2	inhibit	L	26430	0.614	0.94359
1075	2539	1	1	1	activate	L	52433	0.292	0.92089
1075	29072	1	1	1	promote	L	61888	0.802	0.96413
1075	3002	1	1	1	activate	L	8600	0.5	0.93485
1075	3003	1	1	1	cleave	P	8602	0.552	0.93953
1075	3029	1	1	1	interact	L	8603	0.513	0.93537
1075	3558	1	1	1	induce	L	77075	0.14	0.91068
1075	3770	1	1	1	suppress	L	8605	0.317	0.92228
1075	4306	1	1	1	induce	L	8607	0.197	0.9143
1075	53362	1	2	2	cause	L	8609	0.266	0.91931
1075	55107	1	1	1	bind	P	8610	0.605	0.94299
1075	55500	1	1	1	promote	L	129595	0.581	0.94007
1075	5617	1	1	2	suppress	L	8611	0.499	0.9347
1075	5627	1	1	1	enhance	L	8612	0.191	0.91377
1075	6319	1	1	1	modulate	L	154087	0.816	0.96645
1075	6590	1	1	1	interact	L	8619	0.777	0.96065
1075	6863	1	1	1	induce	L	170881	0.535	0.93718
1075	6929	1	1	1	depend on	L	172567	0.777	0.96065
1075	80144	1	1	1	cleave	P	8623	0.53	0.93669
10750	11184	2	2	5	interact	L	11756,8627	0.874	0.97292
10750	84962	1	1	1	interact	L	8637	0.873	0.97295
10752	27087	1	1	1	bind	P	57146	0.553	0.93966
10755	10755	2	3	3	cause,interact	L	8648,8650	0.475	0.93307
10758	22908	2	2	2	lead to,suppress	L	45250,45251	0.613	0.94329
10762	10762	1	1	1	bind	P	8744	0.654	0.94898
10763	10987	1	1	1	inhibit	L	8785	0.716	0.95529
10763	11162	1	1	1	stimulate	L	11338	0.741	0.95708
10763	171024	1	1	1	mediate	L	8789	0.216	0.91511
10763	22809	1	1	1	increase	L	44937	0.457	0.93141
10763	27018	1	1	1	disrupt	L	8813	0.581	0.94007
10763	29107	2	2	2	bind,stimulate	L,P	62313,8814	0.371	0.92593
10763	338917	1	1	1	repress	L	72738	0.774	0.96022
10763	50969	1	1	1	induce	L	8847	0.159	0.91124
10763	53362	1	1	1	inhibit	L	8851	0.133	0.90931
10763	57762	1	1	1	abolish	L	8860	0.088	0.90607
10763	80206	1	1	1	mediate	L	194463	0.445	0.93084
10763	80824	1	1	1	regulate	L	8927	0.235	0.91696
10763	89780	1	1	1	affect	L	208343	0.166	0.91203
10765	10765	2	2	2	induce,repress	L	8939,8941	0.434	0.93047
10766	51366	3	3	3	bind,coprecipitate	P	119357,8946,8947	0.825	0.96688
10768	10768	1	1	1	depend on	L	8949	0.766	0.95924
10768	55107	1	1	1	bind	P	8957	0.36	0.92521
10769	63891	1	1	1	regulate	L	156199	0.639	0.94733
10769	81565	1	1	1	interact	L	195879	0.406	0.92842
10771	10771	1	1	1	lead to	L	8964	0.249	0.91747
10772	10921	2	2	2	antagonize,interact	L	8974,8976	0.785	0.96133
10773	10773	1	1	1	bind	P	8981	0.5	0.93485
10774	81502	1	1	1	increase	L	195739	0.539	0.93769
10775	79897	1	1	1	bind	P	194128	0.482	0.93401
10777	55811	1	1	1	enhance	L	130219	0.513	0.93537
10777	84152	1	1	1	regulate	L	199689	0.455	0.93143
10782	50804	1	1	1	regulate	L	9010	0.111	0.9071
10782	55278	1	1	1	interact	L	9011	0.457	0.93141
10783	10783	1	1	1	inhibit	L	9013	0.096	0.90662
10783	84959	1	1	3	phosphorylate	P	9021	0.707	0.95478
10783	91754	9	10	22	activate,bind,catalyze,form a complex,inhibit,interact,phosphorylate	L,P	210900,210902,210903,210905,210906,210907,9023,9024,9025	0.958	0.98354
108	64805	1	1	1	mediate	L	159415	0.062	0.90437
108	7432	1	1	1	activate	L	189214	0.726	0.9563
1080	10134	2	2	3	affect,interact	L	1377,9040	0.868	0.97259
1080	10207	1	1	1	interact	L	2568	0.548	0.93888
1080	10231	1	1	1	enhance	L	3001	0.208	0.91503
1080	10294	1	1	1	coprecipitate	P	9042	0.784	0.96117
1080	10399	3	3	5	bind,coimmunoprecipitate,colocalize	P	5275,9044,9045	0.915	0.97848
1080	1080	8	14	47	affect,depend on,influence,inhibit,interact,lead to,mediate,stimulate	L	9051,9066,9080,9081,9082,9083,9086,9097	0.62	0.94545
1080	11214	1	1	1	inhibit	L	12373	0.711	0.95503
1080	1385	1	1	1	bind	P	9103	0.35	0.92469
1080	142679	1	1	1	regulate	L	18890	0.467	0.93228
1080	1601	3	3	4	coimmunoprecipitate,interact	L,P	23417,9112,9113	0.888	0.97514
1080	1725	2	2	3	activate,cause	L	25758,9114	0.537	0.93716
1080	1811	3	4	16	activate,induce	L	27226,9115,9116	0.872	0.97299
1080	1827	1	1	1	bind	P	27462	0.387	0.92726
1080	2119	2	2	2	depend on,inhibit	L	40469,9118	0.891	0.97623
1080	2252	1	2	4	stimulate	L	43387	0.525	0.93665
1080	22941	5	5	7	bind,down-regulate,inhibit,mediate,regulate	L,P	45846,45847,45848,45849,45850	0.573	0.93952
1080	22978	1	1	1	activate	L	46039	0.062	0.90437
1080	2302	1	1	1	regulate	L	46293	0.22	0.91559
1080	23405	1	1	1	downregulate	L	48148	0.853	0.96946
1080	23433	3	3	6	affect,increase,regulate	L	48397,48399,48400	0.558	0.93963
1080	23435	1	1	1	inhibit	L	9120	0.28	0.92022
1080	2648	3	4	4	activate,mediate,repress	L	54983,54984,54985	0.368	0.92583
1080	27319	3	4	9	activate,depend on,regulate	L	57728,57729,9123	0.769	0.95917
1080	2923	1	1	1	colocalize	P	9126	0.555	0.93964
1080	2971	1	1	1	depend on	L	9127	0.764	0.95913
1080	2980	2	2	2	activate,induce	L	63634,63635	0.711	0.95503
1080	2981	1	1	1	regulate	L	63652	0.555	0.93964
1080	29927	3	3	5	bind,immunoprecipitate,interact	L,P	9129,9130,9131	0.828	0.96683
1080	3301	4	4	10	bind,coprecipitate,increase,interact	L,P	69771,69774,69775,9133	0.667	0.95037
1080	3308	4	5	9	bind,depend on,interact,promote	L,P	69880,69881,9135,9137	0.93	0.98022
1080	3309	2	2	2	affect,interact	L	9138,9140	0.935	0.98106
1080	3312	7	8	17	affect,bind,form a complex,interact,promote	L,P	70726,70729,70730,9141,9143,9146,9147	0.95	0.98273
1080	3320	5	5	39	bind,immunoprecipitate,interact	L,P	71009,71011,9149,9150,9151	0.785	0.96133
1080	3553	4	5	8	induce,modulate,stimulate,up-regulate	L	76090,76091,76092,9155	0.657	0.94894
1080	3659	1	1	1	influence	L	9158	0.352	0.92463
1080	3758	4	5	8	depend on,increase,influence,regulate	L	88112,9162,9163,9164	0.626	0.94579
1080	4018	1	1	1	inhibit	L	94173	0.868	0.97259
1080	4646	4	4	4	coimmunoprecipitate,interact,regulate	L,P	106461,106462,9169,9170	0.861	0.97127
1080	4760	1	1	1	promote	L	108852	0.561	0.93952
1080	4878	1	1	1	activate	L	112868	0.298	0.92127
1080	4879	4	4	6	activate,affect,inhibit	L	113123,113124,113126,9172	0.912	0.97732
1080	5027	1	1	1	interact	L	115479	0.58	0.94008
1080	5029	2	2	3	modulate,regulate	L	115545,9173	0.939	0.98098
1080	5141	2	2	2	activate,regulate	L	119459,119460	0.786	0.96148
1080	5174	6	7	10	coimmunoprecipitate,colocalize,interact,modulate,regulate	L,P	121032,121033,121036,121037,121038,9180	0.816	0.96645
1080	54221	1	1	1	affect	L	125516	0.508	0.935
1080	55107	2	3	4	affect,regulate	L	9183,9188	0.473	0.93282
1080	5524	4	4	15	dephosphorylate,increase,interact,regulate	L,P	128622,128624,128625,128626	0.655	0.94898
1080	5593	1	2	3	phosphorylate	P	130944	0.029	0.90132
1080	57120	1	1	2	bind	P	136452	0.535	0.93718
1080	5861	1	1	1	regulate	L	142470	0.391	0.92786
1080	5867	1	1	1	interact	L	142582	0.535	0.93718
1080	59341	1	1	1	depend on	L	145712	0.686	0.95304
1080	5961	1	1	1	lead to	L	147090	0.674	0.95087
1080	6197	1	1	1	affect	L	151145	0.156	0.91114
1080	6233	1	1	2	colocalize	P	151415	0.522	0.93615
1080	6352	3	3	10	affect,mediate,trigger	L	9196,9197,9198	0.936	0.98098
1080	63891	1	1	1	promote	L	156200	0.042	0.90229
1080	65010	4	4	14	activate,enhance,inhibit,regulate	L	160129,160131,160132,9199	0.866	0.97224
1080	6508	1	1	1	regulate	L	9200	0.637	0.94727
1080	6550	12	12	21	affect,control,depend on,increase,inhibit,interact,mediate,modulate,regulate,repress	L	161895,161897,161900,161901,9201,9204,9205,9206,9207,9208,9210,9211	0.925	0.97934
1080	6555	1	1	1	activate	L	162009	0.714	0.95533
1080	6557	1	1	1	upregulate	L	9212	0.831	0.96748
1080	6558	1	1	1	enhance	L	9213	0.156	0.91114
1080	6714	3	5	6	modulate,regulate	L	165023,9217,9218	0.753	0.95809
1080	6722	3	4	5	affect,induce,mediate	L	166986,166989,166990	0.376	0.92597
1080	6809	1	1	1	inhibit	L	169918	0.422	0.9291
1080	6853	2	2	3	interact	L	170714,9220	0.91	0.97723
1080	7001	1	1	2	affect	L	173268	0.603	0.94273
1080	7020	3	3	5	bind,interact	L,P	174205,9221,9222	0.838	0.96836
1080	7035	1	1	1	induce	L	174573	0.419	0.92916
1080	7124	2	2	2	down-regulate,modulate	L	176970,176971	0.955	0.98336
1080	7294	2	2	2	activate,regulate	L	184998,9227	0.215	0.91513
1080	7321	1	1	1	influence	L	185981	0.446	0.93096
1080	7415	3	3	3	affect,inhibit,mediate	L	187803,187804,9229	0.669	0.95031
1080	7430	2	2	4	interact,regulate	L	188924,188927	0.897	0.97674
1080	80331	10	12	25	bind,colocalize,coprecipitate,increase,induce,interact,lead to,mediate	L,P	194720,194724,194725,194728,194729,194730,194731,194732,9233,9234	0.861	0.97127
1080	81502	3	3	4	affect,induce,regulate	L	9237,9239,9240	0.804	0.9648
1080	81542	1	1	1	generate	L	9241	0.538	0.93745
1080	8165	2	2	2	mediate,regulate	L	196033,196034	0.521	0.93616
1080	8178	1	1	1	affect	L	196072	0.376	0.92597
1080	8720	1	1	1	mediate	L	9249	0.135	0.90967
1080	9341	1	1	1	affect	L	9251	0.647	0.948
1080	9351	7	7	21	affect,bind,immunoprecipitate,increase,interact	L,P	214320,214322,214323,214324,9253,9254,9255	0.968	0.98557
1080	9368	15	25	84	abolish,abrogate,affect,bind,coimmunoprecipitate,form a complex,immunoprecipitate,inhibit,interact,mediate,modulate,regulate	L,P	214660,214663,214665,214668,214669,214670,214671,214672,9256,9257,9259,9261,9263,9264,9265	0.972	0.98573
1080	9463	1	1	1	interact	L	9267	0.326	0.92342
1080	9482	2	2	3	inhibit,regulate	L	216724,216725	0.694	0.95362
10800	10800	1	1	2	generate	L	9268	0.523	0.9364
10800	53829	1	1	1	activate	L	9273	0.62	0.94545
10800	57105	2	2	2	antagonize,cooperate	L	136433,136434	0.992	0.99437
10801	55752	1	1	1	bind	P	9279	0.811	0.96567
10808	10808	1	1	1	interact	L	9296	0.908	0.97734
10809	56910	1	1	1	bind	P	135968	0.653	0.94884
1081	2353	1	1	1	stimulate	L	9309	0.715	0.95531
1081	27019	1	1	1	influence	L	56703	0.801	0.96403
10810	23641	2	2	2	induce,regulate	L	9316,9317	0.683	0.95225
10811	124056	6	6	13	activate,bind,depend on,immunoprecipitate,interact	L,P	15232,15235,15236,9322,9323,9324	0.912	0.97732
10811	27035	3	3	5	activate,interact,regulate	L	56880,9329,9330	0.805	0.96514
10811	50508	3	3	10	activate,interact,regulate	L	115940,9334,9335	0.914	0.97808
10817	10817	1	1	2	regulate	L	9343	0.595	0.9423
10817	10818	1	1	1	bind	P	9344	0.604	0.943
10817	27289	6	6	16	coimmunoprecipitate,interact,regulate,suppress,trigger	L,P	57538,9351,9353,9354,9355,9356	0.913	0.97768
10817	79158	1	1	1	bind	P	9365	0.088	0.90607
10818	10818	5	5	6	affect,depend on,induce,lead to,phosphorylate	L,P	9368,9373,9376,9377,9379	0.621	0.94544
10818	11162	2	2	2	induce,stimulate	L	11339,11342	0.613	0.94329
10818	27289	3	4	10	coimmunoprecipitate,interact	L,P	57540,9400,9401	0.962	0.98388
10818	375790	1	1	3	stimulate	L	87987	0.054	0.90339
1082	1082	1	1	1	bind	P	9453	0.085	0.90596
1082	3708	3	4	17	bind,interact	L,P	85489,85492,9459	0.799	0.96337
10841	10841	1	1	3	bind	P	9478	0.317	0.92228
10845	10845	6	6	6	activate,affect,because of,bind,depend on,induce	L,P	9499,9500,9501,9502,9504,9506	0.854	0.9696
10845	50945	4	4	5	bind,induce,interact,limit	L,P	117457,117459,117460,9513	0.92	0.97905
10845	81570	1	1	1	bind	P	9516	0.462	0.93164
10849	64425	2	2	3	bind,interact	L,P	9554,9555	0.882	0.97436
10850	347527	2	2	3	bind	P	73566,9563	0.883	0.97471
10850	58473	1	1	1	inhibit	L	142318	0.878	0.97352
10855	114548	1	1	1	stimulate	L	13157	0.384	0.92684
10855	129521	1	1	1	disrupt	L	16128	0.618	0.94501
10855	22853	1	1	1	bind	P	9575	0.815	0.9663
10855	51738	1	1	1	stimulate	L	120911	0.584	0.94092
10855	619482	1	1	1	induce	L	151008	0.778	0.96081
10855	90070	1	1	1	abrogate	L	9603	0.952	0.98281
10857	138948	1	1	1	activate	L	17906	0.917	0.97835
10857	23062	1	1	1	bind	P	46565	0.67	0.95076
10857	23163	1	1	1	bind	P	47353	0.517	0.9356
10857	26088	1	1	1	bind	P	53848	0.538	0.93745
10857	26135	3	3	3	form a complex,interact	L,P	53945,53946,9634	0.941	0.98103
10864	51152	1	1	1	enhance	L	9679	0.601	0.94263
10870	22914	7	7	7	bind,cause,interact,mediate,promote,regulate,signal	L,P	45259,9685,9686,9688,9689,9690,9691	0.893	0.97657
10875	84676	1	1	1	depend on	L	9723	0.571	0.93939
10877	10878	1	1	2	bind	P	9724	0.645	0.94802
10879	55872	1	1	1	phosphorylate	P	130728	0.622	0.94539
1088	1832	1	1	1	increase	L	28084	0.286	0.92045
1088	3576	1	1	1	increase	L	81308	0.457	0.93141
1088	3684	1	1	1	induce	L	9729	0.635	0.9472
1088	4050	1	1	1	modulate	L	95329	0.471	0.93267
1088	4680	1	1	1	react	L	9730	0.52	0.93602
10886	64106	1	1	2	bind	P	157044	0.636	0.94715
10887	60675	1	1	1	stimulate	L	149450	0.018	0.90066
10888	10888	1	1	1	modulate	L	9736	0.496	0.93474
10888	50943	2	2	3	induce	L	117388,9741	0.567	0.93952
10890	10890	1	1	1	generate	L	9746	0.278	0.92
10890	22999	1	1	1	interact	L	46219	0.798	0.9632
10891	55922	1	1	1	regulate	L	9752	0.627	0.94607
10892	63891	1	1	1	induce	L	9756	0.702	0.9536
10893	22915	2	2	3	degrade	P	45311,9767	0.569	0.93947
10894	10894	2	2	2	induce,lead to	L	9777,9778	0.295	0.92129
10894	114614	1	1	1	abrogate	L	13371	0.587	0.94135
10894	26155	1	1	1	interact	L	9783	0.756	0.9585
10894	28514	1	1	1	bind	P	59999	0.579	0.9401
10894	54205	1	1	1	inhibit	L	125219	0.6	0.94264
10894	54808	1	1	1	downregulate	L	127403	0.925	0.97934
109	113	1	1	1	stimulate	L	12781	0.714	0.95533
109	64414	1	1	1	inhibit	L	157770	0.125	0.90847
109	818	4	5	10	block,colocalize,inhibit,phosphorylate	L,P	196333,196334,196335,9807	0.909	0.97728
10903	51428	3	3	3	bind,inhibit,react	L,P	9823,9825,9826	0.836	0.96787
10903	79158	1	1	2	depend on	L	193613	0.811	0.96567
10907	54957	1	1	1	bind	P	9847	0.139	0.91043
10911	28954	4	4	5	affect,enhance,increase,regulate	L	9880,9882,9883,9884	0.623	0.94537
10912	338340	1	1	1	induce	L	72567	0.849	0.96941
10912	90480	2	2	2	colocalize,interact	L,P	209476,209477	0.885	0.97504
10913	10913	1	1	1	mediate	L	9908	0.185	0.91317
10913	51176	1	1	1	depend on	L	9914	0.571	0.93939
10913	60401	1	1	1	interact	L	9919	0.726	0.9563
10915	10915	1	1	1	interact	L	9932	0.56	0.93956
10915	11338	2	2	3	bind,interact	L,P	13087,9935	0.754	0.95805
10915	57819	1	1	1	interact	L	9942	0.538	0.93745
10919	23468	1	1	1	affect	L	9952	0.444	0.93085
10919	58525	1	1	1	bind	P	142395	0.573	0.9395
10920	10987	1	1	1	depend on	L	9968	0.415	0.92863
10920	143384	1	1	1	mediate	L	9971	0.706	0.95448
10920	55832	2	2	2	enhance,regulate	L	130387,130388	0.816	0.96645
10921	10921	8	12	14	affect,antagonize,bind,cooperate,induce,interact,phosphorylate,synergize	L,P	10003,10004,10006,10007,10011,10012,10015,10019	0.901	0.97694
10921	11193	1	1	1	colocalize	P	12066	0.363	0.92544
10921	11338	1	1	1	interact	L	10021	0.7	0.95349
10921	135295	1	1	1	antagonize	L	16792	0.92	0.97905
10921	140890	6	8	17	affect,antagonize,inhibit,interact,regulate	L	10024,18852,18854,18855,18856,18857	0.958	0.98354
10921	142679	1	1	1	regulate	L	18891	0.402	0.92788
10921	199746	1	1	1	interact	L	34270	0.703	0.95356
10921	22985	1	1	1	bind	P	46175	0.576	0.94018
10921	23534	7	8	17	bind,interact,mediate,phosphorylate,promote	L,P	10029,10030,49338,49339,49340,49341,49342	0.948	0.98292
10921	26019	1	1	1	coimmunoprecipitate	P	10033	0.489	0.93468
10921	50820	1	1	1	colocalize	P	117090	0.179	0.91296
10921	51773	3	3	3	antagonize,bind,interact	L,P	121300,121301,121302	0.572	0.93951
10921	650805	2	2	3	interact	L	10071,160480	0.802	0.96413
10921	91746	1	1	1	bind	P	210883	0.029	0.90132
10923	29101	1	1	3	interact	L	62279	0.927	0.9797
10926	10926	1	1	1	depend on	L	10094	0.239	0.91709
10926	11200	6	6	26	bind,degrade,interact,phosphorylate,regulate	L,P	10098,12107,12108,12109,12110,12111	0.878	0.97352
10933	10934	1	1	1	regulate	L	10134	0.774	0.96022
10933	57649	4	4	8	bind,coimmunoprecipitate,interact	L,P	10129,139599,139600,139601	0.92	0.97905
10933	84148	1	1	1	interact	L	199660	0.304	0.92129
10934	10934	1	1	1	antagonize	L	10135	0.76	0.95857
10934	286826	6	6	6	activate,affect,induce,influence,mediate,regulate	L	60160,60161,60162,60163,60164,60165	0.858	0.97097
10934	57649	2	2	2	interact	L	10142,139602	0.75	0.95785
10935	137735	5	5	6	attenuate,bind,block,inhibit,interact	L,P	17198,17199,17200,17201,17202	0.935	0.98106
10935	26750	1	1	1	interact	L	55987	0.975	0.98736
10935	54205	1	1	1	inhibit	L	10149	0.172	0.91228
10938	22841	3	3	4	affect,bind,interact	L,P	10153,10154,10155	0.857	0.97024
10938	23301	1	2	4	interact	L	10156	0.829	0.96699
10938	30844	1	1	1	because of	L	65879	0.148	0.9112
10938	30845	1	1	1	bind	P	10157	0.868	0.97259
10938	30846	1	1	1	because of	L	65890	0.012	0.90035
10938	64145	6	6	8	bind,colocalize,interact	L,P	10160,10161,10162,157120,157121,157122	0.905	0.97732
10938	91869	1	1	1	induce	L	10168	0.703	0.95356
10945	10945	1	1	1	lead to	L	10172	0.569	0.93947
10948	83930	1	1	3	interact	L	10191	0.873	0.97295
10950	10950	1	1	1	depend on	L	10195	0.296	0.92128
10951	24145	1	1	1	inhibit	L	10208	0.711	0.95503
10955	26986	2	3	3	interact	L	10214,56539	0.859	0.97093
10959	10959	1	1	1	mediate	L	10216	0.302	0.92131
10959	10972	1	1	1	suppress	L	10242	0.341	0.9244
10959	26003	2	2	2	interact	L	10218,53554	0.875	0.9729
10959	64689	2	2	2	interact	L	10219,158634	0.65	0.94845
10969	10969	1	1	1	interact	L	10236	0.732	0.95644
10972	10972	1	1	1	regulate	L	10243	0.148	0.9112
10978	51692	2	2	4	interact	L	10247,120797	0.896	0.97681
10979	49854	1	1	1	interact	L	10252	0.368	0.92583
10979	54751	5	5	14	bind,colocalize,interact,mediate	L,P	10253,10254,127255,127256,127259	0.924	0.97938
10981	60482	1	1	1	depend on	L	149280	0.661	0.94966
10985	10985	2	2	2	affect,form a complex	L,P	10267,10268	0.334	0.9243
10985	440275	8	8	30	activate,bind,form a complex,immunoprecipitate,interact,mediate	L,P	10269,10271,10275,10276,10277,103221,103222,103223	0.849	0.96941
10987	112398	1	1	2	bind	P	10295	0.188	0.9134
10987	143384	1	1	1	mediate	L	10297	0.856	0.97007
10987	29072	2	2	2	increase,interact	L	10308,10309	0.834	0.96775
10987	54514	1	1	1	affect	L	10332	0.136	0.90993
10987	55070	1	1	1	regulate	L	128126	0.224	0.91567
10988	10988	1	1	1	down-regulate	L	10369	0.208	0.91503
10989	10989	1	2	2	phosphorylate	P	10377	0.337	0.92447
10989	22921	1	1	1	catalyze	P	10385	0.334	0.9243
10989	23209	1	1	1	influence	L	47494	0.819	0.96654
10989	389031	1	1	1	inhibit	L	10391	0.169	0.91204
10989	50618	1	1	1	bind	P	116303	0.156	0.91114
10989	55107	1	1	1	bind	P	10397	0.136	0.90993
10989	55599	1	1	1	depend on	L	129788	0.831	0.96748
10989	64506	1	1	1	coimmunoprecipitate	P	10402	0.314	0.92179
10994	10994	2	3	4	catalyze,inhibit	L,P	10419,10420	0.284	0.92033
10999	10999	1	1	1	generate	L	10423	0.211	0.91516
11004	11004	2	2	2	inhibit,regulate	L	10431,10433	0.311	0.92174
11006	50943	1	1	2	induce	L	117389	0.393	0.92784
11009	11009	1	1	1	limit	L	10438	0.402	0.92788
11023	25806	3	3	4	because of,bind,control	L,P	10480,52867,52868	0.726	0.9563
1103	1270	2	2	4	increase,stimulate	L	15616,15617	0.696	0.95359
1103	2247	1	1	1	stimulate	L	43133	0.482	0.93401
1103	2261	3	3	6	catalyze,influence,mediate	L,P	10493,10494,44090	0.765	0.95908
1103	2353	1	1	3	activate	L	48867	0.148	0.9112
1103	23607	1	1	1	cause	L	10497	0.604	0.943
1103	2597	1	1	1	bind	P	53333	0.224	0.91567
1103	3558	1	1	2	increase	L	77081	0.668	0.95034
1103	3569	1	1	1	increase	L	80046	0.272	0.91954
1103	3976	1	1	1	depend on	L	10498	0.798	0.9632
1103	4803	5	6	10	depend on,increase,induce,lead to,stimulate	L	10500,110189,110190,110191,110192	0.787	0.96157
1103	55879	1	1	1	depend on	L	130734	0.923	0.97924
1103	5925	1	1	1	increase	L	145380	0.451	0.93103
1103	6863	1	1	1	colocalize	P	10508	0.482	0.93401
1103	7432	1	1	1	activate	L	189215	0.837	0.96821
1103	9048	2	2	2	induce,upregulate	L	209400,209401	0.987	0.99217
1104	10204	2	2	2	affect,depend on	L	2544,2545	0.953	0.98327
1104	10232	1	1	1	induce	L	10540	0.85	0.96954
1104	10526	1	1	1	inhibit	L	6906	0.79	0.96253
1104	1104	4	4	4	bind,catalyze,inhibit,phosphorylate	L,P	10542,10543,10545,10546	0.547	0.93815
1104	1119	1	1	1	interact	L	10548	0.895	0.97644
1104	22894	1	1	1	interact	L	45213	0.943	0.98187
1104	23327	1	1	1	interact	L	10549	0.947	0.98252
1104	29850	1	1	1	inhibit	L	10550	0.125	0.90847
1104	3312	1	1	1	interact	L	70733	0.952	0.98281
1104	4609	1	1	3	activate	L	105276	0.849	0.96941
1104	4613	2	2	2	control,transactivate	L	105892,105893	0.779	0.96078
1104	49854	1	1	1	interact	L	114905	0.645	0.94802
1104	50969	1	1	1	induce	L	10552	0.417	0.9289
1104	5591	1	1	1	activate	L	130805	0.829	0.96699
1104	5880	1	1	1	interact	L	10555	0.375	0.926
1104	5902	4	4	6	bind,inhibit,interact,regulate	L,P	10556,144954,144955,144956	0.905	0.97732
1104	5905	1	1	1	bind	P	145020	0.813	0.96596
1104	6147	1	1	1	stimulate	L	150864	0.385	0.92712
1104	731404	1	1	1	induce	L	185896	0.513	0.93537
1104	7514	4	4	8	affect,bind,interact	L,P	10561,10562,190804,190805	0.798	0.9632
1104	8349	4	4	5	interact,promote,stimulate	L	10564,197918,197919,197920	0.69	0.95357
1104	8498	7	7	13	activate,bind,catalyze,enhance,interact,stimulate	L,P	10566,10567,201467,201469,201470,201472,201474	0.946	0.98261
1104	9184	1	1	1	abolish	L	10569	0.345	0.92432
11040	133396	1	1	1	interact	L	10572	0.882	0.97436
11043	54443	1	1	1	depend on	L	10582	0.78	0.96092
11043	59272	1	1	1	induce	L	145409	0.49	0.93467
11044	11044	1	1	1	interact	L	10585	0.412	0.92851
1105	23168	1	1	1	interact	L	10604	0.375	0.926
1105	3205	1	1	1	bind	P	10607	0.561	0.93952
1105	6749	1	1	11	interact	L	10611	0.725	0.95614
1105	6829	2	2	3	interact,suppress	L	10612,10614	0.855	0.96955
11060	11060	1	1	1	interact	L	10653	0.63	0.94621
11060	51225	5	6	14	down-regulate,interact,promote,suppress,ubiquitinate	L,P	10654,10655,10657,10658,10659	0.895	0.97644
11061	64102	1	1	1	affect	L	10663	0.737	0.95666
11065	51053	1	1	1	accelerate	L	10670	0.739	0.95677
11065	51529	3	3	3	bind,catalyze,interact	L,P	10671,10672,120238	0.842	0.96858
1107	22927	1	1	1	interact	L	45794	0.409	0.9284
1107	26135	2	2	2	bind,interact	L,P	53947,53948	0.663	0.94977
11073	11073	5	5	6	bind,colocalize,induce,inhibit,interact	L,P	10698,10699,10702,10703,10704	0.5	0.93485
11073	63967	2	2	2	generate,regulate	L	10758,156418	0.608	0.94308
1108	4665	1	1	1	interact	L	106979	0.745	0.95747
1108	6236	1	1	1	repress	L	10801	0.74	0.95692
11081	11162	1	1	1	stimulate	L	11343	0.637	0.94727
11081	202559	1	1	3	interact	L	34978	0.902	0.97709
11081	55107	1	1	1	bind	P	10803	0.312	0.92173
11096	63827	1	1	1	inhibit	L	10838	0.178	0.91284
11100	11100	1	1	1	interact	L	10862	0.292	0.92089
11100	56000	1	1	1	interact	L	133036	0.785	0.96133
11103	11124	2	3	3	interact	L	10865,11099	0.898	0.97668
1111	11073	3	3	3	control,depend on,regulate	L	10710,10712,10872	0.812	0.96582
[truncated: 50,518 more rows]
