# Supplementary material for: Looking at Cerebellar Malformations through Text-Mined Interactomes of Mice and Humans
Source: PLoS Comput Biol. 2009 Nov 6;5(11):e1000559. doi: 10.1371/journal.pcbi.1000559 (PMC2767227; doi:10.1371/journal.pcbi.1000559)
Supplement: Dataset S2 — Human network files. (5.50 MB DOC) [file pcbi.1000559.s013.zip › individual_networks/human_action.txt]

1	1	3930	include	1	1	.	-0.274	0.87736
2	10	113451	encode	1	1	.	0.705	0.95369
3	10	291	encode	1	1	.	-0.424	0.86213
4	10	291	homolog	1	2	.	-0.015	0.89817
5	10	291	ortholog	1	1	.	0.317	0.92228
6	100	100	activate	4	11	L	0.166	0.91203
7	100	100	affect	1	1	L	-0.941	0.7303
8	100	100	bind	5	9	P	0.599	0.94237
9	100	100	cause	1	1	L	-0.705	0.81802
10	100	100	colocalize	1	1	P	-0.488	0.85553
11	100	100	contain	1	2	.	-0.877	0.76267
12	100	100	determine	1	2	L	-0.897	0.75408
13	100	100	due to	1	1	.	-0.92	0.74225
14	100	100	encode	1	2	.	-0.443	0.85913
15	100	100	enhance	1	2	L	-0.689	0.82134
16	100	100	express	1	1	.	-0.662	0.82864
17	100	100	inhibit	1	3	L	0.265	0.91919
18	100	100	interact	1	2	L	0.423	0.92939
19	100	100	lead to	1	1	L	-0.066	0.89502
20	100	100	moderate	1	1	.	0.241	0.91721
21	100	100	promote	2	2	L	-0.016	0.89806
22	100	100	release	1	1	.	-0.23	0.88103
23	100	100	required for	2	2	.	0.607	0.94311
24	100	100	respond	1	1	.	0.349	0.92456
25	100	100	result in	3	4	.	0.036	0.90173
26	100	100	trigger	1	1	L	-0.432	0.86142
27	100	113451	reduce	1	1	.	0.918	0.9787
28	100	1232	express	1	1	.	-0.576	0.84324
29	100	1234	interact	1	1	L	-0.133	0.88974
30	100	132	inhibit	2	2	L	0.14	0.91068
31	100	1803	add	1	2	.	0.013	0.90044
32	100	1803	associate	3	8	.	0.923	0.97924
33	100	1803	bind	4	54	P	0.864	0.97117
34	100	1803	inhibit	1	1	L	0.057	0.90374
35	100	1803	interact	3	4	L	0.865	0.97189
36	100	189	associate	1	1	.	0.792	0.96267
37	100	189	connect	1	1	.	0.038	0.90222
38	100	2357	affect	1	1	L	0.724	0.95615
39	100	2357	mediate	1	1	L	-0.681	0.82295
40	100	2648	contain	1	1	.	0.05	0.90309
41	100	26503	discharge	1	1	.	-0.917	0.74399
42	100	2891	modify	1	1	.	-0.294	0.87586
43	100	29	discharge	1	1	.	-0.739	0.80941
44	100	338340	contain	1	1	.	-0.481	0.85611
45	100	353	degrade	1	1	P	0.591	0.94204
46	100	3569	due to	1	1	.	-0.877	0.76267
47	100	3569	increase	1	1	L	-0.576	0.84324
48	100	3708	activate	1	1	L	-0.181	0.88515
49	100	3827	alter	1	1	.	0.57	0.93942
50	100	3991	free	1	1	.	-0.466	0.85716
51	100	4255	encode	1	2	.	0.276	0.92004
52	100	4860	catalyze	1	1	P	0.773	0.95994
53	100	5139	induce	1	1	L	-0.04	0.89639
54	100	5139	stimulate	1	1	L	0.174	0.91253
55	100	51497	induce	1	1	L	-0.149	0.88794
56	100	5340	bind	1	1	P	0.663	0.94977
57	100	5340	stimulate	1	1	L	0.741	0.95708
58	100	55811	inhibit	1	1	L	0.278	0.92
59	100	581	prevent	1	1	.	0.785	0.96133
60	100	595	regulate	1	1	L	-0.246	0.88009
61	100	6277	increase	1	1	L	0.657	0.94894
62	100	6284	bind	1	1	P	0.58	0.94008
63	100	6517	reduce	1	1	.	0.984	0.99082
64	100	6908	interact	1	1	L	0.639	0.94733
65	100	6908	link	1	2	.	0.064	0.90448
66	100	7018	colocalize	1	1	P	0.143	0.91105
67	100	7020	depend on	1	1	L	0.007	0.90032
68	100	7038	deliver	1	1	.	0.925	0.97934
69	100	7038	due to	1	1	.	-0.68	0.82324
70	100	7038	sort	1	1	.	0.637	0.94727
71	100	7124	increase	1	1	L	-0.144	0.88849
72	100	7808	add	1	1	.	-0.825	0.7848
73	100	8349	acetylate	1	1	.	0.437	0.9304
74	100	8850	bind	1	1	P	0.24	0.91708
75	100	920	activity	2	2	.	0.784	0.96117
76	100	920	bind	1	1	P	0.26	0.91856
77	100	920	express	1	1	.	-0.474	0.85657
78	100	920	increase	1	1	L	0.719	0.9553
79	1000	1000	affect	1	1	L	-0.501	0.85391
80	1000	1000	regulate	1	1	L	-0.609	0.83864
81	1000	26585	depend on	1	1	L	0.363	0.92544
82	10000	10000	down-regulate	1	1	L	-0.735	0.81058
83	10000	10000	inhibit	1	1	L	-0.499	0.85442
84	10000	10000	phosphorylate	1	1	P	-0.423	0.86243
85	10000	10000	reduce	2	2	.	0.666	0.95006
86	10000	115584	substitute	1	1	.	0.059	0.90399
87	10000	207	down-regulate	1	1	L	0.561	0.93952
88	10000	207	mediate	1	1	L	0.969	0.9857
89	10000	208	down-regulate	1	1	L	0.662	0.9498
90	10000	208	interact	1	1	L	0.916	0.97842
91	10000	208	phosphorylate	1	1	P	0.558	0.93963
92	10000	2309	phosphorylate	1	1	P	0.724	0.95615
93	10000	5341	contain	1	1	.	0.576	0.94018
94	10000	7249	interact	1	1	L	0.841	0.96862
95	10000	7249	phosphorylate	1	1	P	0.284	0.92033
96	10000	7422	depend on	1	1	L	0.77	0.95965
97	10000	8115	bind	1	1	P	0.843	0.96854
98	10000	8115	interact	1	4	L	0.906	0.97724
99	10000	860	up-regulate	1	1	L	-0.906	0.74974
100	10000	9623	bind	1	1	P	0.42	0.92913
101	100008588	51393	control	1	1	L	0.264	0.91908
102	100008588	5617	inhibit	1	1	L	0.156	0.91114
103	100008588	59341	control	1	1	L	-0.019	0.89784
104	100008588	7442	control	1	1	L	0.426	0.92989
105	100008589	5610	activate	1	1	L	0.477	0.93331
106	100008589	5610	phosphorylate	1	1	P	0.309	0.92148
107	10001	10575	associate	1	1	.	0.668	0.95034
108	10001	10575	bind	1	1	P	0.214	0.91514
109	10001	10575	connect	1	1	.	0.426	0.92989
110	10001	10575	interact	1	2	L	0.834	0.96775
111	10001	84246	homolog	1	1	.	-0.951	0.72132
112	10001	9412	interact	1	3	L	0.876	0.97324
113	10001	9439	homolog	1	1	.	-0.938	0.73257
114	10001	9440	bind	1	1	P	0.848	0.96906
115	10001	9443	homolog	1	1	.	0.131	0.90932
116	10002	10002	cause	1	1	L	0.856	0.97007
117	10002	10002	deactivate	1	1	L	-0.529	0.84977
118	10002	10002	make	1	1	.	0.649	0.94813
119	10002	10002	remove	1	1	.	0.622	0.94539
120	10002	11200	trigger	1	1	L	0.389	0.92733
121	10002	4760	comprise	1	1	.	0.908	0.97734
122	10002	5460	require	1	1	.	0.376	0.92597
123	10002	5617	express	1	1	.	-0.433	0.86131
124	10002	5883	activate	1	1	L	-0.395	0.8646
125	10002	5883	due to	1	1	.	0.36	0.92521
126	10002	5883	trigger	1	1	L	-0.299	0.87524
127	10002	5884	trigger	1	1	L	-0.28	0.87705
128	10002	5915	encode	1	1	.	0.088	0.90607
129	10002	5972	determine	1	1	L	-0.347	0.87018
130	10002	5972	regulate	1	2	L	0.655	0.94896
131	10002	6010	enhance	1	1	L	0.175	0.91266
132	10002	6017	interact	1	3	L	0.797	0.96288
133	10002	6054	contain	1	2	.	0.088	0.90607
134	10002	7032	regulate	1	1	L	0.007	0.90032
135	10002	7032	up-regulate	1	1	L	-0.518	0.8514
136	10002	7101	encode	1	1	.	0.165	0.91191
137	10002	7295	mediate	1	2	L	0.466	0.93229
138	10002	84922	upregulate	1	1	L	0.913	0.97768
139	100034700	100034700	substitute	1	1	.	-0.809	0.79116
140	100034700	598	bind	1	1	P	0.771	0.9598
141	100034700	598	contact	1	1	.	0.945	0.98267
142	100034701	91	activate	1	1	L	0.229	0.91626
143	10005	10005	colocalize	1	1	P	0.547	0.93815
144	10005	1080	respond to	1	1	.	0.045	0.90253
145	10005	113246	hydrolyze	1	1	.	0.99	0.99301
146	10005	3558	increase	1	1	L	0.709	0.95473
147	10005	3569	secrete	1	7	.	0.672	0.95092
148	10005	4069	stimulate	1	1	L	0.555	0.93964
149	10005	920	required for	1	1	.	0.917	0.97835
150	10006	10006	bind	1	1	P	0.18	0.91294
151	10006	10006	enable	1	1	.	0.769	0.95917
152	10006	10006	encode	1	1	.	-0.375	0.86734
153	10006	10006	mediate	1	1	L	-0.196	0.88408
154	10006	10006	raise	1	1	.	0.021	0.90064
155	10006	10006	recognize	1	1	.	0.482	0.93401
156	10006	10152	homolog	3	4	.	-0.203	0.88312
157	10006	10152	interact	1	1	L	0.478	0.93346
158	10006	10152	recognize	1	1	.	0.865	0.97189
159	10006	10163	assemble	1	1	.	-0.025	0.89752
160	10006	10163	associate	1	4	.	0.884	0.97489
161	10006	10163	bind	2	5	P	0.838	0.96836
162	10006	10163	coimmunoprecipitate	1	2	P	0.789	0.96219
163	10006	10163	couple	1	1	.	0.648	0.94797
164	10006	10163	increase	1	1	L	-0.197	0.88385
165	10006	10163	interact	1	1	L	0.645	0.94802
166	10006	10163	mediate	1	1	L	0.545	0.93787
167	10006	10163	required for	1	2	.	0.721	0.95559
168	10006	10163	result in	1	1	.	-0.326	0.87272
169	10006	10163	suppress activity of	1	1	L	-0.264	0.87906
170	10006	10763	contain	1	2	.	-0.466	0.85716
171	10006	142679	encode	1	1	.	0.542	0.93764
172	10006	1947	link	1	1	.	0.593	0.94202
173	10006	1950	inhibit	1	1	L	-0.002	0.8997
174	10006	2059	associate	2	3	.	0.785	0.96133
175	10006	2059	bind	1	1	P	0.902	0.97709
176	10006	2059	coimmunoprecipitate	1	1	P	0.728	0.95657
177	10006	2059	form	2	2	.	-0.244	0.88029
178	10006	2059	interact	1	2	L	0.826	0.96686
179	10006	2059	modulate	1	3	L	0.77	0.95965
180	10006	2059	regulate	1	1	L	0.604	0.943
181	10006	207	abrogate	1	1	L	0.419	0.92916
182	10006	207	activate	2	3	L	0.907	0.97739
183	10006	207	bind	1	1	P	0.775	0.96038
184	10006	207	due to	1	1	.	0.186	0.91316
185	10006	207	induce	1	2	L	0.539	0.93769
186	10006	207	link	1	1	.	0.42	0.92913
187	10006	207	regulate	1	1	L	0.692	0.95365
188	10006	25	activate	1	1	L	0.805	0.96514
189	10006	25	affect	1	2	L	0.504	0.93478
190	10006	25	bind	2	6	P	0.749	0.95771
191	10006	25	block	1	1	L	-0.373	0.86743
192	10006	25	coimmunoprecipitate	1	1	P	0.284	0.92033
193	10006	25	enhance	1	1	L	-0.661	0.82903
194	10006	25	facilitate	1	1	.	0.976	0.98783
195	10006	25	inhibit	1	3	L	0.795	0.96278
196	10006	25	promote	2	6	L	0.768	0.9592
197	10006	25	regulate	1	1	L	0.745	0.95747
198	10006	25	stimulate	1	1	L	0.822	0.96699
199	10006	25	suppress	1	1	L	0.411	0.92852
200	10006	2885	associate	1	2	.	0.888	0.97514
201	10006	2885	bind	1	1	P	0.637	0.94727
202	10006	2885	coimmunoprecipitate	1	1	P	0.29	0.92093
203	10006	2885	interact	2	3	L	0.757	0.95847
204	10006	3190	interact	1	1	L	0.476	0.93319
205	10006	3960	fuse	1	1	.	0.931	0.98014
206	10006	4297	homolog	1	2	.	-0.979	0.68377
207	10006	4690	bind	1	1	P	0.167	0.91213
208	10006	4690	interact	1	1	L	0.191	0.91377
209	10006	5062	result in	1	1	.	0.295	0.92129
210	10006	5594	abolish	1	1	L	0.154	0.91115
211	10006	5594	activate	1	6	L	0.94	0.98088
212	10006	5594	block	1	2	L	-0.058	0.89528
213	10006	6464	mediate	1	1	L	0.814	0.96612
214	10006	6654	recruit	1	1	.	0.148	0.9112
215	10006	6655	interact	1	1	L	0.143	0.91105
216	10006	7202	form	1	1	.	-0.144	0.88849
217	10006	8312	interact	1	1	L	0.617	0.94473
218	10006	8440	interact	1	1	L	0.492	0.93462
219	10007	10007	exhibit	1	1	.	0.696	0.95359
220	10008	10008	encode	1	1	.	0.872	0.97299
221	10008	3737	form	1	16	.	0.202	0.91455
222	10008	3739	coexpress	1	1	.	-0.473	0.85666
223	10008	3745	activate	1	2	L	0.314	0.92179
224	10008	3745	colocalize	1	4	P	0.368	0.92583
225	10008	3745	deactivate	1	1	L	-0.95	0.72165
226	10008	3746	colocalize	1	4	P	0.038	0.90222
227	10008	3746	modulate	1	1	L	-0.033	0.89696
228	10008	3749	affect	1	1	L	0.226	0.91576
229	10008	3749	coexpress	1	1	.	-0.387	0.86583
230	10008	3749	coimmunoprecipitate	1	1	P	-0.04	0.89639
231	10008	3750	coexpress	1	1	.	-0.36	0.86911
232	10008	3752	reduce	1	1	.	0.953	0.98327
233	10008	3757	affect	1	1	L	0.535	0.93718
234	10008	3757	modify	1	1	.	0.732	0.95644
235	10008	3757	modulate	1	1	L	0.92	0.97905
236	10008	3784	activate	1	1	L	0.889	0.97529
237	10008	3784	assemble	1	1	.	0.197	0.9143
238	10008	3784	combine	1	1	.	0.558	0.93963
239	10008	3784	control	1	2	L	0.516	0.93548
240	10008	3784	modulate	1	1	L	0.727	0.95626
241	10008	3785	contain	1	1	.	0.286	0.92045
242	10008	9132	affect	1	1	L	-0.584	0.84226
243	10009	10009	associate	1	1	.	0.143	0.91105
244	10009	10009	attenuate	1	1	L	-0.616	0.83711
245	10009	10009	combine	1	1	.	-0.133	0.88974
246	10009	10009	interact	1	1	L	-0.127	0.89032
247	10009	10009	recognize	1	1	.	0.892	0.97661
248	10009	10664	inhibit	1	1	L	0.841	0.96862
249	10009	10664	interact	1	1	L	0.774	0.96022
250	10009	10664	regulate	1	1	L	0.705	0.95369
251	10009	253461	separate	1	1	.	-0.913	0.74621
252	10009	3172	combine	1	1	.	0.385	0.92712
253	10009	421	associate	1	1	.	0.645	0.94802
254	10009	57659	bind	1	1	P	0.614	0.94359
255	10009	57659	separate	1	1	.	-0.875	0.76324
256	10009	5913	alter	1	1	.	-0.274	0.87736
257	10009	5913	bind	1	2	P	0.73	0.95651
258	10009	5913	influence	1	1	L	0.104	0.9069
259	10009	5913	interact	1	1	L	0.759	0.9586
260	10009	5913	promote	1	2	L	0.148	0.9112
261	10009	6275	alter	1	1	.	0.007	0.90032
262	10009	6275	bind	1	2	P	0.76	0.95857
263	10009	6275	influence	1	1	L	0.416	0.92861
264	10009	7704	homolog	1	1	.	-0.585	0.84187
265	10009	9219	alter	1	1	.	-0.332	0.87177
266	10009	9219	influence	1	1	L	0.436	0.93042
267	10009	9219	mediate	1	1	L	0.499	0.9347
268	10009	9219	required for	1	1	.	0.563	0.9395
269	1001	1001	express	1	1	.	-0.486	0.85562
270	1001	1830	lead to	1	1	L	0.481	0.93358
271	1001	4868	colocalize	1	1	P	0.787	0.96157
272	1001	7082	co-express	1	1	.	0.847	0.9691
273	1001	7082	coexpress	1	1	.	0.682	0.95163
274	1001	7082	colocalize	1	1	P	0.117	0.90772
275	10010	1869	depend on	1	1	L	-0.189	0.88447
276	10010	7874	bind	1	1	P	0.005	0.90022
277	10010	8405	bind	1	1	P	-0.228	0.88133
278	10010	958	inhibit	1	1	L	0.148	0.9112
279	10010	9641	mediate	1	1	L	0.866	0.97224
280	10011	3164	interact	1	1	L	0.547	0.93815
281	10013	10013	carry	1	1	.	-0.923	0.74042
282	10013	10013	contain	1	1	.	-0.651	0.83098
283	10013	10013	deacetylate	1	1	P	-0.905	0.75021
284	10013	10013	inhibit	1	1	L	-0.674	0.82505
285	10013	10376	abolish	1	1	L	-0.353	0.86984
286	10013	10376	acetylate	1	2	.	0.814	0.96612
287	10013	10376	cause	1	1	L	-0.532	0.84937
288	10013	10376	deacetylate	1	7	P	0.156	0.91114
289	10013	10376	induce	1	1	L	0.559	0.93959
290	10013	10376	influence	1	1	L	0.913	0.97768
291	10013	10376	mediate	1	3	L	0.502	0.93482
292	10013	10376	silence	1	1	.	0.957	0.98342
293	10013	10763	contain	1	1	.	-0.153	0.88776
294	10013	1080	link	1	1	.	-0.529	0.84977
295	10013	1234	modify	1	1	.	0.178	0.91284
296	10013	1319	associate	1	1	.	0.518	0.93574
297	10013	1319	bind	1	1	P	0.959	0.98343
298	10013	1319	lead to	1	1	L	-0.022	0.89787
299	10013	1319	recruit	2	3	.	0.555	0.93964
300	10013	1319	regulate	1	1	L	0.344	0.92435
301	10013	1319	repress	1	1	L	0.615	0.94404
302	10013	1319	result in	1	1	.	0.367	0.92555
303	10013	2033	associate	1	2	.	0.953	0.98327
304	10013	22933	modify	1	1	.	0.162	0.91183
305	10013	3065	attenuate	1	1	L	-0.417	0.86302
306	10013	3065	inhibit	1	1	L	-0.687	0.82199
307	10013	3066	inhibit	1	1	L	-0.449	0.85875
308	10013	30816	enhance	1	2	L	-0.232	0.88093
309	10013	3320	affect	1	1	L	0.638	0.94721
310	10013	3320	assemble	1	2	.	-0.101	0.89189
311	10013	3320	bind	1	2	P	0.776	0.96035
312	10013	3320	deacetylate	1	1	P	-0.172	0.8857
313	10013	3320	form	1	1	.	0.006	0.90035
314	10013	3320	induce	1	3	L	0.936	0.98098
315	10013	3320	inhibit	1	1	L	-0.076	0.89389
316	10013	3320	lead to	1	2	L	0.645	0.94802
317	10013	3320	regulate	2	2	L	0.823	0.96695
318	10013	3320	required for	1	1	.	0.666	0.95006
319	10013	6233	bind	1	5	P	0.811	0.96567
320	10013	6233	encode	1	1	.	0.003	0.90012
321	10013	6233	interact	1	1	L	0.876	0.97324
322	10013	6233	link	1	1	.	0.385	0.92712
323	10013	6233	release	1	1	.	0.564	0.93945
324	10013	7852	modify	1	1	.	-0.089	0.89321
325	10013	83933	affect	1	1	L	0.162	0.91183
326	10013	860	bind	1	1	P	0.045	0.90253
327	10013	860	coexpress	1	2	.	0.395	0.92797
328	10013	860	colocalize	1	1	P	0.463	0.93178
329	10013	860	interact	2	4	L	0.86	0.97112
330	10013	860	precede	1	1	.	0.845	0.96902
331	10013	9101	hinder	1	1	L	-0.856	0.77276
332	10013	920	modify	1	1	.	-0.357	0.86952
333	10014	10014	associate	1	1	.	0.457	0.93141
334	10014	10014	cause	1	1	L	-0.232	0.88093
335	10014	10014	dissociate	1	1	.	-0.387	0.86583
336	10014	10014	export	1	1	.	0.83	0.96714
337	10014	10014	express	1	1	.	-0.296	0.87555
338	10014	10014	increase	1	1	L	-0.352	0.86993
339	10014	10014	interact	1	1	L	0.419	0.92916
340	10014	10014	neutralize	1	1	.	0.825	0.96688
341	10014	10763	contain	1	1	.	-0.334	0.8716
342	10014	11331	bind	1	1	P	0.705	0.95369
343	10014	11331	interact	1	1	L	0.915	0.97848
344	10014	2969	colocalize	1	1	P	0.405	0.92814
345	10014	3065	interact	1	1	L	0.795	0.96278
346	10014	387	depend on	1	1	L	0.965	0.98455
347	10014	3960	fuse	3	4	.	0.971	0.98592
348	10014	3960	suppress	1	1	L	0.593	0.94202
349	10014	4088	associate	1	2	.	0.966	0.98497
350	10014	4088	bind	1	1	P	0.268	0.91957
351	10014	4088	interact	1	7	L	0.948	0.98292
352	10014	4088	mediate	1	1	L	0.782	0.96089
353	10014	4205	bind	1	6	P	0.877	0.97337
354	10014	4205	inhibit	1	2	L	0.942	0.98168
355	10014	4205	interact	1	4	L	0.971	0.98592
356	10014	4205	repress	1	5	L	0.931	0.98014
357	10014	4208	associate	1	2	.	0.96	0.98362
358	10014	4208	contain	1	2	.	-0.068	0.89467
359	10014	4208	dissociate	1	1	.	0.476	0.93319
360	10014	4208	inhibit	1	3	L	0.762	0.95883
361	10014	4208	repress	1	2	L	0.898	0.97668
362	10014	4209	antagonize	1	1	L	0.932	0.98031
363	10014	4209	associate	1	1	.	0.946	0.98261
364	10014	4209	interact	1	1	L	0.722	0.95572
365	10014	4209	repress	1	1	L	0.834	0.96775
366	10014	4209	translocate	1	1	.	0.923	0.97924
367	10014	4261	interact	1	2	L	0.778	0.96081
368	10014	4609	bind	1	1	P	0.697	0.95357
369	10014	4654	affect	1	1	L	0.812	0.96582
370	10014	4654	inhibit	1	3	L	0.755	0.95836
371	10014	4654	repress	1	1	L	0.794	0.96266
372	10014	50804	associate	1	4	.	0.944	0.98203
373	10014	50804	dissociate	1	1	.	0.756	0.9585
374	10014	50804	interact	1	1	L	0.869	0.97254
375	10014	50804	regulate	1	3	L	0.698	0.95354
376	10014	50804	repress	1	2	L	0.906	0.97724
377	10014	51006	transport	1	1	.	0.799	0.96337
378	10014	5225	inhibit	1	1	L	0.769	0.95917
379	10014	5225	modulate	1	1	L	0.849	0.96941
380	10014	5310	express	1	1	.	0.292	0.92089
381	10014	5310	phosphorylate	1	1	P	0.503	0.93481
382	10014	5310	reduce	1	1	.	0.931	0.98014
383	10014	5587	associate	1	2	.	0.943	0.98187
384	10014	5587	inhibit	1	1	L	0.759	0.9586
385	10014	5587	phosphorylate	1	1	P	0.593	0.94202
386	10014	57530	induce	1	1	L	0.842	0.96858
387	10014	57763	interact	1	1	L	0.855	0.96955
388	10014	5928	associate	1	1	.	0.946	0.98261
389	10014	604	associate	1	1	.	0.912	0.97732
390	10014	632	recruit	1	1	.	0.108	0.90712
391	10014	6722	disrupt	1	1	L	0.072	0.90526
392	10014	7157	bind	1	1	P	0.735	0.9567
393	10014	7329	interact	1	3	L	0.98	0.98887
394	10014	7514	depend on	1	1	L	0.362	0.92533
395	10014	7514	regulate	1	1	L	0.671	0.95076
396	10014	818	depend on	1	1	L	0.702	0.9536
397	10014	860	interact	1	2	L	0.942	0.98168
398	10014	8625	coimmunoprecipitate	1	1	P	0.595	0.9423
399	10014	8625	interact	1	2	L	0.899	0.97682
400	10014	864	affect	1	1	L	0.308	0.92149
401	10014	864	colocalize	1	1	P	0.825	0.96688
402	10014	864	destabilize	1	1	.	0.987	0.99217
403	10014	864	mediate	1	1	L	0.944	0.98203
404	10014	864	suppress	1	1	L	0.656	0.94895
405	10014	8841	associate	1	5	.	0.934	0.98089
406	10014	8841	interact	1	2	L	0.546	0.93801
407	10014	93649	bind	1	1	P	0.595	0.9423
408	10014	93649	interact	1	2	L	0.949	0.98284
409	10014	93649	modulate	1	2	L	0.758	0.95844
410	10014	93649	repress	1	3	L	0.833	0.96742
411	10014	9611	interact	1	2	L	0.724	0.95615
412	10014	9612	colocalize	1	1	P	0.852	0.96951
413	10014	9734	homolog	1	1	.	0.342	0.92438
414	10014	9734	make	1	1	.	0.977	0.98756
415	10014	9734	promote	1	1	L	0.613	0.94329
416	10014	9734	result in	1	1	.	0.007	0.90032
417	10015	10016	immunoprecipitate	1	1	P	-0.048	0.89604
418	10016	10015	bind	1	2	P	0.745	0.95747
419	10016	10015	interact	1	3	L	0.916	0.97842
420	10016	10016	associate	1	1	.	0.305	0.92127
421	10016	10016	bind	1	2	P	0.391	0.92786
422	10016	120329	immunoprecipitate	1	1	P	0.423	0.92939
423	10016	1950	hinder	1	1	L	-0.813	0.79011
424	10016	30011	interact	1	1	L	0.151	0.91119
425	10016	310	inhibit	1	1	L	0.817	0.96642
426	10016	310	interact	1	2	L	0.865	0.97189
427	10016	4217	associate	1	2	.	0.976	0.98783
428	10016	4217	bind	1	2	P	0.751	0.95779
429	10016	4217	connect	1	1	.	0.727	0.95626
430	10016	4217	depend on	1	1	L	0.97	0.98552
431	10016	4217	induce	1	1	L	0.78	0.96092
432	10016	4217	inhibit	1	1	L	0.87	0.9729
433	10016	4217	interact	1	4	L	0.933	0.98051
434	10016	49854	interact	1	1	L	0.709	0.95473
435	10016	553115	bind	1	1	P	0.852	0.96951
436	10016	553115	dissociate from	1	2	.	0.293	0.92103
437	10016	553115	form	1	1	.	0.258	0.9183
438	10016	553115	form a complex	1	1	P	0.584	0.94092
439	10016	553115	increase	1	1	L	0.817	0.96642
440	10016	5599	down-regulate	1	1	L	0.819	0.96654
441	10016	5599	inhibit	1	1	L	0.624	0.94549
442	10016	5894	connect	1	1	.	0.455	0.93143
443	10016	6717	form a complex	1	1	P	0.485	0.93427
444	10016	7415	interact	1	2	L	0.673	0.95089
445	10016	836	result in	1	1	.	-0.326	0.87272
446	10016	842	immunoprecipitate	1	1	P	0.171	0.91216
447	10016	842	required for	1	1	.	0.735	0.9567
448	10016	842	result in	1	1	.	0.29	0.92093
449	10017	317	interact	1	1	L	0.773	0.95994
450	10017	356	inhibit	1	1	L	0.89	0.97606
451	10017	55599	required for	1	1	.	0.476	0.93319
452	10017	578	bind	1	1	P	0.404	0.92802
453	10017	581	associate	1	1	.	0.682	0.95163
454	10017	581	bind	2	2	P	0.591	0.94204
455	10017	581	inhibit	1	1	L	0.486	0.93442
456	10017	581	suppress	1	2	L	0.412	0.92851
457	10017	596	associate	1	1	.	0.267	0.91944
458	10017	596	bind	2	2	P	0.533	0.93721
459	10017	596	interact	1	1	L	0.468	0.93226
460	10017	598	associate	1	1	.	0.423	0.92939
461	10017	598	bind	2	2	P	0.687	0.95303
462	10017	598	block	1	1	L	0.502	0.93482
463	10017	598	inhibit	2	4	L	0.79	0.96253
464	10017	598	interact	2	3	L	0.915	0.97848
465	10017	599	interact	1	1	L	0.688	0.95332
466	10017	841	inhibit	1	1	L	-0.103	0.8919
467	10018	10018	abolish	1	1	L	-0.8	0.79332
468	10018	10018	account for	1	1	.	0.337	0.92447
469	10018	10018	because of	1	1	L	-0.465	0.85759
470	10018	10018	bind	1	1	P	-0.861	0.77087
471	10018	10018	block	1	1	L	-0.664	0.82815
472	10018	10018	cause	1	1	L	-0.735	0.81058
473	10018	10018	combine	1	1	.	-0.488	0.85553
474	10018	10018	control	1	1	L	-0.934	0.73416
475	10018	10018	depend on	1	1	L	0.311	0.92174
476	10018	10018	deplete	1	1	.	0.527	0.9366
477	10018	10018	determine	1	1	L	-0.299	0.87524
478	10018	10018	due to	3	3	.	-0.448	0.85873
479	10018	10018	encode	1	1	.	0.943	0.98187
480	10018	10018	express	2	2	.	-0.04	0.89639
481	10018	10018	hyperphosphorylate	1	1	P	-0.7	0.81905
482	10018	10018	hypophosphorylate	1	1	P	-0.952	0.72019
483	10018	10018	induce	3	3	L	0.103	0.90691
484	10018	10018	inhibit	1	2	L	-0.105	0.89181
485	10018	10018	interact	1	1	L	0.799	0.96337
486	10018	10018	lead to	1	1	L	-0.309	0.87427
487	10018	10018	loose	1	1	.	0.939	0.98098
488	10018	10018	mediate	1	1	L	0.527	0.9366
489	10018	10018	phosphorylate	2	2	P	-0.094	0.89282
490	10018	10018	reduce	3	3	.	0.853	0.96946
491	10018	10018	result in	1	1	.	-0.372	0.8674
492	10018	10018	sequester	1	1	.	0.869	0.97254
493	10018	10018	suppress	1	3	L	-0.608	0.83862
494	10018	1019	suppress	1	1	L	0.493	0.93461
495	10018	120329	activate	1	1	L	0.864	0.97117
496	10018	120329	lead to	1	1	L	0.2	0.91443
497	10018	1270	inhibit	1	1	L	0.702	0.9536
498	10018	130074	reduce	1	1	.	0.753	0.95809
499	10018	1385	abolish	1	1	L	-0.131	0.88984
500	10018	1385	block	1	1	L	-0.866	0.7682
501	10018	1647	inhibit	1	1	L	0.912	0.97732
502	10018	1647	mediate	2	2	L	0.779	0.96078
503	10018	1647	require	1	1	.	0.871	0.97284
504	10018	1647	result in	1	1	.	0.542	0.93764
505	10018	1869	encode	1	1	.	0.566	0.93942
506	10018	1869	inhibit	1	1	L	0.468	0.93226
507	10018	1869	mediate	1	2	L	0.354	0.92488
508	10018	1869	up-regulate	1	1	L	-0.788	0.79703
509	10018	1950	reduce	1	1	.	0.714	0.95533
510	10018	1956	alter	1	1	.	-0.455	0.85813
511	10018	1956	depend on	1	1	L	0.799	0.96337
512	10018	1956	inhibit	1	1	L	0.202	0.91455
513	10018	1956	modify	1	1	.	0.046	0.90264
514	10018	1956	require	1	1	.	0.507	0.93488
515	10018	2064	inhibit	1	1	L	0.385	0.92712
516	10018	2309	depend on	1	1	L	0.603	0.94273
517	10018	2309	result from	1	1	.	-0.405	0.86359
518	10018	2309	up-regulate	1	1	L	-0.526	0.84984
519	10018	25992	activate	1	1	L	0.515	0.93549
520	10018	2691	reduce	1	1	.	0.74	0.95692
521	10018	27429	mediate	1	1	L	0.621	0.94544
522	10018	331	cleave	1	1	P	-0.594	0.83993
523	10018	356	cause	1	1	L	0.166	0.91203
524	10018	3562	depend on	1	1	L	0.772	0.95996
525	10018	3562	interfere	1	1	.	0.972	0.98573
526	10018	3562	up-regulate	1	1	L	-0.681	0.82295
527	10018	3725	block	1	1	L	-0.556	0.84612
528	10018	3725	depend on	2	2	L	0.771	0.9598
529	10018	3725	increase	1	1	L	-0.257	0.87953
530	10018	3952	block	1	1	L	-0.274	0.87736
531	10018	3952	increase	1	1	L	0.545	0.93787
532	10018	4018	suppress	1	1	L	0.572	0.93951
533	10018	4602	contain	1	1	.	-0.336	0.87129
534	10018	4803	inhibit	1	2	L	-0.138	0.88948
535	10018	4803	required for	2	4	.	0.771	0.9598
536	10018	4864	mediate	1	1	L	-0.132	0.88986
537	10018	5329	block	1	1	L	-0.208	0.8828
538	10018	54205	induce	2	3	L	0.806	0.9653
539	10018	54205	lead to	1	1	L	0.602	0.94275
540	10018	54205	mediate	2	2	L	0.376	0.92597
541	10018	54205	promote	2	2	L	0.341	0.9244
542	10018	54205	release	3	3	.	0.924	0.97938
543	10018	54205	trigger	2	2	L	-0.095	0.8926
544	10018	5594	block	1	1	L	-0.288	0.87636
545	10018	5594	enhance	1	1	L	-0.594	0.83993
546	10018	5594	increase	1	1	L	-0.507	0.85298
547	10018	5595	increase	1	1	L	-0.322	0.87304
548	10018	5599	bind	1	1	P	0.906	0.97724
549	10018	5599	block	1	1	L	0.482	0.93401
550	10018	5599	depend on	3	7	L	0.953	0.98327
551	10018	5599	independence	1	2	.	0.517	0.9356
552	10018	5599	inhibit	1	1	L	0.749	0.95771
553	10018	5599	interact	3	4	L	0.944	0.98203
554	10018	5599	reduce	1	1	.	0.818	0.96656
555	10018	5601	reduce	1	1	.	0.517	0.9356
556	10018	5617	produce	1	1	.	0.013	0.90044
557	10018	5617	suppress	1	1	L	0.015	0.90043
558	10018	56616	induce	1	1	L	0.499	0.9347
559	10018	56616	inhibit	1	1	L	0.214	0.91514
560	10018	56616	mediate	1	1	L	0.254	0.91793
561	10018	572	affect	1	1	L	-0.165	0.88623
562	10018	572	alter	1	1	.	-0.931	0.73588
563	10018	572	induce	1	1	L	-0.113	0.89083
564	10018	572	interact	1	1	L	0.24	0.91708
565	10018	572	require	1	1	.	-0.698	0.81951
566	10018	5741	block	1	1	L	0.029	0.90132
567	10018	5777	abolish	1	1	L	0.101	0.90684
568	10018	5777	abrogate	1	1	L	0.315	0.92204
569	10018	578	activate	1	1	L	-0.288	0.87636
570	10018	578	alter	1	1	.	-0.534	0.84918
571	10018	578	bind	1	6	P	0.259	0.91843
572	10018	578	induce	2	3	L	0.875	0.9729
573	10018	578	interact	1	1	L	0.864	0.97117
574	10018	578	loose	1	1	.	0.91	0.97723
575	10018	578	require	1	1	.	-0.18	0.88526
576	10018	578	result in	1	1	.	0.162	0.91183
577	10018	578	up-regulate	1	1	L	-0.973	0.69329
578	10018	581	activate	1	5	L	-0.292	0.87609
579	10018	581	associate	1	1	.	-0.537	0.84846
580	10018	581	attenuate	1	1	L	-0.631	0.83461
581	10018	581	bind	2	23	P	0.35	0.92469
582	10018	581	block	1	1	L	-0.38	0.86623
583	10018	581	cause	1	2	L	-0.224	0.88166
584	10018	581	cleave	1	1	P	-0.843	0.77797
585	10018	581	coimmunoprecipitate	2	2	P	-0.262	0.87913
586	10018	581	coprecipitate	1	1	P	0.073	0.90538
587	10018	581	immunoprecipitate	1	1	P	-0.777	0.79966
588	10018	581	independence	1	1	.	0.217	0.91523
589	10018	581	induce	2	14	L	0.667	0.95037
590	10018	581	interact	1	2	L	0.057	0.90374
591	10018	581	lead to	1	1	L	-0.167	0.88614
592	10018	581	loose	1	1	.	0.782	0.96089
593	10018	581	may be responsible for	1	1	.	-0.932	0.73515
594	10018	581	mediate	1	1	L	-0.407	0.8635
595	10018	581	regulate	1	1	L	-0.766	0.80216
596	10018	581	require	2	5	.	0.345	0.92432
597	10018	581	result in	1	1	.	-0.693	0.82081
598	10018	581	sensitize	1	1	L	-0.113	0.89083
599	10018	581	trigger	1	1	L	-0.415	0.86311
600	10018	581	up-regulate	1	1	L	-0.97	0.69816
601	10018	596	activate	1	1	L	0.789	0.96219
602	10018	596	affect	1	1	L	0.904	0.97693
603	10018	596	antagonize	3	4	L	0.8	0.96389
604	10018	596	associate	1	4	.	0.794	0.96266
605	10018	596	bind	3	17	P	0.842	0.96858
606	10018	596	cause	1	1	L	0.053	0.90316
607	10018	596	cleave	1	1	P	-0.556	0.84612
608	10018	596	coimmunoprecipitate	1	1	P	-0.339	0.8709
609	10018	596	dissociate from	1	1	.	-0.623	0.83587
610	10018	596	down-regulate	1	1	L	-0.584	0.84226
611	10018	596	form	1	1	.	-0.389	0.86541
612	10018	596	immunoprecipitate	1	1	P	0.38	0.92617
613	10018	596	inactivate	1	1	L	0.214	0.91514
614	10018	596	inhibit	1	2	L	0.665	0.9499
615	10018	596	interact	4	6	L	0.897	0.97674
616	10018	596	neutralize	1	1	.	0.912	0.97732
617	10018	596	precede	1	1	.	0.363	0.92544
618	10018	596	regulate	1	3	L	0.01	0.90026
619	10018	596	trigger	1	1	L	-0.44	0.86012
620	10018	598	antagonize	1	1	L	0.786	0.96148
621	10018	598	bind	2	18	P	0.756	0.9585
622	10018	598	cause	1	1	L	-0.066	0.89502
623	10018	598	coimmunoprecipitate	1	1	P	0.19	0.91378
624	10018	598	dissociate from	1	1	.	-0.809	0.79116
625	10018	598	down-regulate	1	1	L	-0.379	0.86634
626	10018	598	inactivate	1	1	L	-0.165	0.88623
627	10018	598	inhibit	1	1	L	-0.055	0.8955
628	10018	598	interact	2	2	L	0.846	0.96896
629	10018	598	precede	1	1	.	-0.245	0.88019
630	10018	598	reduce	1	1	.	0.689	0.95329
631	10018	599	bind	2	11	P	0.911	0.97717
632	10018	599	engage	1	1	.	0.561	0.93952
633	10018	599	interact	1	2	L	0.681	0.95149
634	10018	599	recruit	1	1	.	0.429	0.93028
635	10018	60503	affect	1	1	L	0.715	0.95531
636	10018	60503	inhibit	1	1	L	0.75	0.95785
637	10018	6098	cause	1	1	L	-0.944	0.72772
638	10018	613	rescue from	1	1	.	0.928	0.97987
639	10018	6233	depend on	1	1	L	0.922	0.97889
640	10018	638	alter	1	1	.	-0.895	0.75482
641	10018	638	antagonize	1	1	L	-0.022	0.89787
642	10018	638	interact	1	1	L	0.42	0.92913
643	10018	640	induce	1	1	L	0.36	0.92521
644	10018	6531	block	1	1	L	-0.815	0.78892
645	10018	6534	stimulate	1	1	L	0.46	0.93152
646	10018	6714	block	1	1	L	-0.432	0.86142
647	10018	6750	analog	1	2	.	-0.124	0.89028
648	10018	6752	block	1	1	L	-0.302	0.87506
649	10018	682	mediate	1	1	L	-0.015	0.89817
650	10018	7001	up-regulate	2	2	L	-0.867	0.76787
651	10018	7124	block	1	1	L	0.197	0.9143
652	10018	7124	enhance	1	1	L	0.385	0.92712
653	10018	7124	inhibit	1	1	L	-0.011	0.89851
654	10018	7157	independence	2	2	.	0.725	0.95614
655	10018	7157	link	1	1	.	0.393	0.92784
656	10018	7414	block	1	1	L	0.162	0.91183
657	10018	836	inhibit	1	1	L	0.547	0.93815
658	10018	836	result in	1	1	.	-0.277	0.87711
659	10018	836	up-regulate	1	1	L	-0.967	0.70163
660	10018	841	up-regulate	1	1	L	-0.949	0.72236
661	10018	864	depend on	1	1	L	0.595	0.9423
662	10018	864	up-regulate	1	2	L	-0.274	0.87736
663	10018	8655	bind	4	15	P	0.73	0.95651
664	10018	8655	contain	1	1	.	0.123	0.90841
665	10018	8655	form a complex	1	1	P	0.093	0.90638
666	10018	8655	interact	2	10	L	0.871	0.97284
667	10018	8655	regulate	1	1	L	-0.216	0.88231
668	10018	9388	prevent	1	1	.	0.776	0.96035
669	10019	10019	abolish	1	1	L	-0.93	0.7363
670	10019	10019	immunoprecipitate	1	1	P	-0.945	0.72697
671	10019	2523	induce	1	1	L	0.225	0.9158
672	10019	2523	restrict	1	1	.	0.886	0.97518
673	10019	2885	associate	1	1	.	0.767	0.95923
674	10019	3162	induce	1	2	L	0.591	0.94204
675	10019	3162	mediate	1	2	L	0.718	0.95521
676	10019	3562	cause	1	1	L	0.631	0.94667
677	10019	4254	cause	1	1	L	0.081	0.90589
678	10019	4254	inhibit	1	2	L	0.816	0.96645
679	10019	4254	lead to	1	1	L	0.608	0.94308
680	10019	4254	mediate	1	1	L	0.447	0.9311
681	10019	4254	regulate	1	1	L	0.891	0.97623
682	10019	4352	modulate	1	1	L	0.663	0.94977
683	10019	4792	inhibit	1	1	L	-0.361	0.86903
684	10019	4846	mediate	1	1	L	0.217	0.91523
685	10019	7066	inhibit	1	2	L	0.829	0.96699
686	10019	7066	mediate	1	1	L	0.677	0.95095
687	10019	7294	regulate	1	1	L	0.491	0.93465
688	10019	9846	attenuate	1	1	L	-0.131	0.88984
689	1002	1000	associate	1	1	.	0.976	0.98783
690	1002	1002	modulate	1	1	L	0.328	0.9234
691	1002	1002	rescue from	1	1	.	0.865	0.97189
692	1002	5080	independence	1	1	.	0.868	0.97259
693	10020	55624	catalyze	1	1	P	0.351	0.92464
694	10020	6489	mediate	1	1	L	0.955	0.98336
695	10020	8869	mediate	1	1	L	0.939	0.98098
696	10021	10021	channel	1	1	.	0.861	0.97127
697	10021	10021	express	1	1	.	-0.586	0.84136
698	10021	610	activate	1	1	L	0.763	0.95898
699	10021	610	part	1	1	.	0.924	0.97938
700	10022	10022	bind	1	1	P	-0.265	0.87885
701	10022	117579	homolog	1	1	.	-0.705	0.81802
702	10022	339403	activate	1	4	L	0.873	0.97295
703	10022	51289	activate	1	3	L	0.89	0.97606
704	10022	51289	antagonize	1	1	L	0.948	0.98292
705	10022	51289	bind	1	1	P	0.928	0.97987
706	10022	59350	activate	1	1	L	0.085	0.90596
707	10023	10023	cause	1	1	L	-0.532	0.84937
708	10023	10023	homolog	1	1	.	-0.897	0.75408
709	10023	10023	result in	1	1	.	-0.163	0.88643
710	10023	23401	homolog	1	1	.	-0.498	0.8547
711	10023	23401	signal	1	1	L	-0.394	0.86471
712	10023	3172	activate	1	1	L	0.317	0.92228
713	10023	3725	block	1	1	L	0.414	0.92864
714	10023	3725	inhibit	1	1	L	0.264	0.91908
715	10023	4040	interact	1	1	L	0.795	0.96278
716	10023	4041	depend on	1	1	L	0.893	0.97657
717	10023	4041	interact	1	5	L	0.965	0.98455
718	10023	4137	mediate	1	1	L	0.773	0.95994
719	10023	4137	result in	1	1	.	0.757	0.95847
720	10023	5599	affect	1	1	L	0.486	0.93442
721	10023	8312	coexpress	1	1	.	0.411	0.92852
722	10023	8312	form a complex	1	2	P	0.379	0.92618
723	10023	8312	interact	1	1	L	0.772	0.95996
724	10024	5627	associate	1	1	.	0.851	0.96951
725	10024	705	regulate	1	1	L	0.064	0.90448
726	10024	7216	induce	1	1	L	0.205	0.91479
727	10024	7216	required for	1	3	.	0.873	0.97295
728	10025	3569	interact	1	1	L	0.705	0.95369
729	10025	7124	interact	2	3	L	0.879	0.9737
730	10025	7124	required for	1	1	.	0.895	0.97644
731	10025	9439	homolog	1	1	.	0.302	0.92131
732	10025	9439	interact	1	1	L	0.859	0.97093
733	10026	10026	bind	1	1	P	0.256	0.91819
734	10026	6868	interact	1	1	L	0.895	0.97644
735	10026	8733	immunoprecipitate	1	1	P	0.525	0.93665
736	1003	1003	associate	1	2	.	0.568	0.93949
737	1003	1003	because of	1	1	L	0.204	0.91466
738	1003	1003	cause	1	1	L	-0.135	0.88963
739	1003	1003	degrade	1	1	P	0.216	0.91511
740	1003	1003	dephosphorylate	1	1	P	0.681	0.95149
741	1003	1003	due to	1	1	.	0.148	0.9112
742	1003	1003	form	1	1	.	-0.043	0.89621
743	1003	1003	increase	1	1	L	-0.095	0.8926
744	1003	1003	independence	1	1	.	0.22	0.91559
745	1003	1003	induce	1	2	L	0.408	0.92841
746	1003	1003	regulate	1	1	L	0.289	0.92095
747	1003	1003	required for	1	1	.	0.442	0.93059
748	1003	1003	signal	1	1	L	-0.263	0.87905
749	1003	11162	suppress	1	1	L	0.828	0.96683
750	1003	1445	associate	1	2	.	0.891	0.97623
751	1003	1445	bind	1	1	P	0.867	0.97262
752	1003	1445	due to	1	1	.	0.248	0.91749
753	1003	1445	recruit	1	2	.	0.654	0.94898
754	1003	1495	link	1	1	.	0.226	0.91576
755	1003	1500	affect	1	1	L	0.604	0.943
756	1003	1500	bind	1	2	P	0.662	0.9498
757	1003	1500	couple	1	1	.	0.383	0.92671
758	1003	173	bind	1	1	P	0.714	0.95533
759	1003	1832	associate	1	1	.	0.877	0.97337
760	1003	1832	colocalize	1	5	P	0.857	0.97024
761	1003	207	activate	1	1	L	0.961	0.98376
762	1003	207	depend on	1	2	L	0.943	0.98187
763	1003	207	inactivate	1	2	L	0.436	0.93042
764	1003	207	phosphorylate	1	2	P	0.363	0.92544
765	1003	2119	colocalize	1	1	P	0.042	0.90229
766	1003	2619	induce	1	2	L	0.957	0.98342
767	1003	3791	associate	1	2	.	0.812	0.96582
768	1003	3791	attach	1	1	P	0.605	0.94299
769	1003	3791	express	1	1	.	-0.197	0.88385
770	1003	387	activate	1	4	L	0.963	0.98453
771	1003	387	induce	1	1	L	0.966	0.98497
772	1003	4318	depend on	1	1	L	0.939	0.98098
773	1003	5025	associate	1	1	.	0.867	0.97262
774	1003	51754	up-regulate	1	1	L	-0.807	0.7918
775	1003	5788	express	1	1	.	-0.666	0.82737
776	1003	6464	alter	1	1	.	0.268	0.91957
777	1003	6464	bind	1	1	P	0.457	0.93141
778	1003	6714	alter	1	1	.	0.266	0.91931
779	1003	6714	associate	1	5	.	0.964	0.98469
780	1003	6714	depend on	1	2	L	0.879	0.9737
781	1003	6714	recruit	1	2	.	0.278	0.92
782	1003	7422	affect	2	2	L	0.888	0.97514
783	1003	7422	block	1	1	L	-0.035	0.89684
784	1003	7422	immunoprecipitate	1	1	P	-0.076	0.89389
785	1003	7422	promote	1	1	L	0.927	0.9797
786	1003	7431	associate	1	2	.	0.916	0.97842
787	1003	7431	couple	1	1	.	0.826	0.96686
788	1003	81502	required for	1	1	.	0.787	0.96157
789	1003	8502	bind	1	1	P	0.266	0.91931
790	1003	8502	interact	1	1	L	0.683	0.95225
791	1003	8502	link	1	1	.	-0.193	0.88417
792	1003	8502	recruit	1	1	.	0.565	0.93944
793	1003	920	express	1	1	.	-0.065	0.895
794	1003	998	activate	1	2	L	0.774	0.96022
795	1003	998	induce	1	2	L	0.804	0.9648
796	1003	998	require	1	1	.	-0.621	0.83605
797	10038	328	bind	1	1	P	0.038	0.90222
798	10038	4602	interact	1	1	L	0.385	0.92712
799	10038	6439	mediate	1	1	L	-0.51	0.85268
800	10038	6440	influence	1	1	L	0.796	0.96274
801	10038	7080	bind	1	3	P	0.945	0.98267
802	10038	7080	influence	1	1	L	0.923	0.97924
803	10038	7080	interact	1	2	L	0.838	0.96836
804	10038	7486	bind	1	1	P	0.835	0.96771
805	10038	7486	interact	1	1	L	0.711	0.95503
806	10038	7515	associate	1	1	.	0.91	0.97723
807	10038	7515	interact	1	1	L	0.775	0.96038
808	10038	7515	mediate	1	1	L	0.54	0.93766
809	10040	10040	encode	1	1	.	-0.363	0.86859
810	10040	10040	interact	1	1	L	0.497	0.93473
811	10040	10043	interact	1	1	L	0.729	0.95654
812	10040	1029	bind	1	1	P	0.816	0.96645
813	10040	1950	modulate	1	1	L	0.897	0.97674
814	10040	1956	depend on	1	2	L	0.852	0.96951
815	10040	1956	inhibit	1	1	L	0.69	0.95357
816	10040	1956	require	1	1	.	0.412	0.92851
817	10040	2534	activate	1	3	L	0.851	0.96951
818	10040	2534	associate	1	1	.	0.896	0.97681
819	10040	2534	bind	1	1	P	-0.333	0.87169
820	10040	2534	mediate	1	2	L	0.633	0.94692
821	10040	2885	associate	1	3	.	0.887	0.97517
822	10040	2885	bind	1	4	P	0.829	0.96699
823	10040	2885	influence	1	1	L	0.855	0.96955
824	10040	2885	interact	1	1	L	0.847	0.9691
825	10040	3055	interact	1	1	L	0.755	0.95836
826	10040	54472	interact	2	2	L	0.916	0.97842
827	10040	6233	bind	1	1	P	0.92	0.97905
828	10040	6233	interact	1	3	L	0.991	0.99369
829	10040	6714	activate	1	2	L	0.14	0.91068
830	10040	7251	interact	1	3	L	0.805	0.96514
831	10043	10040	interact	1	1	L	0.527	0.9366
832	10043	10043	interact	1	1	L	0.509	0.93513
833	10043	10043	result from	1	1	.	-0.127	0.89032
834	10043	10043	suppress	1	1	L	-0.483	0.85592
835	10043	1029	bind	1	2	P	0.351	0.92464
836	10043	54472	associate	1	2	.	0.581	0.94007
837	10043	54472	bind	1	4	P	0.827	0.96685
838	10043	54472	form	1	1	.	-0.262	0.87913
839	10043	54472	form a complex	1	2	P	0.676	0.95097
840	10043	54472	interact	4	13	L	0.873	0.97295
841	10043	54472	required for	1	1	.	0.876	0.97324
842	10043	6233	bind	1	3	P	0.947	0.98252
843	10043	6233	exhibit	1	1	.	0.95	0.98273
844	10043	6233	form a complex	1	1	P	0.499	0.9347
845	10043	6233	interact	2	8	L	0.984	0.99082
846	10043	6233	recruit	1	2	.	-0.165	0.88623
847	10043	6233	result in	1	1	.	0.518	0.93574
848	10043	63891	encode	1	3	.	0.805	0.96514
849	10043	6714	associate	1	1	.	0.531	0.93699
850	10043	9135	bind	1	1	P	0.832	0.96745
851	10043	9765	associate	1	1	.	0.914	0.97808
852	10043	9765	bind	1	1	P	0.842	0.96858
853	10043	9765	co-express	1	1	.	0.929	0.98028
854	10043	9765	depend on	1	1	L	0.898	0.97668
855	10043	9765	interact	1	4	L	0.976	0.98783
856	10044	10044	make	1	1	.	0.924	0.97938
857	10044	10045	associate	1	1	.	0.661	0.94966
858	10044	10146	associate	1	2	.	0.329	0.92339
859	10044	10146	interact	1	1	L	0.956	0.98324
860	10044	10146	recruit	1	1	.	0.391	0.92786
861	10044	10204	associate	1	1	.	0.827	0.96685
862	10044	10204	interact	1	1	L	0.891	0.97623
863	10044	1981	bind	1	1	P	0.799	0.96337
864	10044	1981	make	1	1	.	0.94	0.98088
865	10044	23264	make	1	1	.	0.799	0.96337
866	10044	26986	induce	1	1	L	0.582	0.94035
867	10044	3558	activate	1	1	L	0.713	0.95501
868	10044	84433	associate	1	1	.	0.927	0.9797
869	10045	10045	colocalize	1	1	P	0.19	0.91378
870	10045	10045	contain	1	1	.	-0.399	0.86438
871	10045	10045	promote	1	1	L	-0.692	0.82096
872	10045	10482	interact	1	1	L	0.517	0.9356
873	10045	1212	exhibit	1	1	.	0.456	0.93142
874	10045	29107	interact	1	1	L	0.563	0.9395
875	10045	3661	bind	1	1	P	0.84	0.96847
876	10045	3661	cause	2	3	L	0.493	0.93461
877	10045	3661	induce	1	1	L	0.891	0.97623
878	10045	3661	interact	1	2	L	0.933	0.98051
879	10045	3661	mediate	1	1	L	0.858	0.97097
880	10045	3661	promote	1	2	L	0.519	0.93589
881	10045	3661	reduce	1	1	.	0.931	0.98014
882	10045	3661	suppress	1	2	L	0.731	0.95646
883	10045	3661	trigger	1	1	L	0.831	0.96748
884	10045	5436	contain	1	1	.	-0.27	0.87829
885	10045	5599	result in	1	1	.	0.768	0.9592
886	10045	9564	interact	1	2	L	0.828	0.96683
887	10046	10046	stimulate	1	1	L	-0.402	0.86367
888	10046	3479	stimulate	1	1	L	0.183	0.91291
889	10046	540	cause	1	1	L	0.385	0.92712
890	10047	10047	drive	1	1	.	0.879	0.9737
891	10047	113	activate	1	1	L	0.119	0.90795
892	10047	1385	activate	1	1	L	0.09	0.90632
893	10047	1385	bind	2	2	P	0.559	0.93959
894	10047	1385	depend on	1	1	L	0.802	0.96413
895	10047	1385	interact	1	1	L	0.768	0.9592
896	10047	1385	regulate	1	1	L	0.519	0.93589
897	10047	1508	inhibit	2	3	L	0.534	0.9372
898	10047	1834	produce	1	1	.	0.398	0.92792
899	10047	1843	promote	1	1	L	-0.339	0.8709
900	10047	3630	regulate	1	1	L	0.183	0.91291
901	10047	5045	inhibit	1	1	L	0.325	0.92302
902	10047	5122	inhibit	1	1	L	0.726	0.9563
903	10047	5225	induce	1	1	L	0.349	0.92456
904	10047	5328	bind	1	1	P	0.111	0.9071
905	10047	5741	depend on	1	1	L	0.851	0.96951
906	10047	7200	mediate	1	1	L	0.645	0.94802
907	10047	7350	induce	1	1	L	-0.088	0.89333
908	10047	894	regulate	1	1	L	-0.049	0.89592
909	10047	896	regulate	1	1	L	-0.003	0.89945
910	10048	10048	interact	1	1	L	0.647	0.948
911	10048	10048	result in	1	1	.	0.261	0.91869
912	10048	10371	attenuate	1	1	L	0.26	0.91856
913	10048	10371	promote	1	1	L	0.739	0.95677
914	10048	28996	associate	1	2	.	0.83	0.96714
915	10048	28996	bind	1	1	P	0.305	0.92127
916	10048	2908	regulate	1	1	L	0.744	0.95733
917	10048	367	bind	1	1	P	0.476	0.93319
918	10048	4760	interact	1	1	L	0.715	0.95531
919	10048	54994	form a complex	1	1	P	0.75	0.95785
920	10048	54994	homolog	1	1	.	0.235	0.91696
921	10048	54994	interact	1	1	L	0.924	0.97938
922	10048	55107	interact	1	1	L	0.336	0.92439
923	10048	558	interact	1	1	L	0.779	0.96078
924	10048	58485	alter	1	1	.	-0.277	0.87711
925	10048	7294	interact	1	1	L	0.818	0.96656
926	10048	9149	inhibit	1	2	L	0.735	0.9567
927	10048	953	associate	1	1	.	0.59	0.94175
928	10049	3064	inhibit	2	5	L	0.915	0.97848
929	10049	3312	interact	1	1	L	0.934	0.98089
930	10049	3861	bind	1	1	P	0.309	0.92148
931	10049	3875	associate	1	4	.	0.913	0.97768
932	10049	3875	bind	1	1	P	0.807	0.96527
933	10049	3875	immunoprecipitate	1	1	P	0.022	0.90076
934	10049	3875	interact	1	8	L	0.951	0.98291
935	10049	4775	alter	1	1	.	0.35	0.92469
936	10049	4775	colocalize	1	1	P	0.752	0.95777
937	10049	4775	influence	1	1	L	0.973	0.98551
938	10049	4775	inhibit	1	1	L	0.575	0.94006
939	10049	4775	mediate	1	1	L	0.36	0.92521
940	10049	4775	promote	1	1	L	0.72	0.95544
941	10049	7124	block	1	1	L	-0.09	0.89323
942	10049	7124	repress	1	1	L	0.697	0.95357
943	10049	7190	associate	1	5	.	0.951	0.98291
944	10049	7190	interact	1	3	L	0.914	0.97808
945	10049	7431	colocalize	1	1	P	0.728	0.95657
946	10049	836	inhibit	1	3	L	0.859	0.97093
947	10049	9734	mediate	1	1	L	0.627	0.94607
948	10049	9734	recruit	1	1	.	-0.013	0.89827
949	10049	9759	alter	1	1	.	-0.665	0.82776
950	10049	9759	associate	1	1	.	0.499	0.9347
951	10049	9759	interact	1	1	L	0.75	0.95785
952	10049	9759	regulate	1	1	L	-0.127	0.89032
953	1005	4684	down-regulate	1	1	L	0.611	0.94331
954	10051	10051	encode	1	1	.	0.243	0.91716
955	10051	10051	ortholog	1	1	.	0.005	0.90022
956	10051	10592	copurify	1	1	.	0.526	0.93663
957	10051	10592	encode	1	1	.	0.502	0.93482
958	10051	9918	homolog	1	1	.	-0.628	0.83515
959	10052	10052	encode	1	1	.	0.732	0.95644
960	10052	10052	express	1	1	.	-0.455	0.85813
961	10052	2697	associate	1	3	.	0.861	0.97127
962	10052	2697	attenuate	1	1	L	-0.373	0.86743
963	10052	2697	block	1	2	L	-0.253	0.8798
964	10052	2697	coexpress	1	2	.	0.162	0.91183
965	10052	2697	colocalize	1	2	P	0.608	0.94308
966	10052	2697	contain	1	2	.	-0.147	0.88803
967	10052	2697	copurify	1	1	.	0.185	0.91317
968	10052	2697	express	1	1	.	0.531	0.93699
969	10052	2697	form	1	1	.	-0.253	0.8798
970	10052	2697	interact	1	1	L	0.368	0.92583
971	10052	2697	pair	1	1	.	-0.854	0.77342
972	10052	2697	replace	1	1	.	-0.415	0.86311
973	10052	2702	coexpress	1	1	.	0.527	0.9366
974	10052	2702	express	1	1	.	0.717	0.95527
975	10052	2702	form	1	1	.	-0.541	0.84763
976	10052	2702	replace	1	7	.	0.878	0.97352
977	10052	3381	down-regulate	1	1	L	0.737	0.95666
978	10052	3725	affect	1	1	L	0.621	0.94544
979	10052	57369	colocalize	1	1	P	0.4	0.9279
980	10052	57369	constitute	1	1	.	0.853	0.96946
981	10052	7082	associate	1	2	.	0.531	0.93699
982	10052	7082	bind	1	1	P	-0.12	0.89052
983	10052	7082	colocalize	1	2	P	0.19	0.91378
984	10052	7082	interact	1	1	L	0.391	0.92786
985	10052	717	channel	1	1	.	0.9	0.97677
986	10053	164	coprecipitate	1	1	P	0.883	0.97471
987	10053	23265	recruit	1	1	.	-0.709	0.81735
988	10053	3949	affect	1	1	L	0.84	0.96847
989	10053	55107	required for	1	2	.	0.701	0.95364
990	10053	60412	recruit	1	1	.	-0.314	0.87386
991	10053	7038	generate	1	1	L	0.561	0.93952
992	10054	10054	recognize	1	1	.	0.044	0.90228
993	10054	10111	interact	1	1	L	0.917	0.97835
994	10054	10111	suppress	1	1	L	0.564	0.93945
995	10054	11200	enhance	1	1	L	-0.337	0.87118
996	10054	23626	affect	1	1	L	0.734	0.95657
997	10054	26135	interact	1	1	L	0.249	0.91747
998	10054	338340	cause	1	1	L	-0.241	0.88049
999	10054	472	depend on	2	4	L	0.603	0.94273
1000	10054	472	enhance	1	2	L	0.022	0.90076
1001	10054	545	depend on	1	1	L	0.077	0.90569
1002	10054	545	require	1	1	.	0.436	0.93042
1003	10054	545	suppress	1	1	L	0.183	0.91291
1004	10054	5893	delay	1	1	.	0.893	0.97657
1005	10054	6233	form a complex	1	1	P	0.7	0.95349
1006	10054	7157	ubiquitylate	1	1	.	0.849	0.96941
1007	10054	7341	activate	1	2	L	-0.253	0.8798
1008	10054	7341	required for	2	3	.	0.857	0.97024
1009	10054	7342	inhibit	1	1	L	0.45	0.93104
1010	10054	7342	interact	1	2	L	0.497	0.93473
1011	10055	10054	associate	1	1	.	0.718	0.95521
1012	10055	10054	homolog	1	1	.	-0.103	0.8919
1013	10055	10054	interact	1	1	L	0.785	0.96133
1014	10055	7341	activate	1	1	L	0.924	0.97938
1015	10055	7341	required for	2	3	.	0.876	0.97324
1016	10057	10057	require	1	1	.	0.418	0.92903
1017	10057	10057	splice	1	1	.	0.168	0.91212
1018	10057	10257	distribute	1	2	.	0.845	0.96902
1019	10057	10257	inhibit	1	1	L	0.335	0.92427
1020	10057	4580	transport	1	1	.	0.882	0.97436
1021	10058	10058	associate	1	2	.	-0.363	0.86859
1022	10058	10058	contain	2	2	.	-0.23	0.88103
1023	10058	10058	control	1	1	L	-0.281	0.87675
1024	10058	10058	digest	1	1	P	-0.909	0.7481
1025	10058	10058	harbor	1	1	.	0.718	0.95521
1026	10058	10058	interact	1	1	L	-0.07	0.89446
1027	10058	10058	modify	1	1	.	-0.77	0.80095
1028	10058	10058	part	1	1	.	-0.404	0.8637
1029	10058	10058	result in	1	1	.	-0.584	0.84226
1030	10058	10058	transport	1	5	.	0.449	0.93106
1031	10058	1080	bind	1	2	P	-0.234	0.88101
1032	10058	1080	include	1	2	.	0.189	0.91352
1033	10058	11162	determine	1	1	L	-0.058	0.89528
1034	10058	114614	increase	1	1	L	-0.544	0.84719
1035	10058	1244	bind	1	1	P	-0.627	0.83533
1036	10058	19	homolog	1	1	.	-0.774	0.80023
1037	10058	19	transport	1	1	.	0.529	0.93655
1038	10058	215	lead to	1	1	L	0.395	0.92797
1039	10058	2971	regulate	1	1	L	0.262	0.91895
1040	10058	3133	bind	1	1	P	-0.915	0.74505
1041	10058	348	bind	2	2	P	-0.637	0.83369
1042	10058	348	increase	1	1	L	-0.513	0.85217
1043	10058	3558	secrete	1	1	.	0.551	0.93927
1044	10058	3708	recognize	1	1	.	0.725	0.95614
1045	10058	3737	couple	1	1	.	-0.343	0.87048
1046	10058	3767	assemble	1	1	.	-0.089	0.89321
1047	10058	3767	interact	1	1	L	0.151	0.91119
1048	10058	4363	bind	1	1	P	-0.684	0.82249
1049	10058	4363	include	1	1	.	0.127	0.90873
1050	10058	4363	transport	1	1	.	0.531	0.93699
1051	10058	4434	bind	1	1	P	-0.804	0.79241
1052	10058	4434	contain	1	1	.	-0.119	0.8905
1053	10058	4434	include	1	1	.	-0.01	0.89875
1054	10058	4594	comprise	1	1	.	0.832	0.96745
1055	10058	4782	bind	1	1	P	-0.325	0.87305
1056	10058	5131	transport	1	1	.	0.415	0.92863
1057	10058	5243	pump	1	1	.	0.433	0.93048
1058	10058	55107	associate	1	1	.	0.747	0.95742
1059	10058	55107	bind	1	1	P	-0.191	0.88425
1060	10058	55107	comprise	1	2	.	0.916	0.97842
1061	10058	55107	encode	2	2	.	0.221	0.91558
1062	10058	5788	express	1	1	.	-0.706	0.81795
1063	10058	5805	bind	1	1	P	-0.647	0.83242
1064	10058	596	overexpress	1	1	.	0.7	0.95349
1065	10058	64137	transport	1	1	.	0.702	0.9536
1066	10058	6572	induce	1	1	L	0.452	0.93102
1067	10058	6750	cause	1	1	L	-0.228	0.88133
1068	10058	6750	induce	1	1	L	0.622	0.94539
1069	10058	6994	produce	1	1	.	-0.216	0.88231
1070	10058	7035	carry	1	1	.	-0.867	0.76787
1071	10058	7273	bind	1	1	P	0.188	0.9134
1072	10058	7273	require	1	1	.	0.644	0.94771
1073	10058	7273	transport	1	1	.	0.181	0.91292
1074	10058	7416	based on	1	1	.	-0.331	0.87196
1075	10058	7753	bind	1	1	P	-0.768	0.80145
1076	10058	7753	modify	1	1	.	-0.196	0.88408
1077	10058	8846	determine	1	1	L	-0.349	0.86998
1078	10058	9619	transport	1	1	.	0.707	0.95478
1079	10059	10059	include	1	1	.	-0.489	0.85532
1080	10059	10059	truncate	1	1	P	-0.572	0.84354
1081	10059	23644	join	1	1	.	-0.241	0.88049
1082	10059	2908	increase	1	1	L	-0.175	0.88561
1083	10059	7038	required for	1	1	.	0.802	0.96413
1084	10060	3737	inhibit	1	1	L	0.818	0.96656
1085	10063	10063	result in	1	1	.	0.018	0.90066
1086	10063	10063	suppress	1	1	L	-0.361	0.86903
1087	10063	6261	inactivate	1	1	L	-0.266	0.87864
1088	10063	6261	rescue from	1	1	.	0.955	0.98336
1089	10063	6341	contain	1	1	.	0.423	0.92939
1090	10063	6341	interact	1	1	L	0.954	0.98345
1091	10063	6341	mediate	1	1	L	0.426	0.92989
1092	10063	6341	result in	1	1	.	0.811	0.96567
1093	10063	9973	required for	1	1	.	0.645	0.94802
1094	10066	10066	abolish	1	1	L	-0.89	0.75687
1095	10066	10066	affect	1	1	L	-0.671	0.82554
1096	10066	10066	distribute	1	1	.	-0.095	0.8926
1097	10066	10067	coimmunoprecipitate	1	2	P	0.923	0.97924
1098	10066	382	associate	1	3	.	0.85	0.96954
1099	10066	382	based on	1	1	.	0.264	0.91908
1100	10066	382	colocalize	1	2	P	0.4	0.92797
1101	10066	382	interact	1	1	L	0.766	0.95924
1102	10066	6532	affect	1	2	L	0.723	0.95603
1103	10066	6532	bind	1	2	P	0.66	0.94952
1104	10066	6532	cause	1	1	L	-0.371	0.86771
1105	10066	6532	distribute	1	1	.	0.805	0.96514
1106	10066	6532	down-regulate	1	1	L	0.054	0.90339
1107	10066	6532	interact	1	2	L	0.774	0.96022
1108	10066	6532	mediate	1	3	L	0.723	0.95603
1109	10066	6532	redistribute	1	1	.	0.994	0.99395
1110	10066	6532	regulate	1	1	L	0.742	0.95723
1111	10066	84679	interact	1	1	L	0.792	0.96267
1112	10066	9266	colocalize	1	1	P	0.595	0.9423
1113	10067	9522	result in	1	1	.	0.332	0.92391
1114	10068	3606	bind	1	1	P	0.853	0.96946
1115	10071	4582	based on	1	1	.	0.067	0.90509
1116	10075	10075	degrade	1	1	P	-0.453	0.85834
1117	10075	7294	contain	1	1	.	0.725	0.95614
1118	10075	7337	homolog	1	1	.	-0.96	0.71045
1119	10076	10076	colocalize	1	1	P	-0.81	0.79107
1120	10076	10076	depend on	1	1	L	0.002	0.90014
1121	10076	10076	induce	1	1	L	-0.232	0.88093
1122	10076	10076	require	1	1	.	-0.641	0.83315
1123	10076	24	free	1	1	.	0.125	0.90847
1124	10076	55107	encode	1	1	.	-0.771	0.80097
1125	10076	57216	affect	1	1	L	0.002	0.90014
1126	10076	57216	bind	1	1	P	-0.417	0.86302
1127	10076	57216	depend on	1	1	L	0.002	0.90014
1128	10076	57216	interact	1	1	L	0.48	0.93345
1129	10076	57216	require	1	1	.	0.093	0.90638
1130	10077	10077	associate	2	3	.	0.702	0.9536
1131	10077	10077	comprise	1	1	.	0.729	0.95654
1132	10077	10077	form	1	1	.	0.326	0.92342
1133	10077	10077	interact	1	1	L	-0.78	0.79928
1134	10077	10077	promote	2	2	L	0.402	0.92788
1135	10077	160897	interact	1	1	L	0.123	0.90841
1136	10077	3732	induce	1	1	L	0.446	0.93096
1137	10077	4082	colocalize	1	1	P	-0.033	0.89696
1138	10077	4819	contain	1	1	.	-0.272	0.87777
1139	10077	55107	compose	1	1	.	0.878	0.97352
1140	10077	5747	affect	1	1	L	0.215	0.91513
1141	10077	5747	contain	1	1	.	-0.105	0.89181
1142	10077	5829	colocalize	1	1	P	0.373	0.92588
1143	10077	6939	contain	1	1	.	-0.339	0.8709
1144	10077	7020	bind	1	1	P	-0.255	0.87963
1145	10077	7408	colocalize	1	1	P	-0.094	0.89282
1146	10077	7414	colocalize	1	2	P	0.315	0.92204
1147	10077	925	associate	1	1	.	-0.651	0.83098
1148	10077	928	interact	1	1	L	0.759	0.9586
1149	10077	967	interact	1	1	L	0.643	0.94727
1150	10077	975	interact	1	1	L	0.447	0.9311
1151	10077	977	associate	2	2	.	0.83	0.96714
1152	10078	91833	carry	1	1	.	0.268	0.91957
1153	10082	10082	encode	1	1	.	0.911	0.97717
1154	10082	2239	homolog	1	2	.	-0.513	0.85217
1155	10083	10083	encode	2	4	.	0.921	0.97896
1156	10083	10083	interact	1	2	L	0.808	0.9654
1157	10083	124590	interact	1	1	L	0.946	0.98261
1158	10083	389031	encode	1	1	.	0.665	0.9499
1159	10083	4647	associate	1	1	.	0.595	0.9423
1160	10083	4647	interact	1	5	L	0.867	0.97262
1161	10083	5515	interact	1	1	L	0.922	0.97889
1162	10083	64072	bind	1	3	P	0.923	0.97924
1163	10083	64072	interact	1	1	L	0.957	0.98342
1164	10083	64072	splice	1	1	.	0.796	0.96274
1165	10084	51729	associate	1	3	.	0.909	0.97728
1166	10084	51729	coimmunoprecipitate	1	1	P	0.844	0.96869
1167	10085	10921	bind	1	1	P	-0.007	0.89898
1168	10085	55107	homolog	1	1	.	-0.676	0.82444
1169	10085	80144	encode	1	1	.	-0.149	0.88794
1170	10087	1285	phosphorylate	1	6	P	-0.755	0.80467
1171	10087	5007	affect	1	1	L	0.817	0.96642
1172	10089	56659	influence	1	1	L	0.49	0.93467
1173	10089	9424	homolog	1	1	.	-0.745	0.80788
1174	1009	1009	determine	1	1	L	-0.387	0.86583
1175	1009	1009	regulate	1	1	L	0.268	0.91957
1176	1009	1495	promote	1	1	L	0.642	0.94729
1177	1009	2277	affect	1	1	L	0.949	0.98284
1178	1009	2277	induce	1	1	L	0.902	0.97709
1179	1009	2277	required for	1	3	.	0.95	0.98273
1180	1009	3224	up-regulate	1	1	L	-0.721	0.81421
1181	1009	4982	produce	1	1	.	0.517	0.9356
1182	1009	9098	associate	1	1	.	0.949	0.98284
1183	10090	10090	inhibit	1	1	L	-0.05	0.89579
1184	10095	5594	encode	1	1	.	0.842	0.96858
1185	101	101	associate	1	2	.	0.516	0.93548
1186	101	101	fuse	1	1	.	0.76	0.95857
1187	101	10614	fuse	1	1	.	0.986	0.99243
1188	101	2208	cleave	1	1	P	0.66	0.94952
1189	101	2208	release	1	2	.	0.471	0.93267
1190	101	26986	fuse	1	1	.	0.242	0.91719
1191	101	351	cleave	1	1	P	0.254	0.91793
1192	101	4684	cleave	1	1	P	-0.106	0.89159
1193	101	6626	fuse	1	1	.	0.988	0.99229
1194	101	7202	form	1	1	.	-0.496	0.85475
1195	101	7306	synthesize	1	1	.	0.349	0.92456
1196	101	7808	inactivate	1	1	L	-0.848	0.77599
1197	101	904	fuse	1	1	.	0.962	0.98388
1198	101	9278	activate	1	1	L	-0.158	0.88702
1199	101	9669	require	1	1	.	0.188	0.9134
1200	10102	10102	include	1	1	.	-0.438	0.86051
1201	10102	1915	add	1	3	.	0.358	0.92498
1202	10102	1915	associate	1	2	.	0.955	0.98336
1203	10102	1915	bind	1	24	P	0.937	0.98113
1204	10102	1915	couple	1	1	.	0.833	0.96742
1205	10102	1915	dissociate	1	3	.	0.535	0.93718
1206	10102	1915	dissociate from	1	3	.	0.507	0.93488
1207	10102	1915	enhance	1	2	L	0.516	0.93548
1208	10102	1915	form a complex	1	1	P	0.693	0.95363
1209	10102	1915	induce	1	3	L	0.907	0.97739
1210	10102	1915	interact	1	13	L	0.948	0.98292
1211	10102	1915	mediate	1	1	L	0.326	0.92342
1212	10102	1915	phosphorylate	1	1	P	0.786	0.96148
1213	10102	1915	promote	1	2	L	0.882	0.97436
1214	10102	1915	regulate	1	2	L	0.709	0.95473
1215	10102	1915	release	1	5	.	0.907	0.97739
1216	10102	1915	signal	1	1	L	0.312	0.92173
1217	10102	1915	stimulate	1	1	L	0.57	0.93942
1218	10102	9267	block	1	1	L	-0.78	0.79928
1219	10105	291	bind	1	9	P	0.154	0.91115
1220	10105	291	facilitate	1	1	.	0.748	0.95756
1221	10106	10106	hydrolyze	1	3	.	0.812	0.96582
1222	10107	4218	induce	1	1	L	0.552	0.93953
1223	10107	861	depend on	1	1	L	-0.048	0.89604
1224	10109	10093	interact	1	1	L	0.905	0.97732
1225	10111	10111	alter	1	1	.	-0.106	0.89159
1226	10111	10111	associate	1	1	.	-0.228	0.88133
1227	10111	10111	cause	1	1	L	-0.054	0.89574
1228	10111	10111	contain	1	1	.	-0.108	0.89151
1229	10111	10111	form a complex	1	1	P	0.645	0.94802
1230	10111	10111	homolog	1	2	.	-0.937	0.73284
1231	10111	10111	interact	1	1	L	0.603	0.94273
1232	10111	10111	splice	1	1	.	0.143	0.91105
1233	10111	10606	link	1	1	.	-0.608	0.83862
1234	10111	11200	required for	1	1	.	0.763	0.95898
1235	10111	23468	reduce	1	1	.	0.85	0.96954
1236	10111	23626	block	1	1	L	0.435	0.93045
1237	10111	2625	depend on	1	1	L	0.056	0.90361
1238	10111	2908	cause	1	1	L	-0.151	0.88795
1239	10111	3458	promote	1	1	L	0.114	0.90709
1240	10111	3567	promote	1	1	L	-0.208	0.8828
1241	10111	4193	associate	1	3	.	0.918	0.9787
1242	10111	4361	associate	1	3	.	0.84	0.96847
1243	10111	4361	bind	1	4	P	0.601	0.94263
1244	10111	4361	coimmunoprecipitate	1	1	P	0.584	0.94092
1245	10111	4361	colocalize	2	2	P	0.381	0.92631
1246	10111	4361	contain	1	1	.	0.301	0.92132
1247	10111	4361	determine	1	2	L	-0.629	0.83509
1248	10111	4361	down-regulate	1	1	L	0.651	0.9489
1249	10111	4361	enhance	1	1	L	-0.105	0.89181
1250	10111	4361	form a complex	2	2	P	0.89	0.97606
1251	10111	4361	homolog	2	7	.	-0.385	0.86594
1252	10111	4361	immunoprecipitate	1	1	P	-0.494	0.85496
1253	10111	4361	interact	3	4	L	0.915	0.97848
1254	10111	4361	modify	1	1	.	0.082	0.90586
1255	10111	4361	require	1	1	.	0.151	0.91119
1256	10111	4361	stimulate	1	1	L	-0.309	0.87427
1257	10111	472	enhance	1	1	L	0.14	0.91068
1258	10111	472	facilitate	1	1	.	0.805	0.96514
1259	10111	472	limit	1	1	L	-0.05	0.89579
1260	10111	472	require	1	1	.	0.379	0.92618
1261	10111	472	result in	1	1	.	0.573	0.9395
1262	10111	472	suppress	1	1	L	0.683	0.95225
1263	10111	545	require	1	1	.	0.387	0.92726
1264	10111	545	suppress	1	1	L	0.25	0.91746
1265	10111	54808	encode	1	1	.	-0.1	0.89211
1266	10111	5883	require	1	1	.	0.438	0.93036
1267	10111	5884	require	1	1	.	0.65	0.94845
1268	10111	5885	interact	1	1	L	0.808	0.9654
1269	10111	5888	colocalize	1	1	P	0.806	0.9653
1270	10111	5888	require	1	1	.	0.165	0.91191
1271	10111	5893	depend on	2	2	L	0.776	0.96035
1272	10111	5893	separate	1	1	.	-0.878	0.76253
1273	10111	60561	bind	1	1	P	0.56	0.93956
1274	10111	60561	interact	1	1	L	0.217	0.91523
1275	10111	672	abolish	1	1	L	-0.701	0.81886
1276	10111	672	associate	1	1	.	0.897	0.97674
1277	10111	672	bind	1	2	P	0.872	0.97299
1278	10111	672	required for	1	1	.	0.679	0.95121
1279	10111	6778	require	1	1	.	-0.048	0.89604
1280	10111	7157	homolog	1	1	.	-0.572	0.84354
1281	10111	7157	recruit	1	1	.	0.245	0.91727
1282	10111	7486	associate	1	3	.	0.691	0.95371
1283	10111	9156	overexpress	1	1	.	0.151	0.91119
1284	10111	9183	coprecipitate	1	1	P	0.879	0.9737
1285	10113	10113	signal	1	1	L	-0.946	0.7259
1286	10113	596	express	1	1	.	-0.521	0.85109
1287	10113	6366	express	1	1	.	0.391	0.92786
1288	10113	695	express	1	1	.	-0.469	0.85673
1289	10113	930	induce	1	1	L	0.589	0.94177
1290	10113	9524	associate	1	1	.	0.727	0.95626
1291	10113	959	lead to	1	1	L	-0.53	0.84956
1292	10114	1394	activate	1	1	L	0.631	0.94667
1293	10114	1394	phosphorylate	1	1	P	0.251	0.91758
1294	10114	5080	interact	1	1	L	0.847	0.9691
1295	10114	6657	interact	1	1	L	-0.256	0.87964
1296	10114	8772	cause	1	1	L	-0.089	0.89321
1297	10114	8772	phosphorylate	1	1	P	0.978	0.9876
1298	10116	10745	associate	1	1	.	0.811	0.96567
1299	10117	10117	control	1	1	L	-0.321	0.87313
1300	10117	258	control	1	1	L	0.334	0.9243
1301	10117	258	determine	1	2	L	-0.085	0.89342
1302	1012	1012	inhibit	1	1	L	0.381	0.92631
1303	1012	5947	methylate	1	1	P	-0.572	0.84354
1304	1012	6441	downregulate	2	2	L	0.961	0.98376
1305	1012	7157	suppress	1	1	L	-0.176	0.88551
1306	1012	859	coprecipitate	1	1	P	0.963	0.98453
1307	10124	1029	encode	1	1	.	0.391	0.92786
1308	10125	10125	express	1	1	.	-0.27	0.87829
1309	10125	10125	induce	1	1	L	-0.262	0.87913
1310	10125	10125	stimulate	1	1	L	0.317	0.92228
1311	10125	1605	activate	1	1	L	0.268	0.91957
1312	10125	1605	link	1	1	.	0.837	0.96821
1313	10125	1605	require	2	2	.	0.493	0.93461
1314	10125	1605	signal	1	1	L	-0.149	0.88794
1315	10125	22800	activate	1	1	L	0.545	0.93787
1316	10125	22808	activate	2	3	L	0.715	0.95531
1317	10125	25780	activate	1	1	L	0.565	0.93944
1318	10125	2885	recruit	1	1	.	-0.23	0.88103
1319	10125	30812	activate	1	1	L	0.023	0.90075
1320	10125	3558	lead to	1	1	L	0.457	0.93141
1321	10125	3702	link	1	1	.	0.445	0.93084
1322	10125	5595	mediate	1	1	L	0.634	0.94705
1323	10125	5599	influence	1	1	L	0.812	0.96582
1324	10125	5599	stimulate	1	1	L	-0.428	0.86138
1325	10125	598	cause	1	1	L	0.449	0.93106
1326	10125	6654	control	1	1	L	-0.768	0.80145
1327	10125	7409	depend on	1	1	L	0.673	0.95089
1328	10125	925	increase	1	1	L	0.164	0.91192
1329	10128	10128	cause	1	1	L	0.622	0.94539
1330	10128	492273	homolog	1	1	.	0.045	0.90253
1331	10128	492273	interact	1	1	L	0.632	0.9468
1332	10128	619470	contain	1	2	.	0.546	0.93801
1333	10129	1514	contain	1	1	.	-0.294	0.87586
1334	10129	1514	increase	1	1	L	-0.618	0.83685
1335	10129	4751	activate	1	1	L	0.247	0.91738
1336	10129	7183	enhance	1	2	L	-0.038	0.89663
1337	10129	7183	recruit	1	1	.	-0.174	0.88573
1338	10129	7183	stabilize	1	1	.	0.928	0.97987
1339	1013	1013	interfere	1	1	.	0.869	0.97254
1340	1013	4617	up-regulate	1	1	L	-0.879	0.7619
1341	1013	4656	affect	1	1	L	0.464	0.93218
1342	1013	50937	associate	1	1	.	0.733	0.95659
1343	1013	596	express	1	1	.	-0.019	0.89784
1344	1013	947	express	1	1	.	-0.142	0.88881
1345	10133	10133	bind	1	2	P	0.156	0.91114
1346	10133	10133	encode	1	1	.	0.522	0.93615
1347	10133	10133	ortholog	1	1	.	-0.17	0.8858
1348	10133	10133	overexpress	1	1	.	0.652	0.94888
1349	10133	10133	produce	1	1	.	0.758	0.95844
1350	10133	156	replace	1	1	.	0.73	0.95651
1351	10133	2911	attenuate	1	2	L	0.881	0.974
1352	10133	2911	bind	1	1	P	0.835	0.96771
1353	10133	2911	increase	1	1	L	0.467	0.93228
1354	10133	2911	mediate	2	3	L	0.816	0.96645
1355	10133	2911	signal	1	1	L	-0.083	0.89335
1356	10133	2971	add	1	1	.	-0.469	0.85673
1357	10133	3064	bind	1	1	P	0.555	0.93964
1358	10133	3064	enhance	1	1	L	0.266	0.91931
1359	10133	3064	interact	1	1	L	0.778	0.96081
1360	10133	4218	bind	1	1	P	0.847	0.9691
1361	10133	4218	depend on	1	1	L	0.78	0.96092
1362	10133	4218	interact	2	3	L	0.87	0.9729
1363	10133	4645	interact	1	1	L	0.457	0.93141
1364	10133	4646	bind	1	2	P	0.707	0.95478
1365	10133	4646	link	1	1	.	0.858	0.97097
1366	10133	4653	homolog	1	2	.	0.35	0.92469
1367	10133	55107	homolog	1	1	.	-0.881	0.76126
1368	10133	7124	interfere	1	1	.	0.96	0.98362
1369	10133	8766	bind	1	1	P	0.619	0.94547
1370	10134	10134	associate	1	1	.	-0.099	0.89223
1371	10134	10134	coprecipitate	1	1	P	0.04	0.90233
1372	10134	10134	depend on	1	1	L	0.159	0.91124
1373	10134	10134	express	1	1	.	-0.264	0.87906
1374	10134	10134	require	1	1	.	-0.349	0.86998
1375	10134	10134	result in	1	1	.	-0.395	0.8646
1376	10134	10134	suppress	1	1	L	0.202	0.91455
1377	10134	1080	affect	1	2	L	0.147	0.9111
1378	10134	1080	associate	1	1	.	0.842	0.96858
1379	10134	1080	cause	1	1	L	-0.42	0.86282
1380	10134	1080	coexpress	1	1	.	-0.213	0.88228
1381	10134	1080	control	1	3	L	-0.468	0.85684
1382	10134	1080	enhance	1	1	L	-0.21	0.88269
1383	10134	1080	express	1	1	.	-0.136	0.88957
1384	10134	1080	increase	1	1	L	-0.335	0.87152
1385	10134	1080	regulate	1	1	L	-0.108	0.89151
1386	10134	130074	cleave	1	5	P	0.944	0.98203
1387	10134	130074	generate	1	2	L	0.776	0.96035
1388	10134	1555	alter	1	1	.	0.476	0.93319
1389	10134	1555	bind	1	1	P	0.729	0.95654
1390	10134	1555	interact	1	10	L	0.972	0.98573
1391	10134	201562	associate	1	2	.	0.951	0.98291
1392	10134	201562	require	1	1	.	0.052	0.90319
1393	10134	201562	required for	1	1	.	0.588	0.94148
1394	10134	22915	adhere	1	1	.	0.274	0.91994
1395	10134	22915	bind	1	1	P	-0.904	0.7506
1396	10134	4628	associate	1	1	.	0.688	0.95332
1397	10134	55107	affect	1	1	L	0.312	0.92173
1398	10134	55107	bind	1	1	P	0.006	0.90035
1399	10134	596	associate	1	2	.	0.644	0.94771
1400	10134	596	influence	1	1	L	0.847	0.9691
1401	10134	596	interact	1	1	L	-0.109	0.89127
1402	10134	598	form a complex	2	2	P	0.504	0.93478
1403	10134	598	influence	1	1	L	0.693	0.95363
1404	10134	598	interact	1	1	L	0.678	0.9511
1405	10134	7273	require	1	1	.	0.456	0.93142
1406	10134	821	result in	1	1	.	-0.245	0.88019
1407	10134	841	inhibit	1	2	L	0.286	0.92045
1408	10134	928	affect	1	1	L	0.134	0.90957
1409	10134	928	express	1	1	.	-0.232	0.88093
1410	10134	928	influence	1	1	L	0.836	0.96787
1411	10134	928	promote	1	1	L	-0.119	0.8905
1412	10134	9341	associate	1	1	.	0.826	0.96686
1413	10134	9341	bind	1	1	P	0.227	0.91589
1414	10134	9341	facilitate	1	1	.	0.988	0.99229
1415	10134	9341	influence	1	1	L	0.696	0.95359
1416	10134	9341	inhibit	1	1	L	0.761	0.95853
1417	10134	9341	interact	1	1	L	0.616	0.94445
1418	10134	9341	needed for	1	1	.	-0.611	0.83858
1419	10134	9341	regulate	1	1	L	0.765	0.95908
1420	10134	9341	required for	1	1	.	0.754	0.95805
1421	10134	9341	result in	1	1	.	0.805	0.96514
1422	10134	975	control	1	1	L	-0.473	0.85666
1423	10134	975	express	1	1	.	-0.286	0.87635
1424	10134	975	influence	1	1	L	0.295	0.92129
1425	10134	975	promote	1	1	L	0.051	0.90308
1426	10134	975	regulate	1	1	L	0.768	0.9592
1427	10134	9994	associate	1	1	.	0.54	0.93766
1428	10134	9994	form a complex	1	1	P	0.46	0.93152
1429	10134	9994	interact	1	1	L	0.804	0.9648
1430	10135	23411	enhance	1	1	L	-0.119	0.8905
1431	10135	3569	stimulate	1	1	L	-0.175	0.88561
1432	10135	3643	activate	1	1	L	0.499	0.9347
1433	10135	3643	bind	2	2	P	0.452	0.93102
1434	10135	54808	impact	2	2	.	0.985	0.99262
1435	10135	54808	increase	1	1	L	0.381	0.92631
1436	10135	54808	promote	1	1	L	0.457	0.93141
1437	10135	54808	reduce	1	1	.	0.93	0.98022
1438	10135	836	inhibit	1	1	L	0.098	0.90658
1439	10135	836	regulate	1	1	L	0.151	0.91119
1440	10135	841	regulate	1	1	L	0.24	0.91708
1441	10135	9734	increase	1	1	L	0.326	0.92342
1442	10135	9734	induce	1	1	L	0.722	0.95572
1443	10135	9734	influence	1	1	L	0.941	0.98103
1444	10138	731404	bind	1	1	P	0.475	0.93307
1445	10138	841	interact	1	2	L	0.91	0.97723
1446	10139	9267	interact	1	1	L	0.827	0.96685
1447	1014	1015	homolog	1	1	.	0.028	0.90122
1448	1014	3976	abolish	1	1	L	0.235	0.91696
1449	10140	10140	affect	1	1	L	0.328	0.9234
1450	10140	10140	due to	1	1	.	-0.564	0.84506
1451	10140	10140	inhibit	1	1	L	0.16	0.91158
1452	10140	10140	phosphorylate	1	1	P	-0.142	0.88881
1453	10140	10140	regulate	1	1	L	-0.189	0.88447
1454	10140	10140	result in	1	1	.	-0.159	0.88683
1455	10140	10452	assemble	1	1	.	-0.078	0.89379
1456	10140	2064	activate	1	1	L	0.355	0.92502
1457	10140	3065	interact	1	1	L	0.615	0.94404
1458	10140	3164	suppress	1	1	L	0.29	0.92093
1459	10140	3558	suppress	1	1	L	0.092	0.90639
1460	10140	4087	affect	1	1	L	0.544	0.93789
1461	10140	4087	associate	1	1	.	0.883	0.97471
1462	10140	4089	affect	1	1	L	0.867	0.97262
1463	10140	4089	associate	1	2	.	0.873	0.97295
1464	10140	4089	interact	1	1	L	0.749	0.95771
1465	10140	4090	associate	1	1	.	0.949	0.98284
1466	10140	4091	influence	1	2	L	0.727	0.95626
1467	10140	4091	interact	1	1	L	0.683	0.95225
1468	10140	4092	associate	1	1	.	0.331	0.92365
1469	10140	5594	bind	1	1	P	0.259	0.91843
1470	10140	595	regulate	1	1	L	0.767	0.95923
1471	10140	595	suppress	2	2	L	0.513	0.93537
1472	10140	6233	depend on	1	1	L	0.659	0.94889
1473	10140	650	regulate	1	1	L	0.286	0.92045
1474	10140	650	repress	1	1	L	0.763	0.95898
1475	10140	694	form	1	1	.	-0.747	0.80716
1476	10140	860	link	1	1	.	0.601	0.94263
1477	10140	9734	recruit	1	1	.	0.354	0.92488
1478	10141	1946	required for	1	1	.	0.752	0.95777
1479	10142	10142	immunoprecipitate	1	1	P	-0.875	0.76324
1480	10142	10142	inhibit	1	1	L	-0.219	0.882
1481	10142	1111	fuse	1	1	.	0.941	0.98103
1482	10142	11190	include	1	1	.	0.352	0.92463
1483	10142	3708	associate	1	1	.	0.853	0.96946
1484	10142	3708	mediate	1	2	L	0.863	0.97127
1485	10142	3708	promote	1	1	L	0.858	0.97097
1486	10142	3739	immunoprecipitate	1	1	P	-0.242	0.88038
1487	10142	3784	bind	1	3	P	0.813	0.96596
1488	10142	3784	coimmunoprecipitate	1	1	P	0.192	0.91376
1489	10142	5144	signal	1	1	L	-0.748	0.80663
1490	10142	53405	associate	1	1	.	0.886	0.97518
1491	10142	53405	bind	1	2	P	0.587	0.94135
1492	10142	53405	interact	1	1	L	0.463	0.93178
1493	10142	5500	interact	1	1	L	0.912	0.97732
1494	10142	5524	bind	2	3	P	0.496	0.93474
1495	10142	6261	interact	1	1	L	0.644	0.94771
1496	10142	775	coimmunoprecipitate	1	1	P	0.547	0.93815
1497	10146	10044	associate	1	1	.	0.927	0.9797
1498	10146	10044	recruit	1	1	.	0.514	0.93551
1499	10146	10146	bind	1	1	P	0.151	0.91119
1500	10146	10204	contain	2	2	.	0.686	0.95304
1501	10146	1022	interact	1	1	L	0.813	0.96596
1502	10146	11187	interact	1	1	L	0.397	0.92794
1503	10146	1445	affect	1	1	L	0.65	0.94845
1504	10146	1445	associate	1	1	.	0.75	0.95785
1505	10146	1445	bind	1	1	P	0.789	0.96219
1506	10146	1445	coimmunoprecipitate	1	1	P	0.616	0.94445
1507	10146	1445	reduce	1	2	.	0.875	0.9729
1508	10146	1445	sequester	1	1	.	0.763	0.95898
1509	10146	2200	induce	1	2	L	0.613	0.94329
1510	10146	2200	recruit	1	4	.	0.025	0.90098
1511	10146	2200	restrict	1	2	.	0.724	0.95615
1512	10146	387	interact	1	1	L	0.779	0.96078
1513	10146	3932	reduce	1	3	.	0.983	0.99029
1514	10146	4792	bind	1	1	P	0.753	0.95809
1515	10146	55802	restrict	1	2	.	0.815	0.9663
1516	10146	5921	associate	1	3	.	0.706	0.95448
1517	10146	5921	colocalize	1	1	P	0.179	0.91296
1518	10146	5921	interact	1	2	L	0.721	0.95559
1519	10148	10148	distribute	1	1	.	0.869	0.97254
1520	10148	10148	down-regulate	1	1	L	-0.043	0.89621
1521	10148	3565	limit	1	1	L	0.722	0.95572
1522	10148	51497	promote	1	1	L	0.657	0.94894
1523	1015	2987	affect	1	1	L	0.526	0.93663
1524	1015	3251	encode	1	2	.	0.829	0.96699
1525	1015	353	encode	1	1	.	0.642	0.94729
1526	10152	10006	coexpress	1	1	.	0.724	0.95615
1527	10152	10016	interact	1	1	L	0.672	0.95092
1528	10152	10152	interact	1	1	L	0.605	0.94299
1529	10152	25	bind	1	1	P	0.621	0.94544
1530	10152	3960	fuse	2	2	.	0.954	0.98345
1531	10152	4217	bind	1	1	P	0.633	0.94692
1532	10152	6233	depend on	1	1	L	0.804	0.9648
1533	10152	6655	combine	1	1	.	0.908	0.97734
1534	10152	6655	dephosphorylate	1	1	P	0.611	0.94331
1535	10152	6655	interact	1	4	L	0.936	0.98098
1536	10152	717	respond to	1	1	.	0.581	0.94007
1537	10152	8936	link	1	1	.	0.425	0.92978
1538	10153	10153	increase	1	1	L	-0.773	0.80036
1539	10153	10153	repress	1	1	L	-0.687	0.82199
1540	10153	2042	influence	1	1	L	0.747	0.95742
1541	10153	3308	activate	1	1	L	0.477	0.93331
1542	10153	3308	bind	1	1	P	0.514	0.93551
1543	10153	3516	link	1	1	.	0.542	0.93764
1544	10153	3516	repress	1	1	L	0.743	0.95736
1545	10153	551	regulate	1	1	L	0.295	0.92129
1546	10153	7190	activate	1	1	L	-0.263	0.87905
1547	10153	995	required for	1	1	.	0.699	0.95353
1548	10154	10154	produce	1	1	.	-0.549	0.84678
1549	10154	10509	interact	1	1	L	0.873	0.97295
1550	10154	8482	interact	1	1	L	0.916	0.97842
1551	10155	773	associate	1	1	.	0.613	0.94329
1552	10156	5594	inhibit	1	1	L	0.322	0.92223
1553	10156	5595	inhibit	1	1	L	0.745	0.95747
1554	10156	5879	interact	1	1	L	0.753	0.95809
1555	10156	998	interact	1	1	L	0.777	0.96065
1556	10158	10158	affect	1	1	L	0.005	0.90022
1557	10158	1755	interact	1	3	L	0.901	0.97694
1558	10158	2033	precipitate	1	1	.	0.964	0.98469
1559	10158	5174	cause	1	1	L	-0.727	0.81281
1560	10158	5174	interact	1	1	L	0.542	0.93764
1561	10158	5174	mediate	1	2	L	0.672	0.95092
1562	10158	5174	regulate	1	1	L	-0.496	0.85475
1563	10158	5174	required for	1	1	.	0.886	0.97518
1564	10159	183	result in	1	1	.	0.235	0.91696
1565	10160	387	result in	1	1	.	0.68	0.95133
1566	10160	7430	contain	1	1	.	-0.24	0.88059
1567	10160	9855	homolog	1	1	.	-0.549	0.84678
1568	10162	10162	digest	1	1	P	-0.163	0.88643
1569	10162	3133	associate	1	1	.	0.931	0.98014
1570	10163	10006	associate	1	2	.	0.819	0.96654
1571	10163	10006	bind	1	3	P	0.824	0.96691
1572	10163	10006	coexpress	1	2	.	0.28	0.92022
1573	10163	10006	colocalize	1	1	P	0.412	0.92851
1574	10163	10006	copurify	1	1	.	-0.31	0.87416
1575	10163	10006	depend on	1	1	L	0.512	0.93523
1576	10163	10006	interact	1	2	L	0.844	0.96869
1577	10163	10163	assemble	1	1	.	0.018	0.90066
1578	10163	10163	bind	1	1	P	-0.393	0.86482
1579	10163	10163	comprise	1	1	.	0.635	0.9472
1580	10163	10163	phosphorylate	1	1	P	-0.256	0.87964
1581	10163	10174	interact	1	1	L	0.771	0.9598
1582	10163	10458	add	1	1	.	0.183	0.91291
1583	10163	10458	associate	1	2	.	0.94	0.98088
1584	10163	10458	bind	1	1	P	0.507	0.93488
1585	10163	10458	colocalize	1	1	P	0.81	0.96551
1586	10163	10458	copurify	1	1	.	-0.175	0.88561
1587	10163	10458	depend on	1	1	L	0.748	0.95756
1588	10163	10458	interact	1	4	L	0.959	0.98343
1589	10163	207	depend on	1	4	L	0.917	0.97842
1590	10163	207	express	1	1	.	0.063	0.90436
1591	10163	207	inhibit	1	1	L	0.942	0.98168
1592	10163	207	link	1	1	.	0.644	0.94771
1593	10163	207	mediate	1	1	L	0.509	0.93513
1594	10163	207	signal	1	1	L	0.082	0.90586
1595	10163	207	stimulate	1	1	L	0.346	0.92444
1596	10163	998	affect	1	2	L	0.289	0.92095
1597	10164	2650	coexpress	1	1	.	0.496	0.93474
1598	10165	10165	cause	2	2	L	0.819	0.96654
1599	10165	10165	encode	4	7	.	0.829	0.96699
1600	10165	10165	produce	1	1	.	0.695	0.9536
1601	10165	8604	homolog	1	1	.	0.377	0.92622
1602	10166	10166	bind	1	1	P	0.576	0.94018
1603	10168	10168	enhance	1	1	L	0.478	0.93346
1604	10168	10168	splice	1	1	.	-0.42	0.86282
1605	10168	4609	immunoprecipitate	1	1	P	-0.163	0.88643
1606	1017	10018	reduce	1	1	.	0.789	0.96219
1607	1017	1017	activate	1	5	L	-0.524	0.85024
1608	1017	1017	alter	1	3	.	-0.758	0.80419
1609	1017	1017	associate	2	3	.	0.135	0.90967
1610	1017	1017	bind	2	5	P	-0.073	0.89406
1611	1017	1017	contain	1	1	.	-0.779	0.79937
1612	1017	1017	down-regulate	1	1	L	-0.717	0.81544
1613	1017	1017	enhance	1	1	L	-0.723	0.81368
1614	1017	1017	generate	1	1	L	-0.541	0.84763
1615	1017	1017	increase	1	6	L	-0.405	0.86359
1616	1017	1017	inhibit	2	7	L	0.111	0.9071
1617	1017	1017	interact	1	3	L	0.377	0.92622
1618	1017	1017	lead to	1	1	L	0.679	0.95121
1619	1017	1017	modulate	1	1	L	-0.283	0.87644
1620	1017	1017	overexpress	1	1	.	-0.083	0.89335
1621	1017	1017	phosphorylate	1	7	P	0.068	0.9052
1622	1017	1017	produce	1	1	.	-0.932	0.73515
1623	1017	1017	regulate	1	1	L	0.051	0.90308
1624	1017	1017	require	1	3	.	-0.769	0.80091
1625	1017	1017	required for	1	2	.	0.122	0.90817
1626	1017	1017	result from	1	1	.	0.433	0.93048
1627	1017	1017	result in	1	4	.	0.003	0.90012
1628	1017	1017	suppress	1	1	L	0.168	0.91212
1629	1017	1019	abolish	1	1	L	0.169	0.91204
1630	1017	1019	account for	1	1	.	-0.013	0.89827
1631	1017	1019	activate	1	2	L	0.111	0.9071
1632	1017	1019	affect	1	1	L	0.268	0.91957
1633	1017	1019	alter	1	1	.	-0.413	0.86326
1634	1017	1019	associate	1	2	.	0.803	0.96482
1635	1017	1019	bind	1	3	P	0.131	0.90932
1636	1017	1019	form a complex	1	1	P	0.139	0.91043
1637	1017	1019	homolog	1	2	.	-0.528	0.84975
1638	1017	1019	increase	1	1	L	0.007	0.90032
1639	1017	1019	independence	1	1	.	0.712	0.95502
1640	1017	1019	inhibit	1	6	L	0.744	0.95733
1641	1017	1019	phosphorylate	1	2	P	0.678	0.9511
1642	1017	1019	promote	1	1	L	-0.461	0.85791
1643	1017	1019	regulate	1	1	L	-0.373	0.86743
1644	1017	1019	replace	1	2	.	0.675	0.95084
1645	1017	1019	synergistic action	1	1	L	0.533	0.93721
1646	1017	1021	activate	1	1	L	-0.465	0.85759
1647	1017	1021	combine	1	1	.	0.633	0.94692
1648	1017	1021	inhibit	1	2	L	0.391	0.92786
1649	1017	1021	phosphorylate	1	1	P	0.102	0.90681
1650	1017	1021	promote	1	1	L	-0.78	0.79928
1651	1017	1021	regulate	1	1	L	0.252	0.91782
1652	1017	1022	activate	1	3	L	0.94	0.98088
1653	1017	1022	mediate	1	1	L	0.39	0.92788
1654	1017	1022	phosphorylate	1	3	P	0.94	0.98088
1655	1017	1026	associate	1	2	.	0.677	0.95095
1656	1017	1026	bind	1	2	P	0.266	0.91931
1657	1017	1026	depend on	1	1	L	0.782	0.96089
1658	1017	1026	trigger	1	1	L	-0.179	0.8852
1659	1017	1027	as a result of	1	1	.	-0.377	0.86679
1660	1017	1027	associate	2	16	.	0.901	0.97694
1661	1017	1027	bind	2	4	P	0.719	0.9553
1662	1017	1027	colocalize	1	1	P	0.036	0.90173
1663	1017	1027	depend on	1	1	L	0.761	0.95853
1664	1017	1027	due to	1	1	.	0.038	0.90222
1665	1017	1027	elevate	1	1	L	0.663	0.94977
1666	1017	1027	inactivate	1	1	L	0.194	0.91399
1667	1017	1027	increase	1	2	L	-0.049	0.89592
1668	1017	1027	influence	1	1	L	0.559	0.93959
1669	1017	1027	mediate	1	1	L	0.538	0.93745
1670	1017	1027	phosphorylate	1	3	P	0.898	0.97668
1671	1017	1027	regulate	1	1	L	-0.373	0.86743
1672	1017	1027	required for	1	1	.	0.548	0.93888
1673	1017	1027	result in	1	1	.	0.482	0.93401
1674	1017	1027	trigger	1	1	L	-0.53	0.84956
1675	1017	1029	require	1	1	.	-0.276	0.87731
1676	1017	1033	bind	1	1	P	-0.091	0.89314
1677	1017	1045	associate	1	1	.	0.659	0.94889
1678	1017	1045	interact	1	1	L	0.855	0.96955
1679	1017	1045	phosphorylate	2	6	P	0.797	0.96288
1680	1017	1045	promote	1	1	L	0.791	0.9627
1681	1017	1045	regulate	1	1	L	0.769	0.95917
1682	1017	1045	result in	1	1	.	-0.214	0.8823
1683	1017	1045	stabilize	1	1	.	0.888	0.97514
1684	1017	10517	enhance	1	1	L	-0.521	0.85109
1685	1017	1111	regulate	1	1	L	0.647	0.948
1686	1017	11140	associate	1	1	.	-0.149	0.88794
1687	1017	1119	associate	1	1	.	0.544	0.93789
1688	1017	1119	bind	2	4	P	0.782	0.96089
1689	1017	115426	associate	1	1	.	0.503	0.93481
1690	1017	115426	coimmunoprecipitate	1	1	P	0.947	0.98252
1691	1017	115426	phosphorylate	1	4	P	0.894	0.97654
1692	1017	1163	bind	1	2	P	0.742	0.95723
1693	1017	1163	interact	1	2	L	0.917	0.97835
1694	1017	1191	interact	1	1	L	0.632	0.9468
1695	1017	1283	hyperphosphorylate	1	1	P	-0.283	0.87644
1696	1017	1283	induce	1	2	L	0.527	0.9366
1697	1017	1283	phosphorylate	1	1	P	0.638	0.94721
1698	1017	142679	phosphorylate	1	1	P	0.595	0.9423
1699	1017	143384	enhance	1	1	L	-0.436	0.86079
1700	1017	1646	inhibit	1	1	L	-0.066	0.89502
1701	1017	1719	activate	1	1	L	0.416	0.92861
1702	1017	1869	activate	2	2	L	0.168	0.91212
1703	1017	1869	associate	1	1	.	0.914	0.97808
1704	1017	1869	express	1	1	.	-0.788	0.79703
1705	1017	1869	required for	1	1	.	0.308	0.92149
1706	1017	1874	required for	1	1	.	0.664	0.94976
1707	1017	1981	phosphorylate	1	3	P	0.841	0.96862
1708	1017	2021	recognize	1	1	.	0.858	0.97097
1709	1017	207	depend on	1	1	L	0.395	0.92797
1710	1017	207	enhance	1	1	L	-0.799	0.79382
1711	1017	2305	phosphorylate	1	1	P	-0.493	0.85507
1712	1017	2353	signal	1	1	L	-0.997	0.6346
1713	1017	23552	inhibit	1	1	L	-0.149	0.88794
1714	1017	245711	bind	1	1	P	0.746	0.95744
1715	1017	245711	phosphorylate	1	1	P	0.377	0.92622
1716	1017	25793	interact	1	1	L	0.889	0.97529
1717	1017	283	bind	1	1	P	-0.371	0.86771
1718	1017	30816	recruit	1	1	.	-0.576	0.84324
1719	1017	324	limit	1	1	L	0.451	0.93103
1720	1017	324	regulate	1	1	L	0.677	0.95095
1721	1017	3265	dissociate	1	1	.	-0.875	0.76324
1722	1017	3265	regulate	1	1	L	0.574	0.93964
1723	1017	3265	signal	1	1	L	-0.975	0.6905
1724	1017	338386	colocalize	1	1	P	0.687	0.95303
1725	1017	3398	phosphorylate	1	2	P	0.789	0.96219
1726	1017	3399	regulate	1	3	L	0.579	0.9401
1727	1017	351	prevent	1	1	.	0.696	0.95359
1728	1017	3659	affect	1	1	L	0.875	0.9729
1729	1017	3659	depend on	3	3	L	0.759	0.9586
1730	1017	367	enhance	1	1	L	-0.635	0.83407
1731	1017	3725	signal	1	1	L	-0.977	0.68712
1732	1017	3932	associate	1	1	.	0.632	0.9468
1733	1017	3960	fuse	1	1	.	0.902	0.97709
1734	1017	4082	phosphorylate	1	1	P	0.78	0.96092
1735	1017	4088	phosphorylate	1	3	P	0.527	0.9366
1736	1017	4134	phosphorylate	1	1	P	0.789	0.96219
1737	1017	4137	interact	1	1	L	0.156	0.91114
1738	1017	4137	phosphorylate	1	1	P	0.746	0.95744
1739	1017	4149	signal	1	1	L	-0.906	0.74974
1740	1017	4173	phosphorylate	1	1	P	0.746	0.95744
1741	1017	4173	required for	1	1	.	0.748	0.95756
1742	1017	4173	result in	1	1	.	0.522	0.93615
1743	1017	4193	phosphorylate	1	1	P	0.506	0.93492
1744	1017	4193	signal	1	1	L	-0.953	0.71955
1745	1017	4218	regulate	1	1	L	-0.552	0.84658
1746	1017	4292	colocalize	1	1	P	0.823	0.96695
1747	1017	4594	block	1	1	L	-0.054	0.89574
1748	1017	4594	inhibit	1	1	L	0.18	0.91294
1749	1017	4594	modify	1	1	.	0.533	0.93721
1750	1017	4594	phosphorylate	2	2	P	0.711	0.95503
1751	1017	4605	phosphorylate	1	4	P	0.919	0.97888
1752	1017	4654	inactivate	1	1	L	-0.237	0.88094
1753	1017	4654	mediate	1	10	L	0.208	0.91503
1754	1017	4654	phosphorylate	1	12	P	0.724	0.95615
1755	1017	472	activate	1	1	L	-0.397	0.86449
1756	1017	472	coimmunoprecipitate	1	1	P	0.477	0.93331
1757	1017	472	lead to	1	1	L	0.468	0.93226
1758	1017	472	phosphorylate	1	1	P	0.46	0.93152
1759	1017	4760	result in	1	1	.	-0.68	0.82324
1760	1017	4803	add	1	2	.	-0.838	0.78031
1761	1017	4803	inhibit	1	1	L	0.317	0.92228
1762	1017	4863	phosphorylate	1	1	P	0.792	0.96267
1763	1017	4863	required for	1	3	.	0.858	0.97097
1764	1017	4869	enhance	1	1	L	0.371	0.92593
1765	1017	4869	mediate	1	3	L	0.758	0.95844
1766	1017	4914	express	1	1	.	-0.456	0.85814
1767	1017	4926	depend on	1	1	L	0.716	0.95529
1768	1017	5111	affect	1	1	L	0.042	0.90229
1769	1017	5111	alter	1	1	.	-0.274	0.87736
1770	1017	5111	associate	1	8	.	0.759	0.9586
1771	1017	5111	bind	2	19	P	0.584	0.94092
1772	1017	5111	colocalize	1	1	P	0.486	0.93442
1773	1017	5111	depend on	2	3	L	0.803	0.96482
1774	1017	5111	determine	1	1	L	-0.632	0.83433
1775	1017	5111	divide	1	1	.	-0.538	0.84841
1776	1017	5111	express	1	1	.	0.686	0.95304
1777	1017	5111	form a complex	1	1	P	0.352	0.92463
1778	1017	5111	interact	1	1	L	0.879	0.9737
1779	1017	5111	mediate	1	1	L	0.497	0.93473
1780	1017	5111	phosphorylate	1	1	P	0.006	0.90035
1781	1017	5111	require	1	6	.	0.555	0.93964
1782	1017	5111	result in	1	1	.	0.264	0.91908
1783	1017	5241	phosphorylate	1	1	P	0.616	0.94445
1784	1017	54808	regulate	1	1	L	-0.613	0.8379
1785	1017	5594	influence	1	1	L	0.873	0.97295
1786	1017	5687	phosphorylate	1	1	P	0.171	0.91216
1787	1017	5813	interact	1	1	L	0.888	0.97514
1788	1017	5894	signal	1	1	L	-0.986	0.67192
1789	1017	5933	activate	1	1	L	-0.547	0.84679
1790	1017	5933	associate	1	3	.	0.765	0.95908
1791	1017	5933	bind	1	1	P	0.561	0.93952
1792	1017	5933	interact	1	1	L	0.657	0.94894
1793	1017	5933	lead to	1	1	L	0.422	0.9291
1794	1017	5933	phosphorylate	1	1	P	-0.133	0.88974
1795	1017	595	alter	1	1	.	-0.54	0.84784
1796	1017	595	associate	2	12	.	0.853	0.96946
1797	1017	595	bind	1	1	P	-0.522	0.85092
1798	1017	595	co-express	1	1	.	0.914	0.97808
1799	1017	595	coprecipitate	1	1	P	-0.054	0.89574
1800	1017	595	form a complex	2	2	P	0.814	0.96612
1801	1017	595	increase	1	2	L	-0.385	0.86594
1802	1017	596	down-regulate	1	1	L	-0.401	0.86387
1803	1017	598	down-regulate	1	1	L	0.225	0.9158
1804	1017	6098	regulate	1	1	L	-0.825	0.7848
1805	1017	6117	phosphorylate	1	1	P	0.341	0.9244
1806	1017	6198	influence	1	1	L	0.69	0.95357
1807	1017	6233	influence	1	1	L	0.749	0.95771
1808	1017	6331	phosphorylate	1	1	P	0.812	0.96582
1809	1017	6502	associate	1	1	.	-0.029	0.89707
1810	1017	6502	dissociate from	1	2	.	0.363	0.92544
1811	1017	6502	interact	1	2	L	0.776	0.96035
1812	1017	6502	stimulate	1	1	L	-0.736	0.81016
1813	1017	672	phosphorylate	1	3	P	0.703	0.95356
1814	1017	6774	depend on	1	4	L	0.802	0.96413
1815	1017	6774	regulate	1	1	L	0.897	0.97674
1816	1017	6774	suppress	1	1	L	0.204	0.91466
1817	1017	6774	upregulate	1	1	L	0.953	0.98327
1818	1017	7150	induce	1	1	L	0.639	0.94733
1819	1017	7157	effect	1	1	.	0.573	0.9395
1820	1017	7157	induce	1	2	L	0.832	0.96745
1821	1017	7157	mediate	1	1	L	-0.349	0.86998
1822	1017	7157	phosphorylate	1	4	P	0.792	0.96267
1823	1017	7157	regulate	1	1	L	0.43	0.93027
1824	1017	7157	signal	1	1	L	-0.993	0.65203
1825	1017	7157	suppress	1	1	L	-0.731	0.81145
1826	1017	7157	up-regulate	1	1	L	-0.952	0.72019
1827	1017	7249	arrest	1	1	L	0.003	0.90012
1828	1017	7465	interact	1	1	L	0.434	0.93047
1829	1017	8099	associate	1	2	.	0.895	0.97644
1830	1017	8099	coprecipitate	1	2	P	0.792	0.96267
1831	1017	8099	interact	1	1	L	0.525	0.93665
1832	1017	81620	phosphorylate	1	8	P	0.816	0.96645
1833	1017	81620	stimulate	1	1	L	-0.719	0.81503
1834	1017	8202	enhance	1	1	L	0.28	0.92022
1835	1017	8312	bind	1	1	P	0.029	0.90132
1836	1017	8312	phosphorylate	1	2	P	0.686	0.95304
1837	1017	8317	link	1	1	.	0.059	0.90399
1838	1017	8318	associate	1	1	.	0.563	0.9395
1839	1017	8318	bind	1	2	P	0.622	0.94539
1840	1017	8318	coprecipitate	1	1	P	0.525	0.93665
1841	1017	8318	induce	1	1	L	0.337	0.92447
1842	1017	8318	interact	1	2	L	0.73	0.95651
1843	1017	8318	mediate	1	2	L	0.806	0.9653
1844	1017	8318	recruit	1	1	.	-0.461	0.85791
1845	1017	8318	required for	2	2	.	0.727	0.95626
1846	1017	8318	result in	1	1	.	-0.21	0.88269
1847	1017	84875	phosphorylate	1	1	P	0.852	0.96951
1848	1017	861	phosphorylate	1	1	P	-0.262	0.87913
1849	1017	875	associate	1	1	.	0.317	0.92228
1850	1017	875	recruit	1	2	.	-0.863	0.76962
1851	1017	875	translocate	1	1	.	0.456	0.93142
1852	1017	890	affect	1	1	L	0.814	0.96612
1853	1017	890	alter	1	1	.	-0.097	0.89248
1854	1017	890	associate	2	24	.	0.933	0.98051
1855	1017	890	bind	1	8	P	0.877	0.97337
1856	1017	890	co-express	1	2	.	0.985	0.99262
1857	1017	890	combine	2	4	.	0.762	0.95883
1858	1017	890	couple	1	1	.	0.675	0.95084
1859	1017	890	degrade	1	1	P	0.346	0.92444
1860	1017	890	depend on	1	1	L	0.874	0.97292
1861	1017	890	dissociate	1	1	.	0.181	0.91292
1862	1017	890	down-regulate	1	1	L	0.561	0.93952
1863	1017	890	immunoprecipitate	1	1	P	0.322	0.92223
1864	1017	890	induce	1	2	L	0.558	0.93963
1865	1017	890	interact	1	4	L	0.952	0.98281
1866	1017	890	link	1	1	.	0.702	0.9536
1867	1017	890	overexpress	1	1	.	-0.501	0.85391
1868	1017	890	phosphorylate	1	8	P	0.936	0.98098
1869	1017	890	require	1	1	.	0.315	0.92204
1870	1017	890	required for	1	1	.	0.743	0.95736
1871	1017	890	result from	1	1	.	-0.091	0.89314
1872	1017	890	separate	1	1	.	0.133	0.90931
1873	1017	890	sequester	1	1	.	0.843	0.96854
1874	1017	8900	coexpress	1	1	.	-0.125	0.89031
1875	1017	891	affect	1	1	L	0.636	0.94715
1876	1017	894	associate	1	1	.	0.859	0.97093
1877	1017	894	bind	1	2	P	0.3	0.92133
1878	1017	896	associate	1	1	.	0.721	0.95559
1879	1017	896	bind	1	1	P	0.553	0.93966
1880	1017	898	bind	1	1	P	0.798	0.9632
1881	1017	902	required for	1	1	.	0.131	0.90932
1882	1017	983	activate	1	1	L	-0.14	0.88938
1883	1017	983	associate	1	1	.	0.432	0.93036
1884	1017	983	bind	1	1	P	-0.432	0.86142
1885	1017	983	block	1	1	L	0.147	0.9111
1886	1017	983	homolog	1	1	.	-0.649	0.83126
1887	1017	983	inhibit	1	2	L	-0.603	0.83903
1888	1017	983	regulate	1	1	L	-0.754	0.80493
1889	1017	990	interact	1	1	L	0.819	0.96654
1890	1017	990	mediate	1	1	L	0.767	0.95923
1891	1017	990	phosphorylate	2	7	P	0.915	0.97848
1892	1017	990	required for	1	1	.	-0.019	0.89784
1893	1017	990	result in	2	3	.	0.345	0.92432
1894	1017	993	activate	1	5	L	0.602	0.94275
1895	1017	993	associate	1	4	.	0.804	0.9648
1896	1017	993	hyperphosphorylate	1	1	P	0.565	0.93944
1897	1017	993	increase	1	1	L	0.578	0.94012
1898	1017	993	independence	1	1	.	0.414	0.92864
1899	1017	993	inhibit	1	1	L	0.186	0.91316
1900	1017	993	lead to	1	2	L	0.604	0.943
1901	1017	993	mediate	1	1	L	0.402	0.92788
1902	1017	993	phosphorylate	1	3	P	0.765	0.95908
1903	1017	993	require	1	1	.	0.372	0.92591
1904	1017	993	result from	1	1	.	0.102	0.90681
1905	1017	993	result in	1	1	.	-0.061	0.8952
1906	1017	994	interact	1	1	L	0.907	0.97739
1907	1017	995	activate	1	1	L	-0.36	0.86911
1908	1017	995	catalyze	1	1	P	0.283	0.9202
1909	1017	995	phosphorylate	1	4	P	0.882	0.97436
1910	1017	995	required for	1	1	.	0.51	0.93511
1911	10170	231	inhibit	1	1	L	0.883	0.97471
1912	10170	5959	affect	1	1	L	0.9	0.97677
1913	10171	9790	activate	1	1	L	0.926	0.97953
1914	10171	9790	bind	1	1	P	0.305	0.92127
1915	10174	10174	encode	1	2	.	0.106	0.907
1916	10174	1666	activate	1	1	L	0.68	0.95133
1917	10174	1950	enhance	1	1	L	-0.8	0.79332
1918	10174	1950	modulate	1	1	L	0.425	0.92978
1919	10174	1950	regulate	1	1	L	0.232	0.91675
1920	10174	1956	induce	1	2	L	0.938	0.98106
1921	10174	1956	regulate	1	1	L	0.453	0.93115
1922	10174	1956	stimulate	1	1	L	0.406	0.92842
1923	10174	27042	contain	1	1	.	0.304	0.92129
1924	10174	27042	regulate	1	1	L	-0.256	0.87964
1925	10174	5594	bind	1	2	P	0.766	0.95924
1926	10174	5594	interact	1	11	L	0.871	0.97284
1927	10174	5599	enhance	1	1	L	0.24	0.91708
1928	10174	64414	activate	1	7	L	0.91	0.97723
1929	10174	64414	stimulate	1	1	L	0.331	0.92365
1930	10174	65220	activate	1	7	L	0.941	0.98103
1931	10174	6662	induce	1	1	L	0.551	0.93927
1932	10174	7414	bind	2	2	P	0.673	0.95089
1933	10174	9231	bind	1	2	P	0.284	0.92033
1934	10174	9231	interact	1	1	L	0.173	0.9124
1935	10174	9667	interact	1	1	L	0.778	0.96081
1936	10178	10178	determine	1	1	L	-0.825	0.7848
1937	10178	10178	increase	1	1	L	-0.641	0.83315
1938	10178	1838	cause	1	1	L	-0.044	0.89623
1939	10178	23541	associate	1	1	.	0.707	0.95478
1940	10178	4288	associate	1	1	.	0.83	0.96714
1941	10178	4591	contain	1	1	.	-0.462	0.85793
1942	10178	4846	dissociate	1	1	.	-0.481	0.85611
1943	10178	53369	inhibit	1	1	L	0.72	0.95544
1944	10178	53369	modify	1	5	.	0.424	0.92938
1945	10178	5493	react	1	1	L	0.625	0.94548
1946	10178	9232	elevate	1	1	L	0.317	0.92228
1947	1018	1018	induce	1	1	L	0.003	0.90012
1948	1018	1869	bind	1	1	P	0.776	0.96035
1949	1018	1869	inhibit	1	1	L	0.516	0.93548
1950	1018	5111	associate	1	1	.	0.856	0.97007
1951	1018	81928	associate	1	1	.	0.948	0.98292
1952	1018	890	associate	1	1	.	0.971	0.98592
1953	1018	890	block	1	1	L	0.677	0.95095
1954	1018	9134	bind	1	2	P	0.786	0.96148
1955	10180	10180	bind	1	1	P	-0.112	0.89095
1956	10180	113	regulate	1	1	L	0.792	0.96267
1957	10180	147	mediate	1	1	L	0.595	0.9423
1958	10180	28923	interact	1	1	L	0.286	0.92045
1959	10180	28924	interact	1	1	L	0.317	0.92228
1960	10180	3577	couple	1	1	.	0.508	0.935
1961	10180	5029	couple	1	1	.	0.794	0.96266
1962	10180	6774	activate	1	1	L	0.851	0.96951
1963	10180	6774	mediate	1	1	L	0.741	0.95708
1964	10180	6774	regulate	1	1	L	0.85	0.96954
1965	10180	728	couple	1	1	.	0.317	0.92228
1966	10188	10188	digest	1	1	P	-0.62	0.83635
1967	10188	10188	raise	1	1	.	0.038	0.90222
1968	10188	10188	result in	1	1	.	-0.459	0.85796
1969	10188	10763	contain	1	1	.	-0.119	0.8905
1970	10188	10763	homolog	1	1	.	-0.878	0.76253
1971	10188	153	contain	1	1	.	0.459	0.9314
1972	10188	1956	inhibit	1	1	L	0.658	0.94891
1973	10188	207	bind	1	1	P	0.63	0.94621
1974	10188	2885	interact	1	1	L	0.07	0.90527
1975	10188	3055	bind	1	1	P	-0.122	0.8904
1976	10188	4168	lead to	1	1	L	0.88	0.97385
1977	10188	4168	phosphorylate	1	1	P	0.863	0.97121
1978	10188	4168	trigger	1	1	L	0.457	0.93141
1979	10188	4690	associate	2	2	.	0.938	0.98106
1980	10188	4690	interact	1	1	L	0.345	0.92432
1981	10188	51429	catalyze	2	2	P	0.983	0.99029
1982	10188	51429	interact	1	1	L	0.2	0.91443
1983	10188	51429	mediate	1	1	L	0.66	0.94952
1984	10188	51429	phosphorylate	2	2	P	0.969	0.9857
1985	10188	51741	phosphorylate	1	1	P	0.901	0.97694
1986	10188	7018	block	1	1	L	0.716	0.95529
1987	10188	7018	inhibit	1	1	L	0.703	0.95356
1988	10188	7018	stimulate	1	2	L	0.652	0.94888
1989	10188	7020	colocalize	1	1	P	0.393	0.92784
1990	10188	9564	associate	1	1	.	0.738	0.95681
1991	10188	9564	enhance	1	1	L	0.16	0.91158
1992	10188	998	associate	1	1	.	0.722	0.95572
1993	10188	998	bind	2	2	P	0.111	0.9071
1994	10188	998	contain	1	1	.	-0.274	0.87736
1995	10188	998	interact	2	4	L	0.856	0.97007
1996	10188	998	phosphorylate	1	1	P	-0.237	0.88094
1997	10188	998	regulate	1	1	L	-0.31	0.87416
1998	10189	10189	associate	1	1	.	-0.196	0.88408
1999	10189	10189	required for	1	1	.	0.181	0.91292
2000	10189	10499	bind	1	1	P	-0.817	0.78799
[truncated: 221,425 more rows]
