# Supplementary material for: Looking at Cerebellar Malformations through Text-Mined Interactomes of Mice and Humans
Source: PLoS Comput Biol. 2009 Nov 6;5(11):e1000559. doi: 10.1371/journal.pcbi.1000559 (PMC2767227; doi:10.1371/journal.pcbi.1000559)
Supplement: Dataset S2 — Human network files. (5.50 MB DOC) [file pcbi.1000559.s013.zip › individual_networks/human_symbols.txt]

5927	jarid1a
25913	pot1
643845	loc643845
23091	zc3h13
284254	c18orf26
79871	c1orf82
402394	loc402394
731702	loc731702
647031	loc647031
732296	loc732296
4967	ogdh
319109	c14orf40
63914	c6orf164
84200	flj23519
7182	nr2c2
7939	lap
25816	tnfaip8
729961	loc729961
731470	loc731470
170532	otsc3
732011	loc732011
730233	loc730233
170679	psors1c1
116138	klhdc3
57823	slamf7
41	accn2
8467	smarca5
731849	loc731849
7025	nr2f1
347359	bmp2kl
64446	dnai2
1822	atn1
391169	hcg_2040210
548315	srpk2p
440895	loc440895
29894	cpsf1
132949	aasdh
401018	loc401018
151	adra2b
474243	ra22
79674	veph1
3844	kras1p
729698	loc729698
2547	xrcc6
51719	cab39
6856	sypl1
132	adk
651855	loc651855
298	antp5
643236	mgc157906
9308	cd83
253842	loc253842
729807	loc729807
115708	c14orf172
27284	sult1b1
116236	loc116236
401015	loc401015
643036	unq9368
10766	tob2
645916	loc645916
29074	mrpl18
283687	c15orf37
728336	loc728336
11315	park7
728745	loc728745
54032	rbpmslp
128366	or6p1
554201	loc554201
27180	siglec9
23090	znf423
729964	loc729964
643790	loc643790
219995	mgc35295
729427	loc729427
5920	rarres3
643177	loc643177
54059	c21orf57
8468	fkbp6
63915	muted
28234	slco1b3
23507	lrrc8b
401151	loc401151
25914	rttn
731701	loc731701
7938	cp20
93621	mrfap1
112846	rbm8b
79675	fastkd1
732010	loc732010
730232	loc730232
373863	dnd1
284359	izumo1
283584	loc283584
574499	mirn516-2
7285	tufml
60681	fkbp10
728602	loc728602
8368	hist1h4l
730507	loc730507
283927	nudt7
647030	loc647030
731471	loc731471
442505	loc442505
7185	traf1
9075	cldn2
728890	loc728890
553112	ferp
732391	loc732391
544603	aasth10
89801	ppp1r3f
53362	mrsa
399968	flj41047
29893	psmc3ip
442261	loc442261
156	adrbk1
291	slc25a4
390730	loc390730
692093	snord62b
391560	loc391560
40	accn1
5615	prkxp2
285180	rufy4
23508	ttc9
730379	loc730379
135	adora2a
54058	c21orf58
647370	loc647370
732295	loc732295
643986	loc643986
729806	loc729806
3843	ranbp5
6857	syt1
729699	loc729699
10767	hbs1l
112744	il17f
113877	dfnb32
645915	loc645915
341152	or2at4
54033	rbm11
650421	loc650421
27187	mocs1p1
401296	loc401296
497046	nmd3p
5925	rb1
728746	loc728746
116337	panx3
730375	loc730375
170530	mrx78
7286	tuft1
7023	tfap4
731700	loc731700
54442	kctd5
4965	ofc3
646609	loc646609
5617	prl
391462	loc391462
9997	sco2
544600	aasth24
729829	loc729829
284358	flj36070
553128	kir2dl5b
732294	loc732294
732013	loc732013
55250	statip1
728601	loc728601
9076	cldn1
6757	ssx2
729426	loc729426
25814	atxn10
7184	hsp90b1
8367	hist1h4e
730508	loc730508
43	ache
25915	c3orf60
732392	loc732392
647175	loc647175
731848	loc731848
153095	loc153095
95681	tsga14
2549	gab1
373067	cors2
642802	loc642802
89944	loc89944
27182	nrc1
54030	rpl10p1
692092	snord32b
729828	loc729828
645003	loc645003
728889	loc728889
727676	snord118
5518	ppp2r1a
79672	fn3krp
56605	ero1lb
254948	rpl9p8
292	slc25a5
284252	kctd1
728747	loc728747
3846	krtap5-9
541461	pshk2
81620	cdt1
153	adrb1
648671	loc648671
11313	lypla2
414312	c9orf118
79872	cbll1
10768	ahcyl1
94145	cdrt3
25813	samm50
728600	loc728600
57821	c1orf114
199900	mrps21p1
732293	loc732293
732012	loc732012
554203	loc554203
729962	loc729962
4964	ofc2
7283	tubg1
90050	c14orf152
1033	cdkn3
643789	loc643789
5926	arid4a
730376	loc730376
339789	c2orf46
5616	prky
8366	hist1h4b
373861	hils1
23092	arhgap26
81031	slc2a10
647176	loc647176
442260	loc442260
54443	anln
732110	loc732110
57822	grhl3
53361	bgci
9073	cldn8
392510	loc392510
7026	nr2f2
729429	loc729429
23506	kiaa0240
731039	loc731039
5519	ppp2r1b
133	adm
650527	loc650527
79673	znf329
57693	znf317
2546	g7p1
10769	plk2
1326	map3k8
404282	c12orf15
89941	rhot2
27181	siglec8
728891	loc728891
85007	agxt2l2
60682	smap1
1721	dhfrp2
23396	pip5k1c
54031	rimklp
7693	znf134
150	adra2a
648672	loc648672
650323	loc650323
11314	cd300a
692199	snord84
293	slc25a6
9811	kiaa0427
648068	loc648068
283688	loc283688
79873	nudt18
28650	trav32
400470	loc400470
7409	vav1
548316	spg28
54037	ppiap
3845	kras
124936	cyb5d2
730377	loc730377
317685	nys4
11318	admr
29075	hspc072
25812	pom121l1
29994	baz2b
728479	loc728479
441448	loc441448
9995	elk2p2
54440	cxorf9
728474	loc728474
730506	loc730506
401014	dkfzp686o1327
51715	rab23
5923	rasgrf1
9074	cldn6
7021	tfap2b
100033424	snord116-12
728741	loc728741
474300	bfd5
22965	znf243
440757	mgc44328
3848	krt1
1032	cdkn2d
55119	prpf38b
4963	ofc1
643233	loc643233
155	adrb3
140766	adamts14
606724	loc606724
731706	loc731706
93622	loc93622
5899	ralb
136	adora2b
732292	loc732292
25917	thumpd3
26858	rnu1p8
28351	ighviii-13-1
340061	tmem173
51061	txndc11
1720	dhfrp1
388722	c1orf53
57692	magee1
219469	or8h1
732390	loc732390
57168	asphd2
692094	pc-3
201266	slc39a11
440896	loc440896
414318	c9orf106
650428	loc650428
7692	znf133
29890	rbm15b
283683	loc283683
9812	kiaa0141
93109	tmem44
8463	tead2
124944	c17orf49
729556	loc729556
644070	loc644070
51081	mrps7
63910	c20orf59
136227	emid2
3744	kcna10
165257	c1ql2
1031	cdkn2c
254879	or2t6
79874	rabep2
145389	slc38a6
317684	mapk6ps3
139061	loc139061
349158	cycsp20
728207	loc728207
29995	lmcd1
642545	loc642545
11319	ecd
79670	zcchc6
730378	loc730378
646947	loc646947
544602	aasth22
729826	loc729826
642402	loc642402
732291	loc732291
645009	gage11
440366	loc440366
445372	trim6-trim34
100033423	snord116-11
647034	loc647034
7181	nr2c1
728742	loc728742
652799	loc652799
5898	rala
3847	krn1l
54587	mxra8
147343	loc147343
54034	rad23blp
51716	ces4
730503	loc730503
153090	dab2ip
139060	loc139060
7024	tfcp2
54441	dkfzp434a0131
728473	loc728473
389963	loc389963
196335	or56b4
651850	loc651850
400087	flj37505
731705	loc731705
729960	loc729960
54848	flj20184
140769	smcr3
8464	supt3h
3229	hoxc13
337893	buln
170384	fut11
57167	sall4
57691	kiaa1586
389421	lin28b
295	antp2
51060	txndc12
26859	rnu1p7
91392	znf502
112950	med8
5619	prm1
4961	oed
55527	fem1a
652899	loc652899
79875	thsd4
27183	vps4a
440897	loc440897
644477	loc644477
28350	ighviii-16-1
283682	loc283682
81407	or2w4p
9175	map3k13
650425	loc650425
7127	tnfaip2
9079	ldb2
9706	ulk2
22966	znf242
643851	loc643851
641920	loc641920
414319	c9orf107
85235	hist1h2ah
347252	igfbpl1
56606	slc2a9
124685	hcg_1644301
28651	trav31
692197	snord77
148223	c19orf25
84203	txndc2
86781	rps2l1
729827	loc729827
55259	casc1
79671	nlrx1
3745	kcnb1
729553	loc729553
9409	pex16
728333	loc728333
285084	loc285084
203569	page2
728743	tcag7.1196
7691	znf132
554206	loc554206
389151	loc389151
442910	mirn345
389012	flj42986
388606	sdhdp7
338428	snord109a
11059	wwp1
94148	cdrt5
7180	crisp2
728208	loc728208
11316	cope
730504	loc730504
93107	kcng4
9173	il1rl1
28652	trav30
53368	mdc1b
392540	or11n1p
47	acly
388460	loc388460
5921	rasa1
731704	loc731704
732290	loc732290
51063	fam26b
414316	c9orf104
3742	kcna6
85236	hist1h2bk
91683	syt12
692198	snord78
651959	loc651959
4983	ophn1
79876	ube1dc1
157	adrbk2
296	antp3
5897	rag2
651751	loc651751
646805	loc646805
51083	gal
729824	loc729824
157285	dkfzp761p0423
116238	tlcd1
129831	drb1
337892	mgr3
129026	loc129026
3228	hoxc12
113878	dtx2
29892	humbindc
285181	loc285181
7690	znf131
57698	kiaa1598
730372	loc730372
10611	pdlim5
9705	st18
650426	loc650426
22967	znf241
9306	socs6
3849	krt2
728334	loc728334
440368	loc440368
728885	loc728885
391710	loc391710
7408	vasp
338427	snord108
7792	ccv
55279	znf654
646949	loc646949
728209	loc728209
11317	rbpjl
9810	rnf40
7183	trc
7126	tnfaip1
28653	trav29dv5
554207	loc554207
284257	fam44c
652993	loc652993
8466	st11
731703	loc731703
440894	loc440894
137	adora2bp
54589	mxra6
730509	loc730509
51714	selt
643992	loc643992
4982	tnfrsf11b
8754	adam9
730900	loc730900
7022	tfap2c
646808	loc646808
9077	diras3
144699	fbxl14
544601	aasth46
46	acls
297	antp4
154	adrb2
140767	nrsn1
64448	sh120p
5922	rasa2
55529	tmem55a
642350	loc642350
1725	dhps
3227	hoxc11
285086	loc285086
728335	loc728335
643171	loc643171
222029	dkfzp434l192
651752	loc651752
94149	cdrt6
91298	c12orf29
79877	dcakd
148423	c1orf52
9708	pcdhga8
9300	snord28
149986	lsm14b
729555	loc729555
54035	psmd15
9307	syngr2p
692091	snord23
729825	loc729825
10229	coq7
129025	suhw1
22968	znf240
642546	loc642546
57697	fancm
541468	c1orf190
3743	kcna7
3748	kcnc3
401557	loc401557
732399	loc732399
159	adss
732115	loc732115
64881	pcdh20
7511	xpnpep1
55256	adi1
9805	scrn1
9179	ap4m1
404667	lpgat1p1
153893	loc153893
390213	loc390213
8659	aldh4a1
26240	fam50b
544	atql4
23499	macf1
2150	f2rl1
49	acr
57419	slc24a3
730771	loc730771
148281	syt6
23605	hmg17l1
11188	nisch
29990	pilrb
222537	hs3st5
55275	vps53
5511	ppp1r8
6759	ssx4
10613	erlin1
205717	kiaa2018
442917	mirn372
55661	ddx27
402117	loc402117
54826	zh2c2
3075	cfh
133619	prrc1
57804	pold4
123887	zg16
731709	loc731709
684	bst2
3598	il13ra2
64482	c16orf21
644472	loc644472
126068	znf441
283189	or9g4
5894	raf1
692090	snord59b
648871	loc648871
100033425	snord116-13
732019	loc732019
731478	loc731478
406998	mirn216
387118	rpl7p4
81037	clptm1l
5391	pms2lp1
5799	ptprn2
284352	loc284352
84000	tmprss13
6450	sh3bgr
8360	hist1h4d
51329	arl6ip4
7020	tfap2a
153396	tmem161b
55905	znf313
731078	loc731078
1724	dhof
574406	c1orf138
28754	traj1
392517	ncbp2l
1014	cdh16
219793	c10orf27
23782	adtb1l1
474309	uae2
7122	cldn5
131177	fam3d
55255	wdr41
8658	tnks
169436	c9orf96
23498	haao
732116	loc732116
543	atql3
3749	kcnc4
57824	hmhb1
344658	samd7
23783	adprtl4
729820	loc729820
124540	msi2
541469	loc541469
299	antp6
5512	ppp1r8p
79879	ccdc134
730902	loc730902
414199	timm23b
48	aco1
442661	loc442661
5893	rad52
55276	pgm2
152330	cntn4
29991	obp2a
442266	loc442266
642038	loc642038
404668	sdad1p1
928	cd9
219899	tbcel
5792	ptprf
55904	mll5
9802	dazap2
23604	dapk2
4553	trna
2277	figf
319101	krt73
7123	clec3b
6451	sh3bgrl
23394	adnp
641924	loc641924
9301	snord27
728750	loc728750
732018	loc732018
55660	prpf40a
728609	sdhap3
650621	loc650621
5392	pms2lp2
574492	mirn517c
648872	loc648872
6045	rnf2
64483	c16orf20
57418	wdr18
1013	cdh15
100033428	snord116-16
64585	bos2
406997	mirn215
387119	c6orf204
10610	st6galnac2
353355	znf233
7930	mlrw
28753	traj2
151011	sept10
1723	dhodh
731479	loc731479
51326	arl17p1
7280	tubb2a
2152	f3
442912	mirn367
574407	c1orf145
83987	ccdc8
731079	loc731079
339902	hcg_1813818
26242	or4c1p
402	arl2
64588	cmdr
317687	banf1p1
732397	loc732397
442660	loc442660
169834	loc169834
23504	rimbp2
729821	loc729821
164837	cycsp7
80011	nip30
3496	ighdor15@
728893	loc728893
7932	or2h2
729801	loc729801
85002	fam86b1
654510	ccdc58p1
729014	loc729014
404669	sdad1p2
93100	naprt1
946	siglec6
474240	ra19
167681	prss35
54038	polr2cp
54849	flj20186
29992	pilra
140768	smcr2
2278	fim1
730773	loc730773
8460	tpst1
57030	slc17a7
10361	npm2
23603	coro1c
54985	hcfc1r1
23395	lars2
685	btc
140032	rps4y2
730901	loc730901
390211	krt8p26
5793	ptprg
23493	hey2
9177	htr3b
4050	ltb
650626	loc650626
732118	loc732118
55907	cmas
57819	lsm2
731076	loc731076
84206	rkhd3
730235	loc730235
4552	mtrr
84002	b3gnt5
10615	spag5
7410	vav2
6044	snora62
55273	tmem100
83988	ncald
11189	tnrc4
731476	loc731476
283585	loc283585
123745	pla2g4e
140565	apobec3e
3746	kcnc1
728608	ctglf8p
128229	c1orf182
112849	c14orf149
28752	traj3
7124	tnf
442911	mirn346
57805	kiaa1967
54039	pcbp3
404281	yy2
317686	mapk6ps1
27309	znf330
51327	eraf
286016	loc286016
60403	cnot5
732398	loc732398
644990	loc644990
729015	loc729015
403	arl3
729800	loc729800
23505	tmem131
85801	pom121l3
29993	pacsin1
10360	npm3
80010	rmi1
377047	tessp5
3495	ighd
730770	loc730770
728892	loc728892
55274	phf10
442122	loc442122
9407	tmprss11d
545	atr
9808	kiaa0087
158	adsl
642550	loc642550
6854	syn2
286114	loc286114
731707	loc731707
390735	hcg_1642987
4981	opem
5510	ppp1r7
147746	hipk4
2279	fim3
338963	loc338963
728607	loc728607
390212	gpr152
400212	flj45671
5794	ptprh
650623	loc650623
643792	flj37512
442914	mirn369
56882	cdc42se1
10612	trim3
55906	kiaa1166
731477	loc731477
729170	loc729170
94240	epsti1
406999	mirn217
89530	loc89530
8461	tp53l
6043	snora63
686	btd
3077	hfe
57169	znfx1
730234	loc730234
730904	loc730904
1019	cdk4
91687	cenpl
388323	loc388323
145978	tmem83
83985	spin1
497045	mageb16
28751	traj4
126987	loc126987
100033426	snord116-14
59307	sigirr
731077	loc731077
3747	kcnc2
7125	tnnc2
391566	loc391566
406994	mirn212
284356	loc284356
28750	traj5
5611	dnajc3
338023	dm1
646208	loc646208
732015	loc732015
729012	loc729012
23609	mkrn2
1729	diaph1
650729	loc650729
133615	mrps5p3
442263	loc442263
6755	sstr5
343052	loc343052
10617	stambp
7284	tufm
729428	gage12b
85004	rerg
732395	loc732395
414310	sftpa2b
339788	loc339788
414194	ccnyl2
390732	loc390732
390113	or4x1
4558	trnf
731037	loc731037
129563	dis3l2
728092	loc728092
246126	cyorf15a
9304	snord22
56603	cyp26b1
127124	atp6v1g3
100033429	snord116-17
9402	grap2
3078	cfhr1
400	arl1
8655	dynll1
540	atp7b
55252	asxl2
11311	vps45
94241	tp53inp1
474242	ra21
147741	znf560
28636	trbd2
728895	loc728895
730237	loc730237
731474	loc731474
148022	ticam1
347894	mrpl2p1
81236	or56a7p
29078	c6orf66
54987	c1orf123
2250	fgf5
54055	cyp4f3lp
51710	znf44
730903	loc730903
55110	flj10292
283587	loc283587
7189	traf6
1018	cdk3
729965	loc729965
643373	loc643373
651859	loc651859
2151	f2rl2
5890	rad51l1
497048	ku-mel-3
57827	c6orf47
5516	ppp2cb
497188	glc1i
643989	loc643989
442663	loc442663
203562	tmem31
23397	ncaph
319102	arhgap16p
729802	loc729802
5618	prlr
1728	nqo1
91782	chmp7
728894	loc728894
6041	rnasel
406993	mirn211
644992	loc644992
64589	image
26341	or5h1
401410	loc401410
729031	loc729031
284355	tprx1
151112	zswim2
732396	loc732396
650420	loc650420
7281	tubbp1
129560	loc129560
85001	mgc16275
732112	loc732112
116629	htx3
151903	ccdc12
23398	ppwd1
134147	cmbl
641928	flj16734
23608	mkrn1
23503	zfyve26
28637	trbd1
442262	loc442262
54829	aspn
731038	loc731038
730772	loc730772
9401	recql4
8654	pde5a
5796	ptprk
55251	pcmtd2
341128	or7e1p
6758	ssx5
730236	loc730236
730906	loc730906
9806	spock2
441308	or4f21
55111	plekhj1
497189	tifab
25819	ccrn4l
10614	hexim1
680	brs3
732299	loc732299
283588	loc283588
2379	fra2g
339906	tessp2
54986	ulk4
7188	traf5
2251	fgf6
731475	loc731475
442916	mirn371
1017	cdk2
55272	imp3
116135	lrrc3b
55900	znf302
729013	loc729013
9082	xkry
54840	aptx
7009	tegt
732014	loc732014
54054	eef1a1p
57820	ccnb1ip1
6351	ccl4
5517	ppp2cbp
729030	loc729030
338021	api5l1
266643	fam12cp
339257	loc339257
55254	tmem39a
646430	loc646430
647632	loc647632
643232	loc643232
651951	loc651951
9711	kiaa0226
651758	loc651758
339258	loc339258
728090	rp6-166c19.2
1727	cyb5r3
388325	unq5783
731035	loc731035
731990	loc731990
85006	c21orf124
57825	dxs542
23399	dullard
643438	tcag7.1239
729033	loc729033
8653	ddx3y
643847	pga4
732113	loc732113
25911	rp11-529i10.4
5797	ptprm
286299	loc286299
338567	kcnk18
5896	rag1
474241	ra20
57690	tnrc6c
81609	snx27
56474	ctps2
246135	loc246135
1030	cdkn2b
730231	loc730231
732393	loc732393
4556	trne
5613	prkx
730750	loc730750
57176	vars2
26246	or2l2
2252	fgf7
54581	scand2
404552	scgb1d4
7008	tef
730774	loc730774
54053	eif3s5p
387264	krtap5-1
441584	loc441584
646348	loc646348
442915	mirn370
128360	or10t2
54828	bcas3
541	aldh7a1p1
90655	tgif2ly
7120	tmsl6
730778	loc730778
648873	loc648873
9807	ihpk1
25818	klk5
644075	loc644075
55663	znf446
643987	loc643987
731472	loc731472
729805	loc729805
388468	dkfzp686j0529
164832	lonrf2
3596	il13
9083	bpy2
2378	fra2f
23509	pofut1
732298	loc732298
406996	mirn214
54989	znf770
729018	loc729018
100033427	snord116-15
729963	loc729963
730905	loc730905
5514	ppp1r10
728091	loc728091
642031	loc642031
548313	ssx4b
283685	flj36144
55253	tyw1
732017	loc732017
23392	kiaa0368
134957	stxbp5
6850	syk
9710	kiaa0355
148741	ankrd35
133789	loc133789
647631	loc647631
134145	loc134145
4555	trnd
642746	loc642746
388324	inca1
126170	loc126170
6756	ssx1
731036	loc731036
26343	or5e1p
391465	loc391465
85003	mgc2848
729032	loc729032
25912	c1orf43
732114	loc732114
147740	cplp
10616	rbck1
390110	loc390110
25817	fam19a5
730751	loc730751
317682	otsc5
730230	loc730230
57175	coro1b
442918	mirn373
83989	c5orf21
56604	tubb4q
54052	eif4a1p
285189	plgla1
732394	loc732394
56475	rprm
2253	fgf8
28639	trbc1
643172	loc643172
5612	prkrir
7007	tecta
29079	med4
646347	loc646347
731473	loc731473
474244	ra23
7121	tmsl7
389948	loc389948
730775	loc730775
442267	loc442267
387263	c6orf120
9180	osmr
55662	hif1an
84209	dkfzp434f1819
391562	loc391562
26245	or2m4
54580	ugt1a2p
404551	rwdd1p1
651856	loc651856
5798	ptprn
54827	fam55d
728744	loc728744
644076	glycam1
7282	tubbp2
2377	fra2e
729966	loc729966
23607	cd2ap
80204	fbxo11
541565	c8orf58
57801	hes4
544329	oa17
730908	loc730908
54988	flj20581
729804	loc729804
606719	dfnb66
643988	loc643988
3597	il13ra1
345757	tmem157
497049	flj25758
732016	loc732016
113471	loc113471
682	bsg
57826	rap2c
9080	cldn9
732297	loc732297
5790	ptprcap
284353	nkpd1
729552	loc729552
6754	sstr4
55902	acss2
79080	ccdc86
1433	cse
402110	loc402110
406995	mirn181a1
319103	snord8
100033430	snord116-18
5515	ppp2ca
5128	pctk2
57555	nlgn2
729166	loc729166
55658	rnf126
648879	loc648879
5224	pgam2
389405	rp1-303f19.1
84717	hdgf2
51320	rkhd2
259294	tas2r48
139804	cxorf55
728083	loc728083
84912	slc35b4
6464	shc1
26248	or2k2
9414	tjp2
206938	c9orf94
6058	rnrp2
442919	mirn374
7528	yy1
55798	mettl2b
731992	loc731992
374291	ndufs7
474312	bw12
197370	nsmce1
6568	slc17a1
8359	hist1h4a
944	tnfsf8
28633	trbj1-3
27306	pgds
731182	loc731182
10230	nbr2
927	cd8bp
57412	as3mt
642812	loc642812
539	atp5o
730755	loc730755
253044	loc253044
643377	loc643377
2958	gtf2a2
646346	loc646346
732416	loc732416
29977	zfp92
619392	golga2p1
7117	tmsl3
128876	fam83c
780918	catc2
317667	mcdr2
157773	c8orf48
285872	loc285872
285577	loc285577
727906	loc727906
80316	ppp1r2p9
54843	sytl2
116938	snord83b
26740	or1j2
3310	hspa6
731337	loc731337
1432	mapk14
51079	ndufa13
7424	vegfc
116729	dysfip1
201516	zscan4
6753	sstr3
100033433	snord116-22
246132	hchola4
650823	loc650823
8760	cds2
339240	loc339240
650927	loc650927
64740	c16orf27
29072	setd2
84911	znf382
132243	h1foo
283278	loc283278
389127	loc389127
79081	c11orf48
647576	loc647576
729167	loc729167
5791	ptpre
544333	oa12
5121	pcp4
731991	loc731991
7118	tmsl4
221806	flj14712
651141	loc651141
647239	loc647239
647830	loc647830
28638	trbc2
4167	mcdr1
8358	hist1h3b
51321	amz2
7937	rws
5223	pgam1
7529	ywhab
57556	sema6a
728084	krthb5
54579	ugt1a5
55799	cacna2d3
23118	map3k7ip2
259295	tas2r49
474313	bw13
7425	vgf
8761	pabpc4
221908	c7orf47
51463	gpr89a
90249	unc5a
2959	gtf2b
728481	loc728481
29978	ubqln2
642956	loc642956
10379	isgf3g
730752	loc730752
642030	loc642030
116443	grin3a
732419	loc732419
4264	mhs2
920	cd4
27307	mag
943	tnfrsf8
6057	rnrp1
26247	or2l1p
258010	dkfzp313a2432
10231	dscr1l1
730777	loc730777
81559	trim11
80315	cpeb4
494329	mirn380
727909	loc727909
55515	accn4
3311	hspa7
389404	loc389404
81615	tmem163
644674	loc644674
125208	loc125208
130340	ap1s3
55657	znf692
643370	loc643370
22941	shank2
441046	loc441046
9294	edg5
729696	loc729696
7119	tmsl5
94235	gng8
652580	loc652580
645405	loc645405
9709	herpud1
81614	nipa2
649507	loc649507
259296	tas2r50
729160	loc729160
55656	ints8
84719	mgc5457
729039	loc729039
84910	tmem87b
8459	tpst2
647975	loc647975
2801	golga2
9193	spg9
728330	loc728330
51466	evl
64843	isl2
651142	loc651142
80318	gkap1
342732	loc342732
339241	loc339241
81556	c15orf44
374395	loc374395
26228	brdg1
399687	myo18a
124535	hsf5
376818	loc376818
222223	kiaa1324l
2956	msh6
6752	sstr2
544429	copd8
731994	loc731994
83479	ddx59
146712	b3gntl1
29979	ubqln1
64078	slc28a3
27308	ad7c-ntp
643637	loc643637
641613	rpl21p5
732418	loc732418
925	cd8a
442677	loc442677
731184	loc731184
9314	klf4
474257	bp2
643371	loc643371
9416	ddx23
645402	loc645402
646433	hcg_1794003
28635	trbj1-1
450250	phf5hp
654007	loc654007
200830	loc200830
5126	pcsk2
8862	apln
90864	spsb3
646202	loc646202
731439	loc731439
23492	cbx7
140761	rps3p2
646344	loc646344
731335	loc731335
219464	or5t2
5892	rad51l3
727908	loc727908
4261	ciita
147912	six5
54841	bivm
81352	or7m1p
28348	ighviii-25-1
780916	gingf3
5127	pctk1
400743	loc400743
55901	thsd1
652581	loc652581
246130	slc25a15p
728331	loc728331
729551	loc729551
55655	nlrp2
389286	loc389286
121441	nedd1
6565	slc15a2
730909	loc730909
26644	or7e29p
94236	hej1
731993	loc731993
2800	golga1
57554	lrrc7
729038	loc729038
728082	rp6-166c19.3
729161	loc729161
51465	ube2j1
5225	pgc
116028	c16orf75
647771	loc647771
64844	march7
152663	loc152663
652388	loc652388
544338	bp29
100033431	snord116-20
23491	ces3
26227	phgdh
2957	gtf2a1
401825	loc401825
124538	or4d2
387267	krtap5-4
387791	loc387791
1	a1bg
6751	sstr1
926	cd8b
27301	apex2
125206	slc5a10
94030	lrrc4b
80317	zkscan3
731183	loc731183
10220	gdf11
10233	lrrc23
642032	loc642032
7399	ush2a
90861	hn1l
9411	arhgap29
646203	loc646203
28632	trbj1-4
8763	cd164
140760	rpl24p2
730754	loc730754
148170	cdc42ep5
414181	asah2c
731334	loc731334
727903	loc727903
474256	bp1
730779	loc730779
945	cd33
646434	loc646434
441310	flj00290
403323	flj20444
780917	nkcd
644879	loc644879
650722	loc650722
3080	cfhr2
652482	loc652482
1331	cox5bl2
317668	mcdr3
115207	kctd12
81353	or7e115p
401011	flj41821
54842	flj20160
81562	lman2l
81616	acsbg2
5891	rage
51324	spg21
389549	fezf1
23495	tnfrsf13b
1437	csf2
389141	loc389141
3498	ighep1
6564	slc15a1
94032	camk2n2
646004	loc646004
647442	loc647442
389289	axiir
6855	syp
55908	loc55908
157777	c8orf45
54821	flj20105
117065	prrxl1
90246	loc90246
544334	oa27
259290	tas2r44
64592	clone795723
121014	loc121014
641614	rpl23ap8
153684	loc153684
729809	loc729809
374393	fam111b
652387	loc652387
2954	gstz1
728088	loc728088
400728	fam87b
729162	loc729162
6468	fbxw4
651144	loc651144
2803	golga4
948	cd36
137902	pxdnl
23601	clec5a
27006	fgf22
51460	sfmbt1
10376	tuba1b
57817	hamp
84915	c12orf34
6469	shh
4163	mcc
731333	loc731333
643639	loc643639
535	atp6v0a1
652199	loc652199
131076	ccdc58
285973	atg9b
730759	loc730759
474259	bp3
7428	vhl
5795	ptprj
9293	gpr52
4550	rnr2
79083	mlph
401428	or2a20p
731186	loc731186
390649	or4f15
676	brdt
7933	opll
647633	loc647633
1016	cdh18
650620	loc650620
6567	slc16a2
81619	tspan14
1332	cox5bl3
80319	cxxc4
5099	pcdh7
54847	sidt1
730756	loc730756
54820	nde1
283177	loc283177
283578	tmed8
729163	loc729163
650923	loc650923
729010	loc729010
94031	htra3
390648	or4f6
729808	loc729808
387266	krtap5-3
1436	csf1r
85439	ston2
2802	golga3
924	cd7
64077	lhpp
6852	sym2
947	cd34
57405	spc25
255762	c16orf65
79272	or52x1p
641615	rpl4p1
123591	c15orf27
2	a2m
146713	hrnbp3
54049	h2afzp
2955	gta
27302	bmp10
3497	ighe
64591	tspy2
731995	loc731995
731332	loc731332
23600	amacr
728089	loc728089
148738	hfe2
389400	gfral
26229	b3gat3
57549	igsf9
4162	mcam
283523	loc283523
8861	ldb1
23114	nfasc
404665	c19orf29os
259291	tas2r45
57818	g6pc2
730610	loc730610
23218	nbeal2
55109	aggf1
117166	wfikkn1
29974	acf
83478	arhgap24
6750	sst
650724	loc650724
5610	eif2ak2
7429	vil1
146517	loc146517
79084	wdr77
28634	trbj1-2
28349	ighviii-22-2
731185	loc731185
342096	golga6
84807	ta-nfkbh
54844	c6orf61
1333	cox5bl4
1838	dtnb
646201	loc646201
60401	eda2r
94337	mng3
5098	pcdhgc3
2650	gcnt1
537	atp6ap1
286556	cdy3p
474258	bp4
5122	pcsk1
392516	krt18p49
29071	c1galt1c1
1431	cs
544332	oa22
2952	gstt1
929	cd14
2651	gcnt2
780919	hrpt3
100033432	snord116-21
402112	loc402112
729550	loc729550
677	zfp36l1
652389	loc652389
81618	itm2c
727907	loc727907
51322	wac
23500	daam2
23119	hic2
84914	znf587
27303	rbms3
54980	c2orf42
7298	tyms
57802	loc57802
729011	loc729011
167153	papd4
8863	per3
94239	h2afv
259292	tas2r46
646437	loc646437
728480	loc728480
650922	loc650922
3	a2mp
7936	rdbp
90441	znf622
285878	loc285878
780816	loc780816
64593	rbmy3ap
6853	syn1
151300	loc151300
731997	loc731997
652485	loc652485
84804	mfsd9
91584	plxna4b
654813	p2ry10p1
731331	loc731331
652489	loc652489
942	cd86
647238	loc647238
90768	mgc45800
116442	rab39b
26640	or7e33p
4161	mc5r
285971	znf775
730753	loc730753
650723	loc650723
23390	zdhhc17
730239	loc730239
6566	slc16a1
9295	sfrs11
647387	loc647387
283970	pdxdc2
493620	tagln2p1
7935	plt1
1839	hbegf
728086	loc728086
54845	rbm35a
1430	cryzp1
83475	dohh
2652	opn1mw
731188	loc731188
79085	slc25a23
317669	ibd9
9804	tomm20
284751	loc284751
79270	or56a5
678	zfp36l2
646340	loc646340
8864	per2
131890	grk7
57410	scyl1
644672	hcg_1646420
84913	atoh8
27304	mocs3
544335	oa15
3499	ighep2
29070	ccdc113
646630	hcg_1790806
7299	tyr
2953	gstt2
23606	hmg17l2
401565	loc401565
442511	loc442511
949	scarb1
57547	znf624
90865	il33
646438	loc646438
728087	loc728087
4160	mc4r
731330	loc731330
651147	loc651147
338817	loc338817
642954	loc642954
780815	loc780815
731996	rp11-175b12.2
259293	tas2r47
730758	loc730758
9292	gpr53p
642231	loc642231
652584	loc652584
286554	bcorl2
79086	c19orf42
116441	tm4sf18
643376	hcg_1730474
283971	mgc34761
285877	dkfzp564n2472
730238	loc730238
6059	abce1
1015	cdh17
285972	loc285972
26058	tnrc15
493621	tagln2p2
647189	loc647189
283579	c14orf178
28936	igkv1-22
10780	znf234
10239	ap3s2
85438	c4orf35
55659	znf416
124401	anks3
9415	fads2
441317	fam90a7
654106	loc654106
730611	loc730611
10225	cd96
644873	flj33630
84513	ppapdc1b
117581	twist2
2950	gstp1
442124	loc442124
544330	bw1
391162	loc391162
387790	loc387790
728478	loc728478
64072	cdh23
23214	xpo6
81566	fam130a1
51053	gmnn
54982	cln6
2653	gcsh
51074	apip
729690	loc729690
1335	cox5bl6
30845	ehd3
732411	loc732411
22969	rpl41p3
1419	crygb
780920	mpd3
54825	pclkc
642237	loc642237
11076	tppp
3317	hspbl1
284649	dkfzp564c196
389120	loc389120
26645	or7e28p
345499	brctd1
646439	loc646439
652683	hcg_2036708
23117	loc23117
400745	sh2d5
25786	dgcr11
170539	ppiap3
27002	pafah1p2
28342	ighviii-67-2
143662	muc15
3213	hoxb3
651540	loc651540
729034	loc729034
391712	trim61
57696	ddx55
163486	dennd1b
389932	takr
387655	cdc10l
646000	amac1l1
729959	loc729959
731999	loc731999
11045	upk1a
54571	ugt2b25p
647247	loc647247
148229	atp8b3
10226	m6prbp1
731851	loc731851
10236	hnrpr
140564	apobec3d
53353	lrp1b
54439	rbm27
8361	hist1h4f
117584	rffl
401157	flj44477
6563	slc14a1
135892	trim50
2550	gabbr1
83473	katnal2
164045	hfm1
26742	or1h1p
290	anpep
26057	ankrd17
728477	loc728477
55116	tmem39b
84514	ghdc
652095	loc652095
643635	loc643635
10781	znf266
64073	c19orf33
728877	loc728877
129807	neu4
124402	fam100a
732410	loc732410
28935	igkv1-27
649307	loc649307
1336	cox5bl7
51056	lap3
164022	ppial4
390894	or7a2p
386597	loc386597
54981	c9orf95
378484	mrx82
652586	loc652586
651441	loc651441
730384	loc730384
644870	loc644870
780921	kypsc1
11075	stmn2
642234	loc642234
2951	gstpp
3212	hoxb2
90342	loc90342
727912	loc727912
54051	fdpsp
400748	loc400748
647039	loc647039
9702	cep57
651541	loc651541
650828	loc650828
729691	loc729691
116931	med12l
126581	mrp63p1
652192	loc652192
1418	cryga
5129	pctk3
81563	c1orf21
3318	hspbl2
399851	loc399851
729958	loc729958
728337	loc728337
282754	or4d12p
25787	dgcr9
731998	loc731998
651149	loc651149
645605	loc645605
729557	loc729557
9420	cyp7b1
57695	usp37
151507	loc151507
647441	loc647441
133482	slco6a1
729037	loc729037
11044	pols
391711	loc391711
731852	loc731852
652686	loc652686
56477	ccl28
53358	shc3
730614	loc730614
2551	gabpa
28938	igkv1-16
54573	ugt1a12p
391160	loc391160
730381	loc730381
10782	znf274
55117	slc6a15
26056	rab11fip5
728737	loc728737
3211	hoxb1
84808	c1orf170
391714	trim75
84515	mcm8
730757	loc730757
645808	loc645808
391075	loc391075
56479	kcnq5
388759	flj45717
732413	loc732413
10227	tetran
652881	loc652881
727911	loc727911
54823	c1orf26
1337	cox6a1
343563	or2t29
644265	loc644265
643630	loc643630
80321	cep70
115209	oma1
729692	loc729692
57553	mical3
51076	cutc
652787	loc652787
728472	loc728472
27178	il1f7
729957	loc729957
644871	loc644871
402116	loc402116
390895	or7a1p
648378	loc648378
2655	gctg
646942	loc646942
27296	c20orf10
25784	dgcr12
26749	gage8
170537	ppiap2
390792	krt39
81034	slc25a32
1435	csf1
7523	xs
120776	or2d2
3315	hspb1
11074	trim31
400073	flj40142
9701	saps2
729410	loc729410
652583	loc652583
54984	pinx1
54437	sema5b
254428	slc41a1
728338	loc728338
11043	mid2
94039	znf101
647832	loc647832
729554	loc729554
648589	loc648589
399950	loc399950
132141	iqcf1
730613	loc730613
283820	nomo2
5226	pgd
55258	flj10916
439962	loc439962
84516	dctn5
391076	loc391076
85437	zcrb1
647038	loc647038
729036	loc729036
440233	loc440233
130	adh6
8867	synj1
81565	ndel1
54822	trpm7
11073	topbp1
732412	loc732412
84809	mgc12760
10783	nek6
729693	loc729693
51058	znf691
391713	loc391713
642947	loc642947
10238	wdr68
7524	xwnpep
28937	igkv1-17
55118	crtac1
645809	loc645809
56476	abcb10p
728738	loc728738
10228	stx6
54036	ppp1r2p2
26748	gage7b
642808	loc642808
23219	fbxo28
80320	sp6
544331	oa14
128879	hmg4l2
124404	sept12
643576	hcg_2015269
645111	loc645111
[truncated: 36,663 more rows]
