# Supplementary material for: Looking at Cerebellar Malformations through Text-Mined Interactomes of Mice and Humans
Source: PLoS Comput Biol. 2009 Nov 6;5(11):e1000559. doi: 10.1371/journal.pcbi.1000559 (PMC2767227; doi:10.1371/journal.pcbi.1000559)
Supplement: Dataset S3 — Human action mentions. (8.87 MB ZIP) [file pcbi.1000559.s014.zip › individual_networks/human_actionmention.txt]

1	29172575	0	abgs	include	pha	8902375	N	3	-0.274	0.87736
2	1484757	0	aac2	encode	adc	9346965	Y	38	0.705	0.95369
3	1076089	0	aac2	encode	ant	8617754	Y	23	-0.424	0.86213
4	16151233	0	aac2	homolog	ant1	10926541	Y	76	-0.015	0.89817
4	16151244	0	aac2	homolog	ant1	10926541	Y	102	-0.494	0.85496
5	28314022	0	aac2	ortholog	ant1	16438935	N	3	0.317	0.92228
6	62368	0	ada	activate	ada gene	7713936	Y	27	0.166	0.91203
6	2953868	0	ada	activate	ada	9988722	Y	29	-0.668	0.82661
6	14630985	0	ada	activate	ada protein	11073893	Y	58	-0.486	0.85562
6	14630996	0	ada proteins	activate	ada	11073893	Y	81	-0.414	0.8632
6	28356348	0	ada	activate	ada	3141384	N	5	-0.582	0.84236
6	28356351	0	ada	activate	ada	3141384	N	8	-0.601	0.8393
6	28356353	0	ada	activate	ada	3141384	N	9	-0.742	0.80878
6	28358944	0	ada	activate	ada	1924363	N	8	-0.938	0.73257
6	28358945	0	ada	activate	ada	1924363	N	9	-0.837	0.78046
6	29290812	0	ada	activate	ada	7868601	N	13	-0.587	0.84119
6	29407080	0	ada	activate	ada	7937881	N	6	-0.277	0.87711
7	27616444	1	ada	affect	ada	15857686	Y	29	-0.941	0.7303
8	62361	0	ada	bind	ada	7713936	Y	12	-0.674	0.82505
8	1795529	0	ada protein	bind	ada	9582376	Y	2	0.001	0.90015
8	1795580	0	ada protein	bind	ada	9582376	Y	130	0.015	0.90043
8	3995040	0	ada	bind	ada	11278278	Y	147	-0.424	0.86213
8	4909353	0	ada	bind	ada complexing protein	11901152	Y	15	-0.033	0.89696
8	26231919	0	ada	bind	ada	15016824	Y	154	-0.759	0.80401
8	29007196	0	ada	bind	cell-surface ada	9553764	N	7	-0.38	0.86623
8	29859634	0	ada protein	bind	ada	2648001	N	11	-0.404	0.8637
8	30267244	0	adenosine deaminase	bind	adenosine deaminase	518903	N	3	0.599	0.94237
9	29260642	0	adenosine deaminase	cause	adenosine deaminase	12013490	N	17	-0.705	0.81802
10	25784445	0	ada	colocalize	ada	12150791	Y	118	-0.488	0.85553
11	27295799	0	ada	contain	ada	14625066	Y	69	-0.965	0.7041
11	29444561	0	ada	contain	ada	8393893	N	10	-0.877	0.76267
12	31191	0	ada	determine	ada domain	7896807	Y	120	-0.897	0.75408
12	31193	0	ada	determine	ada domain	7896807	Y	120	-0.897	0.75408
13	26521643	0	ada	due to	ada	15983379	Y	185	-0.92	0.74225
14	28356349	0	ada	encode	ada	3141384	N	5	-0.473	0.85666
14	28356350	0	ada	encode	ada	3141384	N	6	-0.443	0.85913
15	28440269	1	ada	enhance	ada	9783531	N	13	-0.839	0.7798
15	28921167	1	ada	enhance	ada	10333209	N	10	-0.689	0.82134
16	703319	1	ada	express	ada	8663040	Y	175	-0.662	0.82864
17	29174362	0	ada	inhibit	ada	8986139	N	8	-0.479	0.85631
17	29290811	0	ada	inhibit	ada	7868601	N	6	0.265	0.91919
17	29407082	1	ada	inhibit	ada	7937881	N	7	-0.076	0.89389
18	31197	0	ada	interact	ada	7896807	Y	148	0.423	0.92939
18	14471000	0	ada	interact	ada	10542189	Y	12	0.2	0.91443
19	27224535	0	adenosine deaminase	lead to	adenosine-deaminase	16234483	Y	12	-0.066	0.89502
20	26802035	0	ada	moderate	ada	14630012	Y	76	0.241	0.91721
21	29721943	0	ada protein	promote	ada	2254928	N	13	-0.016	0.89806
21	29859631	0	ada	promote	ada protein	2648001	N	2	-0.233	0.88096
22	3995041	0	ada	release	ada	11278278	Y	147	-0.23	0.88103
23	29859633	0	ada protein	required for	ada gene	2648001	N	4	0.607	0.94311
23	30110060	0	ada	required for	ada	2982792	N	5	-0.085	0.89342
24	27295800	0	ada	respond	ada	14625066	Y	69	0.349	0.92456
25	14365885	0	ada	result in	ada protein	10049384	Y	87	-0.497	0.85468
25	18901946	0	ada	result in	ada	12009420	Y	299	-0.275	0.87726
25	29675874	0	ada-corrected t cells	result in	ada	1911929	N	3	0.025	0.90098
25	30252478	0	ada	result in	ada	6893085	N	6	0.036	0.90173
26	29352332	0	ada protein	trigger	ada	7556074	N	3	-0.432	0.86142
27	28985608	0	ada	reduce	adc	10548675	N	10	0.918	0.9787
28	9090270	0	ada	express	ccr3	8674119	Y	98	-0.576	0.84324
29	9067899	0	ada	interact	ccr5	8898197	Y	161	-0.133	0.88974
30	26695597	0	adenosine deaminase	inhibit	adenosine kinase	14977414	Y	296	0.14	0.91068
30	28248682	0	adenosine deaminase	inhibit	adenosine kinase	16103269	N	4	-0.883	0.7602
31	26231906	0	ada	add	cd26	15016824	Y	111	0.013	0.90044
31	26231933	0	ada	add	cd26	15016824	Y	177	-0.653	0.8308
32	8660081	0	adenosine deaminase	associate	t cell activation antigen cd26	10456860	Y	226	0.865	0.97189
32	10566595	0	adenosine deaminase	associate	t cell activation antigen cd26	9605992	Y	261	0.819	0.96654
32	10652029	0	adenosine deaminase	associate	cd26	12414758	Y	295	0.923	0.97924
32	11356072	0	adenosine deaminase	associate	cd26	9649424	Y	257	0.053	0.90316
32	13802501	0	adenosine deaminase	associate	cd26	11598101	Y	170	0.923	0.97924
32	24923912	0	adenosine deaminase	associate	t cell activation antigen cd26	11125033	Y	286	0.721	0.95559
32	26521619	0	ada	associate	cd26	15983379	Y	17	0.828	0.96683
32	26521642	0	ada	associate	cd26	15983379	Y	185	-0.085	0.89342
33	3994979	0	ada	bind	cd26	11278278	Y	26	0.591	0.94204
33	3995026	0	ada	bind	cd26	11278278	Y	139	0.368	0.92583
33	3995031	0	ada	bind	cd26	11278278	Y	140	0.605	0.94299
33	3995047	0	ada	bind	cd26	11278278	Y	150	0.838	0.96836
33	3995050	0	ada	bind	cd26	11278278	Y	152	0.782	0.96089
33	3995098	0	ada	bind	cd26	11278278	Y	223	0.654	0.94898
33	3995109	0	ada	bind	cd26	11278278	Y	226	0.676	0.95097
33	4909373	0	ada	bind	cd26	11901152	Y	28	0.653	0.94884
33	4909376	0	ada	bind	cd26	11901152	Y	29	0.804	0.9648
33	4909392	0	ada	bind	cd26	11901152	Y	36	0.614	0.94359
33	4909477	0	ada	bind	cd26	11901152	Y	122	0.678	0.9511
33	4909578	0	ada	bind	cd26	11901152	Y	207	0.788	0.96171
33	11026465	0	adenosine deaminase	bind	cd26	12646248	Y	161	0.607	0.94311
33	22252937	0	adenosine deaminase	bind	cd26	10899322	Y	1	0.801	0.96403
33	22252946	0	ada	bind	cd26	10899322	Y	11	0.511	0.93509
33	22253031	0	ada	bind	cd26	10899322	Y	84	0.657	0.94894
33	22253034	0	ada	bind	cd26	10899322	Y	85	0.055	0.9035
33	22253050	0	ada	bind	cd26	10899322	Y	92	0.4	0.9279
33	22253053	0	ada	bind	cd26	10899322	Y	93	0.42	0.92913
33	22253071	0	ada	bind	cd26	10899322	Y	104	0.78	0.96092
33	22253085	0	ada	bind	cd26	10899322	Y	110	0.256	0.91819
33	22253090	0	ada	bind	cd26	10899322	Y	111	0.502	0.93482
33	22253097	0	ada	bind	cd26	10899322	Y	113	0.619	0.94547
33	22253107	0	ada	bind	cd26	10899322	Y	114	0.053	0.90316
33	22253110	0	ada	bind	cd26	10899322	Y	115	0.61	0.94335
33	22253113	0	ada	bind	cd26	10899322	Y	118	0.849	0.96941
33	22253118	0	ada	bind	cd26	10899322	Y	119	0.377	0.92622
33	22253143	0	ada	bind	cd26	10899322	Y	131	0.721	0.95559
33	22253149	0	ada	bind	cd26	10899322	Y	132	-0.004	0.89946
33	22253162	0	ada	bind	cd26	10899322	Y	140	0.549	0.93901
33	22253168	0	ada	bind	cd26	10899322	Y	141	0.038	0.90222
33	22253212	0	ada	bind	cd26	10899322	Y	176	0.298	0.92127
33	26231882	0	ada	bind	cd26	15016824	Y	5	0.131	0.90932
33	26231888	0	ada	bind	cd26	15016824	Y	9	0.758	0.95844
33	26231898	0	ada	bind	cd26	15016824	Y	21	0.758	0.95844
33	26231904	0	ada	bind	cd26	15016824	Y	102	0.436	0.93042
33	26231918	0	ada	bind	cd26	15016824	Y	154	0.266	0.91931
33	26231920	0	ada	bind	cd26	15016824	Y	154	0.266	0.91931
33	26231937	0	ada	bind	cd26	15016824	Y	198	0.864	0.97117
33	28467064	0	ada	bind	cd26	11067872	N	9	0.648	0.94797
33	29003917	0	ada	bind	cd26	9550406	N	10	0.543	0.93777
33	29098160	0	ada	bind	cd26	9330696	N	5	0.677	0.95095
33	29098162	0	ada	bind	cd26	9330696	N	6	0.686	0.95304
33	29110441	0	ada	bind	cd26	9103436	N	5	-0.175	0.88561
33	29110443	0	ada	bind	cd26	9103436	N	8	0.677	0.95095
33	29110446	0	ada	bind	cd26	9103436	N	9	0.521	0.93616
33	29161242	0	ada	bind	cell surface cd26	9183643	N	6	0.696	0.95359
33	29174360	0	ada	bind	cd26	8986139	N	6	0.797	0.96288
33	29174364	0	ada	bind	cd26	8986139	N	11	0.765	0.95908
33	29227278	0	adenosine deaminase	bind	cd26	8706727	N	10	0.507	0.93488
33	29269429	0	ada	bind	cd26	7594462	N	14	0.639	0.94733
33	29269905	0	ada	bind	cd26	8568233	N	3	0.682	0.95163
33	29269910	0	ada	bind	cell surface cd26	8568233	N	9	0.513	0.93537
33	29496434	0	ada	bind	cd26	7907293	N	8	0.842	0.96858
34	29496433	1	ada	inhibit	cd26	7907293	N	6	0.057	0.90374
35	4909450	0	ada	interact	cd26	11901152	Y	106	0.678	0.9511
35	24923891	0	ada	interact	cd26	11125033	Y	234	0.769	0.95917
35	29255484	0	adenosine deaminase	interact	cd26	8627325	N	4	0.067	0.90509
35	29255485	0	adenosine deaminase	interact	dipeptidylpeptidase iv	8627325	N	4	0.865	0.97189
36	15296221	0	ada	associate	spt proteins	12446794	Y	22	0.792	0.96267
37	27709196	0	ada proteins	connect	spt proteins	11395403	Y	379	0.038	0.90222
38	29889468	0	ada	affect	fmlp	3260524	N	8	0.724	0.95615
39	28606359	0	ada	mediate	fmlp	11818459	N	4	-0.681	0.82295
40	12640918	0	ada	contain	gcn5	10817755	Y	60	0.05	0.90309
41	30247040	0	ada	discharge	ast	6112268	N	5	-0.917	0.74399
42	22335783	0	adenosine deaminase	modify	gria2	11741603	Y	10	-0.294	0.87586
43	30247041	0	ada	discharge	abr	6112268	N	5	-0.739	0.80941
44	2173594	0	ada	contain	mms	9830061	Y	219	-0.481	0.85611
45	1619388	0	adenosine deaminase	degrade	amp	9030554	Y	107	0.591	0.94204
46	26521640	0	ada	due to	il-6	15983379	Y	171	-0.877	0.76267
47	26521626	0	ada	increase	il-6	15983379	Y	72	-0.576	0.84324
48	2953963	0	ada	activate	ip3rs	9988722	Y	233	-0.181	0.88515
49	10033301	1	adenosine deaminase	alter	bradykinin	9737523	Y	126	0.57	0.93942
50	28921203	0	ada	free	hsl	10085766	N	18	-0.466	0.85716
51	8725006	0	ada gene	encode	o6-methylguanine-dna methyltransferase	12538350	Y	358	-0.214	0.8823
51	29567114	0	ada gene	encode	o6-methylguanine-dna methyltransferase	1446370	N	1	0.276	0.92004
52	5166627	0	adenosine deaminase	catalyze	purine nucleoside phosphorylase	12077137	Y	14	0.773	0.95994
53	29682106	0	adenosine deaminase	induce	cgi-pde	1649189	N	9	-0.04	0.89639
54	29682107	0	adenosine deaminase	stimulate	cgi-pde	1649189	N	10	0.174	0.91253
55	26521641	0	ada	induce	th1 t cell	15983379	Y	172	-0.149	0.88794
56	26231880	0	cell surface adenosine deaminase	bind	plasminogen	15016824	Y	1	0.663	0.94977
57	26231881	0	cell surface adenosine deaminase	stimulate	plasminogen	15016824	Y	1	0.741	0.95708
58	30097761	0	adenosine deaminase	inhibit	adenylate cyclase	3856840	N	3	0.278	0.92
59	27903110	0	ada	prevent	bax	15554909	N	15	0.785	0.96133
60	26346881	0	ada	regulate	cyclin d1	15713663	Y	25	-0.246	0.88009
61	29818120	0	adenosine deaminase	increase	pra	2407369	N	9	0.657	0.94894
62	27370931	0	adenosine deaminase	bind	s100 calcium-binding protein a13	15963989	Y	127	0.58	0.94008
63	28932967	0	adenosine deaminase	reduce	cell-surface glut4	9792534	N	6	0.984	0.99082
64	1628701	0	ada	interact	tbp	9038164	Y	250	0.639	0.94733
65	2061145	0	ada proteins	link	tbp	9756893	Y	20	0.064	0.90448
65	15695310	0	ada proteins	link	tbp	10454542	Y	29	-0.51	0.85268
66	27497656	0	ada	colocalize	transferrin	15075375	Y	243	0.143	0.91105
67	19647183	0	ada	depend on	ap-2	12015300	Y	314	0.007	0.90032
68	27497655	0	ada	deliver	tgn	15075375	Y	207	0.925	0.97934
69	27497653	0	ada	due to	tgn	15075375	Y	183	-0.68	0.82324
70	27497643	0	ada	sort	tgn	15075375	Y	10	0.637	0.94727
71	26521627	0	ada	increase	tnf-alpha	15983379	Y	72	-0.144	0.88849
72	6910719	0	ada	add	air	10339595	Y	100	-0.825	0.7848
73	24726884	0	ada	acetylate	h2b	11106757	Y	9	0.437	0.9304
74	15559137	0	ada	bind	pcaf	11046145	Y	94	0.24	0.91708
75	27861857	0	ada	activity	cd4+ cell	15824526	N	1	0.382	0.92644
75	27861858	0	ada	activity	cd4+ t cell	15824526	N	17	0.784	0.96117
76	22253136	0	ada	bind	cd4	10899322	Y	126	0.26	0.91856
77	9090268	0	ada	express	cd4	8674119	Y	98	-0.474	0.85657
78	28714038	0	ada	increase	cd4 cell	11192866	N	10	0.719	0.9553
79	9362704	1	ncad	affect	ncad	12499360	Y	42	-0.501	0.85391
80	19737458	0	ncad	regulate	ncad	12702661	Y	453	-0.609	0.83864
81	9362714	0	ncad	depend on	drms	12499360	Y	43	0.363	0.92544
82	26254365	0	akt3	down-regulate	akt3	15579468	Y	304	-0.735	0.81058
83	26424136	0	akt3	inhibit	akt3 protein	16923802	Y	28	-0.499	0.85442
84	26424143	0	akt3 protein	phosphorylate	akt3	16923802	Y	115	-0.423	0.86243
85	26424140	0	akt3	reduce	akt3 protein	16923802	Y	75	0.666	0.95006
85	26424205	0	akt3	reduce	akt3	16923802	Y	158	0.588	0.94148
86	28218983	0	akt3	substitute	kst1	11283347	N	6	0.059	0.90399
87	26254363	0	akt3	down-regulate	akt1	15579468	Y	304	0.561	0.93952
88	12464301	0	akt3	mediate	akt	12782654	Y	9	0.969	0.9857
89	26254364	0	akt3	down-regulate	akt2	15579468	Y	304	0.662	0.9498
90	5199000	0	akt3	interact	akt2	12167664	Y	177	0.916	0.97842
91	5198994	0	akt3	phosphorylate	akt2	12167664	Y	177	0.558	0.93963
92	26424144	0	akt3 protein	phosphorylate	fkhrl1	16923802	Y	115	0.724	0.95615
93	2577424	0	akt3	contain	pleckstrin homology domain	10419456	Y	19	0.576	0.94018
94	5198999	0	akt3	interact	tuberin	12167664	Y	177	0.841	0.96862
95	5198993	0	akt3	phosphorylate	tuberin	12167664	Y	177	0.284	0.92033
96	28334932	0	akt3	depend on	vegf	16527273	N	1	0.77	0.95965
97	25985246	0	akt3	bind	tcl1	12734182	Y	273	0.843	0.96854
98	4754853	0	akt3	interact	tcl1	11707444	Y	4	0.829	0.96699
98	4754953	0	akt3	interact	tcl1	11707444	Y	93	0.498	0.93472
98	4755123	0	akt3	interact	tcl1	11707444	Y	199	0.906	0.97724
98	26254393	0	akt3	interact	tcl1	15579468	Y	445	0.863	0.97121
99	26827067	0	akt3	up-regulate	runx2	15226309	Y	140	-0.906	0.74974
100	4754958	0	akt3	bind	tcl1b	11707444	Y	94	0.42	0.92913
101	26606142	0	18s ribosomal rna	control	trpv2	16537379	Y	65	0.264	0.91908
102	29934476	0	18s ribosomal rna	inhibit	prl gene	2840567	N	5	0.156	0.91114
103	26606143	0	18s ribosomal rna	control	trpv4	16537379	Y	65	-0.019	0.89784
104	26606141	0	18s ribosomal rna	control	trpv1	16537379	Y	65	0.426	0.92989
105	26850433	0	28s ribosomal rna	activate	pkr	15699214	Y	6	0.477	0.93331
106	26850431	0	28s ribosomal rna	phosphorylate	pkr	15699214	Y	6	0.309	0.92148
107	15757872	0	med6	associate	srb proteins	10082564	Y	271	0.668	0.95034
108	15905110	0	med6	bind	srb	9671455	Y	212	0.214	0.91514
109	7494755	0	med6	connect	srbs	10966474	Y	164	0.426	0.92989
110	15905044	0	med6	interact	srb proteins	9671455	Y	93	0.697	0.95357
110	15905092	0	med6	interact	srb proteins	9671455	Y	200	0.834	0.96775
111	24554916	0	med6	homolog	nut2	10024883	Y	3	-0.951	0.72132
112	26341519	0	med6	interact	med21	15710619	Y	250	0.876	0.97324
112	28488987	0	med6	interact	med21	16758199	N	10	0.709	0.95473
112	28488989	0	med6	interact	med21	16758199	N	10	0.709	0.95473
113	6047630	0	med6	homolog	med23	12149480	Y	143	-0.938	0.73257
114	26341512	0	med6	bind	med17	15710619	Y	214	0.848	0.96906
115	24554939	0	med6	homolog	med7	10024883	Y	15	0.131	0.90932
116	5924437	0	nr2e3	cause	escs	11773633	Y	33	0.856	0.97007
117	28143207	0	escs	deactivate	escs	12601058	N	10	-0.529	0.84977
118	27987614	0	rnr	make	rnr proteins	15158709	N	8	0.649	0.94813
119	28489454	0	escs	remove	escs	16805111	N	8	0.622	0.94539
120	11692333	0	rnr	trigger	rad53	11387222	Y	175	0.389	0.92733
121	26599609	0	rnr	comprise	beta2	16537480	Y	4	0.908	0.97734
122	27095432	0	escs	require	oct4	15988017	Y	291	0.376	0.92597
123	5689891	1	escs	express	prl genes	12609987	Y	249	-0.433	0.86131
124	15133423	0	rnr	activate	rad9-dependent dna	11884605	Y	283	-0.395	0.8646
125	15133410	0	rnr genes	due to	rad9-dependent dna	11884605	Y	243	0.36	0.92521
126	11692329	0	rnr	trigger	rad9	11387222	Y	175	-0.299	0.87524
127	11692331	0	rnr	trigger	rad17	11387222	Y	175	-0.28	0.87705
128	27669031	0	nr2e3	encode	nr1b2	15059999	Y	37	0.088	0.90607
129	30193880	0	rnr	determine	renin	6755123	N	3	-0.347	0.87018
130	30217954	0	rnr	regulate	renin	7031061	N	3	0.655	0.94896
130	30296638	0	rnr	regulate	renin	281712	N	1	0.167	0.91213
131	27882601	0	nr2e3	enhance	rhodopsin	15689355	N	8	0.175	0.91266
132	6746874	0	rnr	interact	cralbp	10611353	Y	193	0.727	0.95626
132	6746889	0	rnr	interact	cralbp	10611353	Y	228	0.797	0.96288
132	6746898	0	rnr	interact	cralbp	10611353	Y	232	0.557	0.93963
133	4935698	0	rnr	contain	rnr3	11893751	Y	133	-0.145	0.88837
133	4935724	0	rnr	contain	rnr3	11893751	Y	162	0.088	0.90607
134	11681059	0	rnr genes	regulate	sml1	11432841	Y	232	0.007	0.90032
135	24546454	0	rnr	up-regulate	sml1	9774971	Y	261	-0.518	0.8514
136	27669032	0	nr2e3	encode	nr2e1	15059999	Y	37	0.165	0.91191
137	1280011	0	rnr	mediate	thioredoxin	9202020	Y	306	0.466	0.93229
137	5488268	0	rnr	mediate	thioredoxin	12643263	Y	18	0.234	0.91686
138	27863447	0	nr2e3	upregulate	fiz1	15980254	N	9	0.913	0.97768
139	26108273	0	aa1	substitute	aa1	14534311	Y	223	-0.809	0.79116
140	26108257	0	aa1	bind	bcl-xl	14534311	Y	126	0.771	0.9598
141	26108250	0	aa1	contact	bcl-xl	14534311	Y	102	0.945	0.98267
142	19606545	0	tar	activate	alk4	11807021	Y	27	0.229	0.91626
143	3314076	0	hte	colocalize	hte	10807905	Y	274	0.547	0.93815
144	345167	1	hte	respond to	cftr	7559642	Y	163	0.045	0.90253
145	26492019	0	acot8	hydrolyze	c10	16141203	Y	206	0.99	0.99301
146	29097624	0	htes	increase	il-2	9226478	N	11	0.709	0.95473
147	26732807	0	hte cells	secrete	il-6	15322060	Y	42	0.532	0.93724
147	26732809	0	hte cells	secrete	il-6	15322060	Y	57	0.493	0.93461
147	26732810	0	hte cells	secrete	il-6	15322060	Y	59	0.36	0.92521
147	26732812	0	hte cells	secrete	il-6	15322060	Y	66	0.662	0.9498
147	26732813	0	hte cells	secrete	il-6	15322060	Y	67	0.588	0.94148
147	26732815	0	hte cells	secrete	il-6	15322060	Y	71	0.672	0.95092
147	26732816	0	hte cells	secrete	il-6	15322060	Y	76	0.598	0.94241
148	28008095	0	hte	stimulate	lysozyme	15003937	N	5	0.555	0.93964
149	1221510	0	hte	required for	cd4	9153233	Y	139	0.917	0.97835
150	26566779	0	abi1	bind	abi1	15197253	Y	6	0.18	0.91294
151	26511885	0	abi-1	enable	abi-1	15657136	Y	164	0.769	0.95917
152	28855020	0	abi1	encode	abi1 protein	10521520	N	10	-0.375	0.86734
153	22339371	0	abi1	mediate	abi1 gene	11728469	Y	111	-0.196	0.88408
154	26511804	0	abi-1	raise	abi-1	15657136	Y	30	0.021	0.90064
155	27046122	0	abi1	recognize	abi1	15572692	Y	171	0.482	0.93401
156	4186368	0	abi-1	homolog	abi-2	11387320	Y	221	-0.203	0.88312
156	26577964	0	abi1	homolog	abi2	14504388	Y	28	-0.422	0.8626
156	27550618	0	abi1	homolog	abi2 proteins	15012233	Y	235	-0.334	0.8716
156	27707760	0	abi1	homolog	abi2 proteins		Y	234	-0.334	0.8716
157	28855009	0	abi1	interact	abi2	10488243	N	9	0.478	0.93346
158	27046121	0	abi1	recognize	abi2	15572692	Y	171	0.865	0.97189
159	28024028	0	abi1	assemble	wave2	15048123	N	11	-0.025	0.89752
160	26426113	0	abi-1	associate	wave2	16899465	Y	238	0.884	0.97489
160	26511850	0	abi-1	associate	wave2	15657136	Y	121	0.711	0.95503
160	26511852	0	abi-1	associate	wave2	15657136	Y	125	0.732	0.95644
160	26511875	0	abi-1	associate	wave2	15657136	Y	145	0.744	0.95733
161	26511781	0	abi-1	bind	wave2	15657136	Y	4	0.838	0.96836
161	26511802	0	abi-1	bind	wave2	15657136	Y	28	-0.062	0.89522
161	26511809	0	abi-1	bind	wave2	15657136	Y	63	0.683	0.95225
161	26511891	0	abi-1	bind	wave2	15657136	Y	179	0.775	0.96038
161	26829272	0	abi1	bind	wave2	15452139	Y	80	0.762	0.95883
162	26511814	0	abi-1	coimmunoprecipitate	wave2	15657136	Y	69	0.115	0.90722
162	26511851	0	abi-1	coimmunoprecipitate	wave2	15657136	Y	124	0.789	0.96219
163	26511782	0	abi-1	couple	wave2	15657136	Y	5	0.648	0.94797
164	26834834	0	abi1	increase	wave2	16702231	Y	174	-0.197	0.88385
165	26511826	0	abi-1	interact	wave2	15657136	Y	82	0.645	0.94802
166	26511890	0	abi-1	mediate	wave2	15657136	Y	178	0.545	0.93787
167	26511830	0	abi-1	required for	wave2	15657136	Y	92	0.667	0.95037
167	26511833	0	abi-1	required for	wave2	15657136	Y	100	0.721	0.95559
168	26448374	0	abi1	result in	wave2	15929989	Y	170	-0.326	0.87272
169	26834814	1	abi1	suppress activity of	wave2	16702231	Y	25	-0.264	0.87906
170	27028061	0	abi-1	contain	nes	15143189	Y	346	-0.565	0.84477
170	27028072	0	abi-1	contain	nes	15143189	Y	420	-0.466	0.85716
171	29146692	0	abi1	encode	protein phosphatase	8900956	N	12	0.542	0.93764
172	27046127	0	abi1	link	ephrin-b1	15572692	Y	479	0.593	0.94202
173	15573326	0	abi-1	inhibit	egf	11003655	Y	281	-0.002	0.8997
174	9380542	1	e3b1	associate	eps8	11777939	Y	157	0.48	0.93345
174	15573395	0	abi-1	associate	eps8	11003655	Y	352	0.785	0.96133
174	29108781	0	e3b1	associate	eps8	9010225	N	9	0.638	0.94721
175	15573179	0	abi-1	bind	eps8	11003655	Y	177	0.902	0.97709
176	15573398	1	abi-1	coimmunoprecipitate	eps8	11003655	Y	353	0.728	0.95657
177	4186146	0	abi-1	form	eps8	11387320	Y	25	-0.728	0.81225
177	4186150	0	e3b1	form	eps8	11387320	Y	25	-0.244	0.88029
178	9408203	0	e3b1	interact	eps8	11524436	Y	10	0.709	0.95473
178	11900022	0	e3b1	interact	eps8	10508163	Y	255	0.826	0.96686
179	27731959	0	abi1	modulate	eps8	16225669	Y	66	0.77	0.95965
179	27731966	0	abi1	modulate	eps8	16225669	Y	75	0.735	0.9567
179	27731999	0	abi1	modulate	eps8	16225669	Y	162	0.744	0.95733
180	27731997	0	abi1	regulate	eps8	16225669	Y	159	0.604	0.943
181	28024027	0	abi1	abrogate	rac	15048123	N	10	0.419	0.92916
182	15573277	0	abi-1	activate	akt	11003655	Y	257	0.865	0.97189
182	26786841	0	e3b1	activate	rac	15178460	Y	73	0.902	0.97709
182	26786858	0	e3b1	activate	rac	15178460	Y	144	0.907	0.97739
183	26834919	0	abi1	bind	rac	16702231	Y	342	0.775	0.96038
184	15573387	0	abi-1	due to	rac	11003655	Y	346	0.186	0.91316
185	9821192	1	abi1	induce	rac	12515821	Y	107	0.452	0.93102
185	9821205	0	abi1	induce	rac	12515821	Y	112	0.539	0.93769
186	27046117	0	abi1	link	rac	15572692	Y	42	0.42	0.92913
187	27028034	0	abi-1	regulate	rac	15143189	Y	44	0.692	0.95365
188	27371646	0	abi-1	activate	c-abl	15893754	Y	132	0.805	0.96514
189	26059688	0	abi-1	affect	c-abl	12672821	Y	205	0.268	0.91957
189	27371625	0	abi-1	affect	c-abl	15893754	Y	80	0.504	0.93478
190	15573031	0	abi-1	bind	v-abl	11003655	Y	27	0.67	0.95076
190	22442807	0	abi-1	bind	c-abl	12681507	Y	133	0.599	0.94237
190	26059682	0	abi-1	bind	c-abl	12672821	Y	186	0.622	0.94539
190	26059719	0	abi-1	bind	c-abl	12672821	Y	300	0.749	0.95771
190	26059723	0	abi-1	bind	c-abl	12672821	Y	314	0.552	0.93953
190	27028073	0	abi-1	bind	c-abl	15143189	Y	424	0.726	0.9563
191	15573004	0	abi-1	block	v-abl	11003655	Y	8	-0.373	0.86743
192	29275509	0	abi-1 protein	coimmunoprecipitate	v-abl	7590237	N	6	0.284	0.92033
193	26426068	0	abi-1	enhance	c-abl	16899465	Y	110	-0.661	0.82903
194	27371645	0	abi-1	facilitate	c-abl	15893754	Y	124	0.976	0.98783
195	2514519	0	abi-1	inhibit	v-abl	10373409	Y	54	0.795	0.96278
195	15573290	0	abi-1	inhibit	v-abl	11003655	Y	264	0.519	0.93589
195	15573327	0	abi-1	inhibit	v-abl	11003655	Y	281	-0.017	0.89783
196	27371615	0	abi-1	promote	c-abl	15893754	Y	37	0.768	0.9592
196	27371623	0	abi-1	promote	c-abl	15893754	Y	79	0.753	0.95809
196	27371629	0	abi-1	promote	c-abl	15893754	Y	85	0.587	0.94135
196	27371638	0	abi-1	promote	v-abl	15893754	Y	114	0.46	0.93152
196	27371641	0	abi-1	promote	c-abl	15893754	Y	122	0.678	0.9511
196	27371649	0	abi-1	promote	v-abl	15893754	Y	135	0.358	0.92498
197	26059657	0	abi-1	regulate	c-abl	12672821	Y	10	0.745	0.95747
198	26059712	1	abi-1	stimulate	c-abl	12672821	Y	288	0.822	0.96699
199	15573026	0	abi-1	suppress	v-abl	11003655	Y	24	0.411	0.92852
200	15573182	0	abi-1	associate	grb2	11003655	Y	181	0.888	0.97514
200	15573200	0	abi-1	associate	grb2	11003655	Y	192	0.883	0.97471
201	15573408	0	abi-1	bind	grb2	11003655	Y	368	0.637	0.94727
202	27468285	0	abi1	coimmunoprecipitate	grb2	16775008	Y	219	0.29	0.92093
203	15573403	0	abi-1	interact	grb2	11003655	Y	367	0.741	0.95708
203	15573415	0	abi-1	interact	grb2	11003655	Y	369	0.683	0.95225
203	27468276	0	abi1	interact	grb2	16775008	Y	199	0.757	0.95847
204	18337607	0	abi-1	interact	hnrnpk	11557983	Y	70	0.476	0.93319
205	26602468	0	abi1	fuse	gal4 dna binding domain	16571665	Y	47	0.931	0.98014
206	19169770	0	abi-1	homolog	mll gene	10978530	Y	19	-0.979	0.68377
206	24735877	0	abi-1	homolog	mll gene	10995551	Y	153	-0.979	0.68377
207	26834920	0	abi1	bind	nck	16702231	Y	342	0.167	0.91213
208	18337603	0	abi-1	interact	nck	11557983	Y	70	0.191	0.91377
209	9380533	0	e3b1	result in	pak65	11777939	Y	133	0.295	0.92129
210	15573307	0	abi-1	abolish	erk2	11003655	Y	270	0.154	0.91115
211	15573236	0	abi-1	activate	erk2	11003655	Y	224	0.912	0.97732
211	15573269	0	abi-1	activate	erk2	11003655	Y	239	0.848	0.96906
211	15573282	0	abi-1	activate	erk2	11003655	Y	258	0.94	0.98088
211	15573287	0	abi-1	activate	erk2	11003655	Y	260	0.872	0.97299
211	15573332	0	abi-1	activate	erk2	11003655	Y	285	0.94	0.98088
211	15573442	0	abi-1	activate	erk2	11003655	Y	382	0.73	0.95651
212	15573295	0	abi-1	block	erk2	11003655	Y	265	-0.074	0.89411
212	15573447	0	abi-1	block	erk2	11003655	Y	383	-0.058	0.89528
213	26837613	0	e3b1	mediate	p66shc	16520382	Y	86	0.814	0.96612
214	18393016	0	e3b1	recruit	sos1	11099046	Y	76	0.148	0.9112
215	26578004	0	abi1	interact	sos2	14504388	Y	194	0.143	0.91105
216	24260721	0	e3b1	form	tri	11082445	Y	175	-0.144	0.88849
217	18337605	0	abi-1	interact	axin	11557983	Y	70	0.617	0.94473
218	18337601	0	abi-1	interact	grb4	11557983	Y	70	0.492	0.93462
219	28830116	1	oscillin protein	exhibit	oscillin	10862010	N	3	0.696	0.95359
220	17001015	0	kcne3	encode	mirp2	11956246	Y	20	0.872	0.97299
221	9173078	0	kcne3	form	potassium channel	11207363	Y	618	-0.042	0.89618
221	10470947	0	kcne3	form	potassium channel	11375265	Y	74	-0.042	0.89618
221	10473219	0	kcne3	form	potassium channel	11375270	Y	274	-0.042	0.89618
221	10548733	0	kcne3	form	potassium channel	12690036	Y	253	-0.042	0.89618
221	11045192	0	kcne3	form	potassium channel	12670483	Y	233	-0.452	0.85855
221	11742643	0	kcne3	form	potassium channel	11101505	Y	209	-0.87	0.76666
221	16928806	0	kcne3	form	potassium channel	11120752	Y	382	-0.042	0.89618
221	17001076	0	kcne3	form	potassium channel	11956246	Y	242	-0.042	0.89618
221	17049196	0	kcne3	form	potassium channel	12569163	Y	377	-0.042	0.89618
221	21822825	0	kcne3	form	potassium channel	11877325	Y	320	-0.62	0.83635
221	23448624	0	kcne3	form	potassium channel	11160379	Y	329	0.202	0.91455
221	23561233	0	kcne3	form	potassium channel	11567039	Y	441	0.202	0.91455
221	23576781	0	kcne3	form	potassium channel	11739564	Y	463	0.202	0.91455
221	23903779	0	kcne3	form	potassium channel	12954870	Y	558	0.202	0.91455
221	24492560	0	kcne3	form	potassium channel	12766260	Y	331	0.063	0.90436
221	27699805	0	kcne3	form	potassium channel	12540747	Y	713	-0.042	0.89618
222	9173042	0	mirp2	coexpress	kv1.4	11207363	Y	393	-0.473	0.85666
223	23903616	0	mirp2	activate	kv2.1	12954870	Y	156	0.314	0.92179
223	23903637	0	mirp2	activate	kv2.1	12954870	Y	176	-0.422	0.8626
224	23903593	0	mirp2	colocalize	kv2.1	12954870	Y	132	0.354	0.92488
224	23903601	0	mirp2	colocalize	kv2.1	12954870	Y	138	0.322	0.92223
224	23903719	0	mirp2	colocalize	kv2.1	12954870	Y	325	0.368	0.92583
224	23903727	0	mirp2	colocalize	kv2.1	12954870	Y	336	0.267	0.91944
225	23903619	0	mirp2	deactivate	kv2.1	12954870	Y	161	-0.95	0.72165
226	23903595	0	mirp2	colocalize	kv3.1	12954870	Y	132	-0.175	0.88561
226	23903603	0	mirp2	colocalize	kv3.1	12954870	Y	138	0.025	0.90098
226	23903667	0	mirp2	colocalize	kv3.1	12954870	Y	240	-0.205	0.88302
226	23903672	0	mirp2	colocalize	kv3.1	12954870	Y	247	0.038	0.90222
227	23903749	0	mirp2	modulate	kv3.1	12954870	Y	423	-0.033	0.89696
228	10473096	0	mirp2	affect	kv3.4	11375270	Y	24	0.226	0.91576
229	9173046	0	mirp2	coexpress	kv3.4	11207363	Y	393	-0.387	0.86583
230	9173036	0	mirp2	coimmunoprecipitate	kv3.4	11207363	Y	381	-0.04	0.89639
231	9173044	0	mirp2	coexpress	kv4.1	11207363	Y	393	-0.36	0.86911
232	28439987	0	kcne3	reduce	kv4.3	16782062	N	5	0.953	0.98327
233	10473094	0	mirp2	affect	herg	11375270	Y	24	0.535	0.93718
234	5618980	0	mirp2	modify	herg	12529362	Y	159	0.732	0.95644
235	23903740	0	mirp2	modulate	herg	12954870	Y	403	0.92	0.97905
236	5078575	0	kcne3	activate	kvlqt1	11994278	Y	165	0.889	0.97529
237	28086354	0	kcne3	assemble	kcnq1	14561821	N	6	0.197	0.9143
238	10548720	0	kcne3	combine	kcnq1	12690036	Y	211	0.558	0.93963
239	4582773	0	kcne3	control	kvlqt1	11104781	Y	73	0.516	0.93548
239	5078571	1	kcne3	control	kvlqt1	11994278	Y	149	0.504	0.93478
240	27894461	0	kcne3	modulate	kcnq1	15572349	N	13	0.727	0.95626
241	23576714	0	kcne3	contain	kcnq2	11739564	Y	320	0.286	0.92045
242	10473092	0	mirp2	affect	kcnq4	11375270	Y	24	-0.584	0.84226
243	12575321	0	kaiso	associate	kaiso	11445535	Y	7	0.143	0.91105
244	27068397	0	kaiso	attenuate	kaiso	16354691	Y	298	-0.616	0.83711
245	27820601	0	kaiso	combine	kaiso	15935774	N	5	-0.133	0.88974
246	4836431	0	kaiso	interact	kaiso	11751886	Y	26	-0.127	0.89032
247	27068464	0	kaiso	recognize	kaiso	16354688	Y	390	0.892	0.97661
248	26279455	0	kaiso	inhibit	ctcf	16230345	Y	238	0.841	0.96862
249	26279451	0	kaiso	interact	ctcf	16230345	Y	222	0.774	0.96022
250	26279458	0	kaiso	regulate	ctcf	16230345	Y	254	0.705	0.95369
251	27068437	0	kaiso	separate	zbtb38	16354688	Y	149	-0.913	0.74621
252	27820602	0	kaiso	combine	tcf	15935774	N	5	0.385	0.92712
253	15749470	0	kaiso	associate	armadillo repeat proteins	10207085	Y	247	0.645	0.94802
254	27068441	0	kaiso	bind	zbtb4	16354688	Y	187	0.614	0.94359
255	27068436	0	kaiso	separate	zbtb4	16354688	Y	149	-0.875	0.76324
256	27068388	0	kaiso	alter	rapsyn	16354691	Y	32	-0.274	0.87736
257	27033005	0	kaiso	bind	rapsyn	15282317	Y	201	0.431	0.93037
257	27033009	0	kaiso	bind	rapsyn	15282317	Y	215	0.73	0.95651
258	27068394	0	kaiso	influence	rapsyn	16354691	Y	212	0.104	0.9069
259	27033008	0	kaiso	interact	rapsyn	15282317	Y	213	0.759	0.9586
260	27033001	0	kaiso	promote	rapsyn	15282317	Y	128	0.148	0.9112
260	27033002	0	kaiso	promote	rapsyn	15282317	Y	128	0.148	0.9112
261	27068386	0	kaiso	alter	s100a4	16354691	Y	32	0.007	0.90032
262	20456584	0	kaiso	bind	s100a4	12087177	Y	36	0.76	0.95857
262	20456657	0	kaiso	bind	s100a4	12087177	Y	127	0.733	0.95659
263	27068392	0	kaiso	influence	s100a4	16354691	Y	212	0.416	0.92861
264	9522653	0	kaiso	homolog	plzf	10791968	Y	168	-0.585	0.84187
265	27068387	0	kaiso	alter	mta2	16354691	Y	32	-0.332	0.87177
266	27068393	0	kaiso	influence	mta2	16354691	Y	212	0.436	0.93042
267	27344164	0	kaiso	mediate	mta2 gene	15548582	Y	39	0.499	0.9347
268	28086154	0	kaiso	required for	mta2	14527417	N	6	0.563	0.9395
269	9810342	0	p-cadherin	express	p-cadherin	9049256	Y	167	-0.486	0.85562
270	28791700	0	p-cadherin	lead to	desmoglein 3	10771476	N	10	0.481	0.93358
271	20705768	0	p-cadherin	colocalize	nephrin	11106563	Y	273	0.787	0.96157
272	26618527	0	p-cadherin	co-express	zo-1	16565484	Y	226	0.847	0.9691
273	28788405	0	p-cadherin	coexpress	zo-1	10616834	N	4	0.682	0.95163
274	20705770	0	p-cadherin	colocalize	zo-1	11106563	Y	273	0.117	0.90772
275	24675252	0	i-traf	depend on	e2f-1	10619024	Y	150	-0.189	0.88447
276	4083454	1	i-traf	bind	usp7	11279055	Y	119	0.005	0.90022
277	4083456	1	i-traf	bind	spop	11279055	Y	119	-0.228	0.88133
278	29176074	0	i-traf	inhibit	cd40	8710854	N	5	0.148	0.9112
279	28810288	0	i-traf	mediate	ikk-i	10759890	N	18	0.866	0.97224
280	5245041	0	steroid receptor coactivators	interact	nur77	12082103	Y	217	0.547	0.93815
281	6093357	0	hdac6	carry	hdac6	12354939	Y	138	-0.923	0.74042
282	26470726	0	hdac6 knockdown cells	contain	hdac6 protein	16087666	Y	248	-0.651	0.83098
283	27768991	0	hdac6	deacetylate	hdac6	15128440	Y	133	-0.905	0.75021
284	27466425	0	hdac6	inhibit	hdac6	16738306	Y	224	-0.674	0.82505
285	27471508	0	hdac6	abolish	alpha-tubulin	16148047	Y	104	-0.353	0.86984
286	5795019	0	hdac6	acetylate	alpha-tubulin	12677000	Y	208	0.814	0.96612
286	27471531	0	hdac6	acetylate	alpha-tubulin	16148047	Y	173	0.765	0.95908
287	27826964	0	hdac6	cause	alpha-tubulin	15806142	N	7	-0.532	0.84937
288	11566541	0	hdac6	deacetylate	alpha-tubulin	12486003	Y	5	-0.379	0.86634
288	11566583	0	hdac6	deacetylate	alpha-tubulin	12486003	Y	71	-0.282	0.87667
288	11566586	1	hdac6	deacetylate	alpha-tubulin	12486003	Y	74	-0.477	0.85663
288	11566589	0	hdac6	deacetylate	alpha-tubulin	12486003	Y	79	0.156	0.91114
288	11566598	0	hdac6	deacetylate	alpha-tubulin	12486003	Y	90	-0.497	0.85468
288	11566604	0	hdac6	deacetylate	alpha-tubulin	12486003	Y	108	0.156	0.91114
288	11566655	0	hdac6	deacetylate	alpha-tubulin	12486003	Y	226	-0.864	0.76931
289	26425887	0	hdac6	induce	alpha-tubulin	15937340	Y	124	0.559	0.93959
290	27471550	0	hdac6	influence	alpha-tubulin	16148047	Y	239	0.913	0.97768
291	5794946	0	hdac6	mediate	alpha-tubulin	12677000	Y	12	0.46	0.93152
291	5794992	0	hdac6	mediate	alpha-tubulin	12677000	Y	141	0.502	0.93482
291	26425902	0	hdac6	mediate	alpha-tubulin	15937340	Y	158	-0.401	0.86387
292	27471530	0	hdac6	silence	alpha-tubulin	16148047	Y	173	0.957	0.98342
293	6093288	0	hdac6	contain	nes	12354939	Y	34	-0.153	0.88776
294	26470696	0	hdac6	link	cftr	16087666	Y	20	-0.529	0.84977
295	27471526	1	hdac6	modify	ccr5	16148047	Y	151	0.178	0.91284
296	26092433	0	hdac6	associate	crd1 domain	15102857	Y	402	0.518	0.93574
297	24659500	0	hdac6	bind	crd1 domain	12718889	Y	259	0.959	0.98343
298	24659512	0	hdac6	lead to	crd1	12718889	Y	260	-0.022	0.89787
299	24659438	0	hdac6	recruit	crd1 domain	12718889	Y	212	0.555	0.93964
299	24659505	0	hdac6	recruit	crd1	12718889	Y	259	0.12	0.90806
299	26328937	0	hdac6	recruit	crd1	16735515	Y	329	0.037	0.90186
300	24659468	0	hdac6	regulate	crd1	12718889	Y	232	0.344	0.92435
301	24659471	0	hdac6	repress	crd1	12718889	Y	234	0.615	0.94404
302	24659515	1	hdac6	result in	crd1 domain	12718889	Y	261	0.367	0.92555
303	26092435	0	hdac6	associate	p300	15102857	Y	404	0.922	0.97889
303	26092441	0	hdac6	associate	p300	15102857	Y	419	0.953	0.98327
304	24651421	1	hdac6	modify	sirt2	12620231	Y	170	0.162	0.91183
305	27057931	0	hdac6	attenuate	hdac1	16581785	Y	212	-0.417	0.86302
306	28533340	0	hdac6	inhibit	hdac1	12208741	N	5	-0.687	0.82199
307	28533341	0	hdac6	inhibit	hdac2	12208741	N	5	-0.449	0.85875
308	27471529	0	hdac6	enhance	env	16148047	Y	166	-0.548	0.84673
308	27471540	0	hdac6	enhance	env	16148047	Y	209	-0.232	0.88093
309	26470716	1	hdac6	affect	hsp90	16087666	Y	152	0.638	0.94721
310	26470691	0	hdac6	assemble	hsp90	16087666	Y	7	-0.111	0.8913
310	26470721	0	hdac6	assemble	hsp90	16087666	Y	220	-0.101	0.89189
311	26425898	0	hdac6	bind	hsp90	15937340	Y	139	0.767	0.95923
311	26470699	0	hdac6	bind	hsp90	16087666	Y	25	0.776	0.96035
312	26363243	0	hdac6	deacetylate	hsp90	16632473	Y	46	-0.172	0.8857
313	26470712	0	hdac6 knockdown cells	form	hsp90	16087666	Y	113	0.006	0.90035
314	26425890	0	hdac6	induce	hsp90	15937340	Y	129	0.936	0.98098
314	26425904	0	hdac6	induce	hsp90	15937340	Y	164	0.742	0.95723
314	26425907	0	hdac6	induce	hsp90	15937340	Y	168	0.884	0.97489
315	26425871	0	hdac6	inhibit	hsp90	15937340	Y	7	-0.076	0.89389
316	26425875	0	hdac6	lead to	hsp90	15937340	Y	10	0.645	0.94802
316	27828024	0	hdac6	lead to	hsp90	15916966	N	6	0.616	0.94445
317	27828022	0	hdac6	regulate	hsp90	15916966	N	1	0.823	0.96695
317	28277488	0	histone deacetylase 6	regulate	hsp90	16199163	N	4	0.811	0.96567
318	26470701	0	hdac6	required for	hsp90	16087666	Y	27	0.666	0.95006
319	20433208	0	hdac6	bind	ubiquitin	11861901	Y	301	0.715	0.95531
319	24659524	0	hdac6	bind	ubiquitin	12718889	Y	266	0.354	0.92488
319	26190038	0	hdac6	bind	ubiquitin	15347674	Y	160	0.735	0.9567
319	27419476	0	hdac6	bind	ubiquitin	16810319	Y	24	0.554	0.93965
319	27419495	0	hdac6	bind	ubiquitin	16810319	Y	146	0.811	0.96567
320	6093327	0	hdac6	encode	ubiquitin	12354939	Y	122	0.003	0.90012
321	27079743	0	hdac6	interact	ubiquitin	15657441	Y	257	0.876	0.97324
322	6093278	0	hdac6	link	ubiquitin	12354939	Y	10	0.385	0.92712
323	27419497	0	hdac6	release	ubiquitin	16810319	Y	146	0.564	0.93945
324	27471525	1	hdac6	modify	cxcr4	16148047	Y	151	-0.089	0.89321
325	26425886	1	hdac6	affect	hdac10	15937340	Y	112	0.162	0.91183
326	15282219	0	hdac6	bind	runx2	12391164	Y	12	0.045	0.90253
327	15282366	0	hdac6	coexpress	runx2	12391164	Y	252	0.395	0.92797
327	15282412	0	hdac6	coexpress	runx2	12391164	Y	329	0.33	0.92352
328	15282359	0	hdac6	colocalize	runx2	12391164	Y	235	0.463	0.93178
329	15282252	0	hdac6	interact	runx2 domain	12391164	Y	43	0.86	0.97112
329	15282308	0	hdac6	interact	runx2	12391164	Y	153	0.493	0.93461
329	15282316	0	hdac6	interact	runx2	12391164	Y	158	0.755	0.95836
329	15282362	0	hdac6	interact	runx2	12391164	Y	236	0.653	0.94884
330	15282406	0	hdac6	precede	runx2	12391164	Y	310	0.845	0.96902
331	27419487	0	hdac6	hinder	ubpy	16810319	Y	102	-0.856	0.77276
332	27471524	1	hdac6	modify	cd4	16148047	Y	151	-0.357	0.86952
333	27193935	0	hdac5	associate	hdac5	15111488	Y	78	0.457	0.93141
334	26518005	0	hdac5	cause	hdac5	15923258	Y	150	-0.232	0.88093
335	27193949	0	hdac5	dissociate	hdac5	15111488	Y	137	-0.387	0.86583
336	26518004	0	hdac5	export	hdac5	15923258	Y	150	0.83	0.96714
337	3156401	0	hdac5	express	hdac5	10748098	Y	184	-0.296	0.87555
338	27430005	0	hdac5	increase	hdac5	15990875	Y	185	-0.352	0.86993
339	3156329	1	hdac5	interact	hdac5	10748098	Y	95	0.419	0.92916
340	26503073	1	hd5	neutralize	hd5	16330776	Y	145	0.825	0.96688
341	15407387	0	hdac5	contain	nes	11509672	Y	169	-0.334	0.8716
342	26238695	0	hdac5	bind	rea	15140878	Y	230	0.705	0.95369
343	26238696	0	hdac5	interact	rea	15140878	Y	233	0.915	0.97848
344	5374433	1	hdac5	colocalize	tfii-i	12393887	Y	100	0.405	0.92814
345	3156420	0	hdac5	interact	hdac1	10748098	Y	201	0.795	0.96278
346	27055111	0	hdac5	depend on	rhoa	16648482	Y	335	0.965	0.98455
347	26517972	0	hdac5	fuse	gal4 dna-binding domain	15923258	Y	65	0.931	0.98014
347	27042324	0	hdac5	fuse	gal4 dna binding domain	15367659	Y	264	0.959	0.98343
347	27466132	0	hdac5	fuse	gal4 dna-binding domain	16236793	Y	69	0.971	0.98592
347	27466134	0	hdac5	fuse	gal4 dna-binding domain	16236793	Y	71	0.954	0.98345
348	27077075	0	hdac5	suppress	gal4	15601857	Y	152	0.593	0.94202
349	27429981	0	hdac5	associate	smad3	15990875	Y	147	0.794	0.96266
349	27430004	0	hdac5	associate	smad3	15990875	Y	185	0.966	0.98497
350	27429976	0	hdac5	bind	smad3	15990875	Y	136	0.268	0.91957
351	27282561	0	hdac5	interact	smad3	16212511	Y	439	0.348	0.92442
351	27429977	0	hdac5	interact	smad3	15990875	Y	137	0.681	0.95149
351	27429985	0	hdac5	interact	smad3	15990875	Y	152	0.674	0.95087
351	27429992	0	hdac5	interact	smad3	15990875	Y	166	0.948	0.98292
351	27430002	0	hdac5	interact	smad3	15990875	Y	184	0.867	0.97262
351	27430003	0	hdac5	interact	smad3	15990875	Y	184	0.867	0.97262
351	27430011	0	hdac5	interact	smad3	15990875	Y	189	0.922	0.97889
352	27282543	0	hdac5	mediate	smad3	16212511	Y	424	0.782	0.96089
353	5649196	0	hdac5	bind	mef2a	12626519	Y	38	0.632	0.9468
353	5649201	0	hdac5	bind	mef2a	12626519	Y	41	0.841	0.96862
353	5649215	0	hdac5	bind	mef2a	12626519	Y	118	0.787	0.96157
353	5649261	0	hdac5	bind	mef2a	12626519	Y	320	0.478	0.93346
353	5649274	0	hdac5	bind	mef2a	12626519	Y	345	0.732	0.95644
353	5649281	0	hdac5	bind	mef2a	12626519	Y	352	0.877	0.97337
354	3156338	0	hdac5	inhibit	mef2a	10748098	Y	101	0.901	0.97694
354	5649167	0	hdac5	inhibit	mef2a	12626519	Y	6	0.942	0.98168
355	3156304	0	hdac5	interact	mef2a	10748098	Y	71	0.971	0.98592
355	3156327	1	hdac5	interact	mef2a	10748098	Y	95	0.971	0.98592
355	3156392	0	hdac5	interact	mef2a	10748098	Y	177	0.934	0.98089
355	3156410	0	hdac5	interact	mef2a	10748098	Y	198	0.892	0.97661
356	3156341	0	hdac5	repress	mef2a	10748098	Y	103	0.842	0.96858
356	3156344	0	hdac5	repress	mef2a	10748098	Y	106	0.851	0.96951
356	3156347	0	hdac5	repress	mef2a	10748098	Y	107	0.851	0.96951
356	3156363	0	hdac5	repress	mef2a	10748098	Y	127	0.842	0.96858
356	3952002	0	hdac5	repress	mef2a	11279209	Y	99	0.931	0.98014
357	6429487	0	hdac5	associate	mef2c	10737771	Y	130	0.96	0.98362
357	6477812	1	hdac5	associate	mef2c	11114197	Y	142	0.736	0.95667
358	6477755	0	hdac5	contain	mef2c	11114197	Y	38	-0.068	0.89467
358	15407324	0	hdac5	contain	mef2c	11509672	Y	42	-0.371	0.86771
359	26424360	0	hdac5	dissociate	mef2c	16221676	Y	283	0.476	0.93319
360	4632025	0	hdac5	inhibit	mef2c	11585834	Y	185	0.673	0.95089
360	4632035	0	hdac5	inhibit	mef2c	11585834	Y	188	0.762	0.95883
360	4632042	0	hdac5	inhibit	mef2c	11585834	Y	190	0.657	0.94894
361	3951999	0	hdac5	repress	mef2c	11279209	Y	94	0.898	0.97668
361	4632001	0	hdac5	repress	mef2c	11585834	Y	171	0.892	0.97661
362	26341364	0	hdac5	antagonize	mef2d	16870618	Y	9	0.932	0.98031
363	26028326	0	hdac5	associate	mef2d	12896970	Y	205	0.946	0.98261
364	26028329	0	hdac5	interact	mef2d	12896970	Y	208	0.722	0.95572
365	3952004	0	hdac5	repress	mef2d	11279209	Y	99	0.834	0.96775
366	26028328	0	hdac5	translocate	mef2d	12896970	Y	208	0.923	0.97924
367	26440876	0	hdac5	interact	ciita	15964851	Y	263	0.778	0.96081
367	26440951	0	hdac5	interact	ciita	15964851	Y	377	0.26	0.91856
368	9234833	0	hdac5	bind	c-myc	12007404	Y	188	0.697	0.95357
369	11590790	0	hdac5	affect	myod	11285237	Y	220	0.812	0.96582
370	20391809	0	hdac5	inhibit	myod	11504882	Y	106	0.627	0.94607
370	24715263	0	hdac5	inhibit	myod	10983972	Y	91	0.298	0.92127
370	24715341	0	hdac5	inhibit	myod	10983972	Y	166	0.755	0.95836
371	24715352	0	hdac5	repress	myod	10983972	Y	172	0.794	0.96266
372	27193934	0	hdac5	associate	mef-2	15111488	Y	78	0.944	0.98203
372	27193936	0	hdac5	associate	mef-2	15111488	Y	79	0.905	0.97732
372	27193937	0	hdac5	associate	mef-2	15111488	Y	88	0.848	0.96906
372	27193946	0	hdac5	associate	mef-2	15111488	Y	124	0.928	0.97987
373	27193948	0	hdac5	dissociate	mef-2	15111488	Y	137	0.756	0.9585
374	4289344	0	hdac5	interact	mef-2	11470791	Y	15	0.869	0.97254
375	27193925	0	hdac5	regulate	mef-2	15111488	Y	12	0.53	0.93669
375	27193947	0	hdac5	regulate	mef-2	15111488	Y	124	0.698	0.95354
375	27193964	0	hdac5	regulate	mef-2	15111488	Y	197	0.383	0.92671
376	4289349	0	hdac5	repress	mef-2	11470791	Y	16	0.906	0.97724
376	26675390	0	hdac5	repress	mef-2	16525063	Y	349	0.689	0.95329
377	27880829	0	hdac5	transport	slc35c2	15525819	N	6	0.799	0.96337
378	5736994	0	hdac5	inhibit	pgc-1alpha gene	12578979	Y	180	0.769	0.95917
379	5736991	0	hdac5	modulate	pgc-1alpha gene	12578979	Y	178	0.849	0.96941
380	27063816	0	hdac5	express	pkd1	16449666	Y	223	0.292	0.92089
381	27063815	0	hdac5	phosphorylate	pkd1	16449666	Y	223	0.503	0.93481
382	27055059	0	hdac5	reduce	pkd1	16648482	Y	9	0.931	0.98014
383	27042328	0	hdac5	associate	pkd	15367659	Y	281	0.943	0.98187
383	27042331	0	hdac5	associate	pkd	15367659	Y	294	0.876	0.97324
384	26855475	0	hdac5	inhibit	pkd	16511602	Y	117	0.759	0.9586
385	27042316	0	hdac5	phosphorylate	pkd	15367659	Y	249	0.593	0.94202
386	26028319	0	hdac5	induce	cgn	12896970	Y	143	0.842	0.96858
387	27466140	0	hdac5	interact	ankra2	16236793	Y	84	0.855	0.96955
388	3156407	0	hdac5	associate	rbap48	10748098	Y	190	0.946	0.98261
389	5032096	0	hdac5	associate	bcl6	11929873	Y	5	0.912	0.97732
390	27430001	0	hdac5	recruit	osteocalcin	15990875	Y	181	0.108	0.90712
391	27077103	1	hdac5	disrupt	srf	15601857	Y	246	0.072	0.90526
392	28349867	1	hdac5	bind	p53	12019172	N	8	0.735	0.9567
393	27105750	0	hdac5	interact	ubc9	16166628	Y	96	0.865	0.97189
393	27105752	0	hdac5	interact	ubc9	16166628	Y	98	0.98	0.98887
393	27105782	0	hdac5	interact	ubc9	16166628	Y	240	0.913	0.97768
394	15407357	0	hdac5	depend on	crm1 exportin protein	11509672	Y	118	0.362	0.92533
395	15407433	0	hdac5	regulate	crm1	11509672	Y	262	0.671	0.95076
396	26786817	0	hdac5	depend on	camk	15184040	Y	148	0.702	0.9536
397	27429990	0	hdac5	interact	runx2	15990875	Y	164	0.941	0.98103
397	27429998	0	hdac5	interact	runx2	15990875	Y	178	0.942	0.98168
398	27466148	0	hdac5	coimmunoprecipitate	rfxank	16236793	Y	134	0.595	0.9423
399	27466150	0	hdac5	interact	rfxank	16236793	Y	137	0.848	0.96906
399	27466184	0	hdac5	interact	rfxank	16236793	Y	221	0.899	0.97682
400	26067519	1	hdac5	affect	runx3	15138260	Y	225	0.308	0.92149
401	26067497	0	hdac5	colocalize	runx3	15138260	Y	157	0.825	0.96688
402	26067510	0	hdac5	destabilize	runx3	15138260	Y	194	0.987	0.99217
403	26067493	0	hdac5	mediate	runx3	15138260	Y	143	0.944	0.98203
404	26067518	0	hdac5	suppress	runx3	15138260	Y	224	0.656	0.94895
405	3156423	0	hdac5	associate	hdac3	10748098	Y	201	0.922	0.97889
405	6662993	0	hdac5	associate	hdac3	10220385	Y	12	0.892	0.97661
405	6663044	0	hdac5	associate	hdac3	10220385	Y	133	0.934	0.98089
405	6663051	0	hdac5	associate	hdac3	10220385	Y	190	0.67	0.95076
405	6663082	0	hdac5	associate	hdac3	10220385	Y	232	0.704	0.9537
406	6596627	0	hdac5	interact	hdac3	10869435	Y	98	0.546	0.93801
406	6596722	1	hdac5	interact	hdac3	10869435	Y	222	0.345	0.92432
407	27077100	0	hdac5	bind	myocardin	15601857	Y	245	0.595	0.9423
408	27077104	0	hdac5	interact	myocardin	15601857	Y	253	0.721	0.95559
408	27077111	0	hdac5	interact	myocardin	15601857	Y	268	0.949	0.98284
409	27077055	0	hdac5	modulate	myocardin	15601857	Y	118	0.758	0.95844
409	27077064	0	hdac5	modulate	myocardin	15601857	Y	135	0.613	0.94329
410	26951507	0	hdac5	repress	myocardin	16556869	Y	173	0.533	0.93721
410	27077074	0	hdac5	repress	myocardin	15601857	Y	151	0.763	0.95898
410	27077101	0	hdac5	repress	myocardin	15601857	Y	245	0.833	0.96742
411	15413141	0	hdac5	interact	n-cor	11486037	Y	25	-0.168	0.88616
411	15599912	0	hdac5	interact	n-cor	10958686	Y	20	0.724	0.95615
412	6558835	0	hdac5	colocalize	smrt	10984530	Y	63	0.852	0.96951
413	3156285	0	hdac5	homolog	mitr	10748098	Y	57	0.342	0.92438
414	26517994	0	hdac5	make	hdac	15923258	Y	123	0.977	0.98756
415	12500256	0	hdac5	promote	hdacs	12130539	Y	38	0.613	0.94329
416	26028322	0	hdac5	result in	hdacs	12896970	Y	175	0.007	0.90032
417	19180049	0	alix	immunoprecipitate	alg-2	11108958	Y	92	-0.048	0.89604
418	18961542	0	alg-2	bind	alix	12445459	Y	150	0.736	0.95667
418	18961554	0	alg-2	bind	alix	12445459	Y	162	0.745	0.95747
419	18961651	0	alg-2	interact	alix	12445460	Y	17	0.832	0.96745
419	19180046	0	alg-2	interact	alix	11108958	Y	91	0.916	0.97842
419	28929235	0	alg-2	interact	alix	10200558	N	5	0.911	0.97717
420	27831099	0	alg-2	associate	alg-2	15925322	N	9	0.305	0.92127
421	18961688	0	alg-2	bind	alg-2	12445460	Y	144	0.391	0.92786
421	18961697	0	alg-2	bind	alg-2	12445460	Y	152	-0.325	0.87305
422	26677377	0	alg-2	immunoprecipitate	caspase-12	16407552	Y	231	0.423	0.92939
423	20837803	0	alg-2	hinder	egf	12819013	Y	182	-0.813	0.79011
424	26106591	0	alg-2	interact	cin85	14585841	Y	220	0.151	0.91119
425	18961717	0	alg-2	inhibit	annexin vii	12445460	Y	176	0.817	0.96642
426	18961654	0	alg-2	interact	annexin vii	12445460	Y	23	0.865	0.97189
426	22450614	0	alg-2	interact	annexin vii	12804766	Y	127	0.755	0.95836
427	27831097	0	alg-2	associate	ask1	15925322	N	9	0.976	0.98783
427	27831098	0	alg-2	associate	ask1	15925322	N	9	0.976	0.98783
428	22419544	0	alg-2	bind	ask1	12372597	Y	107	0.699	0.95353
428	22419614	0	alg-2	bind	ask1	12372597	Y	165	0.751	0.95779
429	27831093	0	apoptosis-linked gene-2	connect	ask1	15925322	N	1	0.727	0.95626
430	27831100	0	alg-2	depend on	ask1	15925322	N	9	0.97	0.98552
431	22419556	0	alg-2	induce	ask1	12372597	Y	128	0.78	0.96092
432	22419569	0	alg-2	inhibit	ask1	12372597	Y	144	0.87	0.9729
433	20837837	0	alg-2	interact	ask1	12819013	Y	243	0.933	0.98051
433	22419417	0	alg-2	interact	ask1	12372597	Y	1	0.933	0.98051
433	22419524	0	alg-2	interact	ask1	12372597	Y	89	0.792	0.96267
433	22419532	0	alg-2	interact	ask1	12372597	Y	90	0.797	0.96288
434	28864107	0	alg-2	interact	novel protein	9880530	N	4	0.709	0.95473
435	25961360	0	alg-2	bind	peflin	12601007	Y	177	0.852	0.96951
436	3879531	0	alg-2	dissociate from	peflin	11278427	Y	217	0.293	0.92103
436	22419611	0	alg-2	dissociate from	peflin	12372597	Y	164	0.118	0.90785
437	3879505	0	alg-2	form	peflin	11278427	Y	185	0.258	0.9183
438	18961648	0	alg-2	form a complex	peflin	12445460	Y	16	0.584	0.94092
439	28604609	0	alg-2	increase	peflin	11883899	N	8	0.817	0.96642
440	22419578	0	alg-2	down-regulate	jnk	12372597	Y	148	0.819	0.96654
441	22419593	0	alg-2	inhibit	jnk	12372597	Y	150	0.624	0.94549
442	27831092	0	apoptosis-linked gene-2	connect	raf-1	15925322	N	1	0.455	0.93143
443	22450619	1	alg-2	form a complex	sorcin	12804766	Y	129	0.485	0.93427
444	26146272	0	alg-2	interact	vcp	14561754	Y	228	0.576	0.94018
444	26146275	0	alg-2	interact	vcp	14561754	Y	232	0.673	0.95089
445	26146277	1	alg-2	result in	caspase-3	14561754	Y	253	-0.326	0.87272
446	26677378	0	alg-2	immunoprecipitate	caspase-9	16407552	Y	231	0.171	0.91216
447	26146264	0	alg-2	required for	caspase-9	14561754	Y	61	0.735	0.9567
448	26146276	1	alg-2	result in	caspase-9	14561754	Y	253	0.29	0.92093
449	3852020	0	bcl-b	interact	apaf1	11278245	Y	153	0.773	0.95994
450	22327553	0	diva	inhibit	cd95l	11557035	Y	68	0.89	0.97606
451	27002742	0	diva	required for	rnp	14612420	Y	214	0.476	0.93319
452	3851988	0	boo protein	bind	bak	11278245	Y	140	0.404	0.92802
453	3851925	0	bcl-b	associate	bax	11278245	Y	88	0.682	0.95163
454	3851825	0	bcl-b protein	bind	bax	11278245	Y	5	-0.253	0.8798
454	28037496	0	bcl-b	bind	bax	12921534	N	3	0.591	0.94204
455	3851937	0	bcl-b	inhibit	bax	11278245	Y	92	0.486	0.93442
456	3851831	0	bcl-b	suppress	bax	11278245	Y	6	-0.05	0.89579
456	3852031	0	bcl-b	suppress	bax	11278245	Y	155	0.412	0.92851
457	2164805	0	diva	associate	bcl-2	9829980	Y	150	0.267	0.91944
458	3851821	0	bcl-b protein	bind	bcl-2	11278245	Y	5	0.533	0.93721
458	22327524	0	diva	bind	bcl-2	11557035	Y	5	0.417	0.9289
459	2164794	1	diva	interact	bcl-2	9829980	Y	148	0.468	0.93226
460	2164902	1	diva	associate	bcl-xl	9829980	Y	195	0.423	0.92939
461	2164945	1	diva	bind	bcl-xl	9829980	Y	211	0.687	0.95303
461	3851823	0	bcl-b protein	bind	bcl-xl	11278245	Y	5	0.441	0.93045
462	2164876	0	diva	block	bcl-xl	9829980	Y	185	0.502	0.93482
463	2164648	0	diva	inhibit	bcl-xl	9829980	Y	12	0.79	0.96253
463	2164712	0	diva	inhibit	bcl-xl	9829980	Y	29	0.523	0.9364
463	2164889	0	diva	inhibit	bcl-xl	9829980	Y	190	-0.159	0.88683
463	15270411	0	diva	inhibit	bcl-x	12215543	Y	87	0.565	0.93944
464	2164709	0	diva	interact	bcl-xl	9829980	Y	29	0.902	0.97709
464	2164792	1	diva	interact	bcl-xl	9829980	Y	148	0.665	0.9499
464	15270408	0	diva	interact	bcl-x	12215543	Y	87	0.915	0.97848
465	2164797	1	diva	interact	bcl-w	9829980	Y	148	0.688	0.95332
466	22327573	0	diva	inhibit	caspase 8	11557035	Y	90	-0.103	0.8919
467	28261695	0	bim	abolish	bim	16183168	N	5	-0.8	0.79332
468	5779225	0	bims	account for	bim	12591950	Y	28	0.337	0.92447
469	9860913	0	bim	because of	bim	12913110	Y	88	-0.465	0.85759
470	26563440	0	bim	bind	bim	15136728	Y	165	-0.861	0.77087
471	26131271	0	bimel	block	bimel	14681225	Y	127	-0.664	0.82815
472	5779368	0	bim	cause	bim	12591950	Y	155	-0.735	0.81058
473	9782665	0	bim	combine	bim	9230073	Y	205	-0.488	0.85553
474	26433713	1	bim	control	bim	16373335	Y	179	-0.934	0.73416
475	26340708	0	bimel	depend on	bimel	15728578	Y	9	0.311	0.92174
476	26260493	0	bim	deplete	bim	16478725	Y	177	0.527	0.9366
477	26450532	0	bims	determine	cell death potency ( - ); bims	16431916	Y	22	-0.299	0.87524
478	12579112	0	bim	due to	mrna splicing: bimel	11410528	Y	23	-0.448	0.85873
478	12579114	0	bim	due to	biml	11410528	Y	23	-0.756	0.80451
478	12579116	0	bim	due to	bims	11410528	Y	23	-0.705	0.81802
479	26261437	0	bcl2l11	encode	bim	16476732	Y	211	0.943	0.98187
480	22672483	0	bim proteins	express	bimel	12121658	Y	150	-0.04	0.89639
480	22672485	0	bim proteins	express	biml	12121658	Y	150	-0.853	0.77358
481	15351689	0	bim	hyperphosphorylate	bimel	11154272	Y	135	-0.7	0.81905
482	15351690	0	bim	hypophosphorylate	bimel	11154272	Y	135	-0.952	0.72019
483	26228475	0	bim shrna-expressing cells	induce	bim protein	15509554	Y	202	-0.272	0.87777
483	26637431	0	bimel	induce	bimel	15470142	Y	35	-0.092	0.89292
483	27896431	0	bim	induce	bim	15766661	N	5	0.103	0.90691
484	9860910	0	bim	inhibit	bim	12913110	Y	73	-0.433	0.86131
484	29656316	0	bim	inhibit	bim	1879542	N	5	-0.105	0.89181
485	24561507	0	bimel	interact	biml	10198631	Y	250	0.799	0.96337
486	27094021	0	bim	lead to	bim	15899854	Y	344	-0.309	0.87427
487	26393487	0	bimel	loose	bimel total protein	16282323	Y	176	0.939	0.98098
488	5779222	0	bims	mediate	bim	12591950	Y	27	0.527	0.9366
489	26141156	0	bim	phosphorylate	bim	15292207	Y	78	-0.769	0.80091
489	26393486	0	bimel	phosphorylate	bimel total protein	16282323	Y	176	-0.094	0.89282
490	26055312	0	bim	reduce	bim protein	14527951	Y	9	0.84	0.96847
490	26340739	0	bimel	reduce	bimel	15728578	Y	159	0.853	0.96946
490	28261697	0	bim	reduce	bim	16183168	N	8	0.5	0.93485
491	26055334	0	bim	result in	bim	14527951	Y	265	-0.372	0.8674
492	26553215	0	bimel	sequester	biml	14732682	Y	154	0.869	0.97254
493	26433714	1	bim	suppress	bim	16373335	Y	179	-0.608	0.83862
493	26665878	0	bim	suppress	bim	16162916	Y	154	-0.672	0.82544
493	27094020	0	bim	suppress	bim	15899854	Y	344	-0.718	0.81535
494	26665877	0	bim	suppress	cdk4	16162916	Y	154	0.493	0.93461
495	26217447	0	bim	activate	caspase-12	15452118	Y	230	0.864	0.97117
496	26289756	0	bim	lead to	caspase-12	16597616	Y	246	0.2	0.91443
497	28091538	0	bim	inhibit	cntf	14511121	N	9	0.702	0.9536
498	26260609	0	bim	reduce	p20	16478725	Y	240	0.753	0.95809
499	26108374	0	bim	abolish	creb	15262987	Y	124	-0.131	0.88984
500	28980286	1	bim	block	creb	9657746	N	5	-0.866	0.7682
501	27093974	0	bim	inhibit	gadd45a	15899854	Y	225	0.912	0.97732
502	27093969	0	bim protein	mediate	gadd45a	15899854	Y	217	0.779	0.96078
502	27094008	0	bim	mediate	gadd45a	15899854	Y	333	0.644	0.94771
503	27093975	0	bim	require	gadd45a	15899854	Y	240	0.871	0.97284
504	27093972	0	bim	result in	gadd45a	15899854	Y	223	0.542	0.93764
505	26532936	0	bcl2l11	encode	e2f1	16243973	Y	97	0.566	0.93942
506	26665948	0	bim	inhibit	e2f1	16162916	Y	305	0.468	0.93226
507	26665929	0	bim	mediate	e2f1	16162916	Y	254	0.354	0.92488
507	26665930	0	bim	mediate	e2f1	16162916	Y	254	0.354	0.92488
508	26130966	0	bim	up-regulate	e2f1	14684737	Y	5	-0.788	0.79703
509	27228635	0	bim	reduce	egf	15905421	Y	149	0.714	0.95533
510	27503768	1	bim	alter	egfr	15342779	Y	138	-0.455	0.85813
511	28449830	0	bim	depend on	egfr	16582597	N	1	0.799	0.96337
512	27503771	1	bim	inhibit	egfr	15342779	Y	156	0.202	0.91455
513	27503770	1	bim	modify	egfr	15342779	Y	156	0.046	0.90264
514	26492785	0	bimel	require	egfr	15542601	Y	374	0.507	0.93488
515	1534440	1	bim	inhibit	erbb2	9388272	Y	81	0.385	0.92712
516	23747115	0	bim	depend on	fkhrl1	12417654	Y	12	0.603	0.94273
517	26055323	0	bim	result from	foxo3a	14527951	Y	207	-0.405	0.86359
518	26055344	0	bim	up-regulate	foxo3a	14527951	Y	272	-0.526	0.84984
519	23932348	0	bim	activate	sst3	9103503	Y	105	0.515	0.93549
520	29881896	0	bim	reduce	ghrh	2563730	N	10	0.74	0.95692
521	26260617	0	bim	mediate	htra2	16478725	Y	261	0.621	0.94544
522	26472923	0	bim	cleave	xiap	16109713	Y	123	-0.594	0.83993
523	26666571	0	bim	cause	fas ligand	16237183	Y	27	0.166	0.91203
524	5645490	0	bim	depend on	il-3	12637528	Y	330	0.772	0.95996
525	26546620	0	bim	interfere	il-3	15486085	Y	82	0.972	0.98573
526	19363362	0	bim	up-regulate	il-3	11050388	Y	18	-0.681	0.82295
527	27443061	0	bim	block	c-jun	15071501	Y	105	-0.556	0.84612
528	15115517	0	bim	depend on	ap1	12917327	Y	11	0.484	0.93429
528	26018649	0	bim	depend on	c-jun	12598532	Y	368	0.771	0.9598
529	28020388	0	bim	increase	c-jun	15030401	N	8	-0.257	0.87953
530	28877669	0	bim	block	leptin	10619187	N	7	-0.274	0.87736
531	27832701	0	bim	increase	leptin	15919752	N	12	0.545	0.93787
532	4590580	0	bim	suppress	lpa-induced cell	11099498	Y	157	0.572	0.93951
533	26665935	0	bim	contain	c-myb	16162916	Y	269	-0.336	0.87129
534	26815194	0	bimel	inhibit	ngf	16480978	Y	226	-0.808	0.79149
534	26848357	0	bimel	inhibit	ngf	15767462	Y	1	-0.138	0.88948
535	9860824	0	bim	required for	ngf	12913110	Y	15	0.699	0.95353
535	25295980	0	bim protein	required for	ngf	11301023	Y	268	0.771	0.9598
535	25296051	0	bim	required for	ngf	11301023	Y	325	0.257	0.91832
535	26433728	0	bim	required for	ngf	16373335	Y	243	0.041	0.90231
536	26843005	0	bim	mediate	npc	16061693	Y	316	-0.132	0.88986
537	16584024	0	bim	block	upar	8787676	Y	111	-0.208	0.8828
538	19034442	0	bim	induce	cytochrome c	12972297	Y	22	0.577	0.94014
538	22398904	0	bim	induce	cytochrome c	12095614	Y	92	0.806	0.9653
538	26269750	0	bimel	induce	cytochrome c	15661735	Y	265	0.534	0.9372
539	26076779	0	bimel	lead to	cytochrome c	15138279	Y	85	0.602	0.94275
540	26216197	0	biml	mediate	cytochrome c	15014070	Y	314	0.376	0.92597
540	26260615	0	bim	mediate	cytochrome c	16478725	Y	261	0.208	0.91503
541	26848382	0	bimel	promote	cytochrome c	15767462	Y	125	0.341	0.9244
541	28058709	0	bim	promote	cytochrome c	14763159	N	6	-0.196	0.88408
542	22398927	1	bim	release	cytochrome c	12095614	Y	112	0.313	0.92184
542	26216201	0	biml	release	cytochrome c	15014070	Y	320	0.924	0.97938
542	27593578	0	bcl2l11	release	cytochrome c	15949690	Y	314	-0.095	0.8926
543	22398914	1	bim	trigger	cytochrome c	12095614	Y	101	-0.25	0.8799
543	25296081	0	bim	trigger	cytochrome c	11301023	Y	337	-0.095	0.8926
544	23975716	0	bim	block	erk2	9336344	Y	173	-0.288	0.87636
545	22809621	0	bim	enhance	erk2	11154849	Y	134	-0.594	0.83993
546	22809616	0	bim	increase	erk2	11154849	Y	130	-0.507	0.85298
547	22809615	0	bim	increase	erk1	11154849	Y	130	-0.322	0.87304
548	26340745	0	bimel	bind	jnk	15728578	Y	199	0.906	0.97724
549	7451682	0	bim	block	jnk	9144200	Y	153	0.482	0.93401
550	25392447	0	bimel	depend on	jnk	12818176	Y	99	0.924	0.97938
550	25392634	0	bim	depend on	jnk	12818176	Y	299	-0.006	0.89911
550	26340711	0	biml	depend on	jnk	15728578	Y	17	0.953	0.98327
550	26637517	0	bimel	depend on	jnk	15470142	Y	216	0.934	0.98089
550	26688158	0	bim	depend on	jnk	14673001	Y	237	0.797	0.96288
550	26859267	0	bim	depend on	jnk	16955144	Y	106	0.886	0.97518
550	27609315	0	bim	depend on	jnk	14996503	Y	136	0.829	0.96699
551	27618042	0	bim	independence	jnk	15207915	Y	475	-0.08	0.89344
551	28145493	0	bim	independence	jnk	12618753	N	1	0.517	0.9356
552	7451631	1	bim	inhibit	jnk	9144200	Y	93	0.749	0.95771
553	26131300	0	bimel	interact	jnk	14681225	Y	183	0.863	0.97121
553	26661706	0	bim	interact	jnk	15944387	Y	260	0.944	0.98203
553	27931388	0	biml	interact	jnk	15356200	N	8	0.914	0.97808
553	27931389	0	biml	interact	jnk	15356200	N	8	0.914	0.97808
554	26228744	0	bim	reduce	jnks	15504737	Y	255	0.818	0.96656
555	26228745	0	bim	reduce	jnk2	15504737	Y	255	0.517	0.9356
556	28851181	0	bim	produce	prl	10487698	N	8	0.013	0.90044
557	16696020	0	bim	suppress	prl	9410919	Y	94	0.015	0.90043
558	26269749	0	bimel	induce	smac	15661735	Y	265	0.499	0.9347
559	23737959	0	bim	inhibit	smac	12427831	Y	196	0.214	0.91514
560	26260616	0	bim	mediate	smac	16478725	Y	261	0.254	0.91793
561	27093520	1	bim	affect	bad	15899862	Y	151	-0.165	0.88623
562	26655779	1	bim	alter	bad	15689551	Y	6	-0.931	0.73588
563	20689359	0	bim	induce	bad	10934149	Y	326	-0.113	0.89083
564	11311548	0	bim	interact	bad	9430630	Y	172	0.24	0.91708
565	26055340	0	bim	require	bad	14527951	Y	268	-0.698	0.81951
566	28648480	0	bim	block	pth	11742832	N	9	0.029	0.90132
567	26104006	0	bim	abolish	shp-1	15269224	Y	161	0.101	0.90684
568	1313580	1	bim	abrogate	shp-1	8995376	Y	186	0.315	0.92204
569	5779458	0	bim	activate	bak	12591950	Y	200	-0.288	0.87636
570	26655778	1	bim	alter	bak	15689551	Y	6	-0.534	0.84918
571	5779450	0	bim	bind	bak	12591950	Y	200	0.14	0.91068
571	18310497	0	bim	bind	bak	11859372	Y	85	0.217	0.91523
571	19497242	1	bim	bind	bak	11709185	Y	205	-0.124	0.89028
571	22398938	0	bim	bind	bak	12095614	Y	120	0.259	0.91843
571	26563442	0	bim	bind	bak	15136728	Y	168	0.151	0.91119
571	26948992	0	bim	bind	bak	15539639	Y	118	0.015	0.90043
572	20689365	0	bim	induce	bak	10934149	Y	326	0.671	0.95076
572	26269650	0	bimel	induce	bak	15661735	Y	41	0.649	0.94813
572	26269756	0	bimel	induce	bak	15661735	Y	276	0.875	0.9729
573	11311546	0	bim	interact	bak	9430630	Y	172	0.864	0.97117
574	27854287	0	bim	loose	genes bak	15967824	N	1	0.91	0.97723
575	19503091	0	bim	require	bak	11782314	Y	22	-0.18	0.88526
576	21931970	0	bim	result in	bak	12242151	Y	31	0.162	0.91183
577	28077628	0	bim	up-regulate	bak	14555232	N	9	-0.973	0.69329
578	5779457	0	bim	activate	bax	12591950	Y	200	-0.513	0.85217
578	26091761	0	bim	activate	bax	15148322	Y	412	-0.53	0.84956
578	26308401	0	bim	activate	bax	16603546	Y	269	-0.593	0.84019
578	26309557	0	bim	activate	bax	15590665	Y	283	-0.853	0.77358
578	27908240	0	bim	activate	bax	15721256	N	4	-0.292	0.87609
579	15213338	0	bim	associate	bax	11997495	Y	313	-0.537	0.84846
580	26270938	0	bim	attenuate	bax	16505490	Y	11	-0.631	0.83461
581	5779449	0	bim	bind	bax	12591950	Y	200	-0.48	0.8562
581	11311584	0	bim	bind	bax	9430630	Y	211	-0.208	0.8828
581	15213323	0	bim	bind	bax	11997495	Y	255	0.35	0.92469
581	15213341	1	bim	bind	bax	11997495	Y	315	-0.04	0.89639
581	15213368	0	bim	bind	bax	11997495	Y	345	-0.864	0.76931
581	18310495	0	bim	bind	bax	11859372	Y	85	-0.224	0.88166
581	19497240	1	bim	bind	bax	11709185	Y	205	-0.262	0.87913
581	21931919	0	bim	bind	bax	12242145	Y	43	-0.656	0.82986
581	21931921	0	bims	bind	bax	12242145	Y	43	-0.552	0.84658
581	22398936	0	bim	bind	bax	12095614	Y	120	0.082	0.90586
581	22712260	0	bim	bind	bax	14499110	Y	6	-0.071	0.89437
581	22712289	0	bim	bind	bax	14499110	Y	32	-0.088	0.89333
581	22712348	0	bim	bind	bax	14499110	Y	168	-0.294	0.87586
581	22712352	0	bim	bind	bax	14499110	Y	169	-0.473	0.85666
581	22712355	0	bim	bind	bax	14499110	Y	172	-0.34	0.87079
581	22712359	0	bim	bind	bax	14499110	Y	174	-0.351	0.8699
581	22712362	0	bim	bind	bax	14499110	Y	177	-0.688	0.8218
581	22712392	0	bim	bind	bax	14499110	Y	219	-0.081	0.89345
581	22712406	0	bim	bind	bax	14499110	Y	224	-0.518	0.8514
581	25971598	0	bims	bind	bax	12676946	Y	204	-0.341	0.87067
581	26563441	0	bim	bind	bax	15136728	Y	168	-0.1	0.89211
581	26824114	0	bim	bind	bax	15037603	Y	226	0.002	0.90014
581	26874895	1	bim	bind	bax	15057313	Y	310	-0.641	0.83315
582	27826988	0	bim	block	bax	15870701	N	9	-0.38	0.86623
583	25295322	0	bim	cause	bax	11301022	Y	236	-0.224	0.88166
583	25295324	0	bim	cause	bax	11301022	Y	236	-0.224	0.88166
584	26472922	0	bim	cleave	bax	16109713	Y	123	-0.843	0.77797
585	15213288	0	bim	coimmunoprecipitate	bax	11997495	Y	232	-0.262	0.87913
585	15213294	0	bims	coimmunoprecipitate	bax	11997495	Y	234	-0.274	0.87736
586	26546642	0	bim	coprecipitate	bax	15486085	Y	170	0.073	0.90538
587	15213291	0	bim	immunoprecipitate	bax	11997495	Y	233	-0.777	0.79966
588	26269752	0	bimel	independence	bax	15661735	Y	267	0.217	0.91523
589	15213320	0	bim	induce	bax	11997495	Y	254	0.341	0.9244
589	20689363	0	bim	induce	bax	10934149	Y	326	0.023	0.90075
589	22398901	1	bim	induce	bax	12095614	Y	90	0.453	0.93115
589	22398907	1	bim	induce	bax	12095614	Y	99	-0.422	0.8626
589	22712436	0	bim	induce	bax	14499110	Y	277	0.571	0.93939
589	25295285	0	bim	induce	bax	11301022	Y	141	-0.181	0.88515
589	26269649	0	bimel	induce	bax	15661735	Y	41	-0.216	0.88231
589	26269690	0	bimel	induce	bax	15661735	Y	253	0.251	0.91758
589	26269696	0	bimel	induce	bax	15661735	Y	263	0.667	0.95037
589	26807686	0	bimel	induce	bax	14550297	Y	287	0.063	0.90436
589	27609054	0	bimel	induce	bax	14996506	Y	631	0.063	0.90436
589	28160406	0	bimel	induce	bax	12198137	N	1	0.524	0.93652
589	28160408	0	bimel	induce	bax	12198137	N	3	0.311	0.92174
589	28160411	0	bimel	induce	bax	12198137	N	7	0.188	0.9134
590	4348835	0	bim	interact	bax	11495903	Y	247	0.057	0.90374
590	26874869	1	bim	interact	bax	15057313	Y	155	0.057	0.90374
591	26088280	0	bim	lead to	bax	14559920	Y	224	-0.167	0.88614
592	27854288	0	bim	loose	bax	15967824	N	1	0.782	0.96089
593	26334924	0	bim	may be responsible for	bax	16709574	Y	207	-0.932	0.73515
594	26270962	0	bim	mediate	bax	16505490	Y	370	-0.407	0.8635
595	15213186	0	bim	regulate	bax	11997495	Y	8	-0.766	0.80216
596	9316414	0	bim	require	bax	11980919	Y	243	-0.414	0.8632
596	25392383	0	bim	require	bax	12818176	Y	23	-0.521	0.85109
596	25392554	0	bimel	require	bax	12818176	Y	250	0.345	0.92432
596	26055339	0	bim	require	bax	14527951	Y	268	-0.022	0.89787
596	26140459	0	bim	require	bax	14634023	Y	257	-0.883	0.7602
597	21931969	0	bim	result in	bax	12242151	Y	31	-0.693	0.82081
598	12579095	0	bim	sensitize	bax	11410528	Y	5	-0.113	0.89083
599	25295327	1	bimel	trigger	bax	11301022	Y	237	-0.415	0.86311
600	28077629	0	bim	up-regulate	bax	14555232	N	9	-0.97	0.69816
601	27409885	0	bim	activate	bcl-2	16642033	Y	232	0.789	0.96219
602	19497223	1	bim	affect	bcl-2	11709185	Y	183	0.904	0.97693
603	11311517	0	bims	antagonize	bcl-2	9430630	Y	141	0.59	0.94175
603	27013494	0	bim	antagonize	bcl-2	14749373	Y	305	0.091	0.90628
603	27119333	0	bim	antagonize	bcl-2	15931211	Y	118	0.8	0.96389
603	27608961	0	bim protein	antagonize	bcl-2	14996506	Y	72	0.71	0.95487
604	5645383	0	bim	associate	bcl-2	12637528	Y	6	0.794	0.96266
604	5645451	0	bim	associate	bcl-2	12637528	Y	271	0.741	0.95708
604	5645454	0	bim	associate	bcl-2	12637528	Y	271	0.741	0.95708
604	27941904	0	bim	associate	bcl-2	15459900	N	11	0.555	0.93964
605	3285032	0	bim	bind	bcl-2	10766760	Y	336	0.037	0.90186
605	11311449	0	bim	bind	bcl-2	9430630	Y	76	0.842	0.96858
605	11311514	0	bim	bind	bcl-2	9430630	Y	140	-0.083	0.89335
605	11311520	0	bim	bind	bcl-2	9430630	Y	143	0.41	0.92839
605	15213362	0	bim	bind	bcl-2	11997495	Y	344	0.046	0.90264
605	15351828	0	bim	bind	bcl-2	11154272	Y	247	-0.298	0.87523
605	22334733	0	bims	bind	bcl-2	11734221	Y	17	0.191	0.91377
605	26055337	0	bim	bind	bcl-2	14527951	Y	267	-0.28	0.87705
605	26563411	0	bim	bind	bcl-2	15136728	Y	28	-0.452	0.85855
605	26563427	0	bim	bind	bcl-2	15136728	Y	154	0.384	0.92684
605	26563435	0	bim	bind	bcl-2	15136728	Y	161	0.814	0.96612
605	26563439	0	bim	bind	bcl-2	15136728	Y	165	0.009	0.90028
605	26563451	0	bim	bind	bcl-2	15136728	Y	211	0.021	0.90064
605	26563453	0	bim	bind	bcl-2	15136728	Y	218	0.317	0.92228
605	27409863	1	bim	bind	bcl-2	16642033	Y	137	0.167	0.91213
605	27557294	0	bim protein	bind	bcl-2	15032596	Y	231	-0.216	0.88231
605	27608959	0	bim protein	bind	bcl-2	14996506	Y	72	0.292	0.92089
606	22672500	1	bim	cause	bcl-2	12121658	Y	167	0.053	0.90316
607	26472921	0	bim	cleave	bcl-2	16109713	Y	123	-0.556	0.84612
608	15351692	0	bim	coimmunoprecipitate	bcl-2	11154272	Y	135	-0.339	0.8709
609	26055335	0	bim	dissociate from	bcl-2	14527951	Y	267	-0.623	0.83587
610	28276662	0	bim	down-regulate	bcl-2	16273296	N	3	-0.584	0.84226
611	5645448	0	bim	form	bcl-2	12637528	Y	270	-0.389	0.86541
612	5645445	0	bim	immunoprecipitate	bcl-2	12637528	Y	258	0.38	0.92617
613	26270941	0	bim	inactivate	bcl-2	16505490	Y	29	0.214	0.91514
614	15351811	1	bim	inhibit	bcl-2	11154272	Y	236	0.128	0.90923
614	22398955	0	bim	inhibit	bcl-2	12095614	Y	168	0.665	0.9499
615	11311501	0	bim	interact	bcl-2	9430630	Y	136	0.731	0.95646
615	12579151	0	bims	interact	bcl-2	11410528	Y	64	0.645	0.94802
615	24561505	0	bimel	interact	bcl-2	10198631	Y	250	0.853	0.96946
615	24561527	1	biml	interact	bcl-2	10198631	Y	288	0.748	0.95756
615	26553212	0	bimel	interact	bcl-2	14732682	Y	153	0.76	0.95857
615	26553214	0	biml	interact	bcl-2	14732682	Y	153	0.897	0.97674
616	27818760	0	bim	neutralize	bcl-2	16169462	N	4	0.912	0.97732
617	26273692	0	bim	precede	bcl-2	16446371	Y	260	0.363	0.92544
618	19497130	0	bim	regulate	bcl-2	11709185	Y	23	-0.409	0.86342
618	22687269	0	bim	regulate	bcl-2	12433363	Y	255	0.01	0.90026
618	22687275	0	bim	regulate	bcl-2	12433363	Y	255	0.01	0.90026
619	22398916	1	bim	trigger	bcl-2	12095614	Y	101	-0.44	0.86012
620	27608962	0	bim protein	antagonize	bcl-xl	14996506	Y	72	0.786	0.96148
621	9266603	0	bim	bind	bcl-xl	12372300	Y	187	0.583	0.94065
621	15351829	0	bim	bind	bcl-xl	11154272	Y	247	-0.229	0.88112
621	18310475	0	bim	bind	bcl-xl	11859372	Y	72	0.717	0.95527
621	21932055	0	bim protein	bind	bcl-xl	12242151	Y	220	0.077	0.90569
621	22712274	0	bim	bind	bcl-xl	14499110	Y	29	0.732	0.95644
621	22712366	0	bim	bind	bcl-xl	14499110	Y	180	0.555	0.93964
621	22712369	0	bim	bind	bcl-xl	14499110	Y	181	0.606	0.94312
621	22712422	0	bim	bind	bcl-xl	14499110	Y	259	0.414	0.92864
621	22712429	0	bim	bind	bcl-xl	14499110	Y	263	0.705	0.95369
621	26055338	0	bim	bind	bcl-xl	14527951	Y	267	-0.393	0.86482
621	26563412	0	bim	bind	bcl-xl	15136728	Y	28	-0.455	0.85813
621	26563428	0	bim	bind	bcl-xl	15136728	Y	154	0.406	0.92842
621	26563438	0	bim	bind	bcl-xl	15136728	Y	165	0.756	0.9585
621	26563452	0	bim	bind	bcl-xl	15136728	Y	211	0.375	0.926
621	27107751	0	bim	bind	bcl-xl	16260615	Y	293	0.513	0.93537
621	27424677	0	bim	bind	bcl-xl	16270031	Y	217	-0.302	0.87506
621	27557295	0	bim	bind	bcl-xl	15032596	Y	235	0.337	0.92447
621	27608960	0	bim protein	bind	bcl-xl	14996506	Y	72	0.305	0.92127
622	22712310	0	bim	cause	bcl-xl	14499110	Y	87	-0.066	0.89502
623	15351694	0	bim	coimmunoprecipitate	bcl-x	11154272	Y	135	0.19	0.91378
624	26055336	0	bim	dissociate from	bcl-xl	14527951	Y	267	-0.809	0.79116
625	28276663	0	bim	down-regulate	bcl-xl	16273296	N	3	-0.379	0.86634
626	26270942	0	bim	inactivate	bcl-xl	16505490	Y	29	-0.165	0.88623
627	15351813	1	bim	inhibit	bcl-xl	11154272	Y	236	-0.055	0.8955
628	12579154	0	bims	interact	bcl-xl	11410528	Y	69	0.791	0.9627
628	18310398	0	bim	interact	bcl-xl	11859372	Y	16	0.846	0.96896
629	26273693	0	bim	precede	bcl-xl	16446371	Y	260	-0.245	0.88019
630	26273748	0	bim	reduce	bcl-xl	16446371	Y	341	0.689	0.95329
631	11985048	0	bim	bind	bcl-w	12660157	Y	141	-0.023	0.89763
631	26817173	0	biml protein	bind	bcl-w	12952938	Y	98	0.41	0.92839
631	26817180	0	bim	bind	bcl-w	12952938	Y	113	-0.179	0.8852
631	26874873	0	bim	bind	bcl-w	15057313	Y	164	0.473	0.93282
631	26874887	0	bim	bind	bcl-w	15057313	Y	259	0.79	0.96253
631	26874888	0	bim	bind	bcl-w	15057313	Y	262	0.815	0.9663
631	26874889	0	bim	bind	bcl-w	15057313	Y	265	0.641	0.94732
631	26874891	0	bim	bind	bcl-w	15057313	Y	268	0.911	0.97717
631	26874892	0	bim	bind	bcl-w	15057313	Y	275	0.585	0.9412
631	26874898	0	bim	bind	bcl-w	15057313	Y	312	0.722	0.95572
631	27424676	0	bim	bind	bcl-w	16270031	Y	217	-0.168	0.88616
632	26817169	0	bim	engage	bcl-w	12952938	Y	93	0.561	0.93952
633	26874865	0	bim	interact	bcl-w	15057313	Y	148	0.681	0.95149
633	26874897	0	bim	interact	bcl-w	15057313	Y	311	0.527	0.9366
634	26817179	0	bim	recruit	bcl-w	12952938	Y	110	0.429	0.93028
635	21917127	1	bim	affect	hts	12970074	Y	9	0.715	0.95531
636	21917175	1	bim	inhibit	hts	12970074	Y	132	0.75	0.95785
637	26584384	1	bim	cause	ros	14657380	Y	194	-0.944	0.72772
638	27030766	0	bim	rescue from	cml cells	15226421	Y	7	0.928	0.97987
639	27761023	0	bim	depend on	ubiquitin	16136224	Y	29	0.922	0.97889
640	26655780	1	bim	alter	bik	15689551	Y	6	-0.895	0.75482
641	27013495	0	bim	antagonize	bik	14749373	Y	305	-0.022	0.89787
642	11311550	0	bim	interact	bik	9430630	Y	172	0.42	0.92913
643	20689361	0	bim	induce	blk	10934149	Y	326	0.36	0.92521
644	26261669	1	bim	block	dat	16204245	Y	184	-0.815	0.78892
645	21653051	0	bim	stimulate	prot	10711344	Y	138	0.46	0.93152
646	26465908	0	bim	block	src	15618223	Y	9	-0.432	0.86142
647	29803188	0	bim	analog	somatostatin	1973071	N	2	-0.642	0.83306
647	29803405	0	bim	analog	somatostatin	1970275	N	3	-0.124	0.89028
648	28055729	0	bim	block	sstr2	14602782	N	8	-0.302	0.87506
649	26465860	0	bim	mediate	emmprin	16443928	Y	25	-0.015	0.89817
650	26532939	0	bim	up-regulate	tsa	16243973	Y	100	-0.96	0.71045
650	27599620	0	gene bim	up-regulate	tsa	15363630	Y	101	-0.867	0.76787
651	28877672	0	bim	block	tnf-alpha	10619187	N	9	0.197	0.9143
652	24796500	0	bim	enhance	tnf	9443937	Y	219	0.385	0.92712
653	28709313	1	bim	inhibit	tnf	11162606	N	7	-0.011	0.89851
654	26636926	0	bimel	independence	p53	15483136	Y	270	0.725	0.95614
654	26942409	0	bim	independence	p53	12958145	Y	205	0.292	0.92089
655	28313158	0	bim	link	p53	16478523	N	6	0.393	0.92784
656	9839768	0	bim	block	vinculin	12695503	Y	110	0.162	0.91183
657	26228467	0	bim	inhibit	caspase-3	15509554	Y	151	0.547	0.93815
658	24592537	0	bim	result in	caspase-3	11583631	Y	116	-0.277	0.87711
659	28077627	0	bim	up-regulate	caspase-3	14555232	N	9	-0.967	0.70163
660	28077626	0	bim	up-regulate	caspase-8	14555232	N	9	-0.949	0.72236
661	27052888	0	bim	depend on	runx3	16738314	Y	151	0.595	0.9423
662	27052881	0	bim	up-regulate	runx3	16738314	Y	97	-0.274	0.87736
662	27052897	0	bim	up-regulate	runx3	16738314	Y	215	-0.747	0.80716
663	24561289	0	biml	bind	lc8	10198631	Y	35	0.692	0.95365
663	24561331	0	biml	bind	lc8	10198631	Y	67	-0.116	0.89061
663	24561333	0	bimel	bind	lc8	10198631	Y	67	0.018	0.90066
663	24561393	0	biml	bind	lc8	10198631	Y	118	0.73	0.95651
663	24561396	0	biml	bind	lc8	10198631	Y	121	0.419	0.92916
663	24561398	0	bimel	bind	lc8	10198631	Y	121	0.675	0.95084
663	24561411	1	biml	bind	lc8	10198631	Y	128	-0.079	0.89354
663	24561428	0	biml	bind	lc8	10198631	Y	152	0.493	0.93461
663	24561430	0	bimel	bind	lc8	10198631	Y	152	0.727	0.95626
663	24561438	1	biml	bind	lc8	10198631	Y	156	0.476	0.93319
663	24561518	0	biml	bind	lc8	10198631	Y	260	0.657	0.94894
663	26269593	1	bims	bind	lc8	15661735	Y	29	0.694	0.95362
663	26393454	0	bim	bind	lc8	16282323	Y	15	-0.149	0.88794
663	26563430	0	bim	bind	lc8	15136728	Y	158	0.493	0.93461
663	26563432	0	bim	bind	lc8	15136728	Y	159	0.51	0.93511
664	24561486	0	biml	contain	lc8	10198631	Y	221	0.123	0.90841
665	15351843	0	bim protein	form a complex	lc8	11154272	Y	251	0.093	0.90638
666	24561328	0	biml	interact	lc8	10198631	Y	66	0.694	0.95362
666	24561336	0	biml	interact	lc8	10198631	Y	68	0.806	0.9653
666	24561338	0	bimel	interact	lc8	10198631	Y	68	0.573	0.9395
666	24561362	0	biml	interact	lc8	10198631	Y	79	0.58	0.94008
666	24561364	0	bimel	interact	lc8	10198631	Y	79	0.615	0.94404
666	24561375	1	biml	interact	lc8	10198631	Y	86	0.633	0.94692
666	24561378	1	biml	interact	lc8	10198631	Y	89	0.73	0.95651
666	24561503	0	bimel	interact	lc8	10198631	Y	250	0.661	0.94966
666	26553211	0	bimel	interact	lc8	14732682	Y	153	0.688	0.95332
666	26553213	0	biml	interact	lc8	14732682	Y	153	0.871	0.97284
667	24561515	1	bim	regulate	lc8	10198631	Y	252	-0.216	0.88231
668	29536784	0	bim	prevent	edl	8387188	N	7	0.776	0.96035
669	27003764	0	lnk	abolish	lnk	14612394	Y	7	-0.93	0.7363
670	1237132	0	lnk	immunoprecipitate	lnk	9169414	Y	200	-0.945	0.72697
671	27303789	0	lnk	induce	hsc	16882979	Y	67	0.225	0.9158
672	27303787	0	lnk	restrict	hsc	16882979	Y	23	0.886	0.97518
673	22621199	0	lnk	associate	grb2	11114373	Y	56	0.767	0.95923
674	26320051	0	lnk	induce	ho-1	16644735	Y	253	0.42	0.92913
674	26320053	0	lnk	induce	ho-1	16644735	Y	254	0.591	0.94204
675	26320048	0	lnk	mediate	ho-1	16644735	Y	250	0.718	0.95521
675	26320088	0	lnk	mediate	ho-1	16644735	Y	328	0.461	0.9315
676	28564950	0	lnk	cause	il-3	12070287	N	7	0.631	0.94667
677	28564951	0	lnk	cause	stem cell factor	12070287	N	7	0.081	0.90589
678	27003775	0	lnk	inhibit	scf	14612394	Y	170	0.816	0.96645
678	27003782	0	lnk	inhibit	scf	14612394	Y	249	0.491	0.93465
679	27003783	0	lnk	lead to	scf	14612394	Y	250	0.608	0.94308
680	27003766	0	lnk	mediate	scf	14612394	Y	7	0.447	0.9311
681	26319963	0	lnk	regulate	stem cell factor	16644735	Y	29	0.891	0.97623
682	27933283	0	lnk	modulate	mpl	15337790	N	12	0.663	0.94977
683	26320073	1	lnk	inhibit	ikappabalpha	16644735	Y	298	-0.361	0.86903
684	26320087	0	lnk	mediate	enos	16644735	Y	328	0.217	0.91523
685	27303798	0	lnk	inhibit	thpo	16882979	Y	103	0.829	0.96699
685	27303800	0	lnk	inhibit	thpo	16882979	Y	124	0.337	0.92447
686	27303799	0	lnk	mediate	thpo	16882979	Y	104	0.677	0.95095
687	15196170	0	lnk	regulate	tyrosine kinase	11940664	Y	343	0.491	0.93465
688	27003787	0	lnk	attenuate	gab2	14612394	Y	259	-0.131	0.88984
689	25725780	0	rcad	associate	ncad	11591453	Y	687	0.976	0.98783
690	26964209	0	r-cadherin	modulate	r-cadherin	15117735	Y	185	0.328	0.9234
691	26685143	0	r-cadherin	rescue from	r-cadherin	14586016	Y	292	0.865	0.97189
692	26685139	0	r-cadherin	independence	pax6	14586016	Y	196	0.868	0.97259
693	26772773	0	gne	catalyze	udp-glcnac	16332778	Y	94	0.351	0.92464
694	26366740	0	gne	mediate	st8sia1	16847058	Y	185	0.955	0.98336
695	26366739	0	gne	mediate	st3gal5	16847058	Y	185	0.939	0.98098
696	26244944	0	hcn4	channel	hcn4	15123648	Y	157	0.861	0.97127
697	26244945	0	hcn4	express	hcn4	15123648	Y	157	-0.586	0.84136
698	28534471	0	hcn4	activate	hcn2	12194012	N	7	0.763	0.95898
699	25997866	0	hcn4	part	hcn2	12813043	Y	123	0.924	0.97938
700	26478878	0	insl5	bind	insl5	15525639	Y	161	-0.265	0.87885
701	26478868	0	insl5	homolog	relaxin-3	15525639	Y	29	-0.705	0.81802
702	26478859	0	insl5	activate	gpcr142	15525639	Y	6	0.566	0.93942
702	26478883	0	insl5	activate	gpcr142	15525639	Y	188	0.526	0.93663
702	26478895	0	insl5	activate	gpcr142	15525639	Y	230	0.677	0.95095
702	26478902	0	insl5	activate	gpcr142	15525639	Y	264	0.873	0.97295
703	26478864	1	insl5	activate	gpcr135	15525639	Y	9	0.835	0.96771
703	26478879	0	insl5	activate	gpcr135	15525639	Y	185	0.611	0.94331
703	26478882	0	insl5	activate	gpcr135	15525639	Y	188	0.89	0.97606
704	26478896	0	insl5	antagonize	gpcr135	15525639	Y	231	0.948	0.98292
705	26478888	0	insl5	bind	gpcr135	15525639	Y	201	0.928	0.97987
706	26478865	1	insl5	activate	lgr7	15525639	Y	9	0.085	0.90596
707	11413067	0	frat1	cause	frat1	9034327	Y	91	-0.532	0.84937
708	11412998	0	frat1	homolog	frat1	9034327	Y	9	-0.897	0.75408
709	26313353	0	frat1	result in	frat1	15699046	Y	248	-0.163	0.88643
710	27637110	0	frat1	homolog	frat2	14572648	Y	17	-0.498	0.8547
711	26247447	0	frat1	signal	frat2	15073180	Y	187	-0.394	0.86471
712	19091540	0	frat1	activate	tcf reporter gene	10656974	Y	260	0.317	0.92228
713	15115658	0	frat1	block	ap1 gene	12917327	Y	273	0.414	0.92864
714	15115514	0	frat1	inhibit	ap1	12917327	Y	10	0.264	0.91908
715	26313268	0	frat1	interact	lrp6	15699046	Y	91	0.795	0.96278
716	26313262	0	frat1	depend on	lrp5	15699046	Y	29	0.893	0.97657
717	26313271	0	frat1	interact	lrp5	15699046	Y	102	0.891	0.97623
717	26313279	0	frat1	interact	lrp5	15699046	Y	181	0.965	0.98455
717	26313284	0	frat1	interact	lrp5	15699046	Y	197	0.798	0.9632
717	26313292	0	frat1	interact	lrp5	15699046	Y	222	0.875	0.9729
717	26313354	0	frat1	interact	lrp5	15699046	Y	252	0.475	0.93307
718	22333532	0	frat1	mediate	tau	11696357	Y	189	0.773	0.95994
719	22333474	0	frat1	result in	tau	11696357	Y	144	0.757	0.95847
720	4920535	1	frat1	affect	jnk	11884395	Y	84	0.486	0.93442
721	4920542	0	frat1	coexpress	axin	11884395	Y	85	0.411	0.92852
722	11919169	0	frat1	form a complex	axin	10428961	Y	167	0.379	0.92618
722	11919186	0	frat1	form a complex	axin	10428961	Y	171	0.356	0.925
723	11919112	0	frat1	interact	axin	10428961	Y	137	0.772	0.95996
724	8686899	0	tastin	associate	protein(s)	10026108	Y	197	0.851	0.96951
725	8686891	0	tastin	regulate	bystin	10026108	Y	193	0.064	0.90448
726	6934534	0	tastin	induce	trophinin	9560222	Y	26	0.205	0.91479
727	8570225	0	tastin	required for	trophinin	11804944	Y	19	0.868	0.97259
727	26627210	0	tastin	required for	trophinin	14633596	Y	24	0.873	0.97295
727	28324725	0	tastin	required for	trophinin	10797941	N	8	0.855	0.96955
728	26567453	0	med16	interact	hsf	15297616	Y	187	0.705	0.95369
729	26567437	0	med16	interact	dif activation domain	15297616	Y	151	0.42	0.92913
729	26567438	0	med16	interact	dif activation domain	15297616	Y	153	0.804	0.9648
729	26567451	0	med16	interact	dif	15297616	Y	187	0.879	0.9737
730	26567439	0	med16	required for	dif	15297616	Y	154	0.895	0.97644
731	26567454	0	med16	homolog	med23	15297616	Y	188	0.302	0.92131
732	26567452	0	med16	interact	med23	15297616	Y	187	0.859	0.97093
733	26124569	0	gpi8	bind	gpi8	14660601	Y	235	0.256	0.91819
734	26265682	1	gpi8	interact	tace	15713669	Y	232	0.895	0.97644
735	5134494	0	gpi8	immunoprecipitate	gaa1	12052837	Y	157	0.525	0.93665
736	28467685	0	ve-cadherin	associate	ve-cadherin	9739078	N	6	0.508	0.935
736	28681638	1	ve-cadherin	associate	ve-cadherin	11460494	N	11	0.568	0.93949
737	26847791	0	ve-cadherin	because of	ve-cadherin	15809310	Y	137	0.204	0.91466
738	5633995	0	ve-cadherin	cause	ve-cadherin	12626512	Y	219	-0.135	0.88963
739	5633877	0	ve-cadherin	degrade	ve-cadherin	12626512	Y	38	0.216	0.91511
740	26960657	1	ve-cadherin	dephosphorylate	ve-cadherin	15662029	Y	190	0.681	0.95149
741	26623139	0	ve-cadherin	due to	ve-cadherin	15855650	Y	166	0.148	0.9112
742	5633878	0	ve-cadherin	form	ve-cadherin	12626512	Y	38	-0.043	0.89621
743	10513596	0	ve-cadherin	increase	ve-cadherin	12065322	Y	115	-0.095	0.8926
744	26960660	0	ve-cadherin	independence	ve-cadherin	15662029	Y	214	0.22	0.91559
745	2112639	0	ve-cadherin	induce	ve-cadherin	9792693	Y	6	0.408	0.92841
745	26954249	0	ve-cadherin	induce	ve-cadherin	16322481	Y	206	0.355	0.92502
746	26820119	0	ve-cadherin	regulate	ve-cadherin	14610056	Y	4	0.289	0.92095
747	5634060	0	ve-cadherin	required for	ve-cadherin	12626512	Y	286	0.442	0.93059
748	4531211	0	ve-cadherin	signal	ve-cadherin	11069895	Y	143	-0.263	0.87905
749	26171989	1	ve-cadherin	suppress	fgf-2	14660586	Y	220	0.828	0.96683
750	27437155	0	ve-cadherin	associate	csk	15861137	Y	6	0.816	0.96645
750	27437171	0	ve-cadherin	associate	csk	15861137	Y	85	0.891	0.97623
751	27437222	0	ve-cadherin	bind	csk	15861137	Y	228	0.867	0.97262
752	27437187	0	ve-cadherin	due to	csk	15861137	Y	118	0.248	0.91749
753	27437154	0	ve-cadherin	recruit	csk	15861137	Y	5	0.181	0.91292
753	27437194	0	ve-cadherin	recruit	csk	15861137	Y	127	0.654	0.94898
754	27463231	0	ve-cadherin	link	alpha-catenin	16339077	Y	17	0.226	0.91576
755	26847784	1	ve-cadherin	affect	p120ctn	15809310	Y	103	0.604	0.943
756	26820123	0	ve-cadherin	bind	p120ctn	14610056	Y	26	0.003	0.90012
756	26820181	0	ve-cadherin	bind	p120ctn	14610056	Y	248	0.662	0.9498
757	26820148	0	ve-cadherin	couple	p120ctn	14610056	Y	121	0.383	0.92671
758	26688710	0	ve-cadherin	bind	afm	14657157	Y	97	0.714	0.95533
759	28467684	0	ve-cadherin	associate	desmoplakin	9739078	N	6	0.877	0.97337
760	5369708	0	ve-cadherin	colocalize	desmoplakin	12426320	Y	9	0.857	0.97024
760	5369889	1	ve-cadherin	colocalize	desmoplakin	12426320	Y	214	0.672	0.95092
760	5369893	0	ve-cadherin	colocalize	desmoplakin	12426320	Y	215	0.219	0.91562
760	5369896	0	ve-cadherin	colocalize	desmoplakin	12426320	Y	218	0.829	0.96699
760	5369938	1	ve-cadherin	colocalize	desmoplakin	12426320	Y	246	0.542	0.93764
761	26967927	0	ve-cadherin	activate	akt	16556854	Y	42	0.961	0.98376
762	26123906	0	ve-cadherin	depend on	rac	14660654	Y	193	0.467	0.93228
762	27663692	0	ve-cadherin	depend on	rac	15371328	Y	25	0.943	0.98187
763	27122307	0	ve-cadherin	inactivate	akt	16177780	Y	468	0.393	0.92784
763	28088272	0	ve-cadherin	inactivate	akt	12918064	N	1	0.436	0.93042
764	27122306	0	ve-cadherin	phosphorylate	akt	16177780	Y	468	0.363	0.92544
764	28088271	0	ve-cadherin	phosphorylate	akt	12918064	N	1	0.329	0.92339
765	9328098	1	ve-cadherin	colocalize	erm proteins	12082081	Y	34	0.042	0.90229
766	28019831	0	ve-cadherin	induce	gas1	15070677	N	1	0.864	0.97117
766	28019835	0	ve-cadherin	induce	gas1	15070677	N	10	0.957	0.98342
767	26960634	0	ve-cadherin	associate	flk1	15662029	Y	128	0.681	0.95149
767	26960659	0	ve-cadherin	associate	flk1	15662029	Y	206	0.812	0.96582
768	6035065	0	ve-cadherin	attach	vegfr2	12080144	Y	100	0.605	0.94299
769	19691321	0	ve-cadherin	express	flk1	12403720	Y	183	-0.197	0.88385
770	27497629	0	ve-cadherin	activate	rhoa	15075376	Y	210	0.882	0.97436
770	27497630	0	ve-cadherin	activate	rhoa	15075376	Y	228	0.963	0.98453
770	27497631	0	ve-cadherin	activate	rhoa	15075376	Y	244	0.956	0.98324
770	27497632	0	ve-cadherin	activate	rhoa	15075376	Y	245	0.856	0.97007
771	26835179	0	ve-cadherin	induce	rhoa	16682529	Y	244	0.966	0.98497
772	26714116	0	ve-cadherin	depend on	mmp-9	16847153	Y	197	0.939	0.98098
773	28575390	0	ve-cadherin	associate	p2x4	12088286	N	8	0.867	0.97262
774	27352988	0	ve-cadherin	up-regulate	ngx6	15498789	Y	303	-0.807	0.7918
775	16905950	0	ve-cadherin	express	cd45	10841511	Y	172	-0.666	0.82737
776	26594451	0	ve-cadherin	alter	shc	16446427	Y	157	0.268	0.91957
777	28585698	0	ve-cadherin	bind	shc	11950700	N	10	0.457	0.93141
778	26594450	0	ve-cadherin	alter	src	16446427	Y	157	0.266	0.91931
779	26960622	0	ve-cadherin	associate	src	15662029	Y	9	0.943	0.98187
779	26960637	0	ve-cadherin	associate	src	15662029	Y	142	0.823	0.96695
779	26960639	0	ve-cadherin	associate	src	15662029	Y	146	0.964	0.98469
779	26960661	0	ve-cadherin	associate	src	15662029	Y	216	0.945	0.98267
779	26960666	0	ve-cadherin	associate	src	15662029	Y	231	0.943	0.98187
780	26960623	0	ve-cadherin	depend on	src	15662029	Y	11	0.879	0.9737
780	26960662	0	ve-cadherin	depend on	src	15662029	Y	217	0.874	0.97292
781	27437198	0	ve-cadherin	recruit	src	15861137	Y	143	0.267	0.91944
781	27437212	0	ve-cadherin	recruit	src	15861137	Y	200	0.278	0.92
782	26699204	1	ve-cadherin gene	affect	vegf-a	12963640	Y	135	0.86	0.97112
782	26699215	1	ve-cadherin	affect	vegf-a	12963640	Y	178	0.888	0.97514
783	10443158	0	ve-cadherin gene	block	vegf-a	10988233	Y	28	-0.035	0.89684
784	26960651	0	ve-cadherin	immunoprecipitate	vegf	15662029	Y	173	-0.076	0.89389
785	8906933	0	ve-cadherin	promote	vegf-a	10428027	Y	115	0.927	0.9797
786	5369932	0	ve-cadherin	associate	vimentin	12426320	Y	243	0.916	0.97842
786	5633870	0	ve-cadherin	associate	vimentin	12626512	Y	18	0.828	0.96683
787	27472292	0	ve-cadherin	couple	vimentin	16120645	Y	21	0.826	0.96686
788	8892568	0	ve-cadherin	required for	spp	10555146	Y	172	0.787	0.96157
789	26820124	0	ve-cadherin	bind	p0071	14610056	Y	26	0.266	0.91931
790	5369837	1	ve-cadherin	interact	p0071	12426320	Y	150	0.683	0.95225
791	5369949	0	ve-cadherin	link	p0071	12426320	Y	252	-0.193	0.88417
792	5369904	0	ve-cadherin	recruit	p0071	12426320	Y	224	0.565	0.93944
793	19691323	0	ve-cadherin	express	cd4	12403720	Y	183	-0.065	0.895
794	26024292	0	ve-cadherin	activate	cdc42	12595527	Y	252	0.774	0.96022
794	26099856	0	ve-cadherin	activate	cdc42	15133033	Y	38	0.613	0.94329
795	26024282	0	ve-cadherin	induce	cdc42	12595527	Y	1	0.804	0.9648
795	26081646	0	ve-cadherin	induce	cdc42	15143071	Y	38	0.627	0.94607
796	26024287	0	ve-cadherin	require	cdc42	12595527	Y	168	-0.621	0.83605
797	9280248	0	parp-2	bind	ap lyase	12526788	Y	26	0.038	0.90222
798	27013378	0	parp-2	interact	myb domain	14749375	Y	170	0.385	0.92712
799	26464368	0	parp-2	mediate	sftpb gene	16461352	Y	28	-0.51	0.85268
800	26464474	1	parp-2	influence	sftpc	16461352	Y	216	0.796	0.96274
801	26464376	0	parp-2	bind	ttf-1	16461352	Y	104	0.789	0.96219
801	26464395	0	parp-2	bind	ttf-1	16461352	Y	125	0.945	0.98267
801	26464476	0	parp-2	bind	ttf-1	16461352	Y	235	0.787	0.96157
802	26464388	0	parp-2	influence	ttf-1	16461352	Y	120	0.923	0.97924
803	26464358	0	parp-2	interact	ttf-1	16461352	Y	1	0.838	0.96836
803	26464396	0	parp-2	interact	ttf-1	16461352	Y	126	0.782	0.96089
804	27163142	0	parp-2	bind	wrn	15292449	Y	123	0.835	0.96771
805	27163140	0	parp-2	interact	wrn	15292449	Y	114	0.711	0.95503
806	5021341	0	parp-2	associate	xrcc1	11948190	Y	181	0.91	0.97723
807	5021344	0	parp-2	interact	xrcc1	11948190	Y	183	0.775	0.96038
808	27172189	0	parp-2	mediate	xrcc1	16397295	Y	210	0.54	0.93766
809	4658667	0	srcasm	encode	srcasm	11711534	Y	352	-0.363	0.86859
810	26240026	0	tom1l1	interact	tom1l1	15047686	Y	6	0.497	0.93473
811	26240025	0	tom1l1	interact	tom1	15047686	Y	6	0.729	0.95654
812	26240040	1	tom1l1	bind	arf	15047686	Y	24	0.816	0.96645
813	26284412	0	srcasm	modulate	egf	15579470	Y	1	0.897	0.97674
814	26284429	0	srcasm	depend on	egfr	15579470	Y	23	0.769	0.95917
814	26284547	0	srcasm	depend on	egfr	15579470	Y	325	0.852	0.96951
815	26284444	0	srcasm	inhibit	egfr	15579470	Y	166	0.69	0.95357
816	26284501	0	srcasm	require	egfr	15579470	Y	166	0.412	0.92851
817	4658635	0	srcasm	activate	fyn	11711534	Y	325	0.851	0.96951
817	26284510	0	srcasm	activate	fyn	15579470	Y	206	0.486	0.93442
817	26284550	0	srcasm	activate	fyn	15579470	Y	327	0.221	0.91558
818	4658538	0	srcasm	associate	fyn	11711534	Y	218	0.896	0.97681
819	4658586	0	srcasm	bind	fyn	11711534	Y	262	-0.333	0.87169
820	4658629	0	srcasm	mediate	fyn	11711534	Y	320	0.633	0.94692
820	4658631	0	srcasm	mediate	fyn	11711534	Y	320	0.633	0.94692
821	4658565	0	srcasm	associate	grb2	11711534	Y	246	0.887	0.97517
821	4658577	0	srcasm	associate	grb2	11711534	Y	258	0.65	0.94845
821	26284417	0	srcasm	associate	grb2	15579470	Y	3	0.739	0.95677
822	4658559	0	srcasm	bind	grb2	11711534	Y	244	0.639	0.94733
822	4658568	0	srcasm	bind	grb2	11711534	Y	247	0.829	0.96699
822	4658574	0	srcasm	bind	grb2	11711534	Y	255	0.492	0.93462
822	4658582	0	srcasm	bind	grb2	11711534	Y	262	0.356	0.925
823	4658607	0	srcasm	influence	grb2	11711534	Y	305	0.855	0.96955
824	4658552	0	srcasm	interact	grb2	11711534	Y	240	0.847	0.9691
825	4658546	0	srcasm	interact	hck	11711534	Y	229	0.755	0.95836
826	26240044	0	tom1l1	interact	tollip ( toll-interacting protein)	15047686	Y	25	0.916	0.97842
826	28301837	0	tom1l1	interact	tollip	16412388	N	5	0.768	0.9592
827	26308660	0	tom1l1	bind	ubiquitin	15611048	Y	3	0.92	0.97905
828	26240020	0	tom1l1	interact	ubiquitin	15047686	Y	5	0.953	0.98327
828	26240043	0	tom1l1	interact	ubiquitin	15047686	Y	25	0.991	0.99369
828	26308749	0	tom1l1	interact	ubiquitin	15611048	Y	151	0.932	0.98031
829	26284512	0	srcasm	activate	src	15579470	Y	206	0.14	0.91068
829	26284551	0	srcasm	activate	src	15579470	Y	327	-0.267	0.87852
830	26308674	0	tom1l1	interact	tsg101	15611048	Y	59	0.805	0.96514
830	26308751	0	tom1l1	interact	tsg101	15611048	Y	152	0.496	0.93474
830	26308752	0	tom1l1	interact	tsg101	15611048	Y	153	0.794	0.96266
831	26240024	0	tom1	interact	tom1l1	15047686	Y	6	0.527	0.9366
832	26240023	0	tom1	interact	tom1	15047686	Y	6	0.509	0.93513
833	13004778	0	tom1	result from	tom1 protein	11238398	Y	166	-0.127	0.89032
834	6566621	0	tom1 protein	suppress	tom1	10944200	Y	154	-0.483	0.85592
835	26240039	1	tom1	bind	arf	15047686	Y	24	-0.149	0.88794
835	26240076	1	tom1	bind	arf	15047686	Y	214	0.351	0.92464
836	25960374	0	tom1	associate	tollip	14563850	Y	30	0.402	0.92788
836	25960422	0	tom1	associate	tollip	14563850	Y	218	0.581	0.94007
837	25960368	0	tom1	bind	tollip	14563850	Y	5	-0.291	0.87617
837	25960381	0	tom1	bind	tollip	14563850	Y	92	0.555	0.93964
837	25960388	0	tom1	bind	tollip	14563850	Y	105	0.814	0.96612
837	25960389	0	tom1	bind	tollip	14563850	Y	107	0.827	0.96685
838	25960412	0	tom1	form	tollip	14563850	Y	185	-0.262	0.87913
839	25960385	0	tom1	form a complex	tollip	14563850	Y	102	0.661	0.94966
839	28019435	0	tom1	form a complex	tollip	15056867	N	4	0.676	0.95097
840	25960382	0	tom1	interact	tollip	14563850	Y	94	0.8	0.96389
840	25960383	0	tom1	interact	tollip	14563850	Y	95	0.692	0.95365
840	25960386	0	tom1	interact	tollip	14563850	Y	102	0.481	0.93358
840	25960387	0	tom1	interact	tollip	14563850	Y	104	0.385	0.92712
840	25960400	0	tom1	interact	tollip	14563850	Y	167	0.823	0.96695
840	25960423	0	tom1	interact	tollip	14563850	Y	225	0.727	0.95626
840	26240042	0	tom1	interact	tollip ( toll-interacting protein)	15047686	Y	25	0.833	0.96742
840	26240056	0	tom1-gat domain	interact	tollip	15047686	Y	134	0.841	0.96862
840	26240069	0	tom1-gat domain	interact	tollip	15047686	Y	196	0.59	0.94175
840	26240070	0	tom1	interact	tollip	15047686	Y	201	0.804	0.9648
840	26240072	0	tom1	interact	tollip	15047686	Y	202	0.762	0.95883
840	27764553	0	tom1	interact	tollip	16507160	Y	114	0.873	0.97295
840	28301836	0	tom1	interact	tollip (toll-interacting protein)	16412388	N	4	0.822	0.96699
841	25960395	0	tom1	required for	tollip	14563850	Y	156	0.876	0.97324
842	25960367	0	tom1	bind	ubiquitin	14563850	Y	5	0.623	0.94537
842	26308659	0	tom1	bind	ubiquitin	15611048	Y	3	0.796	0.96274
842	26508315	0	tom1	bind	ubiquitin	15701688	Y	177	0.947	0.98252
843	27487921	1	tom1	exhibit	ubiquitin	12972556	Y	281	0.95	0.98273
844	26240011	0	tom1	form a complex	ubiquitin-conjugated proteins	15047686	Y	1	0.499	0.9347
845	26081830	0	tom1	interact	ubiquitin	15143060	Y	223	0.965	0.98455
845	26240018	0	tom1	interact	ubiquitin	15047686	Y	5	0.93	0.98022
845	26240041	0	tom1	interact	ubiquitin	15047686	Y	25	0.984	0.99082
845	26240049	0	tom1	interact	ubiquitin	15047686	Y	60	0.905	0.97732
845	26240057	0	tom1-gat domain	interact	ubiquitin	15047686	Y	134	0.854	0.9696
845	26240068	0	tom1-gat domain	interact	ubiquitin	15047686	Y	196	0.926	0.97953
845	26240071	0	tom1	interact	ubiquitin	15047686	Y	201	0.805	0.96514
845	26240073	0	tom1	interact	ubiquitin	15047686	Y	202	0.797	0.96288
846	26240013	0	tom1	recruit	ubiquitin-conjugated proteins	15047686	Y	1	-0.728	0.81225
846	26240064	0	tom1	recruit	ubiquitin-conjugated proteins	15047686	Y	187	-0.165	0.88623
847	26240045	0	tom1-gat domain	result in	ubiquitin	15047686	Y	32	0.518	0.93574
848	3728761	0	tom1	encode	ubiquitin ligase	10681538	Y	237	0.805	0.96514
848	15561846	0	tom1	encode	ubiquitin ligase	11027267	Y	100	0.668	0.95034
848	19918340	0	tom1	encode	ubiquitin ligase	11054575	Y	12	0.668	0.95034
849	28311988	0	tom1	associate	src	16479011	N	8	0.531	0.93699
850	26081831	1	tom1	bind	rabaptin-5	15143060	Y	224	0.832	0.96745
851	26095120	0	tom1	associate	endofin	14613930	Y	198	0.914	0.97808
852	26095126	0	tom1	bind	endofin	14613930	Y	241	0.842	0.96858
853	26095111	0	tom1	co-express	endofin	14613930	Y	143	0.929	0.98028
854	26081829	0	tom1	depend on	endofin	15143060	Y	223	0.898	0.97668
855	26095101	0	tom1	interact	endofin	14613930	Y	51	0.976	0.98783
855	26095103	0	tom1	interact	endofin	14613930	Y	103	0.943	0.98187
855	26095104	0	tom1	interact	endofin	14613930	Y	110	0.974	0.98627
855	26095113	0	tom1	interact	endofin	14613930	Y	153	0.965	0.98455
856	28010477	0	nsp3	make	nsp3	15047801	N	12	0.924	0.97938
857	28178547	0	nsp3 domain	associate	nsp1 domain	12525603	N	12	0.661	0.94966
858	26375419	0	nsp3	associate	g3bp	16895903	Y	247	0.329	0.92339
858	26375420	0	nsp3	associate	g3bp	16895903	Y	247	0.329	0.92339
859	26375412	0	nsp3	interact	g3bp	16895903	Y	128	0.956	0.98324
860	26375417	0	nsp3	recruit	g3bp	16895903	Y	243	0.391	0.92786
861	26375416	0	nsp3	associate	ntf2-like domain	16895903	Y	230	0.827	0.96685
862	26375415	0	nsp3	interact	ntf2	16895903	Y	198	0.891	0.97623
863	28587890	0	nsp3	bind	eif4g	12093167	N	5	0.799	0.96337
864	28010479	0	nsp3	make	eif4g	15047801	N	12	0.94	0.98088
865	28010478	0	nsp3	make	roxan	15047801	N	12	0.799	0.96337
866	15447431	0	nsp3	induce	pabp	11390639	Y	246	0.582	0.94035
867	27667467	0	sh2d3c	activate	il-2	16825666	Y	277	0.713	0.95501
868	27667463	0	sh2d3c	associate	card11	16825666	Y	268	0.927	0.9797
869	940800	0	nsp1- transfected cells	colocalize	nsp1	8910486	Y	127	0.19	0.91378
870	4212903	0	nsp1	contain	nsp1	11410598	Y	117	-0.399	0.86438
871	3442889	0	nsp1	promote	nsp1	10896938	Y	183	-0.692	0.82096
872	9497691	0	nsp1	interact	mex67	10952996	Y	264	0.517	0.9356
873	26570565	1	nsp1	exhibit	lcb	15220482	Y	176	0.456	0.93142
874	9497692	0	nsp1	interact	mtr2	10952996	Y	264	0.563	0.9395
875	26511474	0	nsp1	bind	irf3	15741273	Y	226	0.84	0.96847
876	26511473	0	nsp1	cause	irf3-containing reporter protein	15741273	Y	220	0.168	0.91212
876	26511476	0	nsp1	cause	irf3	15741273	Y	228	0.493	0.93461
876	26511477	0	nsp1	cause	irf3	15741273	Y	229	0.261	0.91869
877	26511466	0	nsp1	induce	irf3	15741273	Y	176	0.891	0.97623
878	26511453	0	nsp1	interact	irf3	15741273	Y	89	0.933	0.98051
878	26511454	0	nsp1	interact	irf3	15741273	Y	92	0.89	0.97606
879	26511446	0	nsp1	mediate	irf3	15741273	Y	9	0.858	0.97097
880	26511465	0	nsp1	promote	irf3	15741273	Y	175	0.519	0.93589
880	26511472	0	nsp1	promote	irf3	15741273	Y	218	0.438	0.93036
881	26511462	0	nsp1	reduce	irf3	15741273	Y	161	0.931	0.98014
882	26511460	0	nsp1	suppress	irf3	15741273	Y	149	0.731	0.95646
882	26511464	0	nsp1	suppress	irf3	15741273	Y	167	-0.094	0.89282
883	26511456	0	nsp1	trigger	irf3	15741273	Y	132	0.831	0.96748
884	15564011	0	nsp1	contain	rpb7	11027282	Y	46	-0.27	0.87829
885	2355988	0	nsp1	result in	jnk	10187783	Y	195	0.768	0.9592
886	2355926	0	nsp1	interact	p130cas	10187783	Y	108	0.828	0.96683
886	2355968	0	nsp1	interact	p130cas	10187783	Y	178	0.798	0.9632
887	4162147	0	f18	stimulate	f18	11358957	Y	193	-0.402	0.86367
888	4162212	0	f18	stimulate	igf1	11358957	Y	238	0.183	0.91291
889	18544409	0	f18	cause	pwd	11844623	Y	184	0.385	0.92712
890	26676480	0	cres	drive	cres	16436592	Y	168	0.879	0.9737
891	22895127	0	cres	activate	adenylyl cyclase	8994065	Y	177	0.119	0.90795
892	3120669	0	cres	activate	creb	10799536	Y	17	0.09	0.90632
893	376942	0	cres	bind	protein creb	7592867	Y	229	0.372	0.92591
893	29188914	0	cres	bind	creb1	8803927	N	11	0.559	0.93959
894	22171718	0	cres	depend on	creb	10570944	Y	89	0.802	0.96413
895	22838010	0	cres	interact	creb	8753884	Y	192	0.768	0.9592
896	1011651	0	cres	regulate	creb gene	8943298	Y	222	0.519	0.93589
897	27092112	1	cres	inhibit	cathepsin b	15923608	Y	211	0.534	0.9372
897	27203246	1	cst8	inhibit	cathepsin b	15972886	Y	27	0.154	0.91115
897	28170863	1	cres	inhibit	cathepsin b	12586766	N	6	0.417	0.9289
898	12764909	0	cres	produce	dpp	9649506	Y	201	0.398	0.92792
899	22233836	0	cres	promote	mkp-1	10838075	Y	106	-0.339	0.8709
900	2568788	0	cres	regulate	insulin gene	10409662	Y	13	0.183	0.91291
901	28170869	1	cres	inhibit	furin	12586766	N	8	0.325	0.92302
902	28170868	1	cres	inhibit	pc1	12586766	N	8	0.726	0.9563
903	27020559	0	cres	induce	pgc-1alpha genes	15024092	Y	30	0.349	0.92456
904	1400633	0	cres	bind	atf	9295300	Y	207	0.111	0.9071
905	27076701	0	cres	depend on	pth	15601867	Y	341	0.851	0.96951
906	3516005	0	cres	mediate	trh	10931853	Y	138	0.645	0.94802
907	27020558	0	cres	induce	ucp1	15024092	Y	30	-0.088	0.89333
908	10987855	0	cres	regulate	cyclin d2	12437973	Y	144	-0.049	0.89592
909	10987857	0	cres	regulate	cyclin d3 genes	12437973	Y	144	-0.003	0.89945
910	20002825	0	ranbpm	interact	ranbpm	12559565	Y	202	0.647	0.948
911	27886831	0	ranbpm	result in	ranbpm	15558019	N	6	0.261	0.91869
912	26672562	0	ranbpm protein	attenuate	sema3a	16672672	Y	251	0.26	0.91856
913	26672561	0	ranbpm protein	promote	sema3a	16672672	Y	251	0.739	0.95677
914	10967490	0	ranbpm	associate	hipk2	12220523	Y	71	0.798	0.9632
914	10967497	0	ranbpm	associate	hipk2	12220523	Y	81	0.83	0.96714
915	10967494	0	ranbpm	bind	hipk2	12220523	Y	78	0.305	0.92127
916	26809512	0	ranbpm	regulate	glucocorticoid receptor	14511641	Y	124	0.744	0.95733
917	27096810	0	ranbpm	bind	androgen receptor	15964819	Y	23	0.476	0.93319
918	26158571	0	ranbpm	interact	beta2	14722085	Y	237	0.715	0.95531
919	20002838	0	ranbpm	form a complex	twa1	12559565	Y	206	0.75	0.95785
920	20002819	0	ranbpm	homolog	twa1	12559565	Y	190	0.235	0.91696
921	20002827	0	ranbpm	interact	twa1	12559565	Y	202	0.924	0.97938
922	26158573	0	ranbpm	interact	membrane proteins	14722085	Y	251	0.336	0.92439
923	28264301	0	ranbpm	interact	axl	15964779	N	5	0.779	0.96078
924	26672556	1	ranbpm	alter	cells (area 1600 mum2)	16672672	Y	169	-0.277	0.87711
925	5180113	0	ranbpm	interact	tyrosine kinase domain	12147692	Y	8	0.818	0.96656
926	28034922	0	ranbpm	inhibit	mirk	14500717	N	10	0.691	0.95371
926	28034923	0	ranbpm	inhibit	mirk	14500717	N	11	0.735	0.9567
927	28391138	0	ranbpm	associate	cd39	16478441	N	1	0.59	0.94175
928	4914220	0	mrj	inhibit	huntingtin	11896048	Y	1	0.777	0.96065
928	4914342	0	mrj	inhibit	huntingtin	11896048	Y	244	0.915	0.97848
928	4914354	1	mrj	inhibit	huntingtin protein	11896048	Y	272	0.522	0.93615
928	23795316	0	mrj	inhibit	huntingtin	12657679	Y	291	0.73	0.95651
928	27712992	0	mrj	inhibit	huntingtin	12704223	Y	480	0.777	0.96065
929	3536561	0	mrj	interact	hsc70	10954706	Y	234	0.934	0.98089
930	3536371	0	mrj	bind	k14	10954706	Y	97	0.309	0.92148
931	3536320	0	mrj	associate	k18	10954706	Y	31	0.905	0.97732
931	3536444	0	mrj	associate	k18	10954706	Y	148	0.778	0.96081
931	3536449	0	mrj	associate	k18	10954706	Y	150	0.913	0.97768
931	3536556	0	mrj	associate	k18	10954706	Y	233	0.797	0.96288
932	3536291	0	mrj	bind	k18	10954706	Y	7	0.807	0.96527
933	3536288	0	mrj	immunoprecipitate	k18	10954706	Y	6	0.022	0.90076
934	3536282	0	mrj	interact	k18	10954706	Y	4	0.537	0.93716
934	3536364	0	mrj	interact	k18	10954706	Y	97	0.946	0.98261
934	3536393	0	mrj	interact	k18	10954706	Y	104	0.926	0.97953
934	3536427	0	mrj	interact	k18	10954706	Y	128	0.851	0.96951
934	3536430	0	mrj	interact	k18	10954706	Y	141	0.95	0.98273
934	3536454	0	mrj	interact	k18	10954706	Y	155	0.922	0.97889
934	3536508	0	mrj	interact	k18	10954706	Y	182	0.951	0.98291
934	3536553	0	mrj	interact	k18	10954706	Y	231	0.43	0.93027
935	27108051	1	mrj	alter	nfatc3	16260608	Y	237	0.35	0.92469
936	27108070	0	mrj	colocalize	nfatc3	16260608	Y	299	0.752	0.95777
937	27108096	0	mrj	influence	nfatc3	16260608	Y	378	0.973	0.98551
938	27108033	0	mrj	inhibit	nfatc3	16260608	Y	175	0.575	0.94006
939	27108067	0	mrj	mediate	nfatc3	16260608	Y	274	0.36	0.92521
940	27108097	0	mrj	promote	nfatc3	16260608	Y	379	0.72	0.95544
941	27108058	0	mrj	block	tnf-alpha	16260608	Y	257	-0.09	0.89323
942	27108055	0	mrj	repress	tnf-alpha	16260608	Y	253	0.697	0.95357
943	3536441	0	mrj	associate	hsp	10954706	Y	146	0.888	0.97514
943	3536446	0	mrj	associate	hsp	10954706	Y	148	0.875	0.9729
943	3536451	0	mrj	associate	hsp	10954706	Y	150	0.774	0.96022
943	3536502	0	mrj	associate	hsp	10954706	Y	180	0.951	0.98291
943	3536558	0	mrj	associate	hsp	10954706	Y	233	0.851	0.96951
944	3536432	0	mrj	interact	hsp	10954706	Y	141	0.726	0.9563
944	3536456	0	mrj	interact	hsp	10954706	Y	155	0.823	0.96695
944	3536481	0	mrj	interact	hsp	10954706	Y	175	0.914	0.97808
945	3536477	1	mrj	colocalize	vimentin	10954706	Y	166	0.728	0.95657
946	4914323	0	mrj	inhibit	caspase-3	11896048	Y	225	0.859	0.97093
946	4914333	0	mrj	inhibit	caspase-3	11896048	Y	239	0.393	0.92784
946	4914359	0	mrj	inhibit	caspase-3	11896048	Y	282	0.504	0.93478
947	27108049	0	mrj	mediate	hdac	16260608	Y	235	0.627	0.94607
948	27108036	0	mrj	recruit	hdac	16260608	Y	184	-0.013	0.89827
949	27108072	1	mrj	alter	hdac4	16260608	Y	307	-0.665	0.82776
950	27108042	0	mrj	associate	hdac4	16260608	Y	203	0.499	0.9347
951	27108046	0	mrj	interact	hdac4	16260608	Y	220	0.75	0.95785
952	27108056	0	mrj	regulate	hdac4	16260608	Y	253	-0.127	0.89032
953	20222665	0	cadherin-7	down-regulate	cell adhesion molecules ncam	11429280	Y	18	0.611	0.94331
954	11561989	0	hcap-c	encode	hcap-c	12411491	Y	288	0.243	0.91716
955	19537198	0	smc4	ortholog	hcap-c	12689587	Y	337	0.005	0.90022
956	7063370	0	hcap-c	copurify	hcap-e	9789013	Y	139	0.526	0.93663
957	11561991	0	hcap-c	encode	hcap-e	12411491	Y	288	0.502	0.93482
958	18226878	0	hcap-c	homolog	cnap1	11694586	Y	51	-0.628	0.83515
959	8596027	0	gene ( gja7)	encode	cx45	11967204	Y	231	0.732	0.95644
960	10326261	0	cx45	express	cx45	9130448	Y	45	-0.455	0.85813
961	10505936	0	cx45	associate	cx43	12039800	Y	100	0.711	0.95503
961	10505945	0	cx45	associate	cx43	12039800	Y	111	0.714	0.95533
961	10505960	0	cx45	associate	cx43	12039800	Y	197	0.861	0.97127
962	27476616	0	cx45	attenuate	cx43	15525679	Y	266	-0.373	0.86743
963	6446337	0	cx45	block	cx43	10706639	Y	436	-0.438	0.86051
963	10505983	0	cx45	block	cx43	12039800	Y	250	-0.253	0.8798
964	8677680	0	cx45	coexpress	cx43	10208994	Y	28	-0.072	0.89404
964	10128561	0	cx45	coexpress	cx43	11257090	Y	209	0.162	0.91183
965	4058410	0	cx45	colocalize	cx43	11313345	Y	28	0.312	0.92173
965	4058476	0	cx45	colocalize	cx43	11313345	Y	119	0.608	0.94308
966	10505913	0	cx45	contain	cx43	12039800	Y	78	-0.147	0.88803
966	10505916	0	cx45	contain	cx43	12039800	Y	78	-0.147	0.88803
967	10505957	0	cx45	copurify	cx43	12039800	Y	197	0.185	0.91317
968	10326260	0	cx45	express	cx43	9130448	Y	45	0.531	0.93699
969	23461074	0	cx45	form	cx43	11245683	Y	398	-0.253	0.8798
970	29248210	0	cx45	interact	cx43	8661773	N	3	0.368	0.92583
971	29248211	0	cx45	pair	cx43	8661773	N	5	-0.854	0.77342
972	28019280	0	cx45	replace	cx43	14980497	N	9	-0.415	0.86311
973	10128558	0	cx45	coexpress	cx40	11257090	Y	208	0.527	0.9366
974	10350268	0	cx45	express	cx40	9529165	Y	208	0.717	0.95527
975	10350276	0	cx45	form	cx40	9529165	Y	210	-0.541	0.84763
976	26943070	0	cx45	replace	cx40	14630724	Y	5	0.766	0.95924
976	26943075	0	cx45	replace	cx40	14630724	Y	87	0.683	0.95225
976	26943076	0	cx45	replace	cx40	14630724	Y	178	0.772	0.95996
976	26943077	1	cx45	replace	cx40	14630724	Y	183	-0.44	0.86012
976	26943078	0	cx45	replace	cx40	14630724	Y	186	0.72	0.95544
976	26943079	0	cx45	replace	cx40	14630724	Y	190	0.878	0.97352
976	26943082	0	cx45	replace	cx40	14630724	Y	205	0.766	0.95924
977	18074872	0	cx45	down-regulate	bsp gene	9693379	Y	9	0.737	0.95666
978	25963888	1	cx45	affect	ap1	12700237	Y	166	0.621	0.94544
979	26528670	1	cx45	colocalize	cx36	16150718	Y	206	0.4	0.9279
980	26653557	0	cells cx45	constitute	cx36	15659592	Y	26	0.853	0.96946
981	22327921	0	cx45	associate	zo-1	11557048	Y	88	-0.311	0.87406
981	22327924	0	cx45	associate	zo-1	11557048	Y	94	0.531	0.93699
982	22327930	0	cx45	bind	zo-1	11557048	Y	99	-0.12	0.89052
983	4058408	0	cx45	colocalize	zo-1	11313345	Y	28	0.19	0.91378
983	4058474	0	cx45	colocalize	zo-1	11313345	Y	119	-0.489	0.85532
984	22327927	0	cx45	interact	zo-1	11557048	Y	97	0.391	0.92786
985	28090549	0	cx45	channel	co2	14502426	N	3	0.9	0.97677
986	18150841	0	mu1b	coprecipitate	gamma-adaptin	12134076	Y	102	0.883	0.97471
987	26818217	1	mu1b	recruit	exo70	14581457	Y	115	-0.709	0.81735
988	18150946	1	mu1b	affect	ldlr	12134076	Y	222	0.84	0.96847
989	9457071	0	mu1b	required for	membrane proteins	11157985	Y	28	0.373	0.92588
989	18150858	0	mu1b	required for	membrane proteins	12134076	Y	125	0.701	0.95364
990	26818216	1	mu1b	recruit	sec8	14581457	Y	115	-0.314	0.87386
991	9457186	0	mu1b	generate	tgn	11157985	Y	281	0.561	0.93952
992	27024112	0	sae2	recognize	sae2	15121837	Y	259	0.044	0.90228
993	24581667	0	sae2	interact	rad50	11430828	Y	225	0.917	0.97835
994	26491258	0	sae2	suppress	rad50s	16162495	Y	6	0.564	0.93945
995	27024070	0	sae2	enhance	rad53	15121837	Y	43	-0.337	0.87118
996	24621053	1	sae2	affect	spo11	11983174	Y	175	0.734	0.95657
997	28435506	0	uba2	interact	cgi-55	16679534	N	5	0.249	0.91747
998	27024103	0	sae2	cause	mms	15121837	Y	214	-0.241	0.88049
999	27024095	0	dna damage-induced sae2	depend on	tel1	15121837	Y	161	0.603	0.94273
999	27024097	0	sae2	depend on	tel1	15121837	Y	162	0.217	0.91523
999	27024121	0	sae2	depend on	tel1	15121837	Y	281	0.518	0.93574
999	28502104	0	sae2	depend on	tel1	16861895	N	7	0.387	0.92726
1000	12470253	0	sae2	enhance	tel1	12923051	Y	142	-0.364	0.8684
1000	24581677	0	sae2	enhance	tel1	11430828	Y	240	0.022	0.90076
1001	27024096	0	sae2	depend on	mec1	15121837	Y	162	0.077	0.90569
1002	27024063	0	dna damage-dependent sae2	require	mec1	15121837	Y	4	0.436	0.93042
1003	24581670	0	sae2	suppress	mec1	11430828	Y	230	0.183	0.91291
1004	26491266	0	sae2	delay	rad52	16162495	Y	37	0.893	0.97657
1005	7097609	1	uba2	form a complex	ubiquitin	9435231	Y	20	0.7	0.95349
1006	27001728	0	uba2 domain	ubiquitylate	p53	14645509	Y	262	0.849	0.96941
1007	26438179	0	sae2	activate	sumo1	16428803	Y	217	-0.253	0.8798
1007	26438180	1	sae2	activate	sumo1	16428803	Y	218	-0.599	0.83946
1008	2366174	0	sae2	required for	sumo-1	10187858	Y	177	0.718	0.95521
1008	2366179	0	sae2	required for	sumo-1	10187858	Y	187	0.246	0.91725
1008	22150447	0	uba2	required for	sentrin	10217437	Y	124	0.857	0.97024
1009	27001702	1	uba2 domain	inhibit	ubp1	14645509	Y	172	0.45	0.93104
1010	12937244	0	uba2	interact	ubp1	10655211	Y	627	0.447	0.9311
1010	15199376	0	uba2	interact	ubp1	12024044	Y	1	0.497	0.93473
1011	2366224	0	sae1	associate	sae2	10187858	Y	228	0.718	0.95521
1012	11283645	0	aos1	homolog	uba2	9857172	Y	246	-0.103	0.8919
1013	2366157	0	sae1	interact	sae2	10187858	Y	169	0.785	0.96133
1014	2394166	0	aos1	activate	smt3	10207026	Y	30	0.924	0.97938
1015	2366172	0	sae1	required for	sumo-1	10187858	Y	177	0.705	0.95369
1015	2366177	0	sae1	required for	sumo-1	10187858	Y	187	0.482	0.93401
1015	22150449	0	aos1	required for	sentrin	10217437	Y	124	0.876	0.97324
1016	23124213	0	smrps	require	smrp	9822763	Y	264	0.418	0.92903
1017	26625472	0	mrp5	splice	mrp5	15631998	Y	71	0.168	0.91212
1018	27261503	0	mrp5	distribute	mrp4	15218051	Y	8	0.845	0.96902
1018	27261513	0	mrp5	distribute	mrp4	15218051	Y	148	0.59	0.94175
1019	5645320	0	mrp5	inhibit	mrp4	12637526	Y	223	0.335	0.92427
1020	27844999	0	mrp5	transport	mtx	15899835	N	3	0.882	0.97436
1021	963282	0	abc	associate	abc	8939947	Y	307	-0.363	0.86859
1021	963285	0	abc	associate	abc	8939947	Y	318	-0.707	0.81759
1022	11274242	0	abc protein	contain	abc domain	9463372	Y	15	-0.23	0.88103
1022	17456946	0	abc	contain	abc	12409351	Y	73	-0.83	0.78295
1023	11079836	0	abc proteins	control	abc	12821155	Y	86	-0.281	0.87675
1024	5347835	0	abc	digest	abc	12207034	Y	166	-0.909	0.7481
1025	26568597	0	abc proteins	harbor	abc domain	15184673	Y	23	0.718	0.95521
1026	17732814	0	abc	interact	abc	10817642	Y	32	-0.07	0.89446
1027	17456947	0	abc	modify	abc	12409351	Y	73	-0.77	0.80095
1028	28313569	0	abc	part	abc proteins	16442101	N	6	-0.404	0.8637
1029	963288	0	abc	result in	abc	8939947	Y	321	-0.584	0.84226
1030	26083951	0	abc	transport	abc	15192086	Y	23	0.178	0.91284
1030	27170751	0	abc	transport	abc	16473855	Y	252	0.449	0.93106
1030	27636356	0	abc	transport	abc	14630329	Y	96	-0.033	0.89696
1030	27792938	0	abc	transport	abc		Y	227	0.449	0.93106
1030	28043074	0	abc	transport	abc	14596908	N	6	-0.392	0.86478
1031	4298210	0	abc	bind	cftr	11443135	Y	226	-0.234	0.88101
1031	4953671	0	abc	bind	cftr	11861646	Y	248	-0.774	0.80023
1032	14806644	0	abc proteins	include	cftr	11844750	Y	134	0.146	0.91116
1032	18101756	0	abc proteins	include	cftr	9763443	Y	36	0.189	0.91352
1033	25683640	0	abc	determine	fgf-2 protein	10996460	Y	23	-0.058	0.89528
1034	26512442	0	abc	increase	bic rna	15738415	Y	151	-0.544	0.84719
1035	2456852	0	abc	bind	cmoat	10329726	Y	147	-0.627	0.83533
1036	6598721	0	abc protein	homolog	abca1	10884428	Y	204	-0.774	0.80023
1037	26888508	0	abc	transport	abca1	16118182	Y	228	0.529	0.93655
1038	26418736	0	abc genes	lead to	adrenoleukodystrophy	16352608	Y	18	0.395	0.92797
1039	12647165	0	abc	regulate	ap2 gene	10215627	Y	32	0.262	0.91895
1040	4497909	0	abc	bind	mhc	11595746	Y	291	-0.915	0.74505
1041	6067081	0	abc	bind	apoe	12193651	Y	166	-0.637	0.83369
1041	6067083	0	abc	bind	apolipoprotein e	12193651	Y	166	-0.784	0.7982
1042	10205902	0	abcs	increase	apoe	12196343	Y	159	-0.513	0.85217
1043	342612	0	[abc] cells	secrete	il-2	7559621	Y	114	0.551	0.93927
1044	26168825	0	abc	recognize	ip3r	14707143	Y	20	0.725	0.95614
1045	12026712	0	abc protein	couple	potassium channel	12881418	Y	201	-0.343	0.87048
1046	25260992	1	abc protein	assemble	kir6.2	10798400	Y	231	-0.089	0.89321
1047	2386426	0	abc protein	interact	kir6.2	10206966	Y	17	0.151	0.91119
1048	2977874	0	abc	bind	multidrug resistance protein	10702242	Y	326	-0.684	0.82249
1049	18101758	0	abc proteins	include	multidrug resistance protein	9763443	Y	36	0.127	0.90873
1050	28313571	0	abc	transport	abcc	16442101	N	7	0.531	0.93699
1051	4068421	0	abc	bind	msd	11320094	Y	279	-0.804	0.79241
1052	1401002	0	abc proteins	contain	domains (msds)	9295302	Y	18	-0.119	0.8905
1053	18182779	0	abc core domain	include	msds	12475964	Y	32	-0.01	0.89875
1054	26230144	0	genes abc	comprise	mut	15489229	Y	253	0.832	0.96745
1055	4497907	0	abc	bind	ctf	11595746	Y	291	-0.325	0.87305
1056	26414970	0	abc	transport	pdb	16891315	Y	84	0.415	0.92863
1057	28645313	0	abc	pump	p-gp	11600213	N	3	0.433	0.93048
1058	12026715	0	abc proteins	associate	membrane proteins	12881418	Y	214	0.747	0.95742
1059	26915394	0	abc	bind	membrane protein	14702297	Y	243	-0.191	0.88425
1060	27549198	0	abc proteins	comprise	membrane proteins	11337411	Y	336	0.916	0.97842
1060	27706602	0	abc proteins	comprise	membrane proteins		Y	335	0.916	0.97842
1061	7569595	0	abc	encode	membrane protein	8905090	Y	217	0.221	0.91558
1061	27695788	0	abc genes	encode	membrane proteins		Y	26	-0.003	0.89945
1062	342615	0	[abc] cells	express	cd45	7559621	Y	119	-0.706	0.81795
1063	2432468	0	abc	bind	pts	10318813	Y	207	-0.647	0.83242
1064	26630503	0	abc	overexpress	bcl2	15215171	Y	204	0.7	0.95349
1065	26567971	0	abc	transport	abcg4	15210959	Y	4	0.702	0.9536
1066	25702900	0	abc	induce	vacht	10828537	Y	112	0.452	0.93102
1067	26515533	0	abc	cause	sst	15749818	Y	136	-0.228	0.88133
1068	26515534	0	abc	induce	sst	15749818	Y	246	0.622	0.94539
1069	28636451	0	abc	produce	tdd	11585413	N	8	-0.216	0.88231
1070	7987822	0	abc	carry	laci gene	11375176	Y	141	-0.867	0.76787
1071	5542902	0	abc	bind	tmd	12501241	Y	166	0.188	0.9134
1072	27594826	0	abc proteins	require	tmds	15749056	Y	549	0.644	0.94771
1073	26406586	0	abc	transport	tmds	16407277	Y	22	0.181	0.91292
1074	7987846	0	abc	based on	porin-like-protein-encoding killing genes	11375176	Y	197	-0.331	0.87196
1075	17642573	0	abc	bind	zinc finger protein 202	12611910	Y	11	-0.768	0.80145
1076	17642578	0	abc	modify	zinc finger protein 202	12611910	Y	11	-0.196	0.88408
1077	29352679	0	abc	determine	abh	7657332	N	4	-0.349	0.86998
1078	26567970	0	abc	transport	abcg1	15210959	Y	4	0.707	0.95478
1079	1894787	0	dynamin-like protein	include	dymple	9422767	Y	229	-0.489	0.85532
1080	2919404	0	dvlp	truncate	dvlp	9915810	Y	160	-0.572	0.84354
1081	28778739	0	dymple	join	autoantigens	10902754	N	12	-0.241	0.88049
1082	26568845	1	vps1	increase	gcr	15184655	Y	99	-0.175	0.88561
1083	27498952	0	vps1	required for	tgn	15090613	Y	298	0.802	0.96413
1084	17597215	0	abcc9 protein	inhibit	potassium channel	11441126	Y	72	0.818	0.96656
1085	26470554	0	cox17	result in	cox17 protein	16091356	Y	183	0.018	0.90066
1086	28045987	0	cox17	suppress	cox17	14612491	N	5	-0.361	0.86903
1087	15291454	0	cox17	inactivate	cco	12370308	Y	214	-0.266	0.87864
1088	26470534	0	cox17	rescue from	cco	16091356	Y	36	0.955	0.98336
1089	26097831	0	cox17	contain	sco1	15199057	Y	150	0.423	0.92939
1090	3594034	0	cox17	interact	sco1	10970896	Y	220	0.954	0.98345
1091	26460131	0	cox17	mediate	sco1	16520371	Y	9	0.426	0.92989
1092	26097844	0	cox17	result in	sco1	15199057	Y	235	0.811	0.96567
1093	3513493	0	cox17	required for	ccs	10924521	Y	14	0.645	0.94802
1094	26390238	0	scamp2	abolish	scamp2	16870614	Y	247	-0.89	0.75687
1095	27473762	1	scamp2	affect	scamp2	16030257	Y	281	-0.671	0.82554
1096	26390235	0	scamp2	distribute	scamp2	16870614	Y	204	-0.095	0.8926
1097	18069301	0	scamp2	coimmunoprecipitate	scamp3	9658162	Y	137	0.923	0.97924
1097	18069306	0	scamp2	coimmunoprecipitate	scamp3	9658162	Y	138	0.821	0.96682
1098	27473733	0	scamp2	associate	arf6	16030257	Y	138	0.85	0.96954
1098	27473769	0	scamp2	associate	arf6	16030257	Y	304	0.746	0.95744
1098	27473773	0	scamp2	associate	arf6	16030257	Y	305	0.839	0.96832
1099	27473741	0	scamp2	based on	arf6	16030257	Y	155	0.264	0.91908
1100	27473719	0	scamp2	colocalize	arf6	16030257	Y	104	0.4	0.9279
1100	27473736	0	scamp2	colocalize	arf6	16030257	Y	138	0.395	0.92797
1101	27473709	0	scamp2	interact	arf6	16030257	Y	1	0.766	0.95924
1102	26390227	1	scamp2	affect	sert	16870614	Y	172	0.723	0.95603
1102	26390240	1	scamp2	affect	sert	16870614	Y	255	0.699	0.95353
1103	26390237	0	scamp2	bind	sert	16870614	Y	240	0.66	0.94952
1103	26390243	0	scamp2	bind	sert	16870614	Y	297	0.647	0.948
1104	26390225	0	scamp2	cause	sert	16870614	Y	141	-0.371	0.86771
1105	26390234	0	scamp2	distribute	sert	16870614	Y	204	0.805	0.96514
1106	26390241	1	scamp2	down-regulate	sert	16870614	Y	263	0.054	0.90339
1107	26390216	0	scamp2	interact	sert	16870614	Y	120	0.774	0.96022
1107	26390239	0	scamp2	interact	sert	16870614	Y	251	0.737	0.95666
1108	26390212	0	scamp2	mediate	sert	16870614	Y	10	0.723	0.95603
1108	26390236	0	scamp2	mediate	sert	16870614	Y	237	0.267	0.91944
1108	26390245	0	scamp2	mediate	sert	16870614	Y	304	0.119	0.90795
1109	26390209	0	secretory carrier membrane protein 2	redistribute	serotonin transporter	16870614	Y	1	0.994	0.99395
1110	26390244	0	scamp2	regulate	sert	16870614	Y	303	0.742	0.95723
1111	27834306	0	scamp2	interact	nhe7	15840657	N	11	0.792	0.96267
1112	27473737	0	scamp2	colocalize	arno	16030257	Y	138	0.595	0.9423
1113	18069378	0	scamp3	result in	scamp	9658162	Y	262	0.332	0.92391
1114	28234361	0	il18bp	bind	il18	11890646	N	8	0.853	0.96946
1115	10912770	0	muc12	based on	muc1	12054500	Y	189	0.067	0.90509
1116	27086206	0	lasu1	degrade	lasu1	15767685	Y	301	-0.453	0.85834
1117	29414523	0	ureb1	contain	tyrosine kinase	7968380	N	7	0.725	0.95614
1118	29262775	0	ureb1	homolog	human papilloma virus e6 associated protein	7478539	N	3	-0.96	0.71045
1119	9233130	0	fmi	colocalize	fmi	11893338	Y	159	-0.81	0.79107
1120	19726155	0	proteins: fmi	depend on	fmi	12642492	Y	302	0.002	0.90014
1121	8899267	0	fmi	induce	fmi	10490098	Y	278	-0.232	0.88093
1122	8899251	0	fmi	require	fmi	10490098	Y	230	-0.641	0.83315
1123	29190182	1	fmi	free	ffm	8872798	N	3	0.125	0.90847
1124	19515255	0	fmi	encode	membrane protein	12015961	Y	20	-0.771	0.80097
1125	27341865	0	fmi	affect	stbm	15306567	Y	213	0.002	0.90014
1126	27330378	0	fmi	bind	stbm	12756182	Y	232	-0.417	0.86302
1127	19515474	1	fmi	depend on	stbm	12015972	Y	179	0.002	0.90014
1128	19726098	0	fmi	interact	stbm	12642492	Y	101	0.48	0.93345
1129	19726135	1	fmi	require	stbm	12642492	Y	242	0.093	0.90638
1130	3885420	0	tetraspanin	associate	tetraspanin	11278880	Y	103	0.317	0.92228
1130	26063141	0	tetraspanin	associate	tetraspanins	14532283	Y	269	0.702	0.9536
1130	27279841	0	tetraspanin	associate	tetraspanins	14570575	Y	236	0.611	0.94331
1131	26063142	0	tetraspanins	comprise	tetraspanins	14532283	Y	271	0.729	0.95654
1132	8363032	0	tetraspanins	form	tetraspanin	10669631	Y	28	0.326	0.92342
1133	5926598	0	tetraspanins	interact	tetraspanins	11773621	Y	125	-0.78	0.79928
1134	26832223	0	tetraspanin	promote	tetraspanin	15611341	Y	2	0.235	0.91696
1134	27279847	0	tetraspanins	promote	tetraspanin	14570575	Y	261	0.402	0.92788
1135	5926567	0	tetraspanins	interact	itr	11773621	Y	109	0.123	0.90841
1136	27931850	0	tetraspanin	induce	cd82	15454569	N	9	0.446	0.93096
1137	9597242	0	tetraspanins	colocalize	marcks	10427099	Y	339	-0.033	0.89696
1138	19627304	0	tetraspanins	contain	ec1	11934865	Y	14	-0.272	0.87777
1139	26993606	0	tetraspanins	compose	membrane proteins	15080891	Y	111	0.878	0.97352
1140	9597245	0	tetraspanins	affect	fak	10427099	Y	342	0.215	0.91513
1141	9597239	0	tetraspanin	contain	fak	10427099	Y	329	-0.105	0.89181
1142	9597232	0	tetraspanins	colocalize	paxillin	10427099	Y	328	0.373	0.92588
1143	19627306	0	tetraspanins	contain	ec2	11934865	Y	14	-0.339	0.8709
1144	26586916	0	tetraspanins	bind	ap-2	14660791	Y	244	-0.255	0.87963
1145	9597234	0	tetraspanins	colocalize	vasp	10427099	Y	328	-0.094	0.89282
1146	9597184	0	tetraspanins	colocalize	vinculin	10427099	Y	164	0.023	0.90075
1146	9597187	0	tetraspanins	colocalize	vinculin	10427099	Y	170	0.315	0.92204
1147	27568601	0	tetraspanins	associate	cd8	9597125	Y	144	-0.651	0.83098
1148	26832226	0	tetraspanin	interact	cd9	15611341	Y	8	0.759	0.9586
1149	26832228	0	tetraspanin	interact	cd63	15611341	Y	8	0.643	0.94727
1150	26832227	0	tetraspanin	interact	cd81	15611341	Y	8	0.447	0.9311
1151	4412273	0	tetraspanin	associate	cd151	11479292	Y	263	0.83	0.96714
1151	25978823	0	tetraspanins	associate	cd151	12782641	Y	159	0.769	0.95917
1152	20128154	0	tssc4	carry	dmr	12466290	Y	75	0.268	0.91957
1153	27849090	0	gpc6	encode	glypican 6	16185268	N	9	0.911	0.97717
1154	2674582	0	glypican-6	homolog	glypican-4	10480909	Y	123	-0.77	0.80095
1154	2674634	0	glypican-6	homolog	glypican-4	10480909	Y	283	-0.513	0.85217
1155	11569653	0	ush1c	encode	harmonin	12485990	Y	16	0.921	0.97896
1155	27695122	0	ush1c	encode	harmonin		Y	166	0.77	0.95965
1155	27695124	0	dfnb18	encode	harmonin		Y	166	0.026	0.90097
1155	28548172	0	ush1c	encode	harmonin	12136232	N	3	0.576	0.94018
1156	6123632	0	harmonin	interact	harmonin	12407180	Y	113	0.755	0.95836
1156	6123644	0	harmonin	interact	harmonin	12407180	Y	122	0.808	0.9654
1157	28280572	0	harmonin	interact	sans	16283141	N	9	0.946	0.98261
1158	28650380	0	ush1c	encode	myosin	11701652	N	6	0.665	0.9499
1159	27695125	0	harmonin	associate	myosin viia		Y	168	0.595	0.9423
1160	11569643	0	harmonin	interact	myosin viia	12485990	Y	6	0.761	0.95853
1160	11569725	0	harmonin	interact	myosin viia	12485990	Y	180	0.867	0.97262
1160	11569758	0	harmonin	interact	myosin viia	12485990	Y	215	0.628	0.94606
1160	26583753	0	harmonin	interact	myosin viia	14610277	Y	168	0.598	0.94241
1160	27882556	0	harmonin	interact	myosin viia	15590703	N	4	0.76	0.95857
1161	27980615	0	aie-75	interact	pp2ac	15219944	N	8	0.922	0.97889
1162	6123716	0	harmonin	bind	cdh23	12407180	Y	221	0.775	0.96038
1162	6123724	0	harmonin	bind	cdh23	12407180	Y	232	0.863	0.97121
1162	6123729	0	harmonin	bind	cdh23	12407180	Y	236	0.923	0.97924
1163	6123664	0	harmonin	interact	cdh23	12407180	Y	139	0.957	0.98342
1164	6123564	0	harmonin	splice	cdh23	12407180	Y	23	0.796	0.96274
1165	2881676	0	npw38	associate	npwbp	10593949	Y	7	0.909	0.97728
1165	2881747	0	npw38	associate	npwbp	10593949	Y	144	0.854	0.9696
1165	2881781	0	npw38	associate	npwbp	10593949	Y	190	0.89	0.97606
1166	2881784	0	npw38	coimmunoprecipitate	npwbp	10593949	Y	195	0.844	0.96869
1167	26074464	0	del1	bind	sr proteins	15166240	Y	180	-0.007	0.89898
1168	12775426	0	del1	homolog	cell marker milk fat globule membrane protein	9420328	Y	99	-0.676	0.82444
1169	20199808	0	cell locus ( del1)	encode	extracellular matrix protein	10960788	Y	11	-0.149	0.88794
1170	132539	0	goodpasture antigen-binding protein	phosphorylate	goodpasture antigen	7768924	Y	247	-0.755	0.80467
1170	1567574	0	goodpasture antigen-binding protein	phosphorylate	goodpasture antigen	9405489	Y	256	-0.755	0.80467
1170	1866281	0	goodpasture antigen-binding protein	phosphorylate	goodpasture antigen	9642279	Y	212	-0.755	0.80467
1170	2016231	0	goodpasture antigen-binding protein	phosphorylate	goodpasture antigen	9733801	Y	376	-0.755	0.80467
1170	2407560	0	goodpasture antigen-binding protein	phosphorylate	goodpasture antigen	10212244	Y	302	-0.755	0.80467
1170	27593879	0	goodpasture antigen-binding protein	phosphorylate	goodpasture antigen	15907394	Y	597	-0.853	0.77358
1171	27458691	1	cert protein	affect	osbp	16571669	Y	73	0.817	0.96642
1172	4715627	1	kcnk7	influence	thik-1	11733509	Y	37	0.49	0.93467
1173	19926301	0	kcnk7	homolog	kcnk8	11167025	Y	164	-0.745	0.80788
1174	27459163	0	cadherin-11	determine	cadherin-11	16525026	Y	253	-0.387	0.86583
1175	27459161	0	cadherin-11	regulate	cadherin-11	16525026	Y	246	0.268	0.91957
1176	27459167	0	cadherin-11	promote	alpha-catenin	16525026	Y	300	0.642	0.94729
1177	4584794	0	cadherin-11	affect	vegf-d	11108717	Y	185	0.949	0.98284
1178	4584797	0	cadherin-11	induce	vegf-d	11108717	Y	189	0.902	0.97709
1179	4584783	0	cadherin-11	required for	vegf-d	11108717	Y	170	0.95	0.98273
1179	4584788	0	cadherin-11	required for	vegf-d	11108717	Y	179	0.723	0.95603
1179	4584791	0	cadherin-11	required for	vegf-d	11108717	Y	184	0.931	0.98014
1180	26592628	0	cdh11	up-regulate	hoxc8	16793922	Y	135	-0.721	0.81421
1181	5700756	0	cdh11	produce	osteoprotegerin	12700229	Y	114	0.517	0.9356
1182	26632404	1	cdh11	associate	usp6	15509545	Y	77	0.949	0.98284
1183	29729567	0	ust	inhibit	ust	2214425	N	9	-0.05	0.89579
1184	24602494	0	arpc1b	encode	p41	11741539	Y	266	0.842	0.96858
1185	25968544	0	adam8	associate	adam8	12777399	Y	8	0.516	0.93548
1185	25968548	0	adam8	associate	adam8	12777399	Y	32	0.516	0.93548
1186	27660024	0	ms2	fuse	ms2	15082528	Y	73	0.76	0.95857
1187	27447117	0	ms2-binding rna	fuse	hexim1	15201869	Y	38	0.986	0.99243
1188	25968572	0	adam8	cleave	cd23	12777399	Y	168	0.66	0.94952
1189	25968574	0	adam8	release	cd23	12777399	Y	183	0.425	0.92978
1189	25968579	0	adam8	release	cd23	12777399	Y	242	0.471	0.93267
1190	26046297	0	ms2 protein	fuse	pabp	12952955	Y	305	0.242	0.91719
1191	22393258	0	adam8	cleave	app	12135759	Y	129	0.254	0.91793
1192	26177691	1	adam8	cleave	ncam	14761956	Y	128	-0.106	0.89159
1193	26588168	0	ms2 protein	fuse	u1a	16772376	Y	147	0.988	0.99229
1194	30132069	0	ms2 rna	form	tri	6626517	N	11	-0.496	0.85475
1195	30154901	0	ms2 rna	synthesize	trp	6350608	N	8	0.349	0.92456
1196	7726830	0	ms2	inactivate	air	10049881	Y	102	-0.848	0.77599
1197	27447116	0	ms2-binding rna	fuse	cyclin t1	15201869	Y	38	0.962	0.98388
1198	25967321	0	ms2	activate	fru	12646561	Y	227	-0.158	0.88702
1199	28645231	0	ms2 rna	require	if2	11557474	N	2	0.188	0.9134
1200	20481984	0	ef-ts	include	ef-ts	12490713	Y	17	-0.438	0.86051
1201	1560759	0	ef-ts	add	ef-tu	9405422	Y	92	0.31	0.9216
1201	26800053	0	ef-ts	add	ef-tu	14715237	Y	64	0.091	0.90628
1201	26800054	0	ef-ts	add	ef-tu	14715237	Y	107	0.358	0.92498
1202	26333982	0	ef-ts	associate	ef-tu	16717093	Y	175	0.955	0.98336
1202	26333989	0	ef-ts	associate	ef-tu	16717093	Y	269	0.874	0.97292
1203	187893	0	ef-ts	bind	ef-tu	7615523	Y	16	-0.422	0.8626
1203	2084104	0	ef-ts	bind	ef-tu	9774433	Y	149	0.798	0.9632
1203	2084151	0	ef-ts	bind	ef-tu	9774433	Y	283	0.512	0.93523
1203	2271297	0	ef-ts	bind	ef-tu	9468511	Y	44	0.78	0.96092
1203	2271325	0	ef-ts	bind	ef-tu	9468511	Y	134	0.904	0.97693
1203	2271330	0	ef-ts	bind	ef-tu	9468511	Y	142	0.835	0.96771
1203	3245974	0	ef-ts	bind	ef-tu	10801827	Y	297	0.408	0.92841
1203	4700053	0	ef-ts	bind	ef-tu	11744709	Y	197	0.852	0.96951
1203	4700062	0	ef-ts	bind	ef-tu	11744709	Y	202	0.649	0.94813
1203	4700068	0	ef-ts	bind	ef-tu	11744709	Y	209	0.812	0.96582
1203	4700070	0	ef-ts	bind	ef-tu	11744709	Y	209	0.812	0.96582
1203	4700075	0	ef-ts	bind	ef-tu	11744709	Y	212	0.897	0.97674
1203	18815952	0	ef-ts	bind	ef-tu	11343797	Y	14	0.752	0.95777
1203	20482167	0	ef-ts	bind	ef-tu	12490713	Y	178	-0.187	0.88469
1203	26106658	0	ef-ts	bind	ef-tu	14583631	Y	24	0.92	0.97905
1203	26333964	0	ef-ts	bind	ef-tu	16717093	Y	14	0.855	0.96955
1203	26333988	0	ef-ts	bind	ef-tu	16717093	Y	262	0.899	0.97682
1203	26800046	0	ef-ts	bind	ef-tu	14715237	Y	41	0.833	0.96742
1203	28629716	0	ef-ts	bind	ef-tu	11772013	N	9	0.91	0.97723
1203	29045802	1	ef-ts	bind	ef-tu	9390186	N	7	0.504	0.93478
1203	29613375	0	ef-ts	bind	ef-tu	1508161	N	6	0.74	0.95692
1203	29656941	0	ef-ts	bind	ef-tu	1889399	N	9	0.92	0.97905
1203	30109175	0	ef-ts	bind	ef-tu	6386807	N	9	0.937	0.98113
1203	30315305	0	ef-ts	bind	ef-tu	269389	N	3	0.794	0.96266
1204	26119340	0	ef-ts	couple	ef-tu	15271992	Y	224	0.833	0.96742
1205	26333986	0	ef-ts	dissociate	ef-tu	16717093	Y	224	0.186	0.91316
1205	29045806	0	ef-ts	dissociate	ef-tu	9390186	N	10	0.427	0.93002
1205	30050711	0	ef-ts	dissociate	ef-tu	4044568	N	9	0.535	0.93718
1206	20563858	1	ef-ts	dissociate from	ef-tu	8805530	Y	170	-0.103	0.8919
1206	29606999	1	ef-ts	dissociate from	ef-tu	1637866	N	3	-0.003	0.89945
1206	29680429	0	ef-ts	dissociate from	ef-tu	1896033	N	3	0.507	0.93488
1207	147156	0	ef-ts	enhance	ef-tu	7782317	Y	100	0.516	0.93548
1207	1294193	0	ef-ts	enhance	ef-tu	9211936	Y	154	0.404	0.92802
1208	30188981	0	ef-ts	form a complex	ef-tu	6681813	N	6	0.693	0.95363
1209	4699986	0	ef-ts	induce	ef-tu	11744709	Y	104	0.874	0.97292
1209	26333966	0	ef-ts	induce	ef-tu	16717093	Y	39	0.861	0.97127
1209	26333996	0	ef-ts	induce	ef-tu	16717093	Y	300	0.907	0.97739
1210	2084040	0	ef-ts	interact	ef-tu	9774433	Y	29	0.866	0.97224
1210	2084043	0	ef-ts	interact	ef-tu	9774433	Y	29	0.866	0.97224
1210	2271275	0	ef-ts	interact	ef-tu	9468511	Y	10	0.697	0.95357
1210	2271312	0	ef-ts	interact	ef-tu	9468511	Y	96	0.934	0.98089
1210	2271382	0	ef-ts	interact	ef-tu	9468511	Y	274	0.948	0.98292
1210	11546879	0	ef-ts	interact	ef-tu	12356745	Y	229	0.807	0.96527
1210	18886082	0	ef-ts	interact	ef-tu	12007615	Y	226	0.303	0.9213
1210	18960341	0	ef-ts	interact	ef-tu	12445479	Y	11	0.852	0.96951
1210	26256343	0	ef-ts	interact	ef-tu	15557323	Y	455	0.549	0.93901
1210	26333971	0	ef-ts	interact	ef-tu	16717093	Y	92	0.69	0.95357
1210	26333973	0	ef-ts	interact	ef-tu	16717093	Y	110	0.849	0.96941
1210	29680428	0	ef-ts	interact	ef-tu	1896033	N	2	0.94	0.98088
1210	30109174	0	ef-ts	interact	ef-tu	6386807	N	5	0.89	0.97606
1211	13438859	0	ef-ts	mediate	ef-tu	10531263	Y	180	0.326	0.92342
1212	147153	0	ef-ts	phosphorylate	ef-tu	7782317	Y	84	0.786	0.96148
1213	18815946	0	ef-ts	promote	ef-tu	11343797	Y	6	0.478	0.93346
1213	29181150	0	ef-ts	promote	ef-tu	8756682	N	2	0.882	0.97436
1214	29599977	0	ef-ts	regulate	ef-tu	1503566	N	1	0.709	0.95473
1214	29599980	0	ef-ts	regulate	ef-tu	1503566	N	2	0.542	0.93764
1215	26333984	0	ef-ts	release	ef-tu	16717093	Y	191	0.667	0.95037
1215	26800055	0	ef-ts	release	ef-tu	14715237	Y	108	0.838	0.96836
1215	26800057	0	ef-ts	release	ef-tu	14715237	Y	112	0.866	0.97224
1215	26800058	0	ef-ts	release	ef-tu	14715237	Y	118	0.561	0.93952
1215	30337162	0	ef-ts	release	ef-tu	770471	N	10	0.907	0.97739
1216	22065097	0	ef-ts	signal	ef-tu	9490003	Y	119	0.312	0.92173
1217	3245962	0	ef-ts	stimulate	ef-tu	10801827	Y	281	0.57	0.93942
1218	8984704	0	ef-ts	block	sec7 domain	9476900	Y	193	-0.78	0.79928
1219	5212017	0	cyp-d	bind	ant	12095984	Y	6	-0.605	0.83879
1219	5212039	0	cyp-d	bind	ant	12095984	Y	27	-0.152	0.88797
1219	5212118	0	cyp-d	bind	ant	12095984	Y	97	0.154	0.91115
1219	5212126	0	cyp-d	bind	ant	12095984	Y	102	-0.182	0.88504
1219	5212169	0	cyp-d	bind	ant	12095984	Y	163	-0.218	0.8821
1219	5212177	0	cyp-d	bind	ant	12095984	Y	166	-0.345	0.87037
1219	28540086	0	cyp-d	bind	ant	12149099	N	11	-0.408	0.86352
1219	28581886	0	cyp-d	bind	ant	12022946	N	8	-0.469	0.85673
1219	28581890	0	cyp-d	bind	ant	12022946	N	12	-0.145	0.88837
1220	28581885	0	cyp-d	facilitate	ant	12022946	N	7	0.748	0.95756
1221	27211857	0	os4	hydrolyze	os4	12904308	Y	193	0.739	0.95677
1221	27211859	0	os4	hydrolyze	os4	12904308	Y	193	0.739	0.95677
1221	27211861	0	os4	hydrolyze	os4	12904308	Y	194	0.812	0.96582
1222	15746170	0	herf1	induce	mel cell	10207104	Y	173	0.552	0.93953
1223	15746103	0	hematopoietic ring finger 1	depend on	aml1	10207104	Y	21	-0.048	0.89604
1224	28009574	0	arpc2s	interact	arpc4	15086808	N	9	0.905	0.97732
1225	26491257	0	rad50s	alter	rad50	16162495	Y	5	-0.106	0.89159
1226	20472749	0	rad50	associate	rad50	12433983	Y	118	-0.228	0.88133
1227	26475044	0	rad50	cause	dna-damaging agents -- rad50 protein	15546877	Y	110	-0.054	0.89574
1228	27165825	0	rad50 gene	contain	rad50	14990749	Y	123	-0.108	0.89151
1229	26892007	0	rad50	form a complex	rad50	14704160	Y	275	0.645	0.94802
1230	11700951	0	rad50	homolog	rad50	11226171	Y	37	-0.94	0.73126
1230	11700983	0	rad50	homolog	rad50	11226171	Y	91	-0.937	0.73284
1231	27165788	0	rad50	interact	rad50	15047855	Y	123	0.603	0.94273
1232	19844186	0	rad50	splice	hrad50	10415333	Y	201	0.143	0.91105
1233	12802778	0	rad50	link	ade2	9303542	Y	60	-0.608	0.83862
1234	6133479	0	rad50	required for	rad53	12482937	Y	145	0.763	0.95898
1235	27987312	0	rad50	reduce	hp1	15296753	N	9	0.85	0.96954
1236	24621073	0	rad50s cells	block	spo11	11983174	Y	284	0.435	0.93045
1237	26236477	0	rad50 gene	depend on	gata3	15039422	Y	267	0.056	0.90361
1238	18348338	0	rad50	cause	gcr	11429610	Y	50	-0.151	0.88795
1239	27119125	0	rad50	promote	ifng gene	15880101	Y	79	0.114	0.90709
1240	27119126	0	rad50	promote	il5	15880101	Y	79	-0.208	0.8828
1241	26353324	0	rad50	associate	mdm2	15734743	Y	4	0.748	0.95756
1241	26353441	0	rad50	associate	mdm2	15734743	Y	171	0.918	0.9787
1241	26353498	0	rad50	associate	mdm2	15734743	Y	178	0.868	0.97259
1242	9205374	0	rad50	associate	mre11	10892749	Y	157	0.84	0.96847
1242	15873147	0	rad50	associate	mre11	9858579	Y	309	-0.003	0.89945
1242	20472751	0	rad50	associate	mre11	12433983	Y	118	0.702	0.9536
1243	4335122	0	rad50	bind	mre11	11470800	Y	46	0.601	0.94263
1243	4335140	0	rad50	bind	mre11	11470800	Y	83	0.529	0.93655
1243	4335149	0	rad50	bind	mre11	11470800	Y	134	0.433	0.93048
1243	4335162	0	rad50	bind	mre11	11470800	Y	222	0.066	0.90497
1244	9201950	0	rad50s	coimmunoprecipitate	mre11	10943844	Y	275	0.584	0.94092
1245	9201947	0	rad50s	colocalize	mre11	10943844	Y	275	0.172	0.91228
1245	12537632	0	rad50	colocalize	mre11	11238374	Y	30	0.381	0.92631
1246	27165826	0	rad50 gene	contain	mre11 genes	14990749	Y	123	0.301	0.92132
1247	27121321	0	rad50 hook domain	determine	mre11	16163361	Y	177	-0.629	0.83509
1247	27839002	0	rad50 hook domain	determine	mre11	15852023	N	1	-0.725	0.81307
1248	26398688	0	rad50 protein	down-regulate	mre11	16905549	Y	300	0.651	0.9489
1249	4297259	0	rad50	enhance	mre11	11454871	Y	11	-0.105	0.89181
1250	26892006	0	rad50	form a complex	mre11	14704160	Y	275	0.89	0.97606
1250	27524327	0	rad50 protein	form a complex	mre11	15862102	Y	507	0.859	0.97093
1251	6352018	0	rad50	homolog	mre11 proteins	11427726	Y	168	-0.672	0.82544
1251	7094742	0	rad50	homolog	mre11 proteins	9435246	Y	20	-0.813	0.79011
1251	11700950	0	rad50	homolog	mre11	11226171	Y	37	-0.385	0.86594
1251	11700982	0	rad50	homolog	mre11	11226171	Y	91	-0.842	0.7784
1251	20468173	0	rad50	homolog	mre11	12384589	Y	58	-0.635	0.83407
1251	27097753	0	rad50	homolog	mre11	15964794	Y	528	-0.833	0.78199
1251	28555241	0	rad50	homolog	mre11	12052775	N	3	-0.618	0.83685
1252	22376225	0	rad50	immunoprecipitate	mre11	11959125	Y	101	-0.494	0.85496
1253	7165584	0	hrad50	interact	mre11	9653124	Y	19	0.676	0.95097
1253	26051316	0	rad50	interact	mre11	14522986	Y	15	0.915	0.97848
1253	26884099	0	rad50	interact	mre11	16143598	Y	142	0.811	0.96567
1253	29362975	0	rad50	interact	mre11 protein	7625279	N	13	0.595	0.9423
1254	20468231	0	rad50	modify	mre11 dna	12384589	Y	205	0.082	0.90586
[truncated: 429,326 more rows]
