# Supplementary material for: Looking at Cerebellar Malformations through Text-Mined Interactomes of Mice and Humans
Source: PLoS Comput Biol. 2009 Nov 6;5(11):e1000559. doi: 10.1371/journal.pcbi.1000559 (PMC2767227; doi:10.1371/journal.pcbi.1000559)
Supplement: Dataset S4 — Mouse network files. (6.41 MB ZIP) [file pcbi.1000559.s015.zip › individual_networks/M70-P0.9.txt]

100036403	100036405	2	2	2	bind,form a complex	P	431,434	0.902	0.97709
100088	100088	3	3	3	bind,catalyze,phosphorylate	P	453,454,457	0.363	0.92544
100088	103573	2	2	6	bind	P	458,799	0.727	0.95626
100226	216238	2	3	7	bind	P	182962,537	0.757	0.95847
100683	260423	1	1	1	bind	P	599	0.234	0.91686
100710	100710	1	1	1	bind	P	620	0.436	0.93042
101700	109957	1	1	1	bind	P	718	0.432	0.93036
102058	107371	1	1	1	bind	P	722	0.757	0.95847
103573	104394	1	1	3	bind	P	2559	0.832	0.96745
103573	109540	2	2	3	bind,coprecipitate	P	814,815	0.916	0.97842
103573	227720	3	3	5	bind,coprecipitate	P	205083,927,929	0.493	0.93461
103573	245610	2	4	4	bind	P	212255,935	0.828	0.96683
103573	268697	1	1	2	bind	P	218017	0.591	0.94204
103737	668173	2	2	9	bind,coimmunoprecipitate	P	1023,238950	0.984	0.99082
103806	103806	1	1	2	colocalize	P	1027	0.671	0.95076
103806	110616	1	1	1	coprecipitate	P	9627	0.817	0.96642
103806	328572	2	2	3	bind	P	1045,222014	0.989	0.9929
103963	109660	1	1	1	digest	P	6838	0.029	0.90132
103968	103968	1	1	2	phosphorylate	P	1104	0.299	0.92138
103968	230899	1	1	1	phosphorylate	P	206038	0.138	0.9103
103985	328572	2	2	2	bind	P	1185,222017	0.884	0.97489
104007	104007	1	1	1	bind	P	1210	0.681	0.95149
104015	218038	2	2	3	bind	P	1222,186042	0.764	0.95913
104015	227753	1	1	1	bind	P	1224	0.179	0.91296
104018	104091	1	1	1	bind	P	1230	0.807	0.96527
104029	105988	1	1	4	bind	P	1236	0.218	0.9155
104087	243755	1	1	2	bind	P	211850	0.275	0.91991
104089	114886	1	1	1	bind	P	1431	0.335	0.92427
104091	104092	1	1	1	bind	P	1448	0.525	0.93665
104091	109687	1	1	1	bind	P	1453	0.619	0.94547
104103	620105	1	1	7	catalyze	P	236771	0.543	0.93777
104113	260423	1	1	1	bind	P	1718	0.734	0.95657
104119	104237	1	1	1	form a complex	P	1726	0.77	0.95965
104151	211651	1	1	1	bind	P	1874	0.2	0.91443
104156	109904	1	1	1	bind	P	1891	0.422	0.9291
104156	140559	2	3	4	bind,colocalize	P	68514,68515	0.434	0.93047
104156	140580	1	1	1	bind	P	1926	0.749	0.95771
104156	170790	1	1	1	phosphorylate	P	115570	0.293	0.92103
104156	192662	1	1	3	bind	P	1961	0.901	0.97694
104156	224796	1	1	1	bind	P	203506	0.674	0.95087
104193	109983	1	1	1	bind	P	2044	0.608	0.94308
104194	104196	1	1	1	hyperphosphorylate	P	2050	0.414	0.92864
104215	104252	1	1	1	bind	P	2369	0.745	0.95747
104215	224139	1	1	1	colocalize	P	2082	0.518	0.93574
104215	260409	1	1	1	bind	P	212667	0.835	0.96771
104237	170790	1	1	1	phosphorylate	P	2199	0.026	0.90097
104237	170812	1	1	1	bind	P	115700	0.752	0.95777
104237	211651	1	1	2	bind	P	179974	0.52	0.93602
104237	238055	9	15	59	attach,bind,cleave,coimmunoprecipitate,colocalize,coprecipitate,degrade	P	208255,208256,208258,208259,208261,208262,2249,2250,2253	0.689	0.95329
104248	218038	1	1	1	immunoprecipitate	P	2365	0.205	0.91479
104394	108961	1	1	1	bind	P	2562	0.169	0.91204
104394	242705	2	2	3	bind	P	211659,2605	0.477	0.93331
104443	237362	1	1	2	bind	P	208173	0.636	0.94715
105243	210274	1	1	1	bind	P	179529	0.714	0.95533
105782	111518	1	1	1	bind	P	2890	0.377	0.92622
105782	210126	2	3	8	bind	P	179474,2931	0.897	0.97674
105988	110755	1	1	4	bind	P	9859	0.235	0.91696
106039	110686	1	1	1	phosphorylate	P	9832	0.317	0.92228
106039	260302	1	1	2	bind	P	3028	0.377	0.92622
106628	259302	1	1	1	bind	P	3101	0.181	0.91292
106759	225471	1	1	3	bind	P	203709	0.86	0.97112
106947	214922	3	4	9	coimmunoprecipitate,colocalize	P	182661,182662,3131	0.896	0.97681
107305	330192	1	1	1	colocalize	P	3194	0.643	0.94727
107421	380797	1	1	1	attach	P	3300	0.29	0.92093
107448	171171	1	1	1	bind	P	116376	0.893	0.97657
107449	171171	1	1	1	bind	P	116377	0.788	0.96171
107570	216705	1	1	3	bind	P	183167	0.846	0.96896
107571	112266	1	1	1	bind	P	3470	0.74	0.95692
107589	107589	1	1	1	phosphorylate	P	3503	0.172	0.91228
107589	170790	1	1	1	bind	P	3509	0.627	0.94607
107589	214384	1	1	2	bind	P	182493	0.623	0.94537
107607	257632	2	2	2	bind	P	212563,3574	0.605	0.94299
107775	244721	1	1	1	bind	P	3830	0.353	0.92461
107787	111343	1	1	1	synergize	P	10128	0.873	0.97295
107853	110660	1	1	1	bind	P	3985	0.774	0.96022
107971	223881	1	1	1	coimmunoprecipitate	P	4089	0.066	0.90497
107971	327826	1	1	1	bind	P	4095	0.604	0.943
107995	110998	1	1	1	bind	P	10041	0.67	0.95076
107995	217232	5	5	8	bind,coimmunoprecipitate,immunoprecipitate,phosphorylate	P	184313,184314,4221,4223,4224	0.78	0.96092
108014	225027	1	1	1	bind	P	203607	0.731	0.95646
108069	242083	1	1	5	bind	P	211449	0.525	0.93665
108086	225182	1	1	1	catalyze	P	4472	0.808	0.9654
108100	242687	4	4	12	bind,colocalize,coprecipitate	P	211638,211639,4520,4522	0.952	0.98281
108138	319583	5	8	33	bind,coimmunoprecipitate,form a complex	P	221506,221507,221509,4581,4586	0.967	0.9851
108322	111362	1	1	1	bind	P	11305	0.128	0.90923
108655	114142	1	1	1	bind	P	12501	0.36	0.92521
108723	170720	1	1	1	bind	P	5014	0.893	0.97657
108800	233090	1	1	1	bind	P	5037	0.406	0.92842
109042	110621	1	1	1	bind	P	9659	0.387	0.92726
109113	109113	1	1	1	phosphorylate	P	5124	0.222	0.91571
109420	109628	1	1	1	bind	P	6073	0.131	0.90932
109540	109540	1	2	6	bind	P	5300	0.176	0.91261
109552	109552	1	1	2	bind	P	5330	0.7	0.95349
109552	110391	1	1	1	bind	P	5337	0.36	0.92521
109552	227960	1	1	1	immunoprecipitate	P	205378	0.449	0.93106
109585	109585	2	2	12	bind,degrade	P	5476,5479	0.527	0.9366
109585	109638	1	1	1	synergize	P	5527	0.877	0.97337
109585	319197	1	1	1	bind	P	221469	0.491	0.93465
109591	109592	2	2	4	coimmunoprecipitate,phosphorylate	P	5849,5870	0.771	0.9598
109591	326622	3	3	3	bind,coimmunoprecipitate	P	221834,221835,5860	0.808	0.9654
109591	545388	2	2	2	coimmunoprecipitate,coprecipitate	P	229360,5865	0.754	0.95805
109598	625599	1	1	1	degrade	P	5974	0.794	0.96266
109615	243816	1	1	1	form a complex	P	211856	0.803	0.96482
109615	380795	2	2	2	bind	P	223318,6040	0.57	0.93942
109620	227937	2	3	4	bind,colocalize	P	205356,205357	0.687	0.95303
109636	545378	1	2	4	bind	P	229343	0.884	0.97489
109638	227753	1	1	1	bind	P	205111	0.586	0.94136
109638	236900	2	2	3	bind	P	207960,6466	0.65	0.94845
109638	242341	1	1	1	bind	P	6479	0.368	0.92583
109638	269523	2	2	4	bind	P	218775,6491	0.257	0.91832
109638	497652	1	1	1	catalyze	P	224904	0.253	0.9178
109648	211586	1	1	6	bind	P	179968	0.879	0.9737
109648	217212	2	4	13	bind	P	184251,6771	0.854	0.9696
109648	230899	2	2	2	colocalize	P	206044,6804	0.777	0.96065
109697	268591	2	2	2	bind	P	217940,6989	0.604	0.943
109697	329093	1	1	1	bind	P	222965	0.77	0.95965
109758	109758	1	3	4	bind	P	7165	0.824	0.96691
109758	319955	1	1	2	bind	P	7214	0.22	0.91559
109820	541313	1	1	1	bind	P	7406	0.29	0.92093
109821	268448	1	1	1	bind	P	217882	0.698	0.95354
109869	268395	1	1	1	bind	P	217852	0.655	0.94896
109880	109905	4	4	7	bind,colocalize,form a complex	P	7485,7486,7685,7688	0.619	0.94547
109880	110157	4	7	15	bind,form a complex,synergize	P	7499,7502,8534,8545	0.73	0.95651
109889	244721	1	1	1	bind	P	212038	0.085	0.90596
109905	110157	4	7	13	bind,coprecipitate,phosphorylate	P	7740,8548,8550,8554	0.914	0.97808
109905	110351	1	1	2	bind	P	7749	0.605	0.94299
109905	117197	2	2	4	bind,synergize	P	7758,7762	0.967	0.9851
109905	218397	1	1	1	bind	P	7894	0.647	0.948
109905	223864	1	1	1	bind	P	7909	0.871	0.97284
109905	387609	2	3	3	bind	P	223849,7928	0.846	0.96896
109957	114332	1	1	1	immunoprecipitate	P	8228	0.409	0.9284
109957	380795	1	1	1	bind	P	223320	0.84	0.96847
109957	387609	1	1	1	bind	P	8244	0.344	0.92435
109997	110014	1	1	1	bind	P	8356	0.14	0.91068
110013	232680	1	1	1	bind	P	8354	0.603	0.94273
110052	545388	1	1	1	bind	P	8388	0.022	0.90076
110055	208266	1	1	1	methylate	P	175576	0.073	0.90538
110074	110074	1	1	1	catalyze	P	8432	0.486	0.93442
110147	260423	3	3	4	catalyze,colocalize,methylate	P	8524,8525,8526	0.73	0.95651
110157	110157	2	3	6	hyperphosphorylate,phosphorylate	P	8573,8582	0.181	0.91292
110157	224105	1	2	3	phosphorylate	P	202480	0.735	0.9567
110157	387609	1	1	1	immunoprecipitate	P	8928	0.082	0.90586
110202	111343	1	1	1	bind	P	8994	0.799	0.96337
110202	170574	1	1	1	bind	P	115056	0.587	0.94135
110212	213742	1	1	1	colocalize	P	181225	0.308	0.92149
110291	110291	1	2	2	bind	P	9087	0.678	0.9511
110350	213575	1	1	8	colocalize	P	180877	0.647	0.948
110355	212541	2	2	23	catalyze,phosphorylate	P	9300,9305	0.828	0.96683
110355	320129	1	1	7	bind	P	9321	0.686	0.95304
110391	110391	1	1	1	bind	P	9350	0.037	0.90186
110421	140489	1	1	1	bind	P	68385	0.869	0.97254
110520	110520	1	1	1	bind	P	9479	0.045	0.90253
110593	110593	1	1	1	bind	P	9579	0.508	0.935
110593	493132	1	1	1	immunoprecipitate	P	9583	0.013	0.90044
110595	110595	1	1	2	bind	P	9584	0.047	0.90262
110611	217369	1	2	3	bind	P	9625	0.843	0.96854
110616	269523	4	4	11	bind,form a complex,immunoprecipitate	P	218777,218778,9649,9650	0.868	0.97259
110616	328572	1	1	2	bind	P	9653	0.731	0.95646
110651	110651	1	1	1	bind	P	9711	0.214	0.91514
110651	260423	1	1	6	phosphorylate	P	9789	0.943	0.98187
110651	328572	1	1	1	bind	P	222023	0.61	0.94335
110661	214572	1	1	1	catalyze	P	182607	0.636	0.94715
110672	110672	1	1	1	phosphorylate	P	9815	0.42	0.92913
110675	112388	1	1	2	colocalize	P	9827	0.723	0.95603
110809	110809	1	1	2	phosphorylate	P	9937	0.827	0.96685
110862	226922	1	1	1	colocalize	P	204772	0.908	0.97734
110877	214084	1	1	1	phosphorylate	P	181657	0.676	0.95097
110998	231162	1	1	2	bind	P	10065	0.912	0.97734
111337	235320	2	2	2	bind	P	10106,207625	0.795	0.96278
111343	111343	1	1	11	bind	P	10163	0.724	0.95615
111343	111979	1	1	2	bind	P	10210	0.41	0.92839
111343	381921	1	1	2	bind	P	223483	0.218	0.9155
111345	238055	2	2	5	colocalize	P	11271,208273	0.814	0.96612
111356	111356	1	1	1	ubiquitinate	P	11286	0.074	0.90549
111356	230257	1	1	1	form a complex	P	205955	0.818	0.96656
111364	117562	1	1	1	bind	P	11358	0.22	0.91559
111371	446100	2	2	2	bind	P	11382,224472	0.493	0.93461
111479	111479	1	2	2	bind	P	11413	0.036	0.90173
111484	242851	1	1	1	catalyze	P	11462	0.584	0.94092
111518	111518	1	2	3	bind	P	11483	0.418	0.92903
111518	328949	1	1	1	bind	P	222897	0.414	0.92864
111648	226026	1	1	1	bind	P	204158	0.68	0.95133
112405	112406	1	1	1	bind	P	11785	0.145	0.91103
11287	11699	1	1	1	bind	P	11793	0.554	0.93965
11287	12504	1	1	1	bind	P	11794	0.702	0.9536
11287	17390	1	1	1	cleave	P	122616	0.651	0.9489
11298	12916	1	1	1	bind	P	50659	0.63	0.94621
11298	15562	1	1	3	catalyze	P	11803	0.418	0.92903
11298	54169	1	1	1	bind	P	228687	0.71	0.95487
11303	100226	4	4	4	colocalize,form a complex	P	11806,11807,529,530	0.816	0.96645
11303	104237	1	1	1	bind	P	2137	0.047	0.90262
11303	11303	1	3	3	bind	P	11815	0.336	0.92439
11303	11747	1	1	1	bind	P	18787	0.47	0.93241
11303	11806	1	3	3	bind	P	20029	0.268	0.91957
11303	11807	1	1	1	bind	P	20058	0.504	0.93478
11303	11816	1	1	7	bind	P	20207	0.478	0.93346
11303	12389	1	1	1	bind	P	11885	0.766	0.95924
11303	12540	2	2	3	coimmunoprecipitate,immunoprecipitate	P	11887,41771	0.28	0.92022
11303	14137	1	1	1	bind	P	70961	0.327	0.92341
11303	14251	1	1	1	form a complex	P	11898	0.665	0.9499
11303	16784	1	1	1	colocalize	P	11905	0.463	0.93178
11303	18747	1	1	3	phosphorylate	P	142342	0.738	0.95681
11303	18806	1	1	2	phosphorylate	P	145270	0.402	0.92788
11303	18830	3	3	4	attach,bind	P	11907,145844,145845	0.747	0.95742
11303	20648	1	1	1	degrade	P	170681	0.159	0.91124
11303	20788	1	1	2	bind	P	174981	0.47	0.93241
11303	93966	1	1	1	bind	P	249908	0.497	0.93473
11304	109638	1	1	1	bind	P	11950	0.576	0.94018
11304	223864	1	1	1	bind	P	202037	0.665	0.9499
11308	11308	1	1	1	bind	P	11979	0.18	0.91294
11308	11350	1	1	1	bind	P	11983	0.265	0.91919
11308	13860	1	1	1	form a complex	P	66577	0.165	0.91191
11308	14784	1	1	1	coimmunoprecipitate	P	11990	0.29	0.92093
11308	17910	1	1	1	bind	P	126409	0.128	0.90923
11308	17973	1	1	1	bind	P	11992	0.167	0.91213
11308	242687	1	1	1	bind	P	11998	0.762	0.95883
11350	107986	2	2	3	bind,phosphorylate	P	12007,12010	0.901	0.97694
11350	110175	1	1	1	bind	P	12014	0.595	0.9423
11350	11490	1	1	1	bind	P	13571	0.826	0.96686
11350	11785	3	3	9	bind,colocalize,phosphorylate	P	12054,19158,19159	0.875	0.9729
11350	11820	1	1	1	phosphorylate	P	12056	0.383	0.92671
11350	11920	3	3	6	bind,coimmunoprecipitate,phosphorylate	P	23190,23191,23194	0.906	0.97724
11350	12189	2	2	5	coimmunoprecipitate,phosphorylate	P	12076,29617	0.938	0.98106
11350	12229	3	4	6	colocalize,phosphorylate	P	12078,30319,30321	0.928	0.97987
11350	12371	2	2	5	bind,phosphorylate	P	12084,12086	0.777	0.96065
11350	12402	2	5	24	bind,phosphorylate	P	12091,12098	0.772	0.95996
11350	12478	2	2	2	colocalize,phosphorylate	P	12101,12102	0.749	0.95771
11350	12568	1	1	10	phosphorylate	P	12111	0.919	0.97888
11350	12927	1	1	2	phosphorylate	P	12118	0.474	0.93294
11350	12928	2	7	23	bind,phosphorylate	P	12123,50850	0.78	0.96092
11350	12929	4	4	6	bind,coimmunoprecipitate,coprecipitate,form a complex	P	51025,51026,51027,51028	0.775	0.96038
11350	13131	1	1	1	phosphorylate	P	12133	0.185	0.91317
11350	13194	3	3	4	bind,form a complex,phosphorylate	P	12137,12138,12140	0.82	0.96684
11350	13649	1	1	8	phosphorylate	P	12148	0.294	0.9213
11350	13800	3	3	10	bind,phosphorylate	P	12152,12154,64759	0.75	0.95785
11350	13844	1	1	1	bind	P	12158	0.125	0.90847
11350	14360	1	1	3	phosphorylate	P	76528	0.104	0.9069
11350	14375	1	1	1	coprecipitate	P	76989	0.74	0.95692
11350	14388	1	1	1	bind	P	77135	0.589	0.94177
11350	14389	1	1	3	phosphorylate	P	12169	0.353	0.92461
11350	14466	1	1	1	digest	P	79080	0.143	0.91105
11350	14775	2	2	7	bind,phosphorylate	P	12173,12176	0.746	0.95744
11350	14784	2	2	2	bind	P	12179,82818	0.663	0.94977
11350	14786	1	1	1	phosphorylate	P	12182	0.748	0.95756
11350	14814	1	1	1	immunoprecipitate	P	84169	0.514	0.93551
11350	15162	3	4	10	bind,coprecipitate,phosphorylate	P	86385,86386,86388	0.59	0.94175
11350	16332	1	1	1	bind	P	12194	0.135	0.90967
11350	16367	1	1	1	phosphorylate	P	12195	0.275	0.91991
11350	16476	2	4	9	bind,phosphorylate	P	106897,12209	0.593	0.94202
11350	17096	2	2	3	form a complex	P	115946,12215	0.735	0.9567
11350	17246	2	2	7	bind,phosphorylate	P	12220,12224	0.941	0.98103
11350	17829	4	4	14	bind,form a complex,phosphorylate	P	12228,12230,124858,124860	0.895	0.97644
11350	17910	2	3	6	bind,form a complex	P	126412,126415	0.833	0.96742
11350	17973	2	2	3	bind	P	12240,127828	0.277	0.92001
11350	18211	3	5	5	bind,form a complex	P	12251,12252,134871	0.835	0.96771
11350	18294	1	1	3	phosphorylate	P	12258	0.832	0.96745
11350	18477	1	1	1	phosphorylate	P	12262	0.813	0.96596
11350	18596	3	5	9	bind,form a complex,phosphorylate	P	12264,12267,139106	0.693	0.95363
11350	18753	4	4	22	bind,phosphorylate	P	12278,12282,144032,144037	0.823	0.96695
11350	18760	1	1	9	phosphorylate	P	12289	0.687	0.95303
11350	18803	1	1	1	bind	P	12291	0.377	0.92622
11350	19090	3	4	11	bind,phosphorylate	P	12293,12295,150568	0.906	0.97724
11350	19200	4	4	10	bind,coimmunoprecipitate,phosphorylate	P	12296,12298,12301,152443	0.94	0.98088
11350	19229	1	1	1	bind	P	154672	0.838	0.96836
11350	19247	2	3	3	bind	P	12306,155284	0.738	0.95681
11350	19253	3	3	3	bind,coimmunoprecipitate	P	12310,12311,155974	0.964	0.98469
11350	19303	3	4	16	bind,coprecipitate,phosphorylate	P	12314,12316,156728	0.843	0.96854
11350	19367	3	4	14	bind,coimmunoprecipitate,phosphorylate	P	12320,12321,12326	0.824	0.96691
11350	19645	2	2	8	bind	P	12329,159383	0.584	0.94092
11350	20779	2	3	9	bind,phosphorylate	P	173691,173696	0.643	0.94727
11350	21749	1	1	1	coimmunoprecipitate	P	184458	0.436	0.93042
11350	22038	3	4	7	bind,immunoprecipitate,phosphorylate	P	12351,12352,12354	0.868	0.97259
11350	22323	2	4	5	bind,form a complex	P	198770,198771	0.798	0.9632
11350	22427	4	5	17	bind,dephosphorylate,phosphorylate	P	12361,12362,12366,203008	0.901	0.97694
11350	225870	3	4	4	bind,phosphorylate	P	12367,12368,203799	0.777	0.96065
11350	234214	1	1	2	bind	P	207175	0.34	0.92441
11350	234734	1	1	1	bind	P	207435	0.303	0.9213
11350	235559	1	1	1	phosphorylate	P	12381	0.725	0.95614
11350	23957	1	1	1	phosphorylate	P	12384	0.532	0.93724
11350	242687	3	5	10	bind,phosphorylate	P	12387,12394,211645	0.946	0.98261
11350	26411	5	5	10	bind,coimmunoprecipitate,coprecipitate,form a complex,phosphorylate	P	12408,12409,12412,214580,214581	0.909	0.97728
11350	27261	2	3	9	bind	P	12424,219728	0.83	0.96714
11350	56717	4	4	8	bind,coprecipitate,phosphorylate	P	12431,12435,234011,234012	0.854	0.9696
11350	63955	1	1	1	form a complex	P	236972	0.728	0.95657
11350	66646	1	1	1	bind	P	12440	0.476	0.93319
11350	83490	1	1	2	phosphorylate	P	12450	0.946	0.98261
11354	14812	1	1	1	bind	P	12469	0.527	0.9366
11370	211651	1	1	1	bind	P	179979	0.5	0.93485
11409	237336	1	1	1	bind	P	208046	0.151	0.91119
11409	56357	1	1	1	bind	P	231242	0.177	0.91273
114141	216238	1	1	1	colocalize	P	12498	0.454	0.93114
11418	104029	1	1	2	bind	P	1238	0.729	0.95654
11418	171209	1	1	1	colocalize	P	12519	0.049	0.90284
11418	18693	1	1	1	bind	P	140645	0.712	0.95502
11418	20683	1	1	3	bind	P	171546	0.078	0.90568
11419	13830	1	1	1	bind	P	64958	0.867	0.97262
11419	18693	4	6	7	bind,colocalize	P	12535,12537,140647,140648	0.93	0.98022
11419	18747	1	2	6	phosphorylate	P	142348	0.902	0.97709
11419	20194	1	1	1	bind	P	162930	0.757	0.95847
11421	11606	1	1	1	cleave	P	12550	0.718	0.95521
114241	114241	1	1	1	bind	P	12591	0.119	0.90795
11425	12807	1	1	1	catalyze	P	12620	0.347	0.92443
11425	20683	1	1	1	bind	P	12629	0.355	0.92502
11426	11426	1	1	1	bind	P	12634	0.373	0.92588
11426	11789	2	2	3	bind,coimmunoprecipitate	P	12638,19267	0.722	0.95572
11426	12005	2	2	7	bind	P	12640,24508	0.86	0.97112
11428	111343	1	1	1	bind	P	10213	0.587	0.94135
11428	11428	1	1	1	bind	P	12648	0.154	0.91115
11428	226751	1	1	1	bind	P	204750	0.106	0.907
11428	229776	1	1	2	bind	P	205728	0.82	0.96684
11428	64602	2	3	23	bind,phosphorylate	P	12664,237277	0.789	0.96219
11430	15378	1	1	2	bind	P	88745	0.428	0.93014
11430	18821	1	1	1	attach	P	12676	0.045	0.90253
11430	19013	1	4	4	bind	P	148969	0.93	0.98022
11430	19299	1	1	1	colocalize	P	12681	0.478	0.93346
11430	20280	1	1	1	bind	P	12682	0.52	0.93602
11430	20850	1	1	1	bind	P	176985	0.855	0.96955
11430	26419	1	1	1	phosphorylate	P	12687	0.765	0.95908
11430	76952	1	1	1	bind	P	247843	0.782	0.96089
11430	93966	1	1	1	bind	P	249909	0.252	0.91782
11431	13836	1	1	5	dephosphorylate	P	12700	0.658	0.94891
11431	13838	1	1	1	bind	P	12704	0.639	0.94733
11431	14083	2	2	2	bind,dephosphorylate	P	12708,12709	0.602	0.94275
11431	14784	2	3	3	bind,form a complex	P	12713,82821	0.504	0.93478
11431	20779	1	1	3	phosphorylate	P	173701	0.13	0.90934
11431	20850	1	1	4	dephosphorylate	P	12734	0.621	0.94544
11431	270190	1	1	1	bind	P	219161	0.794	0.96266
11433	11883	1	1	1	dephosphorylate	P	12742	0.721	0.95559
11433	14281	1	1	4	bind	P	75379	0.235	0.91696
11434	13419	1	1	1	colocalize	P	12765	0.416	0.92861
11434	56403	1	1	1	bind	P	231520	0.873	0.97295
11435	11435	1	1	1	bind	P	12774	0.24	0.91708
11435	11443	1	1	1	form a complex	P	12780	0.192	0.91376
11438	18747	1	1	1	phosphorylate	P	142349	0.777	0.96065
11450	11450	1	1	1	bind	P	12843	0.522	0.93615
11450	28035	2	2	2	bind,colocalize	P	12850,12851	0.807	0.96527
114574	114575	1	1	1	bind	P	12887	0.66	0.94952
114575	114576	1	1	6	bind	P	12898	0.842	0.96858
114576	114576	1	2	2	bind	P	12927	0.954	0.98345
114576	620105	1	1	2	bind	P	236775	0.605	0.94299
11461	11461	2	2	2	bind,immunoprecipitate	P	13002,13006	0.867	0.97262
11461	11845	1	1	1	colocalize	P	21264	0.896	0.97681
11461	12367	1	1	2	cleave	P	33082	0.488	0.93456
11461	12369	1	1	1	cleave	P	33829	0.222	0.91571
11461	13419	1	1	2	bind	P	56490	0.73	0.95651
11461	17698	1	1	1	bind	P	123881	0.461	0.9315
11461	17869	2	2	2	bind	P	125416,13026	0.944	0.98203
11461	17886	1	1	1	coprecipitate	P	13027	0.986	0.99243
11461	18127	1	1	1	coimmunoprecipitate	P	13028	0.537	0.93716
11461	18806	1	1	4	bind	P	13036	0.976	0.98783
11461	19047	1	1	1	bind	P	149740	0.486	0.93442
11461	20586	1	1	2	bind	P	13050	0.864	0.97117
11461	21454	1	1	1	form a complex	P	182597	0.662	0.9498
11461	22350	2	3	13	bind	P	13059,200786	0.977	0.98756
11461	432551	1	1	27	catalyze	P	224344	0.827	0.96685
11461	58800	1	1	1	immunoprecipitate	P	13061	0.848	0.96906
11461	59020	1	1	1	colocalize	P	13062	0.919	0.97888
11461	67065	1	1	1	coimmunoprecipitate	P	239301	0.563	0.9395
11465	12504	1	1	1	bind	P	13073	0.817	0.96642
11468	20807	1	1	2	bind	P	175070	0.607	0.94311
11477	11481	1	1	1	bind	P	13249	0.343	0.92437
11477	12156	1	2	2	immunoprecipitate	P	28317	0.332	0.92391
11477	12162	1	1	5	bind	P	28966	0.843	0.96854
11477	12168	1	1	1	bind	P	29205	0.224	0.91567
11477	17125	1	2	7	phosphorylate	P	13269	0.875	0.9729
11479	11481	1	1	2	bind	P	13340	0.442	0.93059
11479	11981	2	2	4	bind,coprecipitate	P	23837,23838	0.897	0.97674
11479	12902	1	2	5	bind	P	49981	0.829	0.96699
11479	14561	3	3	4	bind,coprecipitate	P	13304,79641,79643	0.95	0.98273
11479	17125	1	1	1	phosphorylate	P	13305	0.747	0.95742
11479	17126	1	1	4	phosphorylate	P	13309	0.561	0.93952
11479	21667	4	4	13	bind,coimmunoprecipitate,coprecipitate	P	13321,183139,183140,183141	0.886	0.97518
11479	21808	1	1	1	bind	P	186241	0.445	0.93084
11479	230157	1	1	1	bind	P	205941	0.899	0.97682
11479	50771	2	2	2	bind,coprecipitate	P	225355,225356	0.824	0.96691
11479	55994	1	1	1	phosphorylate	P	13326	0.797	0.96288
11480	14561	1	1	1	bind	P	79644	0.833	0.96742
11480	17700	1	1	1	bind	P	123977	0.794	0.96266
11480	194590	1	1	1	coimmunoprecipitate	P	158980	0.745	0.95747
11480	19765	2	2	2	coimmunoprecipitate	P	13336,161347	0.728	0.95657
11480	24071	4	4	5	coimmunoprecipitate,colocalize,form a complex	P	13338,210758,210759,210760	0.882	0.97436
11481	12162	1	1	2	bind	P	28968	0.67	0.95076
11481	14559	1	1	1	bind	P	79639	0.551	0.93927
11481	14561	1	1	4	bind	P	79645	0.512	0.93523
11481	17700	1	1	9	bind	P	123978	0.863	0.97121
11481	269275	1	1	1	synergize	P	218537	0.689	0.95329
11482	12165	1	1	1	bind	P	29113	0.898	0.97668
11482	13805	2	3	3	bind,phosphorylate	P	13363,13365	0.704	0.9537
11482	17125	1	2	6	phosphorylate	P	13372	0.886	0.97518
11482	17129	1	2	2	phosphorylate	P	13377	0.853	0.96946
11482	19047	1	1	1	bind	P	149741	0.775	0.96038
11482	21803	2	3	4	bind	P	13383,184974	0.958	0.98354
11482	21812	2	2	2	coimmunoprecipitate	P	13391,186308	0.635	0.9472
11486	11486	1	5	9	bind	P	13411	0.599	0.94237
11486	11539	2	4	7	bind	P	13431,14289	0.752	0.95777
11486	12504	1	1	1	bind	P	13438	0.26	0.91856
11486	13482	3	7	61	bind,colocalize	P	13447,57228,57230	0.899	0.97682
11486	13488	2	2	4	colocalize	P	13451,57361	0.503	0.93481
11486	13604	1	1	1	catalyze	P	13452	0.154	0.91115
11486	15481	1	1	1	bind	P	90023	0.224	0.91567
11486	18519	1	1	1	bind	P	13468	0.24	0.91708
11486	18815	1	1	1	bind	P	13469	0.663	0.94977
11486	20196	1	1	1	bind	P	13474	0.58	0.94008
11486	22041	1	1	1	colocalize	P	13486	0.143	0.91105
11487	11820	1	1	5	cleave	P	13503	0.595	0.9423
11487	12395	1	1	1	bind	P	13505	0.42	0.92913
11487	12505	1	1	1	catalyze	P	13506	0.727	0.95626
11487	12527	1	1	1	form a complex	P	41289	0.896	0.97681
11487	12550	1	1	1	cleave	P	13509	0.581	0.94007
11487	12558	1	1	4	cleave	P	13514	0.555	0.93964
11487	13637	2	3	3	cleave,form a complex	P	13518,60266	0.963	0.98453
11487	17221	1	1	1	cleave	P	13524	0.809	0.96537
11487	17349	1	1	2	bind	P	122077	0.853	0.96946
11487	21926	1	2	2	cleave	P	13536	0.205	0.91479
11489	11502	1	1	1	bind	P	13736	0.029	0.90132
11489	14784	1	1	1	coprecipitate	P	13553	0.508	0.935
11489	18708	1	1	1	bind	P	13560	0.385	0.92712
11489	20779	1	1	1	coprecipitate	P	13564	0.649	0.94813
11489	80708	2	3	3	bind	P	13569,248343	0.869	0.97254
11490	11490	1	1	1	bind	P	13572	0.411	0.92852
11490	14784	2	2	3	bind	P	13577,82826	0.484	0.93429
11490	15162	3	4	5	bind,phosphorylate	P	13581,86391,86392	0.791	0.9627
11490	16818	3	4	7	bind,coimmunoprecipitate	P	111221,111222,13584	0.78	0.96092
11490	18550	1	2	3	cleave	P	138658	0.819	0.96654
11490	18849	1	1	1	phosphorylate	P	146076	0.114	0.90709
11490	20404	1	1	2	bind	P	166767	0.555	0.93964
11490	66616	1	1	1	bind	P	238534	0.042	0.90229
11491	11502	1	1	1	bind	P	13605	0.377	0.92622
11491	11820	1	1	2	cleave	P	13608	0.779	0.96078
11491	11839	1	2	2	cleave	P	13610	0.797	0.96288
11491	12395	1	1	1	bind	P	13614	0.26	0.91856
11491	13388	1	1	1	cleave	P	13622	0.359	0.9251
11491	13433	1	1	1	truncate	P	13623	0.189	0.91352
11491	13649	1	1	1	cleave	P	13625	0.188	0.9134
11491	13869	1	1	2	cleave	P	13630	0.04	0.90233
11491	15200	1	1	2	cleave	P	13642	0.423	0.92939
11491	17829	1	1	1	immunoprecipitate	P	124867	0.148	0.9112
11491	18211	1	1	1	cleave	P	13659	0.74	0.95692
11491	18549	1	1	2	cleave	P	138569	0.024	0.90086
11491	18849	1	1	1	phosphorylate	P	146083	0.948	0.98292
11491	20343	2	3	4	bind,cleave	P	13669,165433	0.819	0.96654
11491	21926	2	7	11	cleave	P	13676,189016	0.856	0.97007
11491	21939	1	1	1	cleave	P	13689	0.169	0.91204
11491	22329	1	1	1	cleave	P	13691	0.868	0.97259
11492	11492	2	2	2	bind,cleave	P	13699,13700	0.402	0.92788
11492	14218	1	1	1	bind	P	13701	0.31	0.9216
11492	18550	1	1	1	colocalize	P	13704	0.623	0.94537
11492	21926	1	1	1	cleave	P	13705	0.296	0.92128
11495	11497	1	1	1	immunoprecipitate	P	13708	0.616	0.94445
11495	12814	1	1	1	bind	P	48636	0.851	0.96951
11495	280667	3	3	3	form a complex,immunoprecipitate	P	13714,220586,220587	0.888	0.97514
11495	280668	4	4	5	form a complex,immunoprecipitate	P	13716,13717,220592,220594	0.884	0.97489
11497	280667	1	1	1	immunoprecipitate	P	220590	0.317	0.92228
11497	280668	1	1	1	immunoprecipitate	P	220596	0.481	0.93358
11500	13684	1	1	2	bind	P	13720	0.803	0.96482
11501	11820	1	1	1	cleave	P	13727	0.254	0.91793
11502	15200	1	1	2	cleave	P	13745	0.898	0.97668
11502	18550	1	1	1	cleave	P	138664	0.313	0.92184
11502	18753	2	2	2	bind,cleave	P	13754,144041	0.457	0.93141
11502	20404	1	1	2	bind	P	166769	0.779	0.96078
11502	21926	1	2	2	cleave	P	13758	0.676	0.95097
11502	66616	1	1	1	bind	P	238536	0.185	0.91317
11504	11595	2	2	2	cleave,degrade	P	13762,13763	0.742	0.95723
11504	12032	1	1	4	cleave	P	13765	0.603	0.94273
11516	11516	1	1	6	bind	P	13792	0.756	0.9585
11516	11517	1	1	1	bind	P	13809	0.925	0.97934
11516	12310	3	3	3	colocalize,synergize	P	13824,31596,31597	0.867	0.97262
11516	12647	1	1	1	colocalize	P	13851	0.795	0.96278
11516	16476	1	1	1	bind	P	13941	0.792	0.96267
11516	20508	1	1	1	colocalize	P	14011	0.925	0.97934
11516	20848	1	1	1	phosphorylate	P	14025	0.824	0.96691
11516	21333	1	2	2	colocalize	P	14026	0.957	0.98342
11516	22353	3	3	13	bind,colocalize	P	14050,14051,201085	0.75	0.95785
11516	22354	2	2	6	bind	P	14070,201432	0.935	0.98106
11516	22355	2	3	7	bind	P	14074,201446	0.849	0.96941
11520	103968	1	1	3	bind	P	1109	0.827	0.96685
11520	56382	1	1	2	bind	P	14135	0.857	0.97024
11520	67469	2	2	3	bind	P	14136,240218	0.683	0.95225
11534	13193	2	2	3	colocalize	P	14158,54766	0.915	0.97848
11534	14580	1	1	3	colocalize	P	14160	0.675	0.95084
11534	18538	1	1	1	colocalize	P	14162	0.694	0.95362
11535	11535	1	2	3	bind	P	14166	0.036	0.90173
11535	12310	2	4	10	bind	P	14189,31601	0.663	0.94977
11535	14255	1	1	1	synergize	P	14204	0.893	0.97657
11535	17311	1	1	1	synergize	P	14220	0.949	0.98284
11535	17390	1	2	2	cleave	P	122617	0.52	0.93602
11535	18158	1	1	1	synergize	P	14231	0.978	0.9876
11535	230899	1	1	1	synergistic interaction	P	14256	0.746	0.95744
11535	54598	1	3	3	bind	P	14259	0.842	0.96858
11539	11539	1	1	1	bind	P	14294	0.047	0.90262
11539	11651	1	1	1	phosphorylate	P	14301	0.193	0.91401
11539	12892	1	1	1	bind	P	49921	0.114	0.90709
11539	13489	1	1	1	coimmunoprecipitate	P	14305	0.656	0.94895
11539	14799	1	1	1	colocalize	P	83360	0.045	0.90253
11539	15481	4	5	12	bind,coprecipitate,immunoprecipitate	P	14310,90024,90025,90027	0.895	0.97657
11539	16514	1	1	1	colocalize	P	14314	0.108	0.90712
11539	16523	1	1	1	colocalize	P	14315	0.208	0.91503
11539	18390	1	1	1	colocalize	P	135935	0.121	0.90818
11539	18441	2	2	2	coimmunoprecipitate,colocalize	P	14320,14321	0.788	0.96171
11539	20928	1	2	2	colocalize	P	14326	0.24	0.91708
11540	108071	1	1	2	coimmunoprecipitate	P	14332	0.754	0.95805
11540	13489	3	3	5	coimmunoprecipitate,colocalize	P	14353,14354,57434	0.565	0.93944
11540	15481	1	1	1	colocalize	P	90029	0.511	0.93509
11542	14772	1	2	4	phosphorylate	P	82557	0.881	0.974
11542	22041	2	2	2	colocalize	P	14401,195528	0.814	0.96612
11545	109638	2	6	28	bind,catalyze	P	14410,14411	0.687	0.95303
11545	110408	1	1	3	cleave	P	9409	0.28	0.92022
11545	11545	1	3	10	cleave	P	14434	0.72	0.95544
11545	11651	2	2	2	cleave,degrade	P	14472,14473	0.595	0.9423
11545	11747	2	4	6	bind,cleave	P	14477,18789	0.515	0.93549
11545	11920	1	1	2	synergize	P	14485	0.868	0.97259
11545	12043	3	3	13	cleave,degrade	P	14487,14488,25613	0.37	0.9258
11545	12124	1	1	1	cleave	P	27893	0.576	0.94018
11545	12367	3	12	186	cleave,degrade	P	14502,33086,33088	0.91	0.97723
11545	12368	1	3	6	cleave	P	33771	0.665	0.9499
11545	12369	2	8	26	cleave	P	14514,33830	0.802	0.96413
11545	12370	2	7	14	cleave	P	14516,33922	0.691	0.95371
11545	12371	3	6	16	cleave,degrade	P	14521,34275,34276	0.395	0.92797
11545	12616	1	1	1	bind	P	14527	0.227	0.91589
11545	13555	1	1	4	bind	P	14542	0.892	0.97661
11545	13665	1	1	2	cleave	P	14543	0.093	0.90638
11545	14083	2	2	2	cleave,degrade	P	14547,14548	0.569	0.93947
11545	14178	1	1	1	cleave	P	72658	0.57	0.93942
11545	14825	1	1	1	bind	P	14562	0.722	0.95572
11545	14939	1	3	7	cleave	P	84998	0.62	0.94545
11545	15511	1	1	1	cleave	P	14565	0.176	0.91261
11545	16476	1	1	1	phosphorylate	P	106908	0.424	0.92938
11545	16904	1	1	1	degrade	P	113806	0.811	0.96567
11545	17390	1	1	1	cleave	P	122619	0.529	0.93655
11545	17863	1	1	1	bind	P	14581	0.344	0.92435
11545	17975	3	3	3	bind,cleave,form a complex	P	128040,128041,14583	0.728	0.95657
11545	18033	2	3	4	bind,dephosphorylate	P	14588,14590	0.954	0.98345
11545	18126	1	1	1	bind	P	14604	0.583	0.94065
11545	18504	1	1	1	colocalize	P	137320	0.131	0.90932
11545	18538	2	2	2	bind	P	138248,14615	0.576	0.94018
11545	18849	1	1	1	cleave	P	146089	0.75	0.95785
11545	19107	1	1	1	cleave	P	151066	0.663	0.94977
11545	19229	1	1	1	cleave	P	14627	0.602	0.94275
11545	20613	1	1	1	bind	P	14632	0.513	0.93537
11545	20823	1	5	8	bind	P	14634	0.842	0.96858
11545	208643	1	1	1	cleave	P	14638	0.701	0.95364
11545	20871	1	1	1	phosphorylate	P	177974	0.118	0.90785
11545	21418	1	1	1	bind	P	14647	0.075	0.90558
11545	21676	2	2	2	bind,coimmunoprecipitate	P	14650,183882	0.302	0.92131
11545	21803	1	1	1	cleave	P	14658	0.474	0.93294
11545	21869	1	1	2	bind	P	14660	0.766	0.95924
11545	21926	3	3	6	cleave,degrade	P	14663,189042,189043	0.91	0.97723
11545	22371	1	1	1	colocalize	P	201736	0.56	0.93956
11545	22427	4	4	14	bind,coimmunoprecipitate	P	14671,14672,203013,203014	0.744	0.95733
11545	22594	2	3	6	bind	P	14681,203975	0.885	0.97504
11545	22596	2	2	2	form a complex,synergy	P	204030,204031	0.647	0.948
11545	264064	1	1	1	bind	P	14695	0.219	0.91562
11545	328572	3	3	6	bind,form a complex,synergy	P	14719,14722,14727	0.971	0.98592
11545	51792	1	1	1	cleave	P	226473	0.545	0.93787
11545	52521	1	1	1	bind	P	14728	0.733	0.95659
11545	66988	1	1	1	cleave	P	239210	0.676	0.95097
11545	93966	1	1	1	bind	P	249911	0.081	0.90589
11546	12367	1	2	2	cleave	P	33106	0.613	0.94329
11546	12370	1	2	2	cleave	P	33927	0.802	0.96413
11546	21869	4	4	6	bind,coimmunoprecipitate,coprecipitate	P	14763,187812,187813,187814	0.945	0.98267
11546	22288	1	1	1	bind	P	14766	0.079	0.90593
11546	22427	2	2	3	bind	P	14767,203017	0.835	0.96771
11546	22594	1	1	1	bind	P	203983	0.224	0.91567
11548	26385	1	1	1	phosphorylate	P	213076	0.457	0.93141
11551	12286	1	1	2	bind	P	31176	0.769	0.95917
11551	12393	1	1	1	bind	P	35276	0.605	0.94299
11551	14772	1	1	1	phosphorylate	P	82558	0.655	0.94896
11567	380713	1	1	1	bind	P	223277	0.552	0.93953
11576	100035488	1	1	1	bind	P	297	0.76	0.95857
11576	11576	1	3	4	bind	P	14830		0.90004
11576	117562	1	1	1	bind	P	14848	0.493	0.93461
11576	11906	1	1	1	bind	P	22797	0.742	0.95723
11576	12774	1	1	5	bind	P	14851	0.812	0.96582
11576	13645	1	1	1	bind	P	60564	0.202	0.91455
11576	16476	1	1	1	bind	P	106909	0.807	0.96527
11576	17128	1	1	1	bind	P	117446	0.192	0.91376
11576	20482	1	1	1	bind	P	168582	0.353	0.92461
11576	22138	1	1	14	bind	P	14874	0.734	0.95657
11593	227231	1	1	1	bind	P	14895	0.154	0.91115
11595	109757	1	1	1	bind	P	7155	0.093	0.90638
11595	111343	1	1	1	degrade	P	10219	0.221	0.91558
11595	12032	1	1	1	bind	P	14913	0.085	0.90596
11595	12505	1	1	1	bind	P	40161	0.75	0.95785
11595	12845	1	1	1	bind	P	14918	0.438	0.93036
11595	12950	2	3	4	bind	P	14922,51180	0.705	0.95369
11595	13003	1	1	1	bind	P	52372	0.54	0.93766
11595	13033	2	2	2	cleave,digest	P	52815,52816	0.666	0.95006
11595	14114	1	1	3	bind	P	14935	0.701	0.95364
11595	14115	1	1	4	bind	P	14938	0.525	0.93665
11595	17386	2	2	4	cleave,degrade	P	122302,14950	0.581	0.94007
11595	17387	1	1	1	cleave	P	122392	0.557	0.93963
11595	17392	1	1	1	cleave	P	122890	0.437	0.9304
11595	18792	1	1	1	cleave	P	144854	0.894	0.97654
11595	209446	1	1	1	bind	P	178694	0.225	0.9158
11595	21960	1	1	2	bind	P	14960	0.253	0.9178
11595	23794	1	1	1	cleave	P	208189	0.382	0.92644
11595	240913	4	9	24	bind,cleave,degrade,digest	P	211083,211084,211085,211086	0.826	0.96686
11595	268448	1	1	1	bind	P	217883	0.872	0.97299
11595	66402	1	1	1	degrade	P	238215	0.092	0.90639
11596	111343	1	1	1	bind	P	14976	0.349	0.92456
11600	11600	1	1	1	bind	P	14978	0.154	0.91115
11600	11601	3	4	9	attach,bind	P	14986,14987,15068	0.874	0.97292
11600	13710	1	1	1	bind	P	64148	0.423	0.92939
11600	13867	1	1	1	bind	P	66978	0.489	0.93468
11600	21687	2	3	9	bind,phosphorylate	P	15033,15039	0.736	0.95667
11600	21859	1	1	1	colocalize	P	15044	0.804	0.9648
11600	22370	2	2	7	attach,bind	P	15055,15056	0.8	0.96389
11600	26419	1	1	1	phosphorylate	P	15059	0.948	0.98292
11601	14268	1	1	1	attach	P	74841	0.217	0.91523
11601	21687	1	1	3	bind	P	15094	0.615	0.94404
11601	22370	1	1	4	bind	P	15109	0.789	0.96219
11601	22371	1	1	1	colocalize	P	15111	0.499	0.9347
11602	11602	1	1	1	bind	P	15115	0.678	0.9511
11603	13867	2	2	2	bind,phosphorylate	P	15165,66979	0.961	0.98376
11603	14173	1	1	2	bind	P	15166	0.979	0.98874
11603	14406	1	1	1	bind	P	15172	0.417	0.9289
11603	16728	1	1	1	bind	P	110679	0.327	0.92341
11603	16773	1	1	1	colocalize	P	110858	0.588	0.94148
11603	17967	1	1	1	colocalize	P	127606	0.789	0.96219
11603	18211	1	1	1	phosphorylate	P	15180	0.908	0.97734
11603	19242	2	2	2	bind	P	15184,155016	0.747	0.95742
11603	19280	1	1	1	bind	P	156478	0.751	0.95779
11603	211323	1	1	1	synergize	P	15208	0.943	0.98187
11603	268566	1	1	2	colocalize	P	217907	0.322	0.92223
11603	66824	1	1	2	bind	P	15233	0.628	0.94606
11604	109732	1	1	1	bind	P	15242	0.376	0.92597
11604	17199	1	1	1	bind	P	15257	0.007	0.90032
11604	20970	1	1	1	bind	P	15277	0.678	0.9511
11605	11605	1	2	2	bind	P	15294	0.305	0.92127
11605	12349	1	1	2	bind	P	32721	0.273	0.91968
11605	12479	1	1	1	bind	P	15320	0.894	0.97654
11605	13043	1	1	1	immunoprecipitate	P	52987	0.005	0.90022
11605	13482	1	1	1	coprecipitate	P	57236	0.869	0.97254
11605	13645	1	1	1	attach	P	60567	0.706	0.95448
11605	14061	1	2	2	bind	P	15332	0.08	0.90592
11605	14594	2	2	2	cleave,digest	P	15340,15341	0.405	0.92814
11605	17105	1	1	1	bind	P	116218	0.742	0.95723
11605	19124	1	1	2	bind	P	151954	0.859	0.97093
11605	20201	1	1	1	phosphorylate	P	15380	0.682	0.95163
11605	26417	1	1	1	phosphorylate	P	215552	0.018	0.90066
11605	56744	1	1	1	bind	P	234343	0.753	0.95809
11605	72935	1	1	6	bind	P	245540	0.527	0.9366
11606	11606	1	1	1	cleave	P	15424	0.471	0.93267
11606	13035	1	1	3	cleave	P	52872	0.975	0.98736
11606	50701	1	1	1	cleave	P	225081	0.224	0.91567
11606	76267	1	1	1	cleave	P	247447	0.04	0.90233
11607	109983	1	1	1	cleave	P	15449		0.90004
11607	11609	1	1	7	bind	P	15474	0.558	0.93963
11607	11651	1	1	1	phosphorylate	P	15486	0.891	0.97623
11607	11847	1	1	5	bind	P	21428	0.848	0.96906
11607	16452	2	2	2	bind	P	106211,15509	0.813	0.96596
11607	17969	1	1	1	phosphorylate	P	15520	0.773	0.95994
11607	18033	1	1	2	bind	P	15522	0.406	0.92842
11607	18127	1	1	1	colocalize	P	133022	0.671	0.95076
11607	20656	1	1	1	colocalize	P	170808	0.059	0.90399
11607	20726	2	2	15	bind	P	15534,173135	0.836	0.96787
11609	11610	2	2	7	bind	P	15578,15650	0.789	0.96219
11609	11847	1	2	2	bind	P	21430	0.2	0.91443
11610	110355	1	1	1	phosphorylate	P	9216	0.25	0.91746
11610	11651	1	1	1	phosphorylate	P	15673	0.754	0.95805
11610	11847	1	1	6	bind	P	21432	0.59	0.94175
11610	12389	1	1	1	coimmunoprecipitate	P	34729	0.325	0.92302
11610	13649	1	1	2	bind	P	15686	0.169	0.91204
11610	14773	1	1	1	phosphorylate	P	82675	0.243	0.91716
11610	15370	1	1	2	bind	P	15705	0.26	0.91856
11610	16452	4	4	9	bind,coimmunoprecipitate,form a complex	P	106213,106214,106216,15710	0.786	0.96148
11610	19341	1	1	1	colocalize	P	15746	0.446	0.93096
11610	20846	1	1	1	bind	P	175694	0.196	0.91431
11610	21418	1	1	1	colocalize	P	15764	0.478	0.93346
11610	22042	1	1	1	colocalize	P	15772	0.75	0.95785
11610	320129	1	1	1	phosphorylate	P	221634	0.143	0.91105
11610	54721	1	1	2	coimmunoprecipitate	P	15793	0.33	0.92352
11611	19299	1	1	1	colocalize	P	15801	0.079	0.90593
11614	12034	1	1	2	bind	P	15832	0.699	0.95353
11614	13982	1	1	2	bind	P	15839	0.732	0.95644
11614	13983	1	1	2	bind	P	15841	0.486	0.93442
11614	22431	1	1	1	bind	P	203110	0.63	0.94621
11614	23957	1	1	1	bind	P	209695	0.511	0.93509
11614	26423	2	2	5	bind,form a complex	P	15876,15880	0.854	0.9696
11622	104087	2	3	17	bind	P	1388,15896	0.752	0.95777
11622	11622	3	7	8	bind,degrade,ubiquitinate	P	15906,15912,15943	0.527	0.9366
11622	11632	5	10	16	bind,coprecipitate,form a complex,immunoprecipitate	P	15945,16185,16187,16192,16193	0.828	0.96683
11622	11863	11	16	34	bind,coimmunoprecipitate,colocalize,degrade,form a complex,immunoprecipitate,phosphorylate	P	15958,15959,15960,15965,15970,22414,22416,22417,22419,22423,22424	0.954	0.98345
11622	11864	1	1	1	colocalize	P	22519	0.815	0.9663
11622	12455	1	1	1	form a complex	P	15976	0.811	0.96567
11622	13076	1	2	4	bind	P	16001	0.296	0.92128
11622	15128	1	2	3	bind	P	16057	0.868	0.97259
11622	16211	1	1	3	bind	P	103542	0.906	0.97724
11622	17242	1	1	1	bind	P	119561	0.138	0.9103
11622	17869	1	1	1	bind	P	16072	0.903	0.97701
11622	17977	1	2	2	bind	P	128149	0.71	0.95487
11622	18024	1	1	1	bind	P	16082	0.313	0.92184
11622	18478	1	3	16	bind	P	136951	0.837	0.96821
11622	192231	1	1	1	bind	P	16102	0.619	0.94547
11622	19645	3	4	8	bind,form a complex	P	159388,16104,16105	0.838	0.96836
11622	19697	1	1	2	coimmunoprecipitate	P	160261	0.874	0.97292
11622	20290	1	1	2	bind	P	16112	0.619	0.94547
11622	20464	1	1	1	bind	P	168220	0.474	0.93294
11622	20683	1	1	1	bind	P	171551	0.007	0.90032
11622	22278	2	2	5	bind	P	16123,198443	0.936	0.98098
11622	230899	1	1	3	bind	P	206053	0.909	0.97728
11622	268903	3	3	13	bind,immunoprecipitate	P	16130,218166,218167	0.911	0.97717
11622	328572	2	2	3	bind,coprecipitate	P	16139,16140	0.973	0.98551
11622	56501	1	1	1	bind	P	232903	0.539	0.93769
11622	93966	1	2	2	bind	P	249914	0.571	0.93939
11625	12057	1	1	3	bind	P	16157	0.862	0.97124
11625	12168	1	1	1	bind	P	16162	0.605	0.94299
11625	17395	1	1	2	bind	P	16167	0.792	0.96267
11629	19353	1	1	2	colocalize	P	16177	0.697	0.95357
11632	16211	1	1	1	bind	P	16216	0.226	0.91576
11634	15936	1	1	1	bind	P	16236	0.6	0.94264
11634	17975	1	1	1	colocalize	P	128044	0.754	0.95805
11634	22352	1	1	2	colocalize	P	16238	0.569	0.93947
11636	22695	1	1	1	catalyze	P	16243	0.337	0.92447
11640	110157	1	1	1	bind	P	16250	0.28	0.92022
11640	11640	1	2	2	bind	P	16253	0.111	0.9071
11640	12305	2	2	2	bind,phosphorylate	P	16257,31382	0.792	0.96267
11640	12334	1	1	1	phosphorylate	P	16259	0.736	0.95667
11640	13595	1	1	1	bind	P	16264	0.225	0.9158
11640	18747	3	6	40	bind,coprecipitate	P	142358,142359,16270	0.917	0.97835
11640	19084	2	4	9	bind	P	150533,16286	0.87	0.9729
11640	21803	1	1	1	bind	P	16291	0.442	0.93059
11640	22350	1	1	1	bind	P	200790	0.302	0.92131
11640	24000	2	2	3	bind	P	16293,210110	0.829	0.96699
11640	75547	1	1	1	bind	P	16296	0.204	0.91466
11642	11643	2	2	6	bind	P	16297,16300	0.944	0.98203
11642	18577	1	1	1	bind	P	16298	0.861	0.97127
11642	18747	2	2	3	bind,coimmunoprecipitate	P	142365,142366	0.886	0.97518
11642	20686	1	1	1	bind	P	172550	0.899	0.97682
11643	14360	1	1	1	bind	P	16303	0.55	0.939
11643	18747	1	2	2	bind	P	142368	0.799	0.96337
11643	19084	1	2	2	bind	P	150535	0.524	0.93652
11643	20686	1	1	1	bind	P	172551	0.776	0.96035
11643	56307	1	1	1	cleave	P	16308	0.708	0.95477
11643	71313	1	1	1	bind	P	16309	0.044	0.90228
11643	76378	1	1	1	bind	P	247525	0.896	0.97681
11650	14268	2	2	2	bind	P	16324,74843	0.286	0.92045
11650	15894	1	1	1	bind	P	16325	0.763	0.95898
11651	109333	1	1	4	bind	P	5169	0.799	0.96337
11651	109638	1	1	3	phosphorylate	P	6162	0.922	0.97889
11651	109820	1	1	1	bind	P	16342	0.24	0.91708
11651	109880	2	2	9	coimmunoprecipitate,phosphorylate	P	16354,7513	0.877	0.97337
11651	110157	2	3	15	phosphorylate,synergize	P	16366,16370	0.91	0.97723
11651	111343	2	2	2	phosphorylate	P	10229,16376	0.73	0.95651
11651	11651	5	10	64	bind,coprecipitate,degrade,dephosphorylate,phosphorylate	P	16406,16412,16414,16416,16450	0.722	0.95572
11651	11652	1	2	2	bind	P	16468	0.74	0.95692
11651	11783	1	1	1	phosphorylate	P	16479	0.571	0.93939
11651	11798	1	1	13	phosphorylate	P	16485	0.971	0.98592
11651	11835	2	2	10	degrade,phosphorylate	P	16493,16494	0.883	0.97471
11651	11848	1	1	1	phosphorylate	P	16501	0.438	0.93036
11651	11852	1	1	1	colocalize	P	22249	0.561	0.93952
11651	11920	2	2	2	bind	P	16511,23201	0.912	0.97732
11651	12005	1	1	1	bind	P	16521	0.575	0.94006
11651	12015	6	10	611	catalyze,coimmunoprecipitate,dephosphorylate,immunoprecipitate,phosphorylate	P	16531,16533,16538,16549,24833,24839	0.953	0.98327
11651	12034	1	1	1	bind	P	16559	0.544	0.93789
11651	12042	1	1	2	phosphorylate	P	16562	0.73	0.95651
11651	12043	1	1	3	phosphorylate	P	16573	0.619	0.94547
11651	12048	2	3	3	phosphorylate	P	16589,26350	0.877	0.97337
11651	12064	1	1	4	phosphorylate	P	27068	0.978	0.9876
11651	12125	1	1	1	phosphorylate	P	16596	0.013	0.90044
11651	12168	1	1	1	phosphorylate	P	29214	0.879	0.9737
11651	12189	1	1	2	phosphorylate	P	16603	0.909	0.97728
11651	12229	1	1	1	bind	P	30323	0.977	0.98756
11651	12233	1	1	1	phosphorylate	P	30538	0.934	0.98089
11651	12367	3	4	13	cleave,degrade,dephosphorylate	P	33110,33111,33112	0.955	0.98336
11651	12371	1	4	42	phosphorylate	P	16646	0.966	0.98497
11651	12389	1	2	2	phosphorylate	P	34739	0.955	0.98336
11651	12443	1	1	4	phosphorylate	P	36623	0.486	0.93442
11651	12483	1	1	2	phosphorylate	P	38303	0.122	0.90817
11651	12539	1	1	5	form a complex	P	16687	0.936	0.98098
11651	12540	1	1	2	colocalize	P	16691	0.196	0.91431
11651	12550	1	1	1	truncate	P	16698	0.055	0.9035
11651	12562	1	1	2	phosphorylate	P	42822	0.363	0.92544
11651	12575	1	2	12	phosphorylate	P	16716	0.956	0.98324
11651	12576	3	4	19	bind,degrade,phosphorylate	P	16720,16721,16729	0.937	0.98113
11651	12675	1	1	1	phosphorylate	P	16742	0.713	0.95501
11651	12902	1	1	1	phosphorylate	P	49984	0.013	0.90044
11651	12912	1	1	13	phosphorylate	P	16752	0.982	0.98979
11651	12988	1	1	1	form a complex	P	16761	0.559	0.93959
11651	13002	1	1	8	phosphorylate	P	16763	0.689	0.95329
11651	13019	1	2	2	phosphorylate	P	52653	0.903	0.97701
11651	13338	1	1	1	phosphorylate	P	55210	0.843	0.96854
11651	13448	1	1	4	phosphorylate	P	57135	0.789	0.96219
11651	13600	1	1	1	phosphorylate	P	59257	0.936	0.98098
11651	13604	1	1	1	phosphorylate	P	59337	0.454	0.93114
11651	13645	2	3	12	phosphorylate	P	16788,60594	0.966	0.98497
11651	13649	1	2	8	phosphorylate	P	62378	0.97	0.98552
11651	13857	1	1	1	phosphorylate	P	66355	0.921	0.97896
11651	13982	2	2	4	form a complex,phosphorylate	P	16816,67396	0.558	0.93963
11651	14083	2	4	13	phosphorylate	P	16833,69298	0.772	0.95996
11651	14164	1	1	1	phosphorylate	P	71153	0.949	0.98284
11651	14173	1	1	2	phosphorylate	P	71475	0.792	0.96267
11651	14180	1	1	1	phosphorylate	P	73104	0.98	0.98887
11651	14254	1	1	1	phosphorylate	P	74503	0.379	0.92618
11651	14257	1	1	1	phosphorylate	P	74655	0.304	0.92129
11651	14309	1	1	1	coimmunoprecipitate	P	76309	0.918	0.9787
11651	14388	1	1	3	phosphorylate	P	77140	0.799	0.96337
11651	14456	2	2	2	phosphorylate	P	16885,77988	0.97	0.98552
11651	14460	1	1	2	phosphorylate	P	16890	0.867	0.97262
11651	14461	1	1	2	phosphorylate	P	16892	0.821	0.96682
11651	14573	1	1	1	phosphorylate	P	79758	0.98	0.98887
11651	14783	5	5	11	bind,coimmunoprecipitate,form a complex,phosphorylate	P	16904,16906,82748,82749,82752	0.947	0.98252
11651	15139	1	1	1	phosphorylate	P	86145	0.851	0.96951
11651	15194	1	1	13	phosphorylate	P	16915	0.971	0.98592
11651	15234	1	1	1	phosphorylate	P	87510	0.922	0.97889
11651	15370	2	3	20	coimmunoprecipitate,phosphorylate	P	16926,16932	0.937	0.98113
11651	15481	2	2	2	bind,immunoprecipitate	P	16940,16941	0.624	0.94549
11651	15511	3	3	5	bind,phosphorylate	P	16943,16946,90463	0.886	0.97518
11651	15898	1	1	1	phosphorylate	P	91960	0.712	0.95502
11651	16000	4	7	26	bind,dephosphorylate,phosphorylate	P	16961,94682,94686,94700	0.945	0.98267
11651	16002	1	1	2	phosphorylate	P	95992	0.919	0.97888
11651	16153	1	1	1	phosphorylate	P	97042	0.726	0.9563
11651	16173	1	1	1	phosphorylate	P	16978	0.391	0.92786
11651	16179	1	1	1	degrade	P	98661	0.077	0.90569
11651	16189	1	1	1	phosphorylate	P	100518	0.557	0.93963
11651	16193	1	1	1	phosphorylate	P	102018	0.851	0.96951
11651	16332	1	1	1	phosphorylate	P	103725	0.606	0.94312
11651	16337	2	2	8	phosphorylate	P	103806,17000	0.737	0.95666
11651	16367	2	2	35	phosphorylate	P	104438,17010	0.847	0.9691
11651	16428	1	1	1	phosphorylate	P	105691	0.248	0.91749
11651	16438	1	2	3	phosphorylate	P	17015	0.451	0.93103
11651	16452	1	1	3	phosphorylate	P	106221	0.578	0.94012
11651	16476	1	1	2	phosphorylate	P	17025	0.876	0.97324
11651	16542	1	1	1	bind	P	17029	0.353	0.92461
11651	16846	2	2	2	phosphorylate	P	112071,17036	0.967	0.9851
11651	17246	1	3	24	phosphorylate	P	17069	0.963	0.98453
11651	17311	1	1	3	phosphorylate	P	121264	0.978	0.9876
11651	17395	1	1	1	phosphorylate	P	122964	0.72	0.95544
11651	17681	1	1	1	dephosphorylate	P	123646	0.816	0.96645
11651	17969	1	1	2	phosphorylate	P	17103	0.886	0.97518
11651	18024	1	1	1	phosphorylate	P	17108	0.428	0.93014
11651	18125	1	1	2	phosphorylate	P	17141	0.468	0.93226
11651	18127	4	8	106	bind,immunoprecipitate,phosphorylate	P	133034,133040,17148,17166	0.941	0.98103
11651	18188	1	1	1	phosphorylate	P	134371	0.773	0.95994
11651	18211	1	1	1	phosphorylate	P	17183	0.44	0.93033
11651	18212	1	1	1	phosphorylate	P	135180	0.732	0.95644
11651	18227	1	1	1	phosphorylate	P	17185	0.764	0.95913
11651	18479	1	1	1	phosphorylate	P	17186	0.868	0.97259
11651	18538	1	1	1	bind	P	17191	0.853	0.96946
11651	18569	1	1	2	phosphorylate	P	17193	0.91	0.97723
11651	18576	2	2	5	form a complex,phosphorylate	P	17195,17197	0.87	0.9729
11651	18596	1	1	1	phosphorylate	P	139111	0.082	0.90586
11651	18604	1	1	5	phosphorylate	P	139217	0.647	0.948
11651	18708	4	6	33	bind,phosphorylate	P	140933,140959,17208,17217	0.914	0.97808
11651	18747	1	1	3	phosphorylate	P	142375	0.952	0.98281
11651	18803	2	2	2	bind,phosphorylate	P	145046,17239	0.855	0.96955
11651	18805	1	1	1	phosphorylate	P	145174	0.24	0.91708
11651	18813	4	4	18	bind,colocalize,phosphorylate	P	145392,145393,17242,17246	0.965	0.98455
11651	18849	1	1	3	phosphorylate	P	146101	0.854	0.9696
11651	19013	1	1	1	phosphorylate	P	148988	0.925	0.97934
11651	19047	1	2	3	dephosphorylate	P	149752	0.676	0.95097
11651	19099	2	2	3	bind	P	150774,17265	0.865	0.97189
11651	19109	1	1	1	phosphorylate	P	151136	0.981	0.98899
11651	19131	1	1	1	phosphorylate	P	17269	0.516	0.93548
11651	19211	3	6	20	dephosphorylate,phosphorylate	P	152837,152852,17288	0.849	0.96941
11651	19217	1	1	1	phosphorylate	P	153366	0.864	0.97117
11651	19229	2	2	2	phosphorylate	P	154675,17303	0.591	0.94204
11651	19246	1	1	1	phosphorylate	P	17305	0.733	0.95659
11651	19353	1	1	1	phosphorylate	P	17311	0.591	0.94204
11651	19697	1	1	1	phosphorylate	P	17319	0.839	0.96832
11651	19744	1	1	1	phosphorylate	P	161180	0.656	0.94895
11651	19882	2	2	3	phosphorylate	P	161808,17325	0.816	0.96645
11651	20238	1	1	11	phosphorylate	P	17333	0.988	0.99229
11651	20344	1	1	1	bind	P	165581	0.845	0.96902
11651	20393	2	2	3	phosphorylate	P	166550,17346	0.896	0.97681
11651	20528	2	2	3	phosphorylate	P	169044,17375	0.768	0.9592
11651	20604	2	2	3	phosphorylate	P	170000,17383	0.922	0.97889
11651	20656	1	1	1	phosphorylate	P	17389	0.645	0.94802
11651	20692	1	1	1	phosphorylate	P	17390	0.651	0.9489
11651	20702	1	1	3	phosphorylate	P	173027	0.947	0.98252
11651	20779	4	4	8	bind,immunoprecipitate,phosphorylate	P	173713,173717,173724,17401	0.613	0.94329
11651	20846	1	1	1	phosphorylate	P	17412	0.31	0.9216
11651	20848	1	1	1	phosphorylate	P	17423	0.658	0.94891
11651	20869	1	1	1	phosphorylate	P	17428	0.721	0.95559
11651	20913	2	2	2	coimmunoprecipitate,phosphorylate	P	17431,17434	0.883	0.97471
11651	210789	1	1	10	phosphorylate	P	17441	0.925	0.97934
11651	21349	1	2	4	phosphorylate	P	17445	0.975	0.98736
11651	21432	3	8	22	bind,coimmunoprecipitate	P	17451,17452,182449	0.948	0.98292
11651	215449	2	2	2	phosphorylate	P	17459,182781	0.912	0.97732
11651	21687	1	1	1	phosphorylate	P	184035	0.362	0.92533
11651	21752	1	1	4	phosphorylate	P	17464	0.917	0.97835
11651	21803	1	1	2	phosphorylate	P	184989	0.834	0.96775
11651	218397	1	1	1	phosphorylate	P	186987	0.197	0.9143
11651	21926	2	5	14	phosphorylate	P	17485,189084	0.979	0.98874
11651	22044	1	1	1	phosphorylate	P	17496	0.658	0.94891
11651	22084	5	11	121	bind,degrade,phosphorylate	P	17500,17501,17512,196441,196447	0.979	0.98874
11651	22339	2	2	9	phosphorylate	P	17541,199575	0.812	0.96582
11651	22346	1	1	1	immunoprecipitate	P	17550	0.317	0.92228
11651	22350	2	2	9	catalyze,phosphorylate	P	17551,17553	0.888	0.97514
11651	22408	1	1	1	act synergistically	P	17555	0.31	0.9216
11651	22416	1	1	1	phosphorylate	P	202662	0.478	0.93346
11651	22608	1	1	1	phosphorylate	P	17558	0.093	0.90638
11651	231507	1	1	1	colocalize	P	17571	0.777	0.96065
11651	232341	1	1	2	phosphorylate	P	17573	0.877	0.97337
11651	235559	1	1	13	phosphorylate	P	17577	0.972	0.98573
11651	23872	1	1	1	phosphorylate	P	17588	0.734	0.95657
11651	260423	1	1	1	phosphorylate	P	17598	0.574	0.93964
11651	26398	1	1	2	phosphorylate	P	17603	0.811	0.96567
11651	26406	1	1	2	phosphorylate	P	17608	0.792	0.96267
11651	26408	2	2	12	coimmunoprecipitate,phosphorylate	P	17610,17616	0.905	0.97732
11651	26410	1	1	1	coprecipitate	P	214528	0.916	0.97842
11651	26413	1	1	1	phosphorylate	P	17620	0.186	0.91316
11651	26416	2	2	2	immunoprecipitate,phosphorylate	P	17622,215181	0.652	0.94888
11651	26417	1	1	1	phosphorylate	P	215553	0.01	0.90026
11651	26419	3	4	4	coprecipitate,phosphorylate	P	17631,17641,215765	0.844	0.96869
11651	26423	1	1	2	phosphorylate	P	17649	0.345	0.92432
11651	268697	1	1	1	phosphorylate	P	218021	0.634	0.94705
11651	269523	1	1	2	phosphorylate	P	17657	0.769	0.95917
11651	29811	2	2	7	phosphorylate	P	17669,220779	0.937	0.98113
11651	29864	1	1	2	phosphorylate	P	17670	0.971	0.98592
11651	30878	1	1	1	phosphorylate	P	221149	0.949	0.98284
11651	30955	1	1	1	phosphorylate	P	221322	0.578	0.94012
11651	30957	1	1	1	bind	P	17671	0.189	0.91352
11651	328572	2	2	23	form a complex,phosphorylate	P	17678,222040	0.984	0.99082
11651	384783	1	1	4	phosphorylate	P	223631	0.235	0.91696
11651	387609	5	5	82	act synergistically,bind,coimmunoprecipitate,phosphorylate	P	17682,17687,17688,17697,223871	0.966	0.98497
11651	50868	1	1	1	phosphorylate	P	17704	0.877	0.97337
11651	51792	4	5	18	coimmunoprecipitate,dephosphorylate,form a complex	P	17710,17712,226478,226480	0.951	0.98291
11651	54601	1	3	7	phosphorylate	P	17723	0.947	0.98252
11651	55984	1	1	1	phosphorylate	P	229945	0.681	0.95149
11651	56193	1	1	1	phosphorylate	P	230480	0.07	0.90527
11651	56215	4	4	13	bind,colocalize,phosphorylate	P	17735,17737,17741,230712	0.871	0.97284
11651	56453	1	1	13	phosphorylate	P	231885	0.892	0.97661
11651	56458	3	7	54	catalyze,phosphorylate	P	17749,17757,232246	0.925	0.97934
11651	56484	5	7	59	bind,catalyze,degrade,phosphorylate	P	17767,17768,17770,17778,232687	0.991	0.99369
11651	56637	3	9	83	catalyze,phosphorylate	P	17788,17806,233380	0.977	0.98756
11651	56717	3	3	19	coimmunoprecipitate,phosphorylate	P	17820,17833,234025	0.98	0.98887
11651	57264	1	1	1	phosphorylate	P	17843	0.697	0.95357
11651	60595	1	1	1	phosphorylate	P	236725	0.908	0.97734
11651	64930	3	3	4	bind,phosphorylate	P	17851,237412,237415	0.817	0.96642
11651	67605	1	1	1	phosphorylate	P	17858	0.922	0.97889
11651	69253	5	5	24	bind,coimmunoprecipitate,form a complex,phosphorylate	P	17864,17867,242016,242017,242020	0.915	0.97848
11651	71991	2	2	2	dephosphorylate,phosphorylate	P	244361,244363	0.799	0.96337
11651	72508	2	3	12	dephosphorylate,phosphorylate	P	17887,17895	0.832	0.96745
11651	73086	1	1	1	phosphorylate	P	245772	0.797	0.96288
11651	80888	2	2	3	bind,immunoprecipitate	P	248450,248451	0.506	0.93492
11652	11798	1	1	1	bind	P	17930	0.653	0.94884
11652	12015	1	1	5	phosphorylate	P	17935	0.341	0.9244
11652	12675	1	2	4	phosphorylate	P	17943	0.84	0.96847
11652	14268	1	1	1	attach	P	17947	0.478	0.93346
11652	18747	1	1	1	phosphorylate	P	142380	0.91	0.97723
11652	20528	1	1	1	bind	P	169049	0.324	0.92276
11652	20913	3	3	7	bind,coimmunoprecipitate,phosphorylate	P	178420,17961,17963	0.931	0.98014
11652	21432	1	1	1	bind	P	17964	0.741	0.95708
11652	22084	1	1	1	phosphorylate	P	17969	0.715	0.95531
11652	22350	1	1	3	phosphorylate	P	17972	0.924	0.97938
11652	23797	1	1	1	phosphorylate	P	208216	0.558	0.93963
11652	26408	1	1	9	phosphorylate	P	17979	0.937	0.98113
11657	109957	1	1	3	bind	P	18026	0.311	0.92174
11657	12481	1	1	1	bind	P	38031	0.059	0.90399
11657	12723	1	1	2	bind	P	46852	0.362	0.92533
11657	13716	1	2	2	bind	P	64191	0.598	0.94241
11657	17827	1	1	1	bind	P	124699	0.836	0.96787
11657	19223	1	1	1	bind	P	18044	0.145	0.91103
11657	244721	1	1	1	bind	P	212044	0.63	0.94621
11657	381269	1	1	1	bind	P	223411	0.664	0.94976
11657	56453	1	1	1	bind	P	18052	0.038	0.90222
11657	66383	1	1	1	bind	P	238132	0.23	0.91665
11657	72948	1	1	1	bind	P	245721	0.067	0.90509
11658	11658	1	1	1	bind	P	18055	0.111	0.9071
11658	12511	2	2	9	bind	P	18057,40620	0.816	0.96645
11666	19299	5	5	8	bind,form a complex,immunoprecipitate,phosphorylate	P	156711,156712,156713,18062,18063	0.891	0.97623
11666	384061	1	1	1	form a complex	P	18066	0.564	0.93945
11668	19659	1	1	1	bind	P	18073	0.493	0.93461
11670	19013	1	1	1	bind	P	148990	0.61	0.94335
11676	18039	1	1	1	bind	P	18114	0.521	0.93616
11677	67460	1	1	1	catalyze	P	18120	0.583	0.94065
11682	11682	1	1	1	phosphorylate	P	18135	0.344	0.92435
11682	12367	1	1	3	cleave	P	33119	0.493	0.93461
11682	19242	2	2	6	bind,phosphorylate	P	155026,155029	0.913	0.97768
11682	232679	1	1	1	phosphorylate	P	18166	0.855	0.96955
116837	116837	2	3	3	bind,form a complex	P	18172,18173	0.29	0.92093
116837	238988	1	1	1	bind	P	18186	0.778	0.96081
11692	171388	1	1	4	bind	P	118349	0.823	0.96695
11695	16842	1	1	5	bind	P	18326	0.7	0.95349
11698	11698	1	1	1	bind	P	18336	0.356	0.925
11698	12393	1	1	2	bind	P	35279	0.939	0.98098
11699	11699	1	1	1	bind	P	18342	0.639	0.94733
11699	11746	1	1	1	bind	P	18776	0.863	0.97121
11699	12334	1	1	1	catalyze	P	32566	0.193	0.91401
11699	16438	1	1	1	cleave	P	105797	0.718	0.95521
11705	110542	1	1	1	bind	P	18446	0.01	0.90026
11705	13645	1	1	1	bind	P	60605	0.771	0.9598
11705	13649	1	1	1	phosphorylate	P	18488	0.37	0.9258
11705	15978	1	1	6	synergy	P	18501	0.715	0.95531
11705	17125	1	1	1	phosphorylate	P	18511	0.92	0.97905
11705	20681	1	1	2	bind	P	171310	0.864	0.97117
11705	21674	1	1	1	bind	P	183810	0.559	0.93959
11705	22431	1	1	6	bind	P	203117	0.618	0.94501
11720	104371	1	1	1	catalyze	P	18582	0.085	0.90596
11720	107571	1	1	1	bind	P	3471	0.267	0.91944
11720	13433	2	3	4	bind	P	18612,56939	0.91	0.97723
11720	13435	1	1	1	bind	P	18614	0.217	0.91523
11720	14159	1	1	1	form a complex	P	18615	0.518	0.93574
11720	17279	1	1	1	phosphorylate	P	120919	0.366	0.92556
11720	17910	1	1	1	bind	P	18634	0.343	0.92437
11720	18012	1	1	7	bind	P	18635	0.814	0.96612
11720	18948	1	1	1	bind	P	148022	0.837	0.96821
11720	19013	1	1	1	form a complex	P	18638	0.124	0.90849
11720	238505	2	3	7	bind	P	18664,208688	0.922	0.97889
11720	27374	1	1	3	bind	P	219958	0.785	0.96133
11720	76044	1	1	2	attach	P	247328	0.632	0.9468
117201	117201	1	1	1	attach	P	18678	0.08	0.90592
11732	103806	2	2	2	bind	P	1031,18711	0.517	0.9356
11732	228140	1	1	1	bind	P	205497	0.245	0.91727
11732	243548	1	1	1	bind	P	211809	0.389	0.92733
11732	433586	1	1	1	bind	P	224390	0.672	0.95092
11733	20533	1	1	2	bind	P	169207	0.655	0.94896
11733	21844	1	1	1	coprecipitate	P	187097	0.821	0.96682
11735	13000	1	1	1	coprecipitate	P	51967	0.921	0.97896
11737	103573	2	2	3	bind,coimmunoprecipitate	P	18740,819	0.798	0.9632
11737	11737	1	1	1	phosphorylate	P	18743	0.591	0.94204
11737	15568	2	3	5	bind,coimmunoprecipitate	P	18745,91320	0.935	0.98106
11737	19264	1	1	1	dephosphorylate	P	156138	0.631	0.94667
11737	20238	2	2	2	bind,colocalize	P	163751,18755	0.8	0.96389
11740	109638	1	1	1	bind	P	6164	0.54	0.93766
11740	18015	1	1	2	bind	P	129324	0.615	0.94404
11744	109552	1	2	5	bind	P	5338	0.796	0.96274
11744	20200	2	3	15	bind	P	163104,18773	0.885	0.97504
11746	20387	1	1	1	bind	P	166388	0.363	0.92544
11746	233090	1	1	1	bind	P	18782	0.585	0.9412
11747	104238	1	1	3	bind	P	18785	0.482	0.93401
11747	110074	2	2	3	bind	P	18786,8437	0.603	0.94273
11747	12306	1	1	1	bind	P	31497	0.406	0.92842
11747	12367	1	2	2	bind	P	33122	0.276	0.92004
11747	12406	1	1	3	bind	P	18813	0.691	0.95371
11747	12475	1	1	1	bind	P	37371	0.078	0.90568
11747	12504	1	1	1	bind	P	18816	0.216	0.91511
11747	12512	1	1	1	bind	P	40638	0.197	0.9143
11747	12928	1	1	1	bind	P	50858	0.683	0.95225
11747	14081	2	2	11	bind	P	18824,68947	0.745	0.95747
11747	16411	1	1	1	bind	P	105356	0.234	0.91686
11747	16419	1	1	2	bind	P	18832	0.698	0.95354
11747	16992	1	1	1	bind	P	114666	0.095	0.90637
11747	17221	1	1	1	colocalize	P	18836	0.686	0.95304
11747	19106	1	1	1	bind	P	150856	0.61	0.94335
11747	20193	1	1	1	bind	P	18844	0.918	0.9787
11747	20203	1	1	1	bind	P	18846	0.383	0.92671
11747	20339	1	1	1	bind	P	165298	0.085	0.90596
11747	20344	1	2	3	bind	P	165582	0.683	0.95225
11747	22038	1	1	1	bind	P	195504	0.234	0.91686
11747	70430	2	2	2	bind	P	18855,242845	0.272	0.91954
11749	12307	1	1	1	bind	P	18860	0.745	0.95747
11749	19229	1	1	1	form a complex	P	154677	0.817	0.96642
11749	20193	1	3	9	bind	P	18863	0.881	0.974
11749	20203	1	1	3	bind	P	18866	0.38	0.92617
11749	20964	1	1	1	bind	P	179115	0.835	0.96771
11749	21961	1	1	2	bind	P	194438	0.921	0.97896
11750	109552	4	5	10	bind,form a complex	P	18873,18874,5339,5341	0.952	0.98281
11750	16452	1	1	1	phosphorylate	P	106225	0.742	0.95723
11750	18747	1	1	3	phosphorylate	P	142383	0.828	0.96699
11754	20528	1	2	4	colocalize	P	18886	0.947	0.98252
117562	240028	1	1	1	bind	P	18920	0.332	0.92391
11757	26408	1	1	1	bind	P	214295	0.195	0.91423
11757	60534	2	2	3	bind,colocalize	P	236692,236694	0.765	0.95908
11761	14268	1	1	1	bind	P	74852	0.355	0.92502
11765	11767	1	1	1	bind	P	18974	0.477	0.93331
11765	11768	1	1	1	coprecipitate	P	18985	0.883	0.97471
11765	13859	1	1	1	immunoprecipitate	P	66556	0.703	0.95356
11765	14159	1	1	1	colocalize	P	71072	0.709	0.95473
11765	18703	2	2	2	immunoprecipitate	P	140764,18967	0.164	0.91192
11765	21819	1	1	2	bind	P	18970	0.869	0.97254
11767	18550	1	1	1	colocalize	P	18982	0.78	0.96092
11772	195046	1	1	1	bind	P	159043	0.575	0.94006
11772	19804	2	2	2	bind,form a complex	P	161540,18996	0.626	0.94579
11772	19899	2	2	2	bind	P	161905,18998	0.869	0.97254
11772	53607	1	1	1	bind	P	227883	0.28	0.92022
11783	104237	1	1	1	bind	P	2142	0.036	0.90173
11783	109638	2	3	5	bind	P	18999,6167	0.355	0.92502
11783	11798	1	1	1	bind	P	19723	0.166	0.91203
11783	12043	5	5	5	bind,coimmunoprecipitate,colocalize,form a complex,immunoprecipitate	P	19026,19027,25636,25640,25641	0.819	0.96654
11783	12048	5	8	39	bind,coimmunoprecipitate,form a complex	P	19030,19031,19033,26356,26358	0.875	0.9729
11783	12049	1	1	5	bind	P	26766	0.96	0.98362
11783	12367	2	2	8	bind,cleave	P	19042,33124	0.65	0.94845
11783	12368	1	1	1	cleave	P	19051	0.292	0.92089
11783	12369	1	1	1	cleave	P	19052	0.259	0.91843
11783	12370	3	3	4	bind,cleave	P	19055,33930,33931	0.762	0.95883
11783	12371	8	13	68	attach,bind,coimmunoprecipitate,coprecipitate,degrade,form a complex	P	19063,19067,19070,19075,34285,34286,34291,34293	0.83	0.96714
11783	13555	1	1	4	bind	P	57991	0.53	0.93669
11783	15194	1	1	1	colocalize	P	19097	0.196	0.91431
11783	15511	2	2	7	bind	P	19098,90467	0.799	0.96337
11783	18747	1	1	2	phosphorylate	P	142387	0.666	0.95006
11783	19205	1	1	1	bind	P	152526	0.354	0.92488
11783	193740	1	1	1	bind	P	158542	0.848	0.96906
11783	195046	1	2	2	coimmunoprecipitate	P	159046	0.324	0.92276
11783	268973	1	1	1	bind	P	218211	0.726	0.9563
11783	56195	1	1	1	bind	P	230580	0.049	0.90284
11783	56369	1	1	1	bind	P	231257	0.433	0.93048
11783	74268	2	2	3	bind,coimmunoprecipitate	P	19119,246679	0.485	0.93427
11784	11804	2	2	3	bind,phosphorylate	P	19129,20001	0.937	0.98113
11784	11820	7	7	20	bind,coimmunoprecipitate,colocalize,form a complex,immunoprecipitate,phosphorylate	P	19132,19138,20528,20529,20530,20533,20534	0.961	0.98376
11784	18033	1	1	1	bind	P	19141	0.748	0.95756
11784	26419	1	1	1	bind	P	19147	0.435	0.93045
11784	319924	1	1	1	bind	P	221530	0.649	0.94813
11784	56846	1	1	1	attach	P	19152	0.447	0.9311
11784	94041	1	1	2	form a complex	P	250263	0.442	0.93059
11785	11785	2	2	3	bind,phosphorylate	P	19161,19168	0.431	0.93037
11785	11803	1	1	1	bind	P	19975	0.738	0.95681
11785	11804	1	1	1	bind	P	19172	0.92	0.97905
11785	11820	5	8	57	bind,colocalize,form a complex	P	19178,19182,20539,20540,20542	0.975	0.98736
11785	13649	1	1	1	bind	P	62388	0.725	0.95614
11785	13800	3	4	12	bind,colocalize	P	19205,19206,64760	0.851	0.96951
11785	16412	1	2	4	colocalize	P	19210	0.665	0.9499
11785	16975	2	2	6	bind	P	114578,19212	0.877	0.97337
11785	18698	1	1	1	bind	P	140713	0.084	0.90599
11785	19099	1	1	1	bind	P	150776	0.485	0.93427
11785	19205	2	3	4	bind	P	152531,19219	0.802	0.96413
11785	20977	1	1	1	colocalize	P	19221	0.783	0.96085
11785	231602	2	2	2	bind,colocalize	P	19227,19228	0.815	0.9663
11785	26413	1	1	1	phosphorylate	P	214691	0.4	0.9279
11785	319924	2	3	6	bind	P	19233,221531	0.876	0.97324
11785	54169	1	1	1	form a complex	P	228690	0.735	0.9567
11785	81601	1	1	1	immunoprecipitate	P	19238	0.324	0.92276
11789	107995	3	3	45	bind,degrade	P	19253,19255,4172	0.919	0.97888
11789	11789	3	5	16	bind,dephosphorylate,phosphorylate	P	19281,19288,19310	0.784	0.96117
11789	12005	4	5	41	bind,form a complex	P	19330,19337,24511,24517	0.972	0.98573
11789	12006	2	4	7	bind	P	19348,24723	0.875	0.9729
11789	12234	1	1	1	form a complex	P	30546	0.703	0.95356
11789	12235	1	1	1	phosphorylate	P	30582	0.726	0.9563
11789	12236	1	1	3	bind	P	30658	0.334	0.9243
11789	12367	1	1	1	cleave	P	33131	0.455	0.93143
11789	12387	2	2	2	bind,coprecipitate	P	19358,34568	0.799	0.96337
11789	12487	1	1	1	bind	P	19371	0.818	0.96656
11789	12534	1	1	6	phosphorylate	P	41569	0.534	0.9372
11789	12615	1	1	1	colocalize	P	19398	0.493	0.93461
11789	13000	2	3	4	bind	P	19405,51970	0.927	0.9797
11789	13383	3	3	4	bind,coimmunoprecipitate,colocalize	P	55685,55686,55687	0.56	0.93956
11789	13542	1	1	1	form a complex	P	57773	0.771	0.9598
11789	14069	3	5	8	bind,catalyze,cleave	P	19424,19425,19426	0.883	0.97471
11789	14241	1	1	1	synergize	P	74312	0.958	0.98354
11789	15511	1	1	2	bind	P	90474	0.858	0.97097
11789	16480	1	1	2	bind	P	108440	0.896	0.97681
11789	17120	1	1	1	form a complex	P	116422	0.717	0.95527
11789	17121	1	1	1	form a complex	P	116514	0.691	0.95371
11789	18005	1	1	1	degrade	P	19526	0.699	0.95353
11789	18392	1	1	1	degrade	P	19536	0.588	0.94148
11789	18747	1	1	3	phosphorylate	P	142395	0.859	0.97093
11789	18817	1	2	4	phosphorylate	P	145567	0.972	0.98573
11789	19124	2	4	34	bind	P	151959,19544	0.966	0.98497
11789	20482	1	1	1	degrade	P	19577	0.643	0.94727
11789	20871	1	1	1	bind	P	177975	0.017	0.90068
11789	20878	1	1	1	degrade	P	19586	0.879	0.9737
11789	212307	1	1	1	bind	P	180189	0.519	0.93589
11789	217232	2	2	2	bind,coprecipitate	P	184319,19592	0.702	0.9536
11789	21803	1	1	1	catalyze	P	19593	0.283	0.9202
11789	21824	2	2	2	bind,cleave	P	19594,19595	0.877	0.97337
11789	21872	1	1	1	bind	P	187922	0.686	0.95304
11789	21915	1	1	1	degrade	P	19600	0.914	0.97808
11789	226970	2	2	3	bind,coprecipitate	P	19619,204862	0.934	0.98089
11789	229776	1	1	1	dephosphorylate	P	205731	0.648	0.94797
11789	23834	2	2	2	degrade,ubiquitinate	P	19625,19628	0.784	0.96117
11789	268591	2	2	4	bind,catalyze	P	19632,217941	0.89	0.97606
11789	268697	2	2	7	degrade,ubiquitinate	P	19638,19642	0.98	0.98887
11789	269966	1	1	1	bind	P	219052	0.712	0.95502
11789	27401	1	1	1	degrade	P	19645	0.894	0.97654
11789	29875	1	1	1	coimmunoprecipitate	P	220890	0.512	0.93523
11789	30939	2	5	10	degrade,ubiquitinate	P	19650,19657	0.952	0.98281
11789	328949	1	1	2	bind	P	222898	0.304	0.92129
11789	493061	1	1	2	degrade	P	19661	0.813	0.96596
11789	51792	2	2	3	bind,dephosphorylate	P	226492,226493	0.75	0.95785
11789	54124	1	1	1	bind	P	228334	0.422	0.9291
11789	56047	1	1	8	phosphorylate	P	230224	0.989	0.9929
11789	56361	1	1	2	bind	P	231251	0.335	0.92427
11789	56371	1	2	7	bind	P	231268	0.774	0.96022
11789	56637	6	13	70	bind,form a complex,phosphorylate	P	19679,19682,19685,233386,233387,233391	0.976	0.98783
11789	57441	2	2	4	degrade,ubiquitinate	P	19689,19690	0.794	0.96266
11789	66679	1	1	1	bind	P	238890	0.473	0.93282
11789	68743	1	1	3	ubiquitinate	P	19695	0.787	0.96157
11789	70333	1	1	1	degrade	P	19699	0.711	0.95503
11789	74245	1	1	1	bind	P	246554	0.688	0.95332
11789	75599	1	1	1	bind	P	19702	0.594	0.94233
11790	13346	1	1	2	colocalize	P	19707	0.517	0.9356
11792	17869	1	1	1	bind	P	125433	0.694	0.95362
11798	11798	1	1	2	degrade	P	19735	0.242	0.91719
11798	12048	1	1	1	phosphorylate	P	19759	0.211	0.91516
11798	12211	1	1	1	coimmunoprecipitate	P	19761	0.878	0.97352
11798	12334	1	1	1	cleave	P	32568	0.586	0.94136
11798	12367	9	12	42	bind,cleave,coimmunoprecipitate,degrade,immunoprecipitate,ubiquitinate	P	19772,19774,19775,19776,19792,33136,33137,33138,33143	0.919	0.97888
11798	12369	4	5	16	bind,cleave,form a complex	P	19793,33838,33839,33842	0.854	0.9696
11798	12370	1	1	1	cleave	P	33936	0.565	0.93944
11798	12371	6	7	27	bind,cleave,form a complex,immunoprecipitate,ubiquitinate	P	19806,19810,19819,34305,34306,34309	0.909	0.97728
11798	12649	1	1	2	bind	P	45414	0.228	0.91627
11798	13184	1	1	1	bind	P	19822	0.026	0.90097
11798	15381	1	1	1	bind	P	88827	0.442	0.93059
11798	17846	2	2	3	bind	P	125091,19841	0.844	0.96869
11798	20823	1	1	1	bind	P	175494	0.683	0.95225
11798	216080	1	1	1	bind	P	182812	0.77	0.95965
11798	21812	1	1	1	colocalize	P	19864	0.608	0.94308
11798	22030	1	1	1	bind	P	19870	0.698	0.95354
11798	22034	1	1	1	bind	P	19871	0.243	0.91716
11798	227154	1	1	1	synergy	P	204928	0.745	0.95747
11798	53598	2	2	2	bind	P	19892,227751	0.775	0.96038
11798	64704	6	9	20	bind,cleave,coimmunoprecipitate,degrade	P	19894,19895,237337,237339,237340,237341	0.888	0.97514
11798	66513	1	1	1	bind	P	19901	0.792	0.96267
11798	66593	6	12	52	bind,colocalize,coprecipitate,form a complex,ubiquitinate	P	19904,19906,19915,238413,238415,238419	0.952	0.98281
11798	68652	1	1	2	bind	P	19918	0.891	0.97623
11798	78388	1	1	1	bind	P	248076	0.699	0.95353
11798	94275	4	4	6	bind,coimmunoprecipitate,coprecipitate	P	19920,250492,250493,250494	0.874	0.97292
11799	12367	1	2	4	bind	P	19927	0.426	0.92989
11799	12371	1	1	2	bind	P	19935	0.606	0.94312
11799	12567	1	1	1	bind	P	19937	0.778	0.96081
11799	16319	2	3	4	bind,colocalize	P	19939,19940	0.635	0.9472
11799	20871	3	3	5	bind,colocalize,phosphorylate	P	177978,19948,19949	0.909	0.97728
11799	260423	1	1	1	phosphorylate	P	19964	0.817	0.96642
11799	64704	1	1	1	bind	P	237347	0.247	0.91738
11799	68576	2	2	2	bind	P	19969,241291	0.905	0.97732
11803	104062	1	1	1	bind	P	1340	0.69	0.95357
11803	11820	1	1	2	colocalize	P	19983	0.713	0.95501
11803	12877	2	2	2	bind,coimmunoprecipitate	P	19992,49869	0.752	0.95777
11803	13131	3	3	8	bind,colocalize	P	19996,53869,53870	0.911	0.97717
11804	104062	1	1	1	bind	P	1341	0.633	0.94692
11804	11820	4	4	5	bind,colocalize,immunoprecipitate,phosphorylate	P	20008,20013,20560,20564	0.874	0.97292
11804	13131	2	2	2	bind,phosphorylate	P	20019,53872	0.845	0.96902
11804	19099	1	1	1	bind	P	20025	0.878	0.97352
11804	26419	1	2	3	phosphorylate	P	215774	0.989	0.9929
11804	26420	1	1	1	phosphorylate	P	216995	0.905	0.97732
11806	12759	1	1	1	bind	P	47223	0.579	0.9401
11807	11816	1	1	1	bind	P	20083	0.696	0.95359
11807	18830	1	1	10	bind	P	145857	0.843	0.96854
11807	20787	1	1	1	bind	P	174858	0.796	0.96274
11810	69865	1	1	2	bind	P	242539	0.902	0.97709
11810	71950	1	1	1	colocalize	P	244261	0.721	0.95559
11810	73708	1	1	1	colocalize	P	245933	0.148	0.9112
11812	22359	1	1	1	bind	P	20138	0.245	0.91727
11812	54219	1	1	2	bind	P	20141	0.73	0.95651
11813	16956	1	1	1	bind	P	20152	0.373	0.92588
11814	56458	1	1	1	bind	P	232252	0.219	0.91562
11815	16816	1	1	1	form a complex	P	20174	0.654	0.94898
11816	109758	1	1	1	colocalize	P	20196	0.029	0.90132
11816	114576	2	2	7	bind	P	12935,20218	0.814	0.96612
11816	12038	1	1	1	synergize	P	25477	0.654	0.94898
11816	12111	3	4	10	bind,colocalize	P	20293,27751,27752	0.891	0.97623
11816	12803	2	2	12	bind	P	20312,48175	0.838	0.96836
11816	12814	1	1	1	degrade	P	48665	0.859	0.97093
11816	13000	1	1	1	phosphorylate	P	51973	0.563	0.9395
11816	13003	1	1	2	colocalize	P	52375	0.372	0.92591
11816	13645	1	1	1	bind	P	60615	0.589	0.94177
11816	14268	1	1	1	degrade	P	74855	0.284	0.92033
11816	14580	1	1	1	colocalize	P	20328	0.214	0.91514
11816	14725	1	1	2	bind	P	82331	0.455	0.93143
11816	14961	2	3	3	bind,colocalize	P	20332,20335	0.701	0.95364
11816	16835	2	5	38	bind	P	111780,20350	0.696	0.95359
11816	16956	1	1	1	synergistic interaction	P	114206	0.996	0.99363
11816	16971	2	2	2	bind	P	114455,20374	0.693	0.95363
11816	16973	2	2	3	bind	P	114489,20376	0.896	0.97681
11816	16975	1	1	5	bind	P	114581	0.843	0.96854
11816	16992	1	1	1	bind	P	20379	0.14	0.91068
11816	17387	1	1	1	cleave	P	122396	0.887	0.97517
11816	18126	1	1	1	colocalize	P	20386	0.846	0.96896
11816	18830	2	2	2	bind,colocalize	P	145862,20393	0.567	0.93952
11816	195046	2	2	22	bind	P	159053,20399	0.78	0.96092
11816	19699	2	2	2	bind	P	160537,20404	0.832	0.96745
11816	20660	1	1	1	bind	P	170893	0.78	0.96092
11816	216238	2	2	3	colocalize	P	182965,20411	0.402	0.92788
11816	22359	1	1	7	bind	P	201465	0.742	0.95723
11816	22772	1	1	11	bind	P	205063	0.25	0.91746
11816	238055	2	3	8	bind	P	20428,208279	0.693	0.95363
11816	271457	1	1	1	colocalize	P	20447	0.777	0.96065
11816	53869	2	2	3	colocalize	P	20451,228068	0.653	0.94884
11816	54135	2	2	4	bind	P	20453,228562	0.589	0.94177
11816	54219	2	3	16	bind	P	20458,228845	0.811	0.96567
11818	11818	1	2	3	bind	P	20495	0.56	0.93956
11818	13122	1	1	1	bind	P	53820	0.208	0.91503
11818	14137	1	1	1	bind	P	70962	0.381	0.92631
11818	20249	1	1	1	bind	P	163800	0.011	0.90025
11818	620105	1	1	6	bind	P	20499	0.757	0.95847
11819	15370	1	1	1	bind	P	20501	0.007	0.90032
11820	100689	1	1	2	bind	P	607	0.456	0.93142
11820	104062	3	3	9	bind,cleave	P	1344,1345,20507	0.941	0.98103
11820	109648	1	1	1	bind	P	20512	0.883	0.97471
11820	110751	1	1	1	cleave	P	9856	0.5	0.93485
11820	111343	1	1	1	bind	P	10237	0.305	0.92127
11820	112231	1	1	1	bind	P	11736	0.798	0.9632
11820	11820	3	3	11	bind,phosphorylate,synergize	P	20575,20609,20627	0.477	0.93331
11820	11893	1	1	1	cleave	P	22704	0.73	0.95651
11820	11894	3	3	4	cleave,colocalize	P	20631,22725,22726	0.789	0.96219
11820	12361	1	1	1	bind	P	20634	0.609	0.94322
11820	12367	1	2	25	cleave	P	33153	0.949	0.98284
11820	12368	2	2	6	cleave	P	20642,33773	0.644	0.94771
11820	12389	2	2	2	bind,form a complex	P	20644,34748	0.894	0.97654
11820	12391	5	5	10	bind,colocalize,form a complex,immunoprecipitate	P	20647,35197,35198,35199,35200	0.778	0.96081
11820	12568	1	1	3	phosphorylate	P	43421	0.735	0.9567
11820	12814	1	1	1	bind	P	20651	0.049	0.90284
11820	12877	1	1	1	bind	P	20653	0.918	0.9787
11820	13000	1	1	1	phosphorylate	P	51974	0.965	0.98455
11820	13018	1	1	6	bind	P	52595	0.649	0.94813
11820	13033	1	2	2	cleave	P	52820	0.516	0.93548
11820	13131	3	4	5	bind,colocalize	P	20656,53875,53876	0.956	0.98324
11820	13800	2	2	9	coimmunoprecipitate,colocalize	P	20659,20660	0.998	0.99801
11820	14061	1	1	1	bind	P	68623	0.695	0.9536
11820	14433	1	1	1	bind	P	20664	0.594	0.94233
11820	14828	2	4	11	bind	P	20670,84385	0.896	0.97681
11820	14961	1	1	1	degrade	P	20673	0.693	0.95363
11820	15481	1	1	1	bind	P	90030	0.097	0.9066
11820	15925	1	1	2	degrade	P	92263	0.347	0.92443
11820	16412	1	3	6	colocalize	P	20688	0.88	0.97385
11820	16531	1	1	1	bind	P	109141	0.404	0.92802
11820	16573	1	1	1	coimmunoprecipitate	P	20691	0.945	0.98267
11820	16593	2	2	4	bind,coimmunoprecipitate	P	109798,20695	0.864	0.97117
11820	16971	1	1	1	bind	P	20699	0.936	0.98098
11820	16975	4	4	5	bind,coprecipitate,immunoprecipitate	P	114583,114584,20702,20704	0.921	0.97896
11820	17387	2	2	4	catalyze,cleave	P	122397,122398	0.78	0.96092
11820	17390	2	2	2	bind,cleave	P	122625,122626	0.493	0.93461
11820	18128	2	2	3	cleave,coimmunoprecipitate	P	133307,20715	0.441	0.93045
11820	18211	2	2	2	bind,phosphorylate	P	134886,134892	0.91	0.97723
11820	18223	1	1	1	bind	P	20718	0.926	0.97953
11820	18481	4	4	6	bind,coimmunoprecipitate,coprecipitate	P	137091,137092,137093,20721	0.942	0.98168
11820	18698	1	1	1	bind	P	140714	0.151	0.91119
11820	18849	1	1	1	cleave	P	146116	0.763	0.95898
11820	19099	5	5	12	bind,colocalize,coprecipitate,phosphorylate	P	150778,20725,20726,20727,20732	0.972	0.98573
11820	19164	7	9	27	bind,cleave,coimmunoprecipitate,coprecipitate,form a complex	P	152146,152148,152156,20737,20739,20741,20742	0.857	0.97024
11820	19165	1	1	1	bind	P	152379	0.682	0.95163
11820	19205	2	7	9	bind	P	152536,20750	0.925	0.97934
11820	19699	1	1	1	coprecipitate	P	20755	0.965	0.98455
11820	19877	1	1	1	cleave	P	161651	0.127	0.90873
11820	20660	2	2	3	colocalize	P	170895,20762	0.943	0.98187
11820	208869	1	1	2	degrade	P	178203	0.872	0.97299
11820	209456	1	1	1	bind	P	178755	0.645	0.94802
11820	20977	1	1	1	colocalize	P	20766	0.783	0.96085
11820	21374	1	1	1	bind	P	20774	0.111	0.9071
11820	216238	2	2	5	colocalize	P	182966,20775	0.903	0.97701
11820	22370	1	1	1	bind	P	201579	0.842	0.96858
11820	22371	1	1	1	bind	P	201742	0.4	0.9279
11820	22413	1	1	1	bind	P	202580	0.391	0.92786
11820	23821	2	3	57	cleave,colocalize	P	20781,208487	0.937	0.98113
11820	23988	1	1	1	bind	P	209993	0.645	0.94802
11820	244721	1	1	1	bind	P	212047	0.488	0.93456
11820	26404	1	1	1	phosphorylate	P	214004	0.57	0.93942
11820	26419	3	4	41	catalyze,phosphorylate	P	20793,215779,215786	0.931	0.98014
11820	26420	1	1	1	phosphorylate	P	216996	0.36	0.92521
11820	319924	3	12	24	bind,immunoprecipitate	P	20798,221534,221539	0.948	0.98292
11820	433938	1	1	1	coprecipitate	P	20804	0.984	0.99082
11820	53333	1	1	1	colocalize	P	20806	0.264	0.91908
11820	54169	1	1	1	form a complex	P	20807	0.76	0.95857
11820	56175	1	1	14	cleave	P	230395	0.678	0.9511
11820	56213	1	1	1	degrade	P	230687	0.791	0.9627
11820	57267	2	3	3	bind,colocalize	P	234770,234771	0.863	0.97121
11820	59287	1	1	2	bind	P	236598	0.625	0.94548
11820	60597	5	5	8	bind,coimmunoprecipitate,coprecipitate,phosphorylate	P	20818,20819,236729,236730,236733	0.695	0.9536
11820	64209	1	1	1	coprecipitate	P	237191	0.878	0.97352
11820	81601	2	2	2	bind,form a complex	P	20832,20836	0.874	0.97292
11820	94041	2	2	3	colocalize,form a complex	P	20842,250268	0.803	0.96482
11826	11830	1	1	1	colocalize	P	20861	0.477	0.93331
11826	18747	1	1	1	phosphorylate	P	142404	0.943	0.98187
11826	22063	1	1	1	colocalize	P	196104	0.702	0.9536
11827	104324	1	2	6	colocalize	P	2436	0.782	0.96089
11827	11828	1	1	1	colocalize	P	20901	0.917	0.97835
11827	12330	1	2	2	colocalize	P	20890	0.694	0.95362
11827	18747	2	2	9	bind,phosphorylate	P	142406,142410	0.918	0.9787
11827	216238	1	1	1	colocalize	P	182967	0.714	0.95533
11827	22317	1	1	1	colocalize	P	20895	0.705	0.95369
11828	18747	1	1	6	phosphorylate	P	142413	0.981	0.98899
11828	66277	1	1	1	colocalize	P	238009	0.701	0.95364
11829	13383	1	1	1	bind	P	55689	0.484	0.93429
11829	13385	1	1	1	bind	P	55767	0.689	0.95329
11829	16513	1	1	1	colocalize	P	108858	0.731	0.95646
11830	210582	1	1	1	colocalize	P	179555	0.761	0.95853
11830	22408	1	1	1	colocalize	P	20944	0.329	0.92339
11830	63873	1	1	2	immunoprecipitate	P	20947	0.286	0.92045
11835	108086	1	1	1	bind	P	4439	0.127	0.90873
11835	109638	1	1	1	bind	P	20957	0.111	0.9071
11835	12367	1	2	10	cleave	P	33157	0.336	0.92439
11835	13163	1	1	1	bind	P	54224	0.148	0.9112
11835	13486	1	1	1	bind	P	20983	0.657	0.94894
11835	14433	1	1	1	bind	P	20991	0.459	0.9314
11835	14780	1	1	1	bind	P	82740	0.474	0.93294
11835	15568	1	1	1	bind	P	91321	0.111	0.9071
11835	16193	1	1	1	bind	P	20995	0.017	0.90068
11835	17246	2	2	2	form a complex,ubiquitinate	P	120002,120004	0.8	0.96389
11835	17978	1	1	1	bind	P	21003	0.695	0.9536
11835	18263	1	1	1	bind	P	21007	0.771	0.9598
11835	18708	1	1	1	bind	P	21013	0.385	0.92712
11835	18986	1	1	1	bind	P	148552		0.90004
11835	19293	1	1	1	attach	P	21017	0.36	0.92521
11835	19711	1	1	1	degrade	P	21018	0.154	0.91115
11835	20683	1	1	1	bind	P	21021	0.767	0.95923
11835	56458	4	5	9	bind,coimmunoprecipitate,coprecipitate,form a complex	P	21040,21042,21043,232254	0.806	0.9653
11835	56705	1	1	1	bind	P	233962	0.476	0.93319
11835	57320	1	1	1	bind	P	234983	0.393	0.92784
11835	84704	2	2	2	bind	P	21054,249374	0.957	0.98342
11836	109880	1	1	1	bind	P	7516	0.268	0.91957
11836	110157	1	1	2	immunoprecipitate	P	21059	0.709	0.95473
11836	13000	2	2	3	bind	P	21062,51976	0.918	0.9787
11836	17242	1	1	1	phosphorylate	P	21067	0.829	0.96699
11836	20779	2	2	2	phosphorylate,synergize	P	173734,173735	0.821	0.96682
11836	26395	1	1	5	phosphorylate	P	21073	0.879	0.9737
11836	26396	1	1	2	phosphorylate	P	21076	0.774	0.96022
11836	66922	1	1	1	bind	P	239148	0.778	0.96081
11839	13645	2	2	5	bind	P	21083,60629	0.626	0.94579
11839	13649	1	1	2	bind	P	21088	0.749	0.95771
11839	13867	2	2	3	bind	P	21095,66990	0.54	0.93766
11839	13869	1	1	3	bind	P	21096	0.368	0.92583
11839	13874	1	1	2	bind	P	21097	0.416	0.92861
11840	106039	1	1	1	bind	P	21110	0.576	0.94018
11840	11842	1	1	4	bind	P	21132	0.678	0.9511
11840	11844	1	1	1	bind	P	21133	0.838	0.96836
11840	11845	1	1	2	bind	P	21135	0.131	0.90932
11840	12578	1	1	1	bind	P	21149	0.259	0.91843
11840	14299	1	1	2	bind	P	21161	0.838	0.96836
11840	15511	1	1	4	form a complex	P	21163	0.026	0.90097
11840	18805	3	3	4	bind,coimmunoprecipitate,form a complex	P	145177,21178,21179	0.863	0.97121
11840	18806	2	2	2	bind,immunoprecipitate	P	145278,21185	0.711	0.95503
11840	19157	1	1	1	catalyze	P	152072	0.778	0.96081
11840	54189	1	1	2	bind	P	21208	0.466	0.93229
11840	54399	1	1	1	bind	P	21210	0.679	0.95121
11840	56044	2	2	2	bind,synergy	P	21212,230070	0.951	0.98291
11842	106039	2	2	3	bind	P	21223,3013	0.831	0.96748
11842	18805	1	1	1	bind	P	145179	0.208	0.91503
11842	260423	1	1	1	colocalize	P	21230	0.803	0.96482
11842	76932	1	1	3	bind	P	247818	0.683	0.95225
11843	13649	2	2	2	attach,immunoprecipitate	P	21241,62397	0.548	0.93888
11843	21819	1	1	1	bind	P	186587	0.473	0.93282
11844	215445	1	1	1	bind	P	182765	0.542	0.93764
11845	105504	1	1	1	bind	P	21262	0.665	0.9499
11845	106039	1	1	1	bind	P	21263	0.409	0.9284
11845	12509	1	1	1	colocalize	P	40588	0.412	0.92851
11845	13385	1	1	1	colocalize	P	21306	0.602	0.94275
11845	14972	1	1	1	colocalize	P	21312	0.728	0.95657
11845	18805	6	7	17	bind,coimmunoprecipitate,colocalize,form a complex,immunoprecipitate	P	145182,21329,21330,21331,21332,21333	0.946	0.98261
11845	19353	3	3	5	coimmunoprecipitate,colocalize	P	157415,21348,21349	0.689	0.95332
11845	20614	1	1	3	colocalize	P	21364	0.788	0.96171
11845	21418	1	1	1	form a complex	P	21367	0.839	0.96832
11845	216963	1	1	1	bind	P	21372	0.736	0.95667
11845	21844	1	1	1	coimmunoprecipitate	P	187098	0.49	0.93467
11845	22041	2	2	2	colocalize	P	195530,21374	0.914	0.97808
11845	22042	1	1	1	colocalize	P	195681	0.953	0.98327
11845	22319	1	1	4	colocalize	P	21379	0.929	0.98028
11845	22350	1	1	1	colocalize	P	21382	0.837	0.96821
11845	24044	3	3	6	bind,colocalize	P	210420,21384,21385	0.571	0.93939
11845	56044	4	4	5	colocalize,coprecipitate,synergy	P	21389,21390,21391,230076	0.969	0.9857
11845	76932	2	2	5	bind,synergize	P	247820,247823	0.775	0.96038
11845	98878	1	1	1	colocalize	P	250658	0.488	0.93456
11847	11847	1	2	3	bind	P	21440	0.398	0.92792
11847	11998	1	1	1	bind	P	24201	0.108	0.90712
11847	13837	1	1	3	bind	P	21471	0.299	0.92138
11847	14617	1	1	1	colocalize	P	80813	0.119	0.90795
11847	19013	1	1	1	bind	P	148997	0.416	0.92861
11847	19303	1	1	1	phosphorylate	P	21541	0.867	0.97262
11847	20848	1	1	3	phosphorylate	P	21556	0.686	0.95304
11847	237336	1	1	1	bind	P	21578	0.492	0.93462
11847	59035	1	1	1	methylate	P	236391	0.78	0.96092
11847	93966	1	1	1	bind	P	249918	0.76	0.95857
11848	104156	2	3	3	colocalize,phosphorylate	P	21599,21604	0.621	0.94544
11848	104371	2	2	2	bind	P	21606,2501	0.903	0.97701
11848	105243	1	1	1	phosphorylate	P	2773	0.268	0.91957
11848	107746	1	1	1	bind	P	21614	0.391	0.92786
11848	109333	2	2	3	bind	P	21617,5171	0.673	0.95089
11848	110157	1	1	1	bind	P	21622	0.412	0.92851
11848	114715	1	1	1	bind	P	13122	0.931	0.98014
11848	117600	2	2	2	bind	P	18935,21635	0.844	0.96869
11848	11848	2	2	17	bind,phosphorylate	P	21642,21664	0.758	0.95844
11848	11852	2	2	4	bind,immunoprecipitate	P	21682,22258	0.81	0.96551
11848	12169	2	2	2	bind	P	21692,29510	0.909	0.97728
11848	12388	1	1	1	bind	P	21696	0.543	0.93777
11848	12391	2	2	2	coimmunoprecipitate,coprecipitate	P	35204,35205	0.882	0.97436
11848	12540	2	2	3	bind	P	21715,41787	0.661	0.94966
11848	12550	2	2	2	colocalize	P	21736,42368	0.73	0.95651
11848	12576	4	4	7	bind,coimmunoprecipitate,coprecipitate,degrade	P	21752,21753,43876,43877	0.965	0.98455
11848	12578	3	3	3	synergistic interaction,synergize	P	21765,21766,44192	0.995	0.99389
11848	12640	1	1	1	colocalize	P	21768	0.673	0.95089
11848	13367	1	2	2	bind	P	55589	0.77	0.95965
11848	13508	1	1	1	form a complex	P	57607	0.704	0.9537
11848	14083	2	2	2	phosphorylate	P	21805,69320	0.804	0.9648
11848	14251	1	1	1	colocalize	P	74468	0.901	0.97694
11848	14268	1	1	1	bind	P	74860	0.654	0.94898
11848	14674	2	2	2	bind,synergize	P	21832,81319	0.936	0.98098
11848	14799	3	3	3	coimmunoprecipitate,coprecipitate	P	21839,83362,83363	0.888	0.97514
11848	14811	3	3	4	coimmunoprecipitate,coprecipitate	P	21841,83936,83937	0.962	0.98388
11848	14816	1	1	3	coprecipitate	P	84209	0.978	0.9876
11848	14886	1	1	2	synergize	P	21847	0.904	0.97693
11848	16367	1	1	1	bind	P	21850	0.814	0.96612
11848	16412	1	1	1	colocalize	P	21855	0.151	0.91119
11848	16490	3	3	6	bind,coimmunoprecipitate	P	108530,21873,21874	0.8	0.96389
11848	16800	2	2	2	bind,catalyze	P	111083,111084	0.805	0.96514
11848	16801	1	1	1	catalyze	P	111110	0.129	0.90935
11848	16818	1	1	1	phosphorylate	P	111224	0.654	0.94898
11848	170790	1	1	1	dephosphorylate	P	21896	0.334	0.9243
11848	17925	1	1	1	bind	P	127054	0.48	0.93345
11848	17931	1	1	1	phosphorylate	P	21926	0.728	0.95657
11848	18053	3	4	6	bind,coimmunoprecipitate	P	131747,131748,21940	0.729	0.95654
11848	18711	1	1	2	bind	P	141908	0.842	0.96858
11848	18747	3	3	35	bind,catalyze,phosphorylate	P	142427,142428,142436	0.986	0.99243
11848	18805	2	2	3	bind,phosphorylate	P	145189,21963	0.895	0.97644
11848	18806	1	1	1	coimmunoprecipitate	P	145283	0.914	0.97808
11848	19247	1	1	1	dephosphorylate	P	155297	0.442	0.93059
11848	192662	1	1	3	bind	P	21982	0.634	0.94705
11848	19353	2	2	4	bind	P	157427,21993	0.532	0.93724
11848	193740	1	1	1	bind	P	158544	0.933	0.98051
11848	19684	1	1	1	colocalize	P	22022	0.688	0.95332
11848	19772	1	1	1	phosphorylate	P	22028	0.47	0.93241
11848	19878	3	3	4	bind,phosphorylate	P	161662,161666,22031	0.924	0.97938
11848	20166	2	4	13	bind	P	162270,22041	0.881	0.974
11848	20423	2	2	2	bind,form a complex	P	167353,22050	0.924	0.97938
11848	20779	1	1	1	immunoprecipitate	P	173741	0.12	0.90806
11848	20807	1	1	1	colocalize	P	22068	0.532	0.93724
11848	20850	1	1	1	phosphorylate	P	22095	0.434	0.93047
11848	208846	1	1	5	bind	P	178190	0.938	0.98106
11848	211673	1	1	1	bind	P	180128	0.587	0.94135
11848	21937	1	1	1	immunoprecipitate	P	192673	0.41	0.92839
11848	22323	1	1	1	phosphorylate	P	22128	0.639	0.94733
11848	22350	1	1	1	colocalize	P	200800	0.847	0.9691
11848	228359	1	1	5	bind	P	205528	0.932	0.98031
11848	23956	1	1	1	bind	P	22160	0.881	0.974
11848	26934	2	2	7	colocalize	P	218579,22184	0.698	0.95354
11848	26936	2	2	10	bind	P	218614,22186	0.938	0.98106
11848	27279	1	1	1	colocalize	P	22189	0.63	0.94621
11848	29875	1	1	1	bind	P	22195	0.211	0.91516
11848	320795	3	6	16	bind,form a complex	P	221744,22199,22201	0.891	0.97623
11848	387609	1	1	1	synergize	P	22209	0.805	0.96514
11848	52666	1	1	1	bind	P	227303	0.76	0.95857
11848	56193	1	1	1	bind	P	22214	0.547	0.93815
11848	56419	2	3	3	bind	P	22216,231606	0.831	0.96748
11848	57295	1	1	2	methylate	P	234944	0.814	0.96612
11848	65079	1	1	1	colocalize	P	22222	0.743	0.95736
11848	69632	1	1	2	catalyze	P	242277	0.933	0.98051
11848	74194	2	2	5	bind	P	22232,246520	0.871	0.97284
11848	75547	3	5	6	bind,catalyze	P	22235,247036,247037	0.855	0.96955
11848	75788	4	4	6	bind,degrade,ubiquitinate	P	22241,247185,247186,247192	0.838	0.96836
11848	81004	1	1	3	bind	P	22245	0.867	0.97262
11852	104215	1	1	1	bind	P	22246	0.464	0.93218
11852	13367	1	1	1	bind	P	55592	0.111	0.9071
11852	320795	2	2	2	bind	P	221751,22312	0.375	0.926
11853	13367	1	1	1	bind	P	55593	0.412	0.92851
11854	18844	1	1	2	bind	P	22331	0.461	0.9315
11855	17910	1	1	1	bind	P	22339	0.78	0.96092
11857	22324	2	3	6	bind	P	198865,22346	0.765	0.95908
11858	26934	1	1	1	bind	P	218580	0.466	0.93229
11858	67586	1	1	1	bind	P	240277	0.607	0.94311
11859	13166	1	1	1	bind	P	22365	0.029	0.90132
11859	15111	2	2	5	bind,synergistic interaction	P	85456,85463	0.792	0.96267
11859	18747	4	4	6	phosphorylate,synergistic interaction,synergize,synergy	P	142440,142442,22390,22391	0.853	0.96946
11859	18935	1	1	1	bind	P	22392	0.767	0.95923
11859	22344	1	1	1	bind	P	22399	0.56	0.93956
11861	104303	1	1	1	bind	P	22403	0.156	0.91114
11863	104087	2	3	10	bind	P	1389,22407	0.782	0.96089
11863	13076	1	1	1	bind	P	22454	0.082	0.90586
11863	13078	1	1	1	bind	P	22458	0.29	0.92093
11863	13819	4	4	4	coimmunoprecipitate,coprecipitate,form a complex,synergy	P	64927,64928,64929,64930	0.943	0.98187
11863	14181	1	1	1	bind	P	22472	0.395	0.92797
11863	15214	1	1	1	bind	P	87246	0.628	0.94606
11863	17869	1	1	3	bind	P	125434	0.649	0.94813
11863	20464	2	2	2	bind,coimmunoprecipitate	P	168224,168225	0.736	0.95667
11863	20465	1	1	1	bind	P	168251	0.776	0.96035
11863	20866	1	1	1	coimmunoprecipitate	P	177817	0.526	0.93663
11863	328572	2	2	2	bind,coprecipitate	P	22511,22512	0.892	0.97661
11865	12457	1	1	1	bind	P	22535	0.085	0.90596
11865	12952	1	1	1	bind	P	51248	0.705	0.95369
11865	18143	1	1	1	bind	P	133563	0.295	0.92129
11865	18626	2	3	7	bind,degrade	P	139693,22550	0.729	0.95654
11865	18627	2	3	3	bind,degrade	P	139754,22555	0.595	0.9423
11865	20464	1	1	1	bind	P	168235	0.476	0.93319
11870	109638	1	2	2	catalyze	P	22576	0.765	0.95908
11870	14301	2	2	3	synergy	P	22584,76289	0.94	0.98088
11870	22632	1	1	2	bind	P	22587	0.399	0.92791
11876	18188	1	1	1	bind	P	134372	0.668	0.95034
11876	217944	1	1	1	bind	P	22605	0.129	0.90935
11877	105782	1	1	1	bind	P	2896	0.202	0.91455
11877	12550	2	2	3	bind,form a complex	P	22615,22616	0.805	0.96514
11877	21872	4	4	12	bind,colocalize,coprecipitate	P	187925,22618,22619,22620	0.832	0.96745
11881	11883	2	2	2	form a complex,phosphorylate	P	22629,22645	0.662	0.9498
11891	104354	1	1	2	bind	P	22658	0.547	0.93815
11891	109648	1	1	1	bind	P	22659	0.911	0.97717
11891	12512	1	1	1	colocalize	P	22667	0.546	0.93801
11891	13479	1	1	1	bind	P	57175	0.006	0.90035
11891	171531	1	2	4	bind	P	118413	0.778	0.96081
11891	17918	3	4	8	bind,colocalize	P	126901,22675,22676	0.85	0.96954
11891	17921	1	1	1	bind	P	22682	0.869	0.97254
11891	19339	2	2	5	bind	P	157202,22684	0.915	0.97848
11891	20420	2	3	7	bind	P	167315,22685	0.809	0.96537
11891	20908	1	1	1	bind	P	178393	0.628	0.94606
11891	21343	1	1	1	colocalize	P	22687	0.372	0.92591
11891	22178	1	1	2	colocalize	P	22688	0.655	0.94896
11891	236643	1	1	1	bind	P	207945	0.777	0.96065
11891	245049	1	1	1	bind	P	212222	0.622	0.94539
11891	269589	2	2	3	bind,colocalize	P	218878,218879	0.829	0.96699
11891	27359	4	4	6	bind,colocalize,form a complex	P	219897,219898,22689,22690	0.969	0.9857
11891	380714	2	2	3	colocalize	P	223284,22695	0.726	0.9563
11891	70450	2	2	6	bind	P	22700,243166	0.869	0.97254
11891	83671	2	2	4	bind,colocalize	P	22702,249018	0.519	0.93589
11891	83672	1	1	1	bind	P	249021	0.605	0.94299
11893	15511	1	1	2	colocalize	P	90477	0.866	0.97224
11893	22353	1	1	1	bind	P	201101	0.827	0.96685
11905	12912	1	1	3	bind	P	22752	0.927	0.9797
11905	13604	1	1	1	bind	P	59343	0.617	0.94473
11905	14268	1	1	1	bind	P	22760	0.333	0.92405
11905	15277	1	1	2	cleave	P	88071	0.477	0.93331
11905	18519	1	1	2	bind	P	22773	0.406	0.92842
11905	21961	2	2	2	bind	P	194440,22781	0.847	0.9691
11905	22370	1	1	2	bind	P	22783	0.478	0.93346
11905	269523	1	1	2	bind	P	22786	0.637	0.94727
11905	328572	1	1	3	bind	P	22789	0.967	0.9851
11905	50908	1	1	1	bind	P	22794	0.536	0.93717
11906	17863	2	2	3	bind	P	125173,22800	0.422	0.9291
11906	20848	1	1	2	bind	P	22805	0.739	0.95677
11906	229615	1	1	2	synergize	P	22809	0.977	0.98756
11908	11909	1	1	1	bind	P	22821	0.171	0.91216
11908	12189	1	1	2	coprecipitate	P	22824	0.909	0.97728
11908	12912	2	2	4	bind,phosphorylate	P	22828,22833	0.622	0.94539
11908	16476	1	2	2	bind	P	22838	0.883	0.97471
11908	17155	1	1	1	form a complex	P	22842	0.849	0.96941
11908	18550	3	3	8	bind,catalyze,phosphorylate	P	138671,138675,22844	0.906	0.97724
11908	18747	1	2	7	phosphorylate	P	142448	0.896	0.97681
11908	21676	1	1	1	bind	P	22855	0.849	0.96941
11908	21926	1	1	1	phosphorylate	P	189153	0.821	0.96682
11908	226641	1	1	1	bind	P	22856	0.895	0.97644
11909	104087	1	1	1	bind	P	22859	0.838	0.96836
11909	104458	1	1	2	immunoprecipitate	P	22861	0.503	0.93481
11909	11909	1	2	5	phosphorylate	P	22880	0.14	0.91068
11909	11910	1	1	1	phosphorylate	P	23029	0.36	0.92521
11909	11920	1	1	1	phosphorylate	P	23206	0.783	0.96085
11909	12326	1	1	1	phosphorylate	P	32367	0.857	0.97024
11909	12443	1	2	2	bind	P	22893	0.797	0.96288
11909	12912	2	4	29	bind,phosphorylate	P	22902,50079	0.813	0.96596
11909	13429	1	1	1	phosphorylate	P	56683	0.806	0.9653
11909	14281	1	1	1	phosphorylate	P	75388	0.175	0.91266
11909	14283	1	1	1	phosphorylate	P	75958	0.284	0.92033
11909	14284	1	1	1	phosphorylate	P	76035	0.146	0.91116
11909	15978	1	1	2	bind	P	22910	0.651	0.9489
11909	16476	4	16	46	bind,phosphorylate	P	106941,106954,22919,22936	0.975	0.98736
11909	17125	1	1	1	bind	P	22951	0.82	0.96684
11909	17127	2	2	2	bind	P	116989,22953	0.835	0.96771
11909	17128	2	2	2	bind,form a complex	P	117449,22958	0.944	0.98203
11909	17131	1	1	1	colocalize	P	117905	0.55	0.939
11909	17260	1	1	1	phosphorylate	P	22962	0.551	0.93927
11909	18018	1	1	1	phosphorylate	P	129533	0.518	0.93574
11909	18033	1	1	2	bind	P	130120	0.254	0.91793
11909	18227	1	1	1	bind	P	22968	0.839	0.96832
11909	18534	1	1	1	bind	P	22969	0.018	0.90066
11909	18747	1	1	2	phosphorylate	P	142451	0.931	0.98014
11909	19094	1	5	14	phosphorylate	P	150714	0.917	0.97835
11909	19211	1	1	2	bind	P	22974	0.795	0.96278
11909	20339	1	2	2	bind	P	22977	0.645	0.94802
11909	20850	1	1	1	synergize	P	22979	0.708	0.95477
11909	22227	1	1	1	coprecipitate	P	22990	0.802	0.96413
11909	22286	1	1	1	bind	P	198559	0.5	0.93485
11909	22367	2	2	6	colocalize,phosphorylate	P	201532,201534	0.964	0.98469
11909	26399	1	1	1	phosphorylate	P	213665	0.687	0.95303
11909	26400	1	1	1	phosphorylate	P	213801	0.812	0.96582
11909	26416	2	6	13	bind,phosphorylate	P	215187,215193	0.887	0.97518
11909	26419	5	17	88	bind,immunoprecipitate,phosphorylate,ubiquitinate	P	215800,215810,215816,23006,23008	0.989	0.9929
11909	26420	1	1	4	phosphorylate	P	216999	0.62	0.94545
11909	29857	1	4	7	phosphorylate	P	220827	0.913	0.97768
11909	328572	1	1	2	bind	P	23014	0.884	0.97489
11909	56505	1	1	1	bind	P	233219	0.613	0.94329
11909	57757	1	1	1	bind	P	23021	0.561	0.93952
11909	59030	1	1	1	phosphorylate	P	236373	0.301	0.92132
11909	67074	1	1	1	phosphorylate	P	239311	0.595	0.9423
11909	73086	2	2	8	bind,phosphorylate	P	245776,245778	0.895	0.97644
11909	81703	2	2	5	bind	P	23026,248702	0.838	0.96836
11910	12443	1	1	3	bind	P	23036	0.258	0.9183
11910	12912	1	1	1	bind	P	23041	0.409	0.9284
11910	13653	1	1	1	bind	P	63210	0.133	0.90931
11910	16193	1	1	2	bind	P	23054	0.717	0.95527
11910	16476	2	4	14	bind	P	106963,23058	0.934	0.98089
11910	17127	1	1	1	bind	P	23066	0.811	0.96567
11910	17134	1	1	1	bind	P	23067	0.2	0.91443
11910	17246	1	1	1	bind	P	23068	0.362	0.92533
11910	18024	2	2	2	bind	P	129796,23079	0.426	0.92989
11910	18033	1	1	1	bind	P	23080	0.583	0.94065
11910	19696	1	1	2	bind	P	23084	0.67	0.95076
11910	69253	1	1	1	bind	P	23101	0.29	0.92093
11910	73181	1	1	5	bind	P	245843	0.618	0.94501
11911	110651	1	1	2	phosphorylate	P	9723	0.849	0.96941
11911	12608	1	1	1	bind	P	44910	0.894	0.97654
11911	13144	1	1	1	bind	P	54112	0.77	0.95965
11911	13665	2	2	7	phosphorylate	P	23132,63739	0.42	0.92913
11911	16006	1	1	1	bind	P	23142	0.463	0.93178
11911	18747	1	2	4	phosphorylate	P	142453	0.959	0.98354
11911	20021	1	1	3	bind	P	161931	0.866	0.97224
11911	260423	1	1	1	bind	P	23158	0.233	0.91673
11911	27053	1	1	4	bind	P	23163	0.669	0.95031
11911	328572	1	1	1	bind	P	23169	0.915	0.97848
11911	63956	1	1	6	bind	P	23173	0.434	0.93047
11911	67204	1	1	1	phosphorylate	P	239547	0.093	0.90638
11920	11920	1	2	8	phosphorylate	P	23237	0.047	0.90262
11920	12189	4	7	51	bind,hyperphosphorylate,phosphorylate	P	23248,23250,23257,29631	0.895	0.97644
11920	12367	1	2	5	cleave	P	33160	0.45	0.93104
11920	12368	1	1	2	cleave	P	33774	0.588	0.94148
11920	12532	1	1	1	phosphorylate	P	23271	0.708	0.95477
11920	12566	2	2	2	coimmunoprecipitate,phosphorylate	P	42931,42933	0.477	0.93331
11920	12649	1	2	15	phosphorylate	P	23287	0.809	0.96537
11920	12912	1	2	8	phosphorylate	P	23296	0.931	0.98014
11920	13555	1	2	17	phosphorylate	P	23305	0.906	0.97724
11920	13685	1	1	4	phosphorylate	P	23309	0.806	0.9653
11920	15270	1	2	19	phosphorylate	P	23316	0.906	0.97724
11920	17215	1	1	3	phosphorylate	P	23329	0.921	0.97896
11920	17246	1	1	24	phosphorylate	P	23338	0.981	0.98899
11920	17248	1	1	1	phosphorylate	P	23341	0.815	0.9663
11920	17535	2	2	12	bind,phosphorylate	P	123566,23349	0.835	0.96771
11920	17831	1	1	1	phosphorylate	P	23356	0.277	0.92001
11920	19090	1	1	1	immunoprecipitate	P	150572	0.713	0.95501
11920	19356	1	1	2	phosphorylate	P	23386	0.438	0.93036
11920	19367	1	1	1	phosphorylate	P	23389	0.591	0.94204
11920	20249	1	1	2	phosphorylate	P	23393	0.795	0.96278
11920	20848	1	1	1	phosphorylate	P	23395	0.716	0.95529
11920	20869	3	4	5	bind,phosphorylate	P	177911,23396,23399	0.656	0.94895
11920	211651	1	2	8	phosphorylate	P	23406	0.885	0.97504
11920	21749	4	6	14	bind,coimmunoprecipitate,immunoprecipitate,phosphorylate	P	184462,184463,184464,23413	0.885	0.97504
11920	225182	1	3	9	phosphorylate	P	23422	0.92	0.97905
11920	227525	2	2	5	coimmunoprecipitate,phosphorylate	P	23426,23429	0.91	0.97723
11920	235559	2	2	14	colocalize,phosphorylate	P	207741,23434	0.964	0.98469
11920	24061	1	2	25	phosphorylate	P	23440	0.859	0.97097
11920	24086	1	1	1	phosphorylate	P	23442	0.717	0.95527
11920	241324	1	1	1	phosphorylate	P	23444	0.753	0.95809
11920	242705	1	1	1	phosphorylate	P	23445	0.266	0.91931
11920	26419	1	1	1	phosphorylate	P	23452	0.872	0.97299
11920	27223	2	3	11	hyperphosphorylate,phosphorylate	P	23453,23455	0.929	0.98028
11920	27354	1	1	6	phosphorylate	P	23458	0.893	0.97657
11920	50883	1	7	89	phosphorylate	P	23476	0.86	0.97112
11920	51792	1	1	2	bind	P	226503	0.399	0.92791
11920	53607	1	1	1	bind	P	227884	0.749	0.95771
11920	53892	1	2	2	dephosphorylate	P	228111	0.891	0.97623
11920	56773	1	1	1	phosphorylate	P	23493	0.846	0.96896
11920	68275	2	2	8	catalyze,phosphorylate	P	23498,23501	0.906	0.97724
11920	80905	1	1	1	colocalize	P	23505	0.368	0.92583
11920	81601	2	2	3	bind,form a complex	P	23510,248633	0.84	0.96847
11921	17345	1	1	1	colocalize	P	23529	0.195	0.91423
11921	22771	1	1	1	bind	P	205030	0.73	0.95651
11924	12576	1	1	1	bind	P	43883	0.893	0.97657
11925	15376	1	1	1	synergize	P	88619	0.326	0.92342
11925	16658	1	1	1	colocalize	P	23635	0.938	0.98106
11925	21405	1	1	1	synergize	P	181535	0.835	0.96771
11927	11979	1	1	1	bind	P	23661	0.672	0.95092
11937	16367	1	1	2	bind	P	104446	0.711	0.95503
11937	18821	2	2	2	bind	P	145701,23685	0.78	0.96092
11938	12322	1	1	1	phosphorylate	P	32040	0.622	0.94539
11938	18821	2	2	2	phosphorylate	P	145721,23692	0.826	0.96686
11941	11941	1	1	1	bind	P	23700	0.178	0.91284
11972	20977	1	1	1	bind	P	23702	0.485	0.93427
11973	110180	1	1	3	digest	P	8965	0.009	0.90028
11977	11979	1	1	1	bind	P	23726	0.246	0.91725
11977	13684	2	3	4	catalyze,phosphorylate	P	23714,23715	0.951	0.98291
11977	19062	1	1	1	phosphorylate	P	150286	0.431	0.93037
11977	20657	1	1	1	colocalize	P	23718	0.852	0.96951
11977	224105	1	1	1	phosphorylate	P	202483	0.561	0.93952
11980	100036405	1	1	1	catalyze	P	442	0.326	0.92342
11980	102626	1	1	1	ubiquitinate	P	754	0.106	0.907
11980	109758	2	2	2	bind,catalyze	P	23738,23739	0.691	0.95371
11980	114734	1	1	1	bind	P	13207	0.422	0.9291
11980	12317	1	1	1	coimmunoprecipitate	P	23767	0.736	0.95667
11980	12330	1	1	3	bind	P	23772	0.841	0.96862
11980	12504	1	1	1	bind	P	39279	0.208	0.91503
11980	12986	1	1	1	bind	P	23776	0.8	0.96389
11980	14827	1	1	1	bind	P	23780	0.782	0.96089
11980	15216	1	1	2	bind	P	87296	0.309	0.92148
11980	15510	1	1	1	bind	P	23784	0.589	0.94177
11980	17055	1	1	2	bind	P	115049	0.628	0.94606
11980	17977	1	1	1	bind	P	128158	0.574	0.93964
11980	18033	1	1	2	bind	P	130125	0.117	0.90772
11980	19014	1	1	1	bind	P	149433	0.293	0.92103
11980	22164	2	2	2	bind,form a complex	P	197296,197298	0.312	0.92173
11980	22278	1	1	1	bind	P	198447	0.021	0.90064
11980	93966	1	1	1	bind	P	249923	0.878	0.97352
11981	104148	1	1	1	bind	P	23831	0.226	0.91576
11981	104458	1	1	1	bind	P	23832	0.519	0.93589
11981	11981	1	1	2	bind	P	23861		0.90004
11981	12330	1	1	1	bind	P	23880	0.715	0.95531
11981	12479	1	1	2	colocalize	P	37936	0.667	0.95037
11981	12483	1	1	1	phosphorylate	P	23883	0.268	0.91957
11981	12504	2	3	4	bind	P	23887,39282	0.78	0.96092
11981	12519	1	1	1	bind	P	23895	0.61	0.94335
11981	12524	1	1	1	bind	P	23898	0.674	0.95087
11981	13010	1	1	1	colocalize	P	52481	0.317	0.92228
11981	13040	1	1	1	bind	P	23901	0.712	0.95502
11981	13649	1	1	1	bind	P	23906	0.744	0.95733
11981	13982	1	1	1	bind	P	23909	0.808	0.9654
11981	14268	1	1	2	bind	P	23914	0.175	0.91266
11981	14293	1	1	1	phosphorylate	P	76091	0.824	0.96691
11981	14561	3	3	6	bind,coprecipitate	P	23915,79649,79650	0.924	0.97938
11981	14825	1	1	1	bind	P	84268	0.307	0.92152
11981	15163	1	1	1	phosphorylate	P	23921	0.633	0.94692
11981	18173	1	1	1	colocalize	P	134001	0.508	0.935
11981	18613	1	1	1	colocalize	P	23947	0.548	0.93888
11981	20779	1	1	1	bind	P	23960	0.639	0.94733
11981	210582	1	1	1	colocalize	P	23962	0.863	0.97121
11981	21374	2	3	5	bind	P	180945,23964	0.527	0.9366
11981	21824	1	1	1	bind	P	23970	0.883	0.97471
11981	22371	1	2	5	bind	P	23977	0.915	0.97848
11981	319322	1	1	1	bind	P	23982	0.017	0.90068
11981	328572	1	1	1	colocalize	P	222067	0.583	0.94065
11981	50771	4	4	4	bind,phosphorylate,synergize	P	225362,23984,23988,23990	0.926	0.97953
11981	50929	1	1	1	bind	P	226332	0.466	0.93229
11981	56373	1	1	2	cleave	P	23993	0.83	0.96714
11981	56876	1	1	1	bind	P	234539	0.712	0.95502
11981	57426	1	1	1	colocalize	P	23994	0.009	0.90028
11981	70285	1	1	1	bind	P	242734	0.827	0.96685
11988	12048	1	2	2	phosphorylate	P	24041	0.56	0.93956
11988	16485	3	3	9	synergistic interaction,synergize	P	108491,24063,24064	0.925	0.97934
11990	13482	1	1	1	bind	P	57238	0.86	0.97112
11991	11991	1	1	1	degrade	P	24126	0.151	0.91119
11991	12443	2	2	2	bind	P	24134,36641	0.352	0.92463
11991	14281	1	1	1	bind	P	75390	0.286	0.92045
11991	15568	1	1	7	bind	P	91323	0.946	0.98261
11991	22695	1	1	1	bind	P	24143	0.705	0.95369
11993	16399	2	2	8	bind	P	104949,24151	0.71	0.95487
11994	17921	3	3	5	bind,coimmunoprecipitate	P	127019,24155,24156	0.86	0.97112
11994	72088	2	2	3	bind,colocalize	P	24161,244903	0.854	0.9696
11998	11998	1	1	4	bind	P	24215	0.074	0.90549
11998	12000	2	4	11	bind	P	24253,24484	0.785	0.96133
11998	12767	2	2	2	colocalize	P	24272,47413	0.885	0.97504
11998	17339	1	1	1	bind	P	121952	0.856	0.97007
11998	18125	1	1	1	colocalize	P	132526	0.33	0.92352
11998	18429	2	3	3	bind	P	136510,24343	0.681	0.95149
11998	18436	1	1	1	colocalize	P	136715	0.484	0.93429
11998	20315	1	1	2	colocalize	P	165017	0.796	0.96274
11998	20604	1	1	1	bind	P	170005	0.746	0.95744
11998	22296	1	1	2	bind	P	24414	0.477	0.93331
11998	22353	2	2	6	colocalize	P	201105,24415	0.904	0.97693
11998	26416	1	1	1	phosphorylate	P	24436	0.493	0.93461
11998	30878	2	2	3	colocalize	P	221151,24442	0.944	0.98203
11998	54140	1	3	11	bind	P	24451	0.782	0.96089
12000	16784	1	1	1	colocalize	P	110885	0.673	0.95089
12000	22296	1	1	1	bind	P	198684	0.698	0.95354
12005	103573	1	1	3	bind	P	24503	0.59	0.94175
12005	12006	1	1	1	bind	P	24552	0.423	0.92939
12005	12566	2	2	3	bind,phosphorylate	P	42934,42935	0.686	0.95304
12005	13132	1	1	2	bind	P	53980	0.785	0.96133
12005	13542	4	5	29	bind,form a complex	P	24567,24569,57784,57788	0.984	0.99082
12005	13543	1	1	3	bind	P	57864	0.854	0.9696
12005	14296	1	1	2	form a complex	P	76120	0.379	0.92618
12005	15258	3	3	4	form a complex,immunoprecipitate	P	24582,87865,87866	0.63	0.94621
12005	16480	4	4	15	bind,degrade,form a complex	P	108442,24588,24589,24592	0.992	0.99437
12005	16973	2	4	4	bind	P	114492,24601	0.813	0.96596
12005	16974	2	2	9	bind,coimmunoprecipitate	P	114536,24605	0.649	0.94813
12005	17126	1	1	1	bind	P	116728	0.524	0.93652
12005	17127	4	4	6	bind,colocalize,form a complex	P	116991,116992,24613,24616	0.901	0.97694
12005	17130	1	1	1	bind	P	24621	0.368	0.92583
12005	17131	3	3	3	bind,colocalize,form a complex	P	117907,24626,24628	0.765	0.95908
12005	17240	1	1	4	bind	P	119487	0.673	0.95089
12005	19053	2	2	5	bind	P	150135,24640	0.837	0.96821
12005	20423	4	4	7	bind,coimmunoprecipitate,colocalize,form a complex	P	167368,167369,167370,167373	0.736	0.95667
12005	242083	2	2	6	bind,dephosphorylate	P	211456,211457	0.812	0.96582
12005	26401	2	2	3	bind	P	213899,24663	0.915	0.97848
12005	26407	2	2	7	bind	P	214226,24667	0.689	0.95329
12005	330938	1	1	1	bind	P	223121	0.885	0.97504
12005	51792	4	5	16	bind,dephosphorylate	P	226510,226511,24685,24687	0.949	0.98284
12005	56637	9	22	167	bind,catalyze,coimmunoprecipitate,form a complex,phosphorylate	P	233402,233403,233404,233409,233411,24693,24694,24699,24705	0.993	0.99393
12005	93836	3	3	5	bind,colocalize,form a complex	P	24713,24719,249828	0.785	0.96133
12006	140577	1	1	1	bind	P	24737	0.726	0.9563
12006	17127	1	1	1	bind	P	116995	0.568	0.93949
12006	56637	3	3	13	bind,form a complex,phosphorylate	P	233418,233419,24743	0.974	0.98627
12009	18263	4	5	10	bind,degrade	P	135707,135708,24754,24755	0.863	0.97121
12010	14268	1	1	1	bind	P	24774	0.83	0.96714
12010	14972	1	1	1	bind	P	85228	0.332	0.92391
12014	20602	1	1	2	bind	P	24818	0.845	0.96902
12014	56218	3	3	4	bind,synergize,synergy	P	230767,230768,24824	0.866	0.97224
12014	93966	1	1	1	bind	P	249924	0.757	0.95847
12015	110157	1	2	14	phosphorylate	P	8607	0.656	0.94895
12015	110651	1	2	2	phosphorylate	P	9729	0.151	0.91119
12015	12015	2	2	5	bind,cleave	P	24850,24852	0.208	0.91503
12015	12018	2	2	7	bind	P	24875,25080	0.317	0.92228
12015	12043	4	4	38	bind,coimmunoprecipitate,colocalize	P	24884,24886,25659,25663	0.81	0.96551
12015	12048	9	12	150	bind,coimmunoprecipitate,coprecipitate,dephosphorylate,phosphorylate	P	24915,24917,24919,24920,24936,26369,26370,26372,26383	0.961	0.98376
12015	12050	1	1	1	bind	P	24948	0.551	0.93927
12015	12322	1	1	1	phosphorylate	P	32041	0.101	0.90684
12015	12366	1	1	1	cleave	P	32984	0.293	0.92103
12015	12367	2	3	5	cleave,colocalize	P	24955,33163	0.423	0.92939
12015	12371	1	2	4	phosphorylate	P	24971	0.082	0.90586
12015	12651	2	2	2	bind,phosphorylate	P	45596,45597	0.621	0.94544
12015	13019	1	1	1	phosphorylate	P	52654	0.103	0.90691
12015	13429	1	1	1	phosphorylate	P	56685	0.393	0.92784
12015	13600	1	1	1	phosphorylate	P	59258	0.07	0.90527
12015	13645	2	2	2	dephosphorylate,phosphorylate	P	24977,60659	0.272	0.91954
12015	13649	1	1	1	phosphorylate	P	24981	0.45	0.93104
12015	14178	1	1	1	phosphorylate	P	72665	0.773	0.95994
12015	14939	1	1	2	cleave	P	84999	0.397	0.92794
12015	16000	2	3	6	phosphorylate	P	24989,94733	0.509	0.93513
12015	16187	1	2	4	phosphorylate	P	100004	0.256	0.91819
12015	16634	1	1	1	bind	P	110093	0.457	0.93141
12015	170770	1	1	1	dephosphorylate	P	115524	0.427	0.93002
12015	18708	1	1	3	phosphorylate	P	140989	0.213	0.91515
12015	18712	1	1	7	phosphorylate	P	141938	0.444	0.93085
12015	18747	1	2	23	phosphorylate	P	142466	0.746	0.95744
12015	19047	1	2	2	dephosphorylate	P	149760	0.268	0.91957
12015	19055	1	1	1	dephosphorylate	P	150179	0.088	0.90607
12015	20111	2	4	18	catalyze,phosphorylate	P	162082,162087	0.879	0.9737
12015	20702	1	1	1	phosphorylate	P	173029	0.416	0.92861
12015	21926	1	1	3	phosphorylate	P	189185	0.807	0.96527
12015	22353	1	1	1	dephosphorylate	P	25028	0.162	0.91183
12015	224105	1	2	2	phosphorylate	P	202484	0.493	0.93461
12015	23939	1	1	4	phosphorylate	P	209434	0.589	0.94177
12015	241656	1	1	9	phosphorylate	P	211410	0.738	0.95681
12015	26419	1	3	14	phosphorylate	P	215831	0.357	0.92499
12015	26420	1	1	1	phosphorylate	P	217001	0.366	0.92556
12015	387609	1	1	1	phosphorylate	P	25037	0.402	0.92788
12015	51792	2	2	8	bind,dephosphorylate	P	226519,226521	0.606	0.94312
12015	56484	1	1	2	synergize	P	25044	0.901	0.97694
12015	66102	1	1	1	phosphorylate	P	237824	0.261	0.91869
12015	70584	1	1	7	phosphorylate	P	243274	0.391	0.92786
12015	73086	1	1	2	phosphorylate	P	245780	0.219	0.91562
12017	110157	1	2	3	bind	P	25052	0.867	0.97262
12017	15481	2	2	2	bind	P	25056,90032	0.83	0.96714
12017	15511	2	2	5	bind	P	25062,90480	0.925	0.97934
12017	15568	1	1	1	bind	P	91326	0.305	0.92127
12017	193740	1	1	1	bind	P	25072	0.408	0.92841
12018	12043	3	4	17	bind,immunoprecipitate	P	25101,25108,25680	0.81	0.96551
12018	12048	5	10	37	bind,coimmunoprecipitate,colocalize,coprecipitate	P	25117,25120,25121,26391,26393	0.906	0.97724
12018	12049	1	1	1	bind	P	26769	0.404	0.92802
12018	12050	1	1	1	bind	P	25137	0.558	0.93963
12018	12125	2	2	7	bind,coprecipitate	P	25141,27969	0.546	0.93801
12018	15510	2	2	3	bind,coimmunoprecipitate	P	25155,90339	0.872	0.97299
12018	170770	1	1	1	bind	P	115527	0.624	0.94549
12018	17210	3	3	6	bind,form a complex	P	119119,119123,25159	0.859	0.97093
12018	17709	1	1	1	colocalize	P	124260	0.133	0.90931
12018	17748	1	1	1	bind	P	124322	0.25	0.91746
12018	18538	1	1	1	bind	P	25171	0.414	0.92864
12018	22334	1	1	1	bind	P	25176	0.504	0.93478
12018	58801	1	1	1	bind	P	235801	0.044	0.90228
12018	74006	1	1	1	colocalize	P	246211	0.791	0.9627
12020	12020	1	1	1	bind	P	25193	0.302	0.92131
12020	13645	1	1	1	bind	P	25218	0.151	0.91119
12020	15422	1	1	1	truncate	P	25227	0.79	0.96253
12020	17125	1	1	2	bind	P	25231	0.414	0.92864
12020	17285	1	1	5	bind	P	121065	0.698	0.95354
12020	18511	1	1	1	bind	P	137888	0.256	0.91819
12020	20466	1	1	1	form a complex	P	25255	0.804	0.9648
12020	21869	1	1	1	bind	P	25267	0.395	0.92797
12021	12021	1	1	1	colocalize	P	25281	0.037	0.90186
12021	12189	7	7	19	bind,colocalize,form a complex,synergize,ubiquitinate	P	25288,25291,29645,29646,29652,29664,29665	0.962	0.98388
12021	18538	1	1	1	colocalize	P	25310	0.609	0.94322
12023	12824	1	1	5	bind	P	25328	0.616	0.94445
12023	13982	1	1	1	bind	P	25332	0.566	0.93942
12023	18503	2	2	3	bind	P	137246,25336	0.585	0.9412
12023	20807	2	3	5	bind	P	175083,25340	0.783	0.96085
12029	12053	1	2	4	bind	P	25350	0.768	0.9592
12029	20466	1	1	3	bind	P	25354	0.738	0.95681
12029	20852	1	1	2	bind	P	25355	0.49	0.93467
12032	12950	1	1	2	colocalize	P	51184	0.457	0.93141
12032	14118	1	1	1	bind	P	25359	0.477	0.93331
12032	14268	1	1	1	bind	P	25360	0.91	0.97723
12032	17386	1	1	1	digest	P	122306	0.035	0.90162
12032	17390	2	2	4	digest	P	122627,25361	0.304	0.92129
12032	21960	2	2	3	bind,coprecipitate	P	194401,25363	0.742	0.95723
12032	240913	3	3	16	cleave,degrade,digest	P	211089,211090,211091	0.863	0.97121
12034	12229	1	1	2	phosphorylate	P	30334	0.824	0.96691
12034	12912	1	1	1	phosphorylate	P	25395	0.92	0.97905
12034	13076	1	1	1	catalyze	P	53471	0.232	0.91675
12034	14812	1	1	1	dephosphorylate	P	84030	0.156	0.91114
12034	17927	1	1	2	bind	P	25426	0.626	0.94579
12034	17977	1	1	3	bind	P	25429	0.777	0.96065
12034	18390	1	1	1	bind	P	135939	0.231	0.91663
12034	18478	1	1	1	bind	P	25436	0.165	0.91191
12034	18673	1	1	1	form a complex	P	140483	0.698	0.95354
12034	19208	2	2	4	bind,coimmunoprecipitate	P	152805,25444	0.819	0.96654
12034	21969	1	1	1	cleave	P	25453	0.263	0.91909
12034	23957	1	1	2	bind	P	209697	0.09	0.90632
12034	260423	1	1	1	methylate	P	25461	0.264	0.91908
12035	17869	1	1	1	bind	P	25472	0.46	0.93152
12038	104031	1	1	1	bind	P	1267	0.412	0.92851
12038	57778	1	1	1	bind	P	235366	0.189	0.91352
12042	105844	3	4	9	bind,form a complex	P	25482,2953,2954	0.936	0.98098
12042	108723	3	3	4	bind,phosphorylate	P	25485,5004,5008	0.877	0.97337
12042	12042	3	3	4	bind,degrade,form a complex	P	25490,25491,25494	0.398	0.92792
12042	12367	1	1	1	coprecipitate	P	33171	0.444	0.93085
12042	12371	1	1	2	bind	P	25506	0.787	0.96157
12042	12702	1	1	1	bind	P	25512	0.262	0.91895
12042	16179	2	2	3	bind	P	25519,98664	0.89	0.97606
12042	170720	1	1	2	bind	P	115375	0.851	0.96951
12042	18033	2	3	3	bind,degrade	P	130132,25529	0.827	0.96685
12042	18849	2	2	3	synergize,synergy	P	25547,25548	0.925	0.97934
12042	22030	2	2	9	bind	P	194761,25556	0.779	0.96078
12042	22034	1	1	1	bind	P	25560	0.442	0.93059
12042	240354	5	6	12	bind,form a complex,synergize	P	210401,210404,25563,25567,25574	0.91	0.97723
12042	332579	2	2	3	bind	P	223173,25577	0.824	0.96691
12042	71609	2	2	2	bind,coprecipitate	P	243766,25580	0.945	0.98267
12043	104394	1	1	1	synergize	P	2564	0.969	0.9857
12043	110157	5	6	9	bind,form a complex,phosphorylate,synergize	P	25597,25600,25606,8617,8624	0.903	0.97701
12043	12043	4	6	17	bind,cleave,degrade,phosphorylate	P	25706,25709,25713,25743	0.54	0.93766
12043	12048	3	4	6	bind,immunoprecipitate	P	25764,25773,26418	0.818	0.96656
12043	12049	1	1	1	bind	P	26771	0.417	0.9289
12043	12124	3	4	5	bind,form a complex,immunoprecipitate	P	27900,27902,27903	0.506	0.93492
12043	12125	4	6	22	bind,coprecipitate,immunoprecipitate	P	25803,25805,27980,27987	0.965	0.98455
12043	12176	1	1	2	bind	P	29585	0.859	0.97093
12043	12330	1	1	1	colocalize	P	25819	0.084	0.90599
12043	12366	2	2	2	bind,cleave	P	25823,25825	0.851	0.96951
12043	12367	3	4	30	catalyze,cleave,phosphorylate	P	33174,33175,33184	0.766	0.95924
12043	12370	1	1	2	cleave	P	33947	0.776	0.96035
12043	12371	1	1	1	form a complex	P	25880	0.922	0.97889
12043	12454	1	1	1	phosphorylate	P	37239	0.18	0.91294
12043	12894	1	1	1	bind	P	49948	0.589	0.94177
12043	13184	1	1	1	bind	P	25921	0.397	0.92794
12043	13209	1	1	1	phosphorylate	P	55126	0.526	0.93663
12043	13982	1	1	1	bind	P	67411	0.382	0.92644
12043	14103	2	2	2	phosphorylate	P	25950,70295	0.35	0.92469
12043	14232	4	5	12	bind,colocalize,form a complex	P	25954,25956,25957,74192	0.914	0.97808
12043	14247	1	1	4	bind	P	74336	0.917	0.97835
12043	15182	1	1	3	bind	P	86603	0.197	0.9143
12043	15370	1	1	1	bind	P	88468	0.693	0.95363
12043	15511	1	1	1	bind	P	90484	0.468	0.93226
12043	16000	1	1	1	synergize	P	25984	0.911	0.97717
12043	16153	1	1	2	synergize	P	97070	0.946	0.98261
12043	16367	5	5	7	bind,colocalize,coprecipitate	P	104450,104451,104452,26006,26008	0.823	0.96695
12043	16438	4	5	6	bind,coimmunoprecipitate,form a complex	P	105800,26011,26012,26014	0.92	0.97905
12043	16476	2	2	8	colocalize,phosphorylate	P	106972,26023	0.835	0.96771
12043	170770	2	2	4	bind	P	115530,26035	0.642	0.94729
12043	171388	1	1	1	bind	P	118351	0.294	0.9213
12043	17210	1	1	1	phosphorylate	P	26041	0.648	0.94797
12043	17869	9	9	13	bind,immunoprecipitate,synergistic cooperation,synergistic interaction,synergize,synergy	P	125442,125448,125457,125458,125459,125460,26059,26076,26077	0.975	0.98736
12043	17975	1	1	2	bind	P	128046	0.844	0.96869
12043	18712	1	1	1	synergize	P	26114	0.827	0.96685
[truncated: 16,252 more rows]
