# Supplementary material for: Looking at Cerebellar Malformations through Text-Mined Interactomes of Mice and Humans
Source: PLoS Comput Biol. 2009 Nov 6;5(11):e1000559. doi: 10.1371/journal.pcbi.1000559 (PMC2767227; doi:10.1371/journal.pcbi.1000559)
Supplement: Dataset S4 — Mouse network files. (6.41 MB ZIP) [file pcbi.1000559.s015.zip › individual_networks/M70-PL0.9.txt]

100017	100034836	2	2	2	cause,lead to	L	10,9	0.599	0.94237
100017	111343	2	2	2	influence,mediate	L	10112,12	0.899	0.97682
100034954	100036070	1	1	1	interact	L	184	0.554	0.93965
100035094	100036290	1	1	1	increase	L	358	0.402	0.92788
100035488	100035488	5	5	8	block,depend on,induce,inhibit,mediate	L	277,281,283,284,285	0.606	0.94312
100036290	100036290	1	1	1	lead to	L	361	0.468	0.93226
100036403	100036405	7	7	13	bind,form a complex,inhibit,interact,promote,stimulate	L,P	427,428,431,434,435,436,439	0.902	0.97709
100088	100088	4	4	4	bind,catalyze,inhibit,phosphorylate	L,P	453,454,456,457	0.547	0.93815
100088	103573	4	4	8	affect,bind,interact	L,P	458,459,798,799	0.798	0.9632
100088	111356	1	1	1	interact	L	460	0.947	0.98252
100088	229841	1	1	1	cause	L	476	0.065	0.90447
100088	268449	1	1	1	stimulate	L	217897	0.385	0.92712
100088	320727	1	1	1	inhibit	L	221727	0.79	0.96253
100102	100034836	1	2	4	cause	L	490	0.493	0.93461
100102	100102	2	2	4	disrupt,regulate	L	493,496	0.247	0.91738
100102	238055	2	2	3	affect,increase	L	517,519	0.854	0.9696
100226	216238	3	4	8	bind,interact	L,P	182962,182963,537	0.815	0.9663
100683	109115	1	1	1	interact	L	570	0.838	0.96836
100683	260423	1	1	1	bind	P	599	0.234	0.91686
100689	108156	2	2	2	depend on,interact	L	4619,4620	0.973	0.98551
100705	104371	1	1	1	depend on	L	614	0.313	0.92184
100710	100710	2	2	2	bind,generate	L,P	620,621	0.737	0.95666
100978	100978	1	1	1	affect	L	650	0.566	0.93942
101185	101185	2	2	3	affect,mediate	L	664,665	0.73	0.95651
101214	108014	2	2	2	interact	L	4254,699	0.707	0.95478
101214	225027	2	2	2	interact	L	203605,702	0.858	0.97097
101613	111343	1	1	1	induce	L	715	0.406	0.92842
101700	109957	1	1	1	bind	P	718	0.432	0.93036
102058	105504	1	1	1	interact	L	720	0.606	0.94312
102058	107371	1	1	1	bind	P	722	0.757	0.95847
102058	192159	1	1	1	interact	L	153353	0.702	0.9536
102339	233824	1	1	3	interact	L	207103	0.658	0.94891
102339	238123	1	1	3	interact	L	208479	0.815	0.9663
102339	338337	1	1	1	interact	L	737	0.745	0.95747
102436	102436	1	1	1	influence	L	745	0.268	0.91957
102857	170755	2	2	2	depend on,increase	L	115466,774	0.808	0.9654
103220	227753	1	1	3	interact	L	793	0.918	0.9787
103573	103573	4	4	5	depend on,inhibit,interact,mediate	L	804,806,807,808	0.566	0.93942
103573	104394	2	2	4	affect,bind	L,P	2559,812	0.832	0.96745
103573	109540	7	7	8	bind,coprecipitate,depend on,enhance,induce,interact	L,P	5297,5298,814,815,816,817,818	0.948	0.98292
103573	216119	1	1	1	mediate	L	182820	0.808	0.9654
103573	227720	5	5	8	bind,block,coprecipitate,interact	L,P	205083,205085,927,928,929	0.824	0.96691
103573	229776	1	1	1	mediate	L	930	0.337	0.92447
103573	245610	6	9	9	bind,block,inactivate,induce,mediate	L,P	212255,212257,935,936,937,938	0.828	0.96683
103573	268697	2	2	3	bind,interact	L,P	218017,942	0.965	0.98455
103583	103583	1	1	1	induce	L	981	0.165	0.91191
103737	668173	5	5	39	bind,coimmunoprecipitate,interact,suppress	L,P	1023,1024,1025,238950,238951	0.984	0.99082
103806	103806	1	1	2	colocalize	P	1027	0.671	0.95076
103806	110616	3	3	3	coprecipitate,interact	L,P	1029,9627,9628	0.883	0.97471
103806	264064	1	1	1	enhance	L	1044	0.208	0.91503
103806	328572	5	5	9	bind,enhance,interact	L,P	1045,1046,222014,222015,222016	0.989	0.9929
103962	104012	1	1	1	affect	L	1213	0.507	0.93488
103963	109660	1	1	1	digest	P	6838	0.029	0.90132
103967	108071	1	1	1	interact	L	4312	0.581	0.94007
103968	100035094	1	1	1	modulate	L	1095	0.25	0.91746
103968	103968	2	2	3	cause,phosphorylate	L,P	1098,1104	0.591	0.94204
103968	230899	2	2	2	phosphorylate,stimulate	L,P	206038,206039	0.553	0.93966
103985	103985	1	1	1	depend on	L	1172	0.334	0.9243
103985	328572	2	2	2	bind	P	1185,222017	0.884	0.97489
104007	104007	1	1	1	bind	P	1210	0.681	0.95149
104012	104012	1	1	1	cause	L	1214	0.762	0.95883
104015	218038	3	3	5	bind,interact	L,P	1222,186042,186043	0.866	0.97224
104015	227753	1	1	1	bind	P	1224	0.179	0.91296
104018	104091	1	1	1	bind	P	1230	0.807	0.96527
104029	105988	1	1	4	bind	P	1236	0.218	0.9155
104029	109638	1	1	1	inactivate	L	6081	0.029	0.90132
104029	252973	1	1	1	interact	L	212557	0.764	0.95913
104031	109585	1	1	1	inhibit	L	1264	0.402	0.92788
104031	230972	1	1	1	inhibit	L	1285	0.531	0.93699
104044	109820	1	1	1	react	L	1305	0.715	0.95531
104044	170790	1	1	1	induce	L	1315	0.561	0.93952
104055	109727	1	1	1	affect	L	1323	0.656	0.94895
104062	104062	1	1	1	induce	L	1335	0.39	0.92788
104067	109386	1	1	1	induce	L	1363	0.651	0.9489
104067	114741	1	1	2	interact	L	13225	0.822	0.96699
104067	245828	1	1	1	interact	L	212286	0.534	0.9372
104086	107418	1	1	1	repress	L	3236	0.438	0.93036
104086	230101	1	1	1	regulate	L	205809	0.172	0.91228
104087	111343	1	1	1	induce	L	10114	0.513	0.93537
104087	243755	2	2	3	bind,modulate	L,P	211850,211851	0.882	0.97436
104087	268903	1	1	1	increase	L	218163	0.283	0.9202
104087	381760	1	1	1	regulate	L	1415	0.615	0.94404
104089	104089	2	2	2	depend on,generate	L	1420,1422	0.765	0.95908
104089	111518	1	1	1	increase	L	11467	0.14	0.91068
104089	114886	1	1	1	bind	P	1431	0.335	0.92427
104089	230899	1	1	1	increase	L	206040	0.515	0.93549
104089	242939	1	1	1	inhibit	L	211753	0.848	0.96906
104091	104092	2	2	2	bind,increase	L,P	1448,1450	0.567	0.93952
104091	104458	1	1	1	transactivate	L	2651	0.698	0.95354
104091	109687	1	1	1	bind	P	1453	0.619	0.94547
104092	109687	1	1	1	increase	L	6910	0.567	0.93952
104103	109912	1	1	1	induce	L	1556	0.419	0.92916
104103	110809	1	1	2	increase	L	1558	0.484	0.93429
104103	111343	2	2	2	induce,sensitize	L	10116,10117	0.272	0.91954
104103	246277	1	1	1	generate	L	1675	0.134	0.90957
104103	620105	1	1	7	catalyze	P	236771	0.543	0.93777
104113	260423	1	1	1	bind	P	1718	0.734	0.95657
104119	104237	1	1	1	form a complex	P	1726	0.77	0.95965
104124	104124	1	1	2	lead to	L	1754	0.738	0.95681
104124	212541	1	1	2	lead to	L	180195	0.905	0.97732
104124	226413	1	1	1	regulate	L	204527	0.368	0.92583
104124	493091	1	1	2	induce	L	1780	0.314	0.92179
104133	503558	1	1	1	react	L	1784	0.889	0.97529
104148	104148	1	1	1	control	L	1798	0.54	0.93766
104148	104236	1	1	2	inhibit	L	1808	0.722	0.95572
104148	109638	1	1	1	suppress	L	6083	0.188	0.9134
104148	213171	1	1	1	determine	L	180336	0.097	0.9066
104148	330222	1	1	6	activate	L	1855	0.853	0.96946
104151	211651	1	1	1	bind	P	1874	0.2	0.91443
104156	109904	2	2	2	bind,interact	L,P	1891,1892	0.639	0.94733
104156	110355	2	2	4	inhibit,mediate	L	9175,9176	0.615	0.94404
104156	111343	1	1	1	activate	L	10118	0.743	0.95736
104156	140559	4	6	7	affect,bind,colocalize,interact	L,P	1924,68512,68514,68515	0.736	0.95667
104156	140580	1	1	1	bind	P	1926	0.749	0.95771
104156	170790	1	1	1	phosphorylate	P	115570	0.293	0.92103
104156	170930	1	1	1	affect	L	115891	0.268	0.91957
104156	192662	2	2	4	bind,inhibit	L,P	1961,1962	0.901	0.97694
104156	223870	1	1	1	enhance	L	202076	0.239	0.91709
104156	224796	1	1	1	bind	P	203506	0.674	0.95087
104156	244864	1	1	1	interact	L	212209	0.809	0.96537
104158	238055	3	3	3	inhibit,lead to,regulate	L	2001,2002,2003	0.843	0.96854
104179	242851	1	1	1	increase	L	211698	0.662	0.9498
104193	109983	1	1	1	bind	P	2044	0.608	0.94308
104194	104196	1	1	1	hyperphosphorylate	P	2050	0.414	0.92864
104205	109811	1	1	1	react	L	7290	0.644	0.94771
104215	104215	1	1	1	depend on	L	2062	0.742	0.95723
104215	104252	1	1	1	bind	P	2369	0.745	0.95747
104215	107746	2	2	4	activate,regulate	L	3687,3688	0.921	0.97896
104215	224139	1	1	1	colocalize	P	2082	0.518	0.93574
104215	260409	1	1	1	bind	P	212667	0.835	0.96771
104236	217944	1	1	1	enhance	L	184848	0.148	0.9112
104237	109648	4	5	5	affect,interact,regulate,stimulate	L	2136,6550,6554,6555	0.762	0.95883
104237	170790	2	2	2	mediate,phosphorylate	L,P	2198,2199	0.3	0.92133
104237	170812	1	1	1	bind	P	115700	0.752	0.95777
104237	211651	1	1	2	bind	P	179974	0.52	0.93602
104237	238055	15	24	75	affect,attach,bind,cleave,coimmunoprecipitate,colocalize,coprecipitate,degrade,depend on,influence,interact,mediate	L,P	208251,208255,208256,208258,208259,208261,208262,208263,208267,208268,208269,2249,2250,2253,2259	0.821	0.96682
104237	268903	1	1	1	interact	L	218165	0.697	0.95357
104238	219151	1	1	1	depend on	L	2295	0.81	0.96551
104246	111343	1	1	1	affect	L	2315	0.47	0.93241
104246	381677	1	1	1	affect	L	223456	0.611	0.94331
104248	111671	2	3	3	block,lead to	L	2348,2349	0.791	0.9627
104248	218038	2	2	2	immunoprecipitate,interact	L,P	2365,2366	0.926	0.97953
104272	109585	1	1	1	induce	L	5461	0.896	0.97681
104272	328572	1	1	1	interact	L	2387	0.914	0.97808
104273	104273	2	2	2	induce,mediate	L	2391,2392	0.644	0.94771
104273	107423	1	1	1	depend on	L	2394	0.415	0.92863
104273	111343	4	4	4	activate,enhance,induce,stimulate	L	10121,10122,10123,10124	0.925	0.97934
104273	195046	1	1	1	inhibit	L	159017	0.711	0.95503
104310	109912	1	1	1	depend on	L	7962	0.914	0.97808
104317	109638	1	1	1	increase	L	2432	0.536	0.93717
104354	109662	1	1	1	repress	L	2474	0.595	0.9423
104354	230257	1	1	1	repress	L	205954	0.391	0.92786
104354	387609	1	1	1	repress	L	2478	0.822	0.96699
104360	104360	1	1	1	regulate	L	2480	0.375	0.926
104371	104371	1	1	1	increase	L	2490	0.307	0.92152
104371	107476	1	1	1	induce	L	3348	0.631	0.94667
104377	109638	1	1	2	inhibit	L	6086	0.074	0.90549
104383	192285	1	1	1	regulate	L	2548	0.611	0.94331
104383	244721	1	1	1	block	L	212036	0.696	0.95359
104394	108961	1	1	1	bind	P	2562	0.169	0.91204
104394	214162	1	1	1	interact	L	181809	0.814	0.96612
104394	235559	1	1	2	inhibit	L	207729	0.707	0.95478
104394	242705	4	4	5	bind,interact,regulate	L,P	211659,211660,2605,2606	0.828	0.96683
104394	244879	1	1	1	regulate	L	2608	0.91	0.97723
104413	109585	1	1	1	mediate	L	2637	0.169	0.91204
104443	237362	1	1	2	bind	P	208173	0.636	0.94715
104458	218772	1	1	1	induce	L	2676	0.973	0.98551
104886	104886	1	1	1	modulate	L	2717	0.628	0.94606
105005	226026	1	1	3	interact	L	2727	0.948	0.98292
105083	666279	1	1	1	interact	L	2732	0.858	0.97097
105243	105243	3	6	14	depend on,inhibit,regulate	L	2752,2761,2767	0.337	0.92447
105243	109697	8	8	16	affect,depend on,down-regulate,downregulate,induce,inhibit,mediate,regulate	L	2770,2771,6914,6915,6917,6918,6919,6921	0.947	0.98252
105243	110895	1	1	1	inhibit	L	10029	0.734	0.95657
105243	210274	2	2	2	bind,regulate	L,P	179529,179531	0.714	0.95533
105243	213236	1	1	1	affect	L	2814	0.081	0.90589
105243	223864	3	3	6	induce,inhibit,mediate	L	202026,202027,2828	0.821	0.96682
105653	107831	1	1	1	interact	L	2873	0.887	0.97517
105782	111518	3	3	3	bind,elevate,mediate	L,P	11469,2890,2891	0.864	0.97117
105782	194126	1	1	1	elevate	L	158830	0.539	0.93769
105782	210126	4	5	11	bind,interact	L,P	179474,179475,2931,2932	0.979	0.98874
105782	230101	1	1	1	inhibit	L	2940	0.33	0.92352
105988	110755	1	1	4	bind	P	9859	0.235	0.91696
106039	106039	1	1	1	interact	L	3003	0.28	0.92022
106039	110686	1	1	1	phosphorylate	P	9832	0.317	0.92228
106039	260302	1	1	2	bind	P	3028	0.377	0.92622
106344	214901	1	1	6	interact	L	182651	0.897	0.97674
106389	106389	1	1	1	inhibit	L	3040	0.204	0.91466
106393	109585	1	1	1	increase	L	5462	0.723	0.95603
106393	217944	1	1	1	increase	L	3051	0.68	0.95133
106582	195046	2	2	2	activate,modulate	L	159018,159019	0.595	0.9423
106582	231798	2	2	2	antagonize,inhibit	L	206743,3084	0.897	0.97674
106628	259302	1	1	1	bind	P	3101	0.181	0.91292
106759	225471	1	1	3	bind	P	203709	0.86	0.97112
106947	214922	6	8	15	coimmunoprecipitate,colocalize,depend on,interact,suppress	L,P	182661,182662,182664,3131,3133,3134	0.896	0.97681
107305	330192	2	2	2	colocalize,interact	L,P	3194,3195	0.867	0.97262
107417	111518	2	2	2	affect,modulate	L	11470,11471	0.45	0.93104
107419	258310	1	1	1	cause	L	3281	0.436	0.93042
107421	107421	1	1	1	induce	L	3285	0.717	0.95527
107421	111518	1	1	1	react	L	3287	0.868	0.97259
107421	380797	2	2	2	attach,interact	L,P	3300,3301	0.749	0.95771
107435	260423	1	1	1	generate	L	3310	0.615	0.94404
107448	107448	1	1	1	regulate	L	3316	0.26	0.91856
107448	107449	1	1	1	interact	L	3317	0.563	0.9395
107448	171171	1	1	1	bind	P	116376	0.893	0.97657
107449	171171	1	1	1	bind	P	116377	0.788	0.96171
107466	380797	1	1	1	induce	L	223339	0.42	0.92913
107466	381101	1	1	1	inhibit	L	223392	0.61	0.94335
107476	114717	1	1	1	disrupt	L	13123	0.742	0.95723
107482	107482	1	1	1	repress	L	3358	0.529	0.93655
107482	213236	1	1	1	increase	L	3376	0.05	0.90309
107502	109386	1	1	1	activate	L	5193	0.943	0.98187
107503	107503	1	1	1	downregulate	L	3397	0.955	0.98336
107508	110025	2	3	4	interact	L	3408,8358	0.894	0.97654
107513	107513	1	1	1	generate	L	3413	0.056	0.90361
107513	109386	1	1	1	induce	L	5194	0.893	0.97657
107568	108086	1	1	1	regulate	L	3435	0.337	0.92447
107569	492938	1	1	1	attenuate	L	3464	0.018	0.90066
107570	216705	1	1	3	bind	P	183167	0.846	0.96896
107571	112266	1	1	1	bind	P	3470	0.74	0.95692
107589	107589	1	1	1	phosphorylate	P	3503	0.172	0.91228
107589	170790	2	2	2	accelerate,bind	L,P	3508,3509	0.627	0.94607
107589	214384	5	5	6	affect,bind,increase,induce,regulate	L,P	182493,182494,182495,182496,3511	0.813	0.96596
107589	236539	1	1	1	increase	L	207907	0.075	0.90558
107607	111343	4	4	5	enhance,increase,promote,regulate	L	3523,3524,3525,3526	0.791	0.9627
107607	223453	1	1	1	activate	L	200604	0.846	0.96896
107607	234847	2	2	3	mediate,stimulate	L	207460,3569	0.851	0.96951
107607	239319	5	5	6	disrupt,influence,interact,suppress	L	209344,209345,209346,3571,3572	0.859	0.97093
107607	257632	5	5	6	activate,bind,interact	L,P	212562,212563,3573,3574,3576	0.764	0.95913
107677	116847	2	2	2	interact	L	18193,3588	0.724	0.95615
107686	107686	1	1	1	interact	L	3619	0.496	0.93474
107723	492938	1	1	1	cause	L	3628	0.744	0.95733
107741	329064	1	1	1	induce	L	3686	0.778	0.96081
107746	109880	1	1	1	regulate	L	3693	0.08	0.90592
107746	109905	12	15	60	abolish,activate,affect,block,depend on,increase,induce,interact,mediate,promote,regulate,trigger	L	3695,3696,3697,3699,3702,3703,3705,3706,3707,3710,7677,7679	0.966	0.98497
107746	215449	1	1	2	activate	L	3759	0.87	0.9729
107746	223864	1	2	2	regulate	L	202028	0.719	0.9553
107752	107752	1	1	1	increase	L	3782	0.252	0.91782
107758	111343	1	1	1	induce	L	10127	0.024	0.90086
107772	107772	2	2	2	affect,interact	L	3815,3816	0.679	0.95121
107775	244721	1	1	1	bind	P	3830	0.353	0.92461
107787	111343	1	1	1	synergize	P	10128	0.873	0.97295
107814	107814	1	1	1	activate	L	3859	0.433	0.93048
107814	228005	1	1	1	downregulate	L	3862	0.792	0.96267
107817	107817	1	1	1	inactivate	L	3864	0.648	0.94797
107831	107831	1	1	1	modulate	L	3873	0.764	0.95913
107851	107851	3	3	3	affect,increase,inhibit	L	3879,3886,3888	0.772	0.95996
107851	111343	1	2	2	induce	L	3895	0.705	0.95369
107851	142980	1	1	1	interact	L	3920	0.67	0.95076
107851	252870	1	1	1	activate	L	212519	0.859	0.97093
107851	268591	1	1	3	inhibit	L	217939	0.784	0.96117
107853	110660	2	2	2	bind,regulate	L,P	3985,9802	0.8	0.96389
107853	218624	1	1	1	suppress	L	3988	0.784	0.96117
107885	107885	1	1	1	increase	L	3992	0.325	0.92302
107951	109756	1	1	1	inhibit	L	7141	0.363	0.92544
107951	217232	1	1	1	depend on	L	4062	0.823	0.96695
107951	234724	1	1	1	activate	L	207223	0.767	0.95923
107951	264064	1	1	1	affect	L	4066	0.268	0.91957
107971	107971	1	1	2	regulate	L	4080	0.595	0.9423
107971	223881	6	6	16	coimmunoprecipitate,interact,regulate,suppress,trigger	L,P	202099,4089,4091,4092,4093,4094	0.913	0.97768
107971	327826	1	1	1	bind	P	4095	0.604	0.943
107976	230899	1	1	1	elevate	L	4123	0.49	0.93467
107986	107986	1	2	2	regulate	L	4129	0.322	0.92223
107993	107993	1	1	1	generate	L	4153	0.81	0.96551
107995	110998	1	1	1	bind	P	10041	0.67	0.95076
107995	217232	7	7	10	bind,coimmunoprecipitate,depend on,immunoprecipitate,interact,phosphorylate	L,P	184313,184314,184316,4221,4222,4223,4224	0.968	0.98557
107995	229841	1	1	1	regulate	L	205770	0.021	0.90064
107995	328949	1	1	1	limit	L	222896	0.656	0.94895
108014	108014	1	1	1	depend on	L	4255	0.357	0.92499
108014	110809	1	1	1	modulate	L	4256	0.92	0.97905
108014	225027	1	1	1	bind	P	203607	0.731	0.95646
108014	244631	1	1	1	interact	L	4262	0.127	0.90873
108030	227157	1	1	1	interact	L	204936	0.648	0.94797
108068	108068	1	1	1	mediate	L	4291	0.017	0.90068
108068	108071	1	1	1	activate	L	4313	0.235	0.91696
108068	109912	1	1	1	inhibit	L	4295	0.639	0.94733
108069	108071	1	1	1	activate	L	4316	0.272	0.91954
108069	242083	4	4	14	bind,interact,regulate	L,P	211449,211450,211451,4309	0.941	0.98103
108071	109912	5	5	7	block,induce,inhibit,modulate	L	4336,4338,4339,4340,7963	0.897	0.97674
108071	110355	3	3	15	inhibit,mediate,regulate	L	9179,9180,9181	0.843	0.96854
108071	218038	1	1	1	upregulate	L	186044	0.57	0.93942
108071	268934	1	1	1	activate	L	4402	0.057	0.90374
108077	112403	1	1	1	lead to	L	4415	0.272	0.91954
108078	100034836	1	1	1	upregulate	L	65	0.896	0.97681
108078	492938	1	1	1	induce	L	224519	0.551	0.93927
108086	111961	1	1	1	interact	L	11613	0.908	0.97734
108086	216150	1	1	1	activate	L	4465	0.504	0.93478
108086	225182	1	1	1	catalyze	P	4472	0.808	0.9654
108086	327826	1	1	1	mediate	L	221884	0.466	0.93229
108100	242687	10	10	39	activate,affect,bind,colocalize,coprecipitate,depend on,enhance,interact	L,P	211638,211639,211641,211642,4517,4518,4520,4522,4523,4525	0.959	0.98343
108100	243961	1	1	1	interact	L	4529	0.795	0.96278
108138	108138	1	1	1	control	L	4565	0.242	0.91719
108138	319583	13	25	127	affect,bind,coimmunoprecipitate,control,enhance,form a complex,interact,mediate,stimulate	L,P	221504,221506,221507,221509,221512,221513,4579,4581,4583,4585,4586,4588,4593	0.967	0.9851
108143	112266	1	1	1	activate	L	4601	0.123	0.90841
108143	226182	1	1	1	interact	L	4607	0.504	0.93478
108143	407786	2	2	2	affect,interact	L	224274,4611	0.795	0.96278
108154	224697	1	1	1	lead to	L	203488	0.14	0.91068
108156	108156	11	12	22	activate,affect,attenuate,depend on,elicit,enhance,generate,induce,inhibit,interact,regulate	L	4626,4628,4630,4635,4637,4639,4642,4643,4644,4645,4647	0.856	0.97007
108156	109556	1	1	1	induce	L	5375	0.486	0.93442
108156	109585	2	2	3	induce,stimulate	L	5463,5464	0.887	0.97517
108156	111343	1	1	1	promote	L	10130	0.611	0.94331
108156	111518	2	2	2	induce,stimulate	L	4657,4659	0.608	0.94308
108156	170743	1	1	1	stimulate	L	115404	0.504	0.93478
108156	224105	1	1	1	activate	L	4925	0.79	0.96253
108156	224829	1	1	1	suppress	L	203525	0.003	0.90012
108156	234847	1	1	1	modulate	L	207461	0.901	0.97694
108156	239739	1	1	1	increase	L	4931	0.409	0.9284
108156	241447	1	1	1	activate	L	211399	0.752	0.95777
108156	446100	1	1	1	induce	L	224471	0.75	0.95785
108322	111362	1	1	1	bind	P	11305	0.128	0.90923
108472	110532	1	1	4	suppress	L	9535	0.457	0.93141
108655	114142	1	1	1	bind	P	12501	0.36	0.92521
108664	492938	1	1	1	induce	L	4989	0.737	0.95666
108723	170720	1	1	1	bind	P	5014	0.893	0.97657
108767	268697	1	1	1	inhibit	L	5024	0.611	0.94331
108800	231580	1	1	1	regulate	L	5036	0.74	0.95692
108800	233090	2	2	3	bind,interact	L,P	5037,5038	0.942	0.98168
108960	108960	1	1	1	lead to	L	5046	0.585	0.9412
108960	111343	4	4	5	cause,depend on,inhibit,interact	L	10131,5048,5049,5050	0.931	0.98014
108960	225471	1	1	2	interact	L	203712	0.755	0.95836
108961	268697	1	1	1	repress	L	5070	0.74	0.95692
109006	110357	1	1	1	upregulate	L	5071	0.828	0.96683
109019	387517	1	1	1	interact	L	5074	0.971	0.98592
109019	387518	1	1	1	interact	L	223833	0.869	0.97254
109042	110621	1	1	1	bind	P	9659	0.387	0.92726
109042	110809	1	1	1	generate	L	5090	0.892	0.97661
109113	109113	1	1	1	phosphorylate	P	5124	0.222	0.91571
109115	109115	1	1	5	interact	L	5132	0.467	0.93228
109115	111356	1	1	1	suppress	L	11281	0.56	0.93956
109115	111363	1	1	1	suppress	L	11308	0.14	0.91068
109115	114741	1	2	3	suppress	L	5137	0.841	0.96862
109115	225825	1	1	3	interact	L	203771	0.909	0.97728
109333	109333	2	2	2	depend on,interact	L	5164,5165	0.116	0.90748
109333	387609	1	1	1	stimulate	L	5188	0.322	0.92223
109375	233752	1	1	1	cause	L	207094		0.90004
109386	109386	2	2	3	activate,interact	L	5195,5202	0.513	0.93537
109386	114741	1	1	3	suppress	L	13226	0.432	0.93036
109394	229776	2	2	2	lead to,regulate	L	5242,5243	0.821	0.96682
109400	109400	1	1	1	inhibit	L	5257	0.516	0.93548
109400	110295	1	1	1	interact	L	9113	0.877	0.97337
109409	109912	1	1	1	lead to	L	5258	0.903	0.97701
109419	109420	1	1	1	interact	L	5260	0.772	0.95996
109419	109423	1	1	1	interact	L	5261	0.72	0.95544
109420	109628	1	1	1	bind	P	6073	0.131	0.90932
109433	109434	1	1	1	interact	L	5262	0.8	0.96389
109465	109648	1	1	1	induce	L	5267	0.636	0.94715
109465	246278	1	1	1	induce	L	212481	0.918	0.9787
109491	112365	1	1	1	suppress	L	5288	0.063	0.90436
109491	112367	2	2	6	mediate,suppress	L	5289,5291	0.798	0.9632
109491	170743	1	1	1	suppress	L	5292	0.248	0.91749
109540	109540	2	3	7	bind,interact	L,P	5300,5303	0.176	0.91261
109552	109552	2	2	3	bind,mediate	L,P	5330,5332	0.7	0.95349
109552	109585	2	2	6	block,inhibit	L	5335,5336	0.873	0.97295
109552	110391	1	1	1	bind	P	5337	0.36	0.92521
109552	227960	3	3	4	immunoprecipitate,influence,interact	L,P	205378,205379,205380	0.959	0.98343
109560	109594	1	1	1	interact	L	5883	0.616	0.94445
109565	109565	1	1	1	generate	L	5419	0.515	0.93549
109565	109676	1	1	1	regulate	L	5426	0.589	0.94177
109565	111343	1	1	1	enhance	L	10133	0.576	0.94018
109579	109583	1	1	1	lead to	L	5452	0.254	0.91793
109585	100035488	1	1	1	stimulate	L	5459	0.632	0.9468
109585	109585	12	12	60	antagonize,bind,degrade,depend on,increase,induce,inhibit,lead to,limit,mediate,modulate,regulate	L,P	5471,5476,5479,5480,5493,5495,5497,5499,5500,5501,5503,5508	0.759	0.9586
109585	109638	6	6	7	affect,enhance,induce,inhibit,lead to,synergize	L,P	5521,5522,5523,5524,5527,6088	0.877	0.97337
109585	109905	2	2	4	activate,induce	L	5528,5529	0.746	0.95744
109585	109912	3	3	5	induce,mediate,modulate	L	5530,5531,5532	0.925	0.97934
109585	109934	1	1	1	elevate	L	5533	0.302	0.92131
109585	110006	1	1	2	induce	L	5534	0.601	0.94263
109585	110025	2	2	2	increase,induce	L	5536,5537	0.883	0.97471
109585	110157	1	1	1	activate	L	5539	0.776	0.96035
109585	110355	1	1	1	induce	L	5540	0.654	0.94898
109585	110876	1	1	1	increase	L	5541	0.825	0.96688
109585	111343	2	2	3	induce	L	10136,5542	0.623	0.94537
109585	114741	1	1	1	interact	L	13227	0.101	0.90684
109585	116529	1	1	3	attenuate	L	17994	0.614	0.94359
109585	217944	1	1	1	increase	L	5761	0.847	0.9691
109585	226169	1	1	2	inhibit	L	204185	0.05	0.90309
109585	230899	2	3	3	induce,stimulate	L	5789,5790	0.933	0.98051
109585	237336	1	1	3	inhibit	L	208045	0.544	0.93789
109585	242851	1	1	1	suppress	L	211699	0.66	0.94952
109585	259302	1	1	2	induce	L	5791	0.542	0.93764
109585	319197	1	1	1	bind	P	221469	0.491	0.93465
109585	387609	1	1	1	activate	L	5806	0.949	0.98284
109585	492938	2	2	2	cause,induce	L	5807,5808	0.939	0.98098
109591	109592	3	3	8	coimmunoprecipitate,interact,phosphorylate	L,P	5848,5849,5870	0.779	0.96078
109591	326622	5	5	5	bind,coimmunoprecipitate,interact,regulate	L,P	221834,221835,5860,5862,5863	0.808	0.9654
109591	545388	3	3	3	coimmunoprecipitate,coprecipitate,interact	L,P	229360,5865,5868	0.85	0.96954
109598	109638	1	2	4	determine	L	5904	0.14	0.91068
109598	109820	1	1	1	determine	L	7293	0.426	0.92989
109598	170790	1	2	2	suppress	L	5930	0.468	0.93226
109598	268860	1	1	1	induce	L	5966	0.185	0.91317
109598	625599	1	1	1	degrade	P	5974	0.794	0.96266
109615	109615	4	4	4	interact,lead to,mediate,regulate	L	5992,5993,5994,5995	0.728	0.95657
109615	111343	2	2	3	enhance,induce	L	10139,10140	0.799	0.96337
109615	243816	3	3	3	depend on,form a complex,lead to	L,P	211856,211857,6034	0.857	0.97024
109615	380795	2	2	2	bind	P	223318,6040	0.57	0.93942
109616	116814	1	1	1	cause	L	6050	0.388	0.92737
109620	227937	3	6	7	bind,colocalize,interact	L,P	205356,205357,205358	0.902	0.97709
109636	545378	2	3	5	bind,regulate	L,P	229343,229344	0.884	0.97489
109638	100035488	2	2	2	abolish,increase	L	287,288	0.104	0.9069
109638	109638	3	3	19	depend on,induce,influence	L	6106,6116,6117	0.393	0.92784
109638	109905	5	5	15	activate,elicit,induce,mediate,stimulate	L	6141,6142,6143,6144,6145	0.89	0.97606
109638	109934	1	1	3	interact	L	6146	0.878	0.97352
109638	110094	1	1	1	activate	L	8458	0.257	0.91832
109638	170790	1	1	3	induce	L	6309	0.957	0.98342
109638	170812	1	1	2	stimulate	L	6314	0.666	0.95006
109638	192185	1	1	2	affect	L	6383	0.611	0.94331
109638	212541	2	2	2	disrupt,inhibit	L	180197,6424	0.455	0.93143
109638	213236	1	1	7	inhibit	L	6425	0.327	0.92341
109638	215449	5	5	18	activate,depend on,induce,stimulate,trigger	L	182769,6429,6431,6432,6434	0.871	0.97284
109638	227753	1	1	1	bind	P	205111	0.586	0.94136
109638	231162	1	1	1	inhibit	L	206632	0.289	0.92095
109638	236900	3	3	6	bind,inhibit	L,P	207960,6466,6467	0.65	0.94845
109638	237336	3	3	4	affect,enhance,increase	L	6469,6471,6472	0.717	0.95527
109638	242341	5	5	9	bind,inhibit,interact,modulate	L,P	211550,6479,6480,6481,6482	0.884	0.97489
109638	269523	2	2	4	bind	P	218775,6491	0.257	0.91832
109638	270166	2	2	2	lead to,promote	L	6493,6494	0.247	0.91738
109638	328572	1	1	1	regulate	L	6499	0.76	0.95857
109638	387609	1	1	1	interact	L	223841	0.819	0.96654
109638	432530	1	1	1	block	L	6501	0.341	0.9244
109638	432551	1	1	1	inhibit	L	6505	0.192	0.91376
109638	497652	1	1	1	catalyze	P	224904	0.253	0.9178
109648	100035488	2	2	2	increase,stimulate	L	289,290	0.699	0.95353
109648	109648	4	4	12	antagonize,depend on,induce,mediate	L	6560,6567,6579,6583	0.136	0.90993
109648	109912	1	1	1	attenuate	L	6597	0.415	0.92863
109648	111343	3	5	14	antagonize,induce,regulate	L	10141,10142,10143	0.903	0.97701
109648	111518	1	1	1	increase	L	11472	0.111	0.9071
109648	170790	1	1	2	stimulate	L	6717	0.529	0.93655
109648	211586	2	2	7	bind,depend on	L,P	179968,6767	0.879	0.9737
109648	217212	6	8	17	bind,increase,inhibit,suppress	L,P	184251,184255,184259,6771,6773,6774	0.898	0.97668
109648	230899	2	2	2	colocalize	P	206044,6804	0.777	0.96065
109648	234847	1	1	1	down-regulate	L	207462	0.003	0.90012
109648	492938	1	1	1	cause	L	6808	0.567	0.93952
109662	110006	1	1	1	mediate	L	6857	0.652	0.94888
109662	111343	1	1	2	induce	L	10144	0.616	0.94445
109672	109953	1	1	1	regulate	L	8223	0.554	0.93965
109676	109676	1	1	1	regulate	L	6895	0.599	0.94237
109697	228005	1	1	1	induce	L	6986	0.622	0.94539
109697	232680	2	2	2	activate,cause	L	6987,6988	0.861	0.97127
109697	268591	2	2	2	bind	P	217940,6989	0.604	0.943
109697	329093	1	1	1	bind	P	222965	0.77	0.95965
109697	404195	1	1	1	activate	L	224226	0.382	0.92644
109699	110924	1	1	1	regulate	L	10031	0.047	0.90262
109727	109727	1	1	1	affect	L	7006	0.208	0.91503
109727	109728	2	2	2	affect,regulate	L	7011,7012	0.478	0.93346
109731	109731	1	1	1	regulate	L	7013	0.65	0.94845
109731	109820	1	2	3	induce	L	7294	0.806	0.9653
109738	280662	1	1	1	increase	L	7032	0.335	0.92427
109740	109740	1	1	1	increase	L	7033	0.267	0.91944
109740	237360	1	1	1	interact	L	7041	0.305	0.92127
109741	237360	1	1	1	interact	L	7047	0.681	0.95149
109742	109742	2	2	2	induce,inhibit	L	7049,7050	0.523	0.9364
109742	109912	4	4	5	affect,block,inhibit	L	7052,7053,7054,7964	0.928	0.97987
109742	111343	1	1	5	inhibit	L	7055	0.766	0.95924
109748	109748	1	1	1	depend on	L	7127	0.65	0.94845
109752	111518	3	3	5	activate,influence,regulate	L	11473,11476,11477	0.931	0.98014
109756	230899	1	1	1	block	L	7154	0.385	0.92712
109758	109758	4	7	10	bind,increase,induce,interact	L,P	7165,7170,7171,7172	0.824	0.96691
109758	231329	1	1	1	interact	L	206643	0.608	0.94308
109758	319955	1	1	2	bind	P	7214	0.22	0.91559
109791	109791	1	1	1	disrupt	L	7229	0.032	0.90129
109792	100035094	1	1	1	influence	L	195	0.656	0.94895
109792	109792	1	1	1	influence	L	7240	0.5	0.93485
109792	404195	1	1	1	induce	L	7257	0.555	0.93964
109801	192236	1	1	1	cause	L	7271	0.502	0.93482
109820	109820	3	3	4	cause,influence,regulate	L	7297,7304,7309	0.57	0.93942
109820	170731	1	1	1	regulate	L	7348	0.526	0.93663
109820	195046	2	2	2	affect,depend on	L	159022,159023	0.598	0.94241
109820	213236	2	2	2	cause,enhance	L	180351,7385	0.3	0.92133
109820	213742	1	1	1	promote	L	181224	0.445	0.93084
109820	230899	3	4	6	activate,stimulate	L	206045,206046,7392	0.649	0.94813
109820	328572	2	2	2	increase,stimulate	L	222020,222021	0.766	0.95924
109820	541313	1	1	1	bind	P	7406	0.29	0.92093
109820	666279	2	2	3	promote,stimulate	L	238571,238573	0.852	0.96951
109821	109821	2	2	4	cause,mediate	L	7415,7418	0.29	0.92093
109821	268448	1	1	1	bind	P	217882	0.698	0.95354
109832	110520	1	1	1	affect	L	7438	0.81	0.96551
109843	111364	1	1	1	affect	L	11347	0.317	0.92228
109869	260423	1	1	1	interact	L	212670	0.69	0.95357
109869	268395	2	2	3	bind,interact	L,P	217852,217853	0.655	0.94896
109880	109880	1	1	1	interact	L	7472	0.169	0.91204
109880	109905	19	22	88	activate,bind,colocalize,depend on,form a complex,increase,induce,inhibit,interact,lead to,mediate,modulate,regulate,signal,stimulate	L,P	7482,7485,7486,7488,7489,7491,7494,7683,7685,7688,7690,7691,7692,7693,7694,7695,7696,7700,7702	0.863	0.97121
109880	110157	14	19	39	activate,antagonize,bind,elevate,form a complex,inhibit,interact,mediate,regulate,stimulate,synergize	L,P	7496,7497,7499,7501,7502,7504,7505,7506,7508,7509,8532,8534,8542,8545	0.96	0.98362
109880	195046	1	1	1	suppress	L	159024	0.14	0.91068
109880	215449	4	4	21	affect,antagonize,induce,stimulate	L	182771,182772,182774,182775	0.441	0.93045
109889	244721	1	1	1	bind	P	212038	0.085	0.90596
109900	329064	1	1	1	regulate	L	7600	0.412	0.92851
109904	109904	3	3	3	induce,inhibit,mediate	L	7611,7612,7613	0.877	0.97337
109905	100034905	1	1	4	inhibit	L	165	0.928	0.97987
109905	109905	9	14	33	abrogate,activate,disrupt,down-regulate,induce,inhibit,interact,promote,regulate	L	7703,7705,7710,7711,7717,7718,7719,7724,7726	0.656	0.94895
109905	110157	17	25	41	activate,affect,antagonize,bind,block,control,coprecipitate,depend on,determine,inhibit,interact,lead to,modulate,phosphorylate,regulate	L,P	7736,7737,7738,7740,7741,7742,7743,7744,7745,7746,7748,8546,8548,8549,8550,8551,8554	0.914	0.97808
109905	110351	13	15	32	activate,affect,bind,elevate,inactivate,increase,induce,inhibit,lead to,modulate,regulate,stimulate,upregulate	L,P	7749,7751,9146,9147,9150,9151,9152,9153,9154,9155,9157,9158,9159	0.963	0.98453
109905	111343	1	1	1	stimulate	L	10146	0.001	0.90015
109905	117197	5	5	7	bind,enhance,influence,interact,synergize	L,P	18578,7758,7759,7761,7762	0.967	0.9851
109905	192786	1	1	2	activate	L	156457	0.922	0.97889
109905	215449	1	1	1	activate	L	182776	0.611	0.94331
109905	217944	2	2	4	activate,stimulate	L	184849,184851	0.97	0.98552
109905	218397	2	2	2	bind,interact	L,P	186979,7894	0.803	0.96482
109905	223864	10	12	44	activate,attenuate,bind,depend on,induce,interact,mediate,regulate	L,P	202029,202031,202032,202034,202035,7907,7908,7909,7911,7914	0.955	0.98336
109905	238871	1	1	1	affect	L	7917	0.839	0.96832
109905	240168	1	1	3	activate	L	210387	0.76	0.95857
109905	243816	1	1	2	mediate	L	211861	0.887	0.97517
109905	387609	10	11	13	activate,bind,determine,induce,interact,mediate,regulate,stimulate	L,P	223849,223850,7926,7928,7929,7931,7932,7933,7934,7935	0.949	0.98284
109910	109910	1	1	1	lead to	L	7961	0.442	0.93059
109912	109912	14	14	89	affect,because of,block,cause,depend on,disrupt,elicit,enhance,increase,induce,inhibit,mediate,modulate,regulate	L	7968,7972,7973,7974,7977,7980,7981,7982,7985,7986,7987,7990,7991,7994	0.918	0.9787
109912	109940	2	2	2	affect,induce	L	8216,8217	0.819	0.96654
109912	111343	6	6	16	attenuate,depend on,induce,influence,inhibit,mediate	L	10147,10148,10149,10150,10151,8004	0.968	0.98557
109912	111469	2	2	2	enhance,promote	L	11411,8005	0.915	0.97848
109912	112114	1	1	1	lead to	L	11720	0.875	0.9729
109912	140491	2	2	2	affect,induce	L	68466,68467	0.843	0.96854
109912	225870	1	1	1	elevate	L	203796	0.777	0.96065
109912	232906	1	1	1	induce	L	206903	0.717	0.95527
109912	234219	1	1	1	induce	L	207177	0.884	0.97489
109912	240057	1	1	1	lead to	L	210227	0.69	0.95357
109912	432530	1	1	1	cause	L	224291	0.563	0.9395
109912	435684	2	2	5	induce,trigger	L	224465,224466	0.85	0.96954
109912	497652	1	1	1	block	L	224905	0.55	0.939
109954	109954	1	1	1	increase	L	8225	0.337	0.92447
109957	114332	1	1	1	immunoprecipitate	P	8228	0.409	0.9284
109957	380795	1	1	1	bind	P	223320	0.84	0.96847
109957	387609	1	1	1	bind	P	8244	0.344	0.92435
109997	110014	1	1	1	bind	P	8356	0.14	0.91068
110006	110006	2	2	3	depend on,inhibit	L	8289,8299	0.312	0.92173
110006	217369	1	1	1	influence	L	184377	0.703	0.95356
110006	226180	2	2	2	induce,lead to	L	204205,204206	0.87	0.9729
110006	240084	2	2	2	affect,mediate	L	210249,210251	0.258	0.9183
110013	232680	1	1	1	bind	P	8354	0.603	0.94273
110025	110025	1	1	1	depend on	L	8360	0.239	0.91709
110052	545388	1	1	1	bind	P	8388	0.022	0.90076
110055	208266	1	1	1	methylate	P	175576	0.073	0.90538
110055	244721	1	2	2	disrupt	L	212039	0.881	0.974
110063	110063	1	1	1	react	L	8399	0.075	0.90558
110063	111364	1	1	1	suppress	L	11349	0.536	0.93717
110063	246700	1	1	1	activate	L	8407	0.874	0.97292
110063	432530	1	1	1	react	L	8408	0.095	0.90637
110065	110065	1	1	1	regulate	L	8411	0.246	0.91725
110066	110066	1	1	1	mediate	L	8418	0.225	0.9158
110074	110074	2	2	2	because of,catalyze	L,P	8431,8432	0.5	0.93485
110075	110075	1	1	1	generate	L	8444	0.243	0.91716
110094	110094	2	2	4	interact,react	L	8461,8462	0.851	0.96951
110115	492938	1	1	1	cause	L	8476	0.869	0.97254
110145	110145	2	2	2	depend on,inhibit	L	8490,8492	0.588	0.94148
110147	260423	3	3	4	catalyze,colocalize,methylate	P	8524,8525,8526	0.73	0.95651
110147	328572	1	1	1	cooperate	L	8527	0.976	0.98783
110157	110157	16	32	77	abrogate,activate,affect,depend on,generate,hyperphosphorylate,increase,induce,influence,inhibit,interact,lead to,phosphorylate,promote,regulate,suppress	L,P	8558,8559,8561,8567,8572,8573,8575,8576,8577,8578,8579,8580,8582,8583,8585,8593	0.825	0.96688
110157	224105	2	3	4	phosphorylate,regulate	L,P	202480,202481	0.735	0.9567
110157	234847	1	1	1	cause	L	207463	0.417	0.9289
110157	244721	1	1	1	regulate	L	212040	0.582	0.94035
110157	268591	1	1	1	mediate	L	8920	0.311	0.92174
110157	387609	4	4	5	abrogate,block,immunoprecipitate,inhibit	L,P	223851,8925,8928,8930	0.467	0.93228
110202	110202	1	1	1	affect	L	8987	0.776	0.96035
110202	111343	2	2	3	bind,inhibit	L,P	8994,8997	0.799	0.96337
110202	114241	1	1	1	interact	L	8999	0.408	0.92841
110202	170574	1	1	1	bind	P	115056	0.587	0.94135
110212	213742	1	1	1	colocalize	P	181225	0.308	0.92149
110265	234729	1	1	1	interact	L	207256	0.44	0.93033
110289	110289	1	1	1	lead to	L	9070	0.526	0.93663
110291	110291	3	6	6	bind,enhance,increase	L,P	9087,9088,9089	0.678	0.9511
110334	110520	1	1	2	limit	L	9476	0.902	0.97709
110350	213575	2	2	10	colocalize,interact	L,P	180877,180878	0.823	0.96695
110351	215449	3	3	5	inactivate,induce,inhibit	L	9167,9168,9169	0.768	0.9592
110355	110355	3	5	11	affect,induce,inhibit	L	9184,9192,9193	0.191	0.91377
110355	212541	10	10	51	catalyze,depend on,induce,inhibit,interact,mediate,phosphorylate,react,suppress	L,P	180199,180201,9300,9301,9302,9303,9304,9305,9306,9307	0.975	0.98736
110355	216963	1	1	1	interact	L	9308	0.785	0.96133
110355	320129	2	2	8	attenuate,bind	L,P	9320,9321	0.686	0.95304
110355	387609	1	1	1	promote	L	223859	0.566	0.93942
110383	214384	1	1	1	activate	L	182498	0.782	0.96089
110391	100035488	1	1	1	regulate	L	9347	0.185	0.91317
110391	110391	1	1	1	bind	P	9350	0.037	0.90186
110392	625018	1	1	2	affect	L	9401	0.93	0.98022
110420	241324	1	1	1	affect	L	9428	0.523	0.9364
110421	140489	1	1	1	bind	P	68385	0.869	0.97254
110446	100034836	1	1	1	activate	L	68	0.601	0.94263
110446	110446	2	2	2	inhibit,lead to	L	9438,9439	0.812	0.96582
110446	114575	4	4	5	inhibit,mediate,promote,stimulate	L	12890,12891,12892,12893	0.695	0.9536
110446	114576	1	1	1	lead to	L	9443	0.195	0.91423
110446	237636	1	1	1	affect	L	208176	0.837	0.96821
110446	238055	5	5	6	enhance,inhibit,modulate,promote,regulate	L	9450,9451,9452,9453,9454	0.605	0.94299
110520	110520	2	2	2	bind,interact	L,P	9479,9487	0.45	0.93104
110532	110532	1	1	1	lead to	L	9542	0.24	0.91708
110593	110593	1	1	1	bind	P	9579	0.508	0.935
110593	493132	1	1	1	immunoprecipitate	P	9583	0.013	0.90044
110595	110595	1	1	2	bind	P	9584	0.047	0.90262
110595	240913	1	1	1	inhibit	L	9616	0.456	0.93142
110611	217369	1	2	3	bind	P	9625	0.843	0.96854
110616	110616	1	1	1	lead to	L	9634	0.353	0.92461
110616	269523	6	6	14	bind,form a complex,immunoprecipitate,interact,regulate	L,P	218777,218778,218779,9649,9650,9651	0.868	0.97259
110616	328572	2	2	3	bind,inhibit	L,P	9653,9654	0.731	0.95646
110621	170790	1	1	2	inhibit	L	9662	0.821	0.96682
110651	110651	1	1	1	bind	P	9711	0.214	0.91514
110651	192176	1	1	1	lead to	L	9771	0.643	0.94727
110651	260423	4	4	9	activate,interact,mediate,phosphorylate	L,P	9786,9787,9788,9789	0.943	0.98187
110651	328572	1	1	1	bind	P	222023	0.61	0.94335
110661	214572	1	1	1	catalyze	P	182607	0.636	0.94715
110672	110672	2	2	2	induce,phosphorylate	L,P	9814,9815	0.42	0.92913
110672	110686	1	1	1	induce	L	9817	0.558	0.93963
110675	112388	1	1	2	colocalize	P	9827	0.723	0.95603
110755	330814	1	1	1	regulate	L	223045	0.523	0.9364
110784	110784	1	1	1	modulate	L	9893	0.752	0.95777
110784	230899	1	1	2	inhibit	L	206047	0.926	0.97953
110784	492938	2	2	3	block,lead to	L	9903,9904	0.805	0.96514
110809	100036405	1	1	1	interact	L	9925	0.579	0.9401
110809	110809	10	12	14	activate,affect,block,depend on,inactivate,influence,interact,modulate,phosphorylate,react	L,P	9927,9928,9931,9932,9933,9934,9935,9936,9937,9938	0.935	0.98106
110809	218543	1	1	2	inhibit	L	187251	0.951	0.98291
110809	244631	1	1	1	interact	L	9960	0.493	0.93461
110829	225341	1	1	1	inhibit	L	203696	0.757	0.95847
110862	226922	3	3	3	colocalize,interact	L,P	204772,204776,9998	0.926	0.97953
110877	110877	1	1	1	inhibit	L	10012	0.235	0.91696
110877	214084	1	1	1	phosphorylate	P	181657	0.676	0.95097
110880	319504	1	1	1	interact	L	10021	0.573	0.9395
110893	110893	1	1	1	mediate	L	10028	0.036	0.90173
110998	231162	1	1	2	bind	P	10065	0.912	0.97734
111281	100035488	1	1	2	inhibit	L	291	0.879	0.9737
111335	111335	2	2	2	generate,mediate	L	10078,10081	0.174	0.91253
111336	214162	1	1	1	cause	L	181810	0.248	0.91749
111337	235320	5	7	16	bind,mediate,modulate,regulate	L,P	10106,207625,207626,207627,207628	0.879	0.9737
111343	100035094	1	2	5	induce	L	196	0.739	0.95677
111343	111343	17	20	106	abolish,abrogate,affect,antagonize,bind,depend on,down-regulate,enhance,induce,influence,inhibit,interact,lead to,mediate,regulate,repress,stimulate	L,P	10153,10154,10157,10159,10163,10170,10173,10176,10180,10181,10182,10183,10184,10186,10190,10192,10198	0.847	0.9691
111343	111345	4	5	7	induce,mediate,regulate,stimulate	L	10202,10203,10204,10205	0.687	0.95303
111343	111363	2	2	3	increase,regulate	L	10207,10208	0.502	0.93482
111343	111518	1	1	1	influence	L	11478	0.915	0.97848
111343	111979	1	1	2	bind	P	10210	0.41	0.92839
111343	140859	3	3	4	activate,mediate,regulate	L	10378,10379,10380	0.911	0.97717
111343	171463	1	1	3	stimulate	L	118382	0.416	0.92861
111343	193740	2	2	5	induce,suppress	L	10873,158539	0.78	0.96092
111343	194126	1	1	3	increase	L	158831	0.595	0.9423
111343	195046	7	7	9	affect,block,cause,down-regulate,inhibit,regulate,suppress	L	159028,159029,159030,159031,159032,159033,159034	0.824	0.96691
111343	210582	1	1	1	block	L	179553	0.389	0.92733
111343	211550	1	1	1	depend on	L	179943	0.759	0.9586
111343	216799	2	2	2	elevate,regulate	L	183963,183965	0.901	0.97694
111343	217369	1	1	2	regulate	L	10976	0.792	0.96267
111343	225471	1	1	1	inhibit	L	203713	0.933	0.98051
111343	228869	2	2	3	enhance,mediate	L	11097,11098	0.467	0.93228
111343	230899	1	1	2	enhance	L	206048	0.516	0.93548
111343	231130	1	1	1	inhibit	L	206608	0.554	0.93965
111343	234729	1	1	1	affect	L	11099	0.482	0.93401
111343	238055	1	1	1	affect	L	11101	0.745	0.95747
111343	240028	3	3	6	block,inhibit,regulate	L	210152,210153,210155	0.888	0.97514
111343	240913	1	1	1	induce	L	11112	0.546	0.93801
111343	242083	5	5	12	affect,induce,inhibit,suppress	L	11113,11114,11115,11116,211452	0.824	0.96691
111343	242202	1	1	1	modulate	L	11117	0.977	0.98756
111343	242341	2	2	2	enhance,stimulate	L	11118,11119	0.679	0.95121
111343	258742	1	1	2	block	L	212623	0.474	0.93294
111343	266632	3	4	7	abolish,abrogate,induce	L	11155,217585,217586	0.875	0.9729
111343	268591	1	1	1	regulate	L	11157	0.717	0.95527
111343	381921	1	1	2	bind	P	223483	0.218	0.9155
111343	387609	1	1	1	induce	L	11161	0.578	0.94012
111343	404195	1	1	1	inhibit	L	11162	0.663	0.94977
111343	541313	1	1	1	induce	L	11169	0.591	0.94204
111345	111345	1	1	1	react	L	11243	0.335	0.92427
111345	111654	1	1	1	induce	L	11574	0.591	0.94204
111345	114576	1	1	1	influence	L	11249	0.794	0.96266
111345	219103	1	1	1	affect	L	188605	0.181	0.91292
111345	238055	2	2	5	colocalize	P	11271,208273	0.814	0.96612
111356	111356	2	2	2	mediate,ubiquitinate	L,P	11283,11286	0.074	0.90549
111356	216080	2	2	6	interact	L	11295,182811	0.934	0.98089
111356	227231	1	1	1	affect	L	11296	0.96	0.98362
111356	230257	3	3	3	form a complex,interact,regulate	L,P	205955,205956,205957	0.917	0.97835
111363	114741	1	2	2	cause	L	13228	0.04	0.90233
111363	268656	2	2	2	inhibit,repress	L	217995,217997	0.658	0.94891
111364	117562	1	1	1	bind	P	11358	0.22	0.91559
111364	228869	1	1	1	influence	L	11377	0.879	0.9737
111371	230587	1	1	1	limit	L	205962	0.664	0.94976
111371	446100	2	2	2	bind	P	11382,224472	0.493	0.93461
111479	111479	1	2	2	bind	P	11413	0.036	0.90173
111484	111484	1	1	1	lead to	L	11458	0.309	0.92148
111484	242851	2	2	2	catalyze,mediate	L,P	11462,11463	0.584	0.94092
111511	224829	1	1	1	control	L	11466	0.148	0.9112
111518	111518	7	8	13	bind,elevate,induce,influence,lead to,modulate,react	L,P	11483,11491,11497,11498,11499,11501,11503	0.46	0.93152
111518	213236	1	1	1	react	L	180352	0.482	0.93401
111518	328949	1	1	1	bind	P	222897	0.414	0.92864
111518	331535	1	1	1	react	L	223157	0.475	0.93307
111518	493091	1	1	1	attenuate	L	11555		0.90004
111648	226026	2	2	2	bind,stimulate	L,P	11571,204158	0.68	0.95133
111961	100035488	4	4	12	increase,mediate,stimulate,trigger	L	292,293,294,295	0.847	0.9691
111961	111961	1	1	1	cause	L	11616	0.235	0.91696
112154	112201	1	1	1	interact	L	11721	0.446	0.93096
112194	112195	1	1	1	interact	L	11724	0.709	0.95473
112266	270627	1	1	1	activate	L	219311	0.5	0.93485
112365	112367	2	2	2	interact	L	11757,11762	0.918	0.9787
112367	112367	2	2	2	inhibit,suppress	L	11764,11765	0.615	0.94404
112405	112406	1	1	1	bind	P	11785	0.145	0.91103
112405	214162	1	1	1	mediate	L	11783	0.626	0.94579
11287	11699	1	1	1	bind	P	11793	0.554	0.93965
11287	12504	1	1	1	bind	P	11794	0.702	0.9536
11287	16183	1	1	1	inhibit	L	11795	0.467	0.93228
11287	17390	1	1	1	cleave	P	122616	0.651	0.9489
11287	17395	1	1	1	inhibit	L	11796	0.865	0.97189
11287	56373	1	1	1	interact	L	231278	0.908	0.97734
11298	12916	1	1	1	bind	P	50659	0.63	0.94621
11298	15562	1	1	3	catalyze	P	11803	0.418	0.92903
11298	18747	1	1	1	mediate	L	142337	0.624	0.94549
11298	18849	1	1	1	increase	L	146063	0.624	0.94549
11298	19123	1	1	1	mediate	L	151937	0.599	0.94237
11298	54169	1	1	1	bind	P	228687	0.71	0.95487
11302	16000	1	1	1	increase	L	11804	0.136	0.90993
11302	56637	1	1	1	mediate	L	233370	0.234	0.91686
11303	100226	6	6	6	colocalize,form a complex,interact	L,P	11806,11807,11808,529,530,531	0.931	0.98014
11303	104237	2	2	3	bind,interact	L,P	2137,2138	0.31	0.9216
11303	109742	1	1	1	suppress	L	7056	0.738	0.95681
11303	109758	1	1	1	increase	L	11811	0.101	0.90684
11303	110446	2	2	3	increase,influence	L	11812,9441	0.511	0.93509
11303	111345	2	2	2	affect,regulate	L	11246,11247	0.843	0.96854
11303	11303	8	12	16	activate,bind,disrupt,increase,induce,inhibit,interact,modulate	L,P	11813,11815,11820,11827,11828,11829,11830,11834	0.713	0.95501
11303	11307	4	4	4	depend on,induce,mediate,regulate	L	11846,11847,11960,11961	0.85	0.96954
11303	114575	1	1	1	interact	L	12895	0.709	0.95473
11303	114576	3	3	3	increase,interact	L	11849,11850,12923	0.691	0.95371
11303	11568	1	1	1	mediate	L	14814	0.023	0.90075
11303	11747	2	2	2	bind,elicit	L,P	11851,18787	0.47	0.93241
11303	11806	3	6	6	bind,determine,mediate	L,P	11853,11854,20029	0.699	0.95353
11303	11807	4	4	5	bind,interact,mediate	L,P	11857,20058,20060,20061	0.892	0.97661
11303	11816	15	15	35	affect,bind,cause,generate,increase,influence,interact,mediate,modulate,promote,regulate,stimulate	L,P	11858,11860,11864,11865,11866,11867,11869,11870,11872,11874,11878,20205,20207,20211,20213	0.941	0.98103
11303	11820	4	4	10	affect,depend on,influence,inhibit	L	11879,11882,11883,20519	0.922	0.97889
11303	12389	2	2	2	bind,interact	L,P	11885,11886	0.933	0.98051
11303	12540	3	3	4	coimmunoprecipitate,immunoprecipitate,interact	L,P	11887,11888,41771	0.473	0.93282
11303	12720	1	1	1	block	L	46679	0.332	0.92391
11303	12814	1	1	1	increase	L	48630	0.71	0.95487
11303	14137	1	1	1	bind	P	70961	0.327	0.92341
11303	14251	3	3	5	form a complex,interact	L,P	11898,11899,74467	0.665	0.9499
11303	14302	1	1	1	induce	L	76294	0.36	0.92521
11303	14433	1	1	1	induce	L	11900	0.419	0.92916
11303	15978	6	6	9	down-regulate,inhibit,mediate,modulate,regulate,repress	L	92684,92685,92686,92687,92688,92689	0.884	0.97489
11303	16176	1	1	1	modulate	L	11901	0.768	0.9592
11303	16452	4	8	10	activate,depend on,modulate,stimulate	L	106208,106209,11902,11904	0.912	0.97732
11303	16784	1	1	1	colocalize	P	11905	0.463	0.93178
11303	17062	1	1	1	mediate	L	115184	0.768	0.9592
11303	18033	1	1	2	induce	L	130051	0.013	0.90044
11303	18145	1	2	2	affect	L	133575	0.625	0.94548
11303	18413	2	2	2	induce,stimulate	L	136122,136123	0.584	0.94092
11303	18559	1	1	1	influence	L	138885	0.722	0.95572
11303	18670	1	1	1	affect	L	11906	0.702	0.9536
11303	18747	6	6	13	activate,mediate,modulate,phosphorylate,promote,regulate	L,P	142338,142340,142341,142342,142343,142344	0.833	0.96742
11303	18806	2	2	4	phosphorylate,regulate	L,P	145270,145271	0.402	0.92788
11303	18830	7	8	11	attach,bind,increase,interact	L,P	11907,11909,11911,145844,145845,145847,145848	0.957	0.98342
11303	18849	1	1	2	increase	L	146064	0.787	0.96157
11303	19013	6	12	40	activate,affect,induce,regulate,stimulate,upregulate	L	148957,148958,148960,148961,148962,148963	0.987	0.99217
11303	19164	1	1	1	affect	L	152132	0.416	0.92861
11303	194126	1	1	1	activate	L	158832	0.733	0.95659
11303	20249	1	1	1	mediate	L	11914	0.429	0.93028
11303	20648	4	4	5	degrade,interact,modulate	L,P	11915,170681,170682,170683	0.906	0.97724
11303	20649	5	6	10	affect,cause,increase,interact	L	11917,170693,170695,170696,170697	0.974	0.98627
11303	20778	1	1	1	inhibit	L	173633	0.43	0.93027
11303	20788	4	4	11	bind,down-regulate,inhibit,regulate	L,P	174981,174982,174983,174984	0.788	0.96171
11303	20908	1	1	1	interact	L	178392	0.749	0.95771
11303	21926	1	1	20	induce	L	188997	0.317	0.92228
11303	22259	14	28	127	activate,cause,control,depend on,increase,induce,interact,lead to,mediate,regulate,repress,stimulate,upregulate	L	11922,11924,11925,198192,198193,198194,198196,198197,198198,198199,198200,198201,198204,198206	0.933	0.98051
11303	22260	3	3	3	depend on,increase,upregulate	L	198372,198374,198375	0.932	0.98031
11303	22695	2	2	2	cooperate,depend on	L	11930,204787	0.762	0.95883
11303	230101	1	1	1	limit	L	11931	0.021	0.90064
11303	238055	2	2	3	affect,modulate	L	11932,11934	0.818	0.96656
11303	27403	1	1	1	downregulate	L	11937	0.971	0.98592
11303	27409	1	1	1	increase	L	11941	0.235	0.91696
11303	27413	1	1	1	affect	L	11942	0.185	0.91317
11303	328572	1	1	1	activate	L	222026	0.867	0.97262
11303	404195	1	1	1	depend on	L	11943	0.454	0.93114
11303	57276	2	2	2	increase,induce	L	234807,234808	0.468	0.93226
11303	66616	1	1	1	induce	L	238533	0.588	0.94148
11303	67155	1	1	1	activate	L	239397	0.303	0.9213
11303	67470	2	2	2	enhance,increase	L	11946,240251	0.295	0.92129
11303	67914	1	1	1	suppress	L	11947	0.712	0.95502
11303	67963	1	1	1	affect	L	240732	0.911	0.97717
11303	71991	6	7	22	cause,inactivate,increase,inhibit,lead to,mediate	L	11948,244347,244348,244349,244350,244351	0.866	0.97224
11303	80902	4	4	5	affect,downregulate,induce,inhibit	L	248467,248468,248469,248470	0.914	0.97808
11303	93966	1	1	1	bind	P	249908	0.497	0.93473
11304	109638	1	1	1	bind	P	11950	0.576	0.94018
11304	11700	1	1	1	cause	L	11954	0.148	0.9112
11304	223864	1	1	1	bind	P	202037	0.665	0.9499
11304	235033	1	1	1	interact	L	207593	0.935	0.98106
11304	67460	1	1	2	abrogate	L	240022	0.536	0.93717
11305	110446	1	1	1	affect	L	11957	0.417	0.9289
11305	13653	1	1	1	elevate	L	63199	0.475	0.93307
11305	20688	1	1	1	elevate	L	172804	0.643	0.94727
11306	14151	1	1	1	interact	L	70991	0.963	0.98453
11307	11307	4	4	5	activate,induce,inhibit,suppress	L	11963,11967,11968,11970	0.292	0.92089
11307	114576	1	1	1	suppress	L	12924	0.299	0.92138
11307	11568	1	1	1	mediate	L	14815	0.279	0.92023
11307	11806	1	1	1	suppress	L	20032	0.415	0.92863
11307	11816	2	2	2	lead to,promote	L	11972,11973	0.667	0.95037
11307	19013	1	1	1	induce	L	148964	0.725	0.95614
11307	192663	2	2	2	inhibit,interact	L	11975,156423	0.956	0.98324
11307	21803	1	1	1	induce	L	184970	0.621	0.94544
11307	22259	9	15	35	activate,enhance,increase,induce,lead to,mediate,regulate,transactivate,upregulate	L	198207,198208,198210,198212,198213,198214,198215,198216,198218	0.938	0.98106
11307	22260	1	1	1	increase	L	198376	0.384	0.92684
11307	27409	1	1	1	enhance	L	220247	0.068	0.9052
11307	67470	1	1	1	enhance	L	240252	0.317	0.92228
11307	80902	2	2	2	induce,regulate	L	248471,248472	0.939	0.98098
11308	11308	1	1	1	bind	P	11979	0.18	0.91294
11308	11350	1	1	1	bind	P	11983	0.265	0.91919
11308	13860	5	6	10	form a complex,interact,modulate,regulate	L,P	11987,11988,11989,66577,66578	0.826	0.96686
11308	14784	2	2	2	coimmunoprecipitate,interact	L,P	11990,11991	0.757	0.95847
11308	17910	1	1	1	bind	P	126409	0.128	0.90923
11308	17973	1	1	1	bind	P	11992	0.167	0.91213
11308	19353	1	1	1	inhibit	L	157396	0.701	0.95364
11308	20663	1	1	1	interact	L	11995	0.143	0.91105
11308	242687	1	1	1	bind	P	11998	0.762	0.95883
11308	329165	1	1	1	interact	L	12003	0.478	0.93346
11308	64144	1	1	1	interact	L	237134	0.845	0.96902
11308	66610	2	2	2	influence,suppress	L	238522,238523	0.915	0.97848
11350	107986	5	5	8	affect,bind,increase,lead to,phosphorylate	L,P	12005,12007,12008,12009,12010	0.945	0.98267
11350	109905	2	2	3	activate,induce	L	12012,12013	0.739	0.95677
11350	110175	1	1	1	bind	P	12014	0.595	0.9423
11350	11350	5	7	11	antagonize,depend on,inhibit,interact,regulate	L	12022,12028,12037,12038,12045	0.838	0.96836
11350	11490	1	1	1	bind	P	13571	0.826	0.96686
11350	11651	2	3	3	activate,induce	L	12051,12052	0.825	0.96688
11350	11757	1	1	1	inhibit	L	18923	0.057	0.90374
11350	11785	4	4	11	bind,colocalize,interact,phosphorylate	L,P	12054,19158,19159,19160	0.913	0.97768
11350	11820	3	3	4	phosphorylate,regulate,stimulate	L,P	12056,12057,20522	0.824	0.96691
11350	11848	1	1	1	increase	L	12059	0.262	0.91895
11350	11920	10	14	39	activate,bind,coimmunoprecipitate,depend on,interact,phosphorylate,regulate	L,P	12060,12061,12063,12064,23188,23190,23191,23193,23194,23195	0.95	0.98273
11350	12043	2	3	3	mediate	L	12068,25607	0.878	0.97352
11350	12048	1	1	1	affect	L	26344	0.309	0.92148
11350	12189	3	3	6	activate,coimmunoprecipitate,phosphorylate	L,P	12073,12076,29617	0.938	0.98106
11350	12229	5	6	8	colocalize,induce,interact,phosphorylate	L,P	12077,12078,30319,30320,30321	0.94	0.98088
11350	12282	1	1	1	increase	L	31145	0.123	0.90841
11350	12367	2	2	2	activate,depend on	L	12081,33081	0.473	0.93282
11350	12371	4	4	8	bind,mediate,phosphorylate,regulate	L,P	12084,12085,12086,12087	0.777	0.96065
11350	12389	1	1	2	lead to	L	12089	0.124	0.90849
11350	12402	7	11	33	bind,depend on,induce,lead to,mediate,phosphorylate,regulate	L,P	12091,12095,12097,12098,12099,35777,35779	0.772	0.95996
11350	12478	2	2	2	colocalize,phosphorylate	P	12101,12102	0.749	0.95771
11350	12540	1	1	3	induce	L	41774	0.262	0.91895
11350	12566	1	1	1	abrogate	L	12109	0.58	0.94008
11350	12568	3	3	14	activate,interact,phosphorylate	L,P	12110,12111,43415	0.919	0.97888
11350	12576	3	4	6	induce,regulate,suppress	L	12113,12115,12116	0.438	0.93036
11350	12578	1	1	1	induce	L	12117	0.064	0.90448
11350	12927	1	1	2	phosphorylate	P	12118	0.474	0.93294
11350	12928	12	19	44	activate,bind,depend on,increase,induce,interact,lead to,mediate,phosphorylate,promote,regulate,transactivate	L,P	12121,12122,12123,12124,12125,50848,50850,50851,50854,50855,50856,50857	0.854	0.9696
11350	12929	4	4	6	bind,coimmunoprecipitate,coprecipitate,form a complex	P	51025,51026,51027,51028	0.775	0.96038
11350	13131	1	1	1	phosphorylate	P	12133	0.185	0.91317
11350	13194	6	7	12	affect,bind,form a complex,generate,interact,phosphorylate	L,P	12135,12137,12138,12139,12140,54809	0.957	0.98342
11350	13429	2	2	2	affect,interact	L	12141,56676	0.143	0.91105
11350	13449	1	1	1	activate	L	57155	0.809	0.96537
11350	13555	2	2	3	interact,stimulate	L	12142,12143	0.841	0.96862
11350	13645	1	2	6	activate	L	60550	0.848	0.96906
11350	13649	6	6	15	activate,cooperate,depend on,inhibit,mediate,phosphorylate	L,P	12145,12146,12147,12148,62356,62357	0.788	0.96171
11350	13653	1	1	1	mediate	L	12149	0.059	0.90399
11350	13684	2	2	2	increase,inhibit	L	12150,12151	0.945	0.98267
11350	13800	5	6	15	bind,mediate,phosphorylate,regulate	L,P	12152,12153,12154,12155,64759	0.773	0.95994
11350	13844	1	1	1	bind	P	12158	0.125	0.90847
11350	14030	1	1	1	inhibit	L	12161	0.783	0.96085
11350	14268	3	3	4	induce,lead to,trigger	L	74834,74835,74837	0.573	0.9395
11350	14281	1	1	1	promote	L	12166	0.515	0.93549
11350	14360	1	1	3	phosphorylate	P	76528	0.104	0.9069
11350	14375	1	1	1	coprecipitate	P	76989	0.74	0.95692
11350	14388	1	1	1	bind	P	77135	0.589	0.94177
11350	14389	2	2	5	phosphorylate,regulate	L,P	12169,12170	0.353	0.92461
11350	14466	1	1	1	digest	P	79080	0.143	0.91105
11350	14775	6	7	15	activate,bind,interact,mediate,phosphorylate,regulate	L,P	12171,12173,12174,12175,12176,12177	0.839	0.96832
11350	14784	3	3	3	bind,induce	L,P	12179,12180,82818	0.663	0.94977
11350	14786	1	1	1	phosphorylate	P	12182	0.748	0.95756
11350	14814	3	3	6	depend on,immunoprecipitate,inhibit	L,P	12183,84169,84170	0.726	0.9563
11350	15162	5	7	15	activate,bind,coprecipitate,interact,phosphorylate	L,P	86384,86385,86386,86387,86388	0.91	0.97723
11350	15387	1	1	1	depend on	L	88839	0.554	0.93965
11350	15511	1	1	2	inhibit	L	12186	0.313	0.92184
11350	15901	1	1	1	depend on	L	12187	0.875	0.9729
11350	16183	1	1	1	interact	L	12188	0.856	0.97007
11350	16187	1	1	1	interact	L	12189	0.927	0.9797
11350	16196	1	1	1	interact	L	103171	0.36	0.92521
11350	16332	1	1	1	bind	P	12194	0.135	0.90967
11350	16367	1	1	1	phosphorylate	P	12195	0.275	0.91991
11350	16451	1	1	1	interact	L	12197	0.176	0.91261
11350	16476	13	15	28	accelerate,activate,affect,bind,depend on,enhance,induce,inhibit,interact,mediate,phosphorylate,suppress	L,P	106896,106897,106899,12198,12199,12200,12202,12205,12206,12207,12208,12209,12212	0.902	0.97709
11350	17096	2	2	3	form a complex	P	115946,12215	0.735	0.9567
11350	17210	1	1	1	depend on	L	119113	0.514	0.93551
11350	17242	1	1	1	promote	L	12218	0.235	0.91696
11350	17246	7	7	14	attenuate,bind,depend on,induce,inhibit,interact,phosphorylate	L,P	119986,12219,12220,12221,12222,12223,12224	0.941	0.98103
11350	17829	10	12	22	attenuate,bind,form a complex,induce,inhibit,interact,phosphorylate,regulate	L,P	12228,12229,12230,124857,124858,124860,124861,124862,124863,124864	0.906	0.97724
11350	17869	3	3	7	activate,affect,control	L	12232,12233,12234	0.915	0.97848
11350	17910	6	8	29	activate,bind,depend on,form a complex,promote	L,P	12236,126410,126412,126414,126415,126418	0.954	0.98345
11350	17973	6	6	7	activate,affect,bind,lead to,regulate	L,P	12240,127825,127826,127828,127832,127834	0.791	0.9627
11350	17974	1	1	1	depend on	L	128006	0.577	0.94014
11350	18008	1	1	1	affect	L	12243	0.088	0.90607
11350	18033	1	2	2	inhibit	L	12247	0.327	0.92341
11350	18211	5	8	8	bind,form a complex,interact	L,P	12251,12252,12254,134871,134873	0.975	0.98736
11350	18294	2	2	5	interact,phosphorylate	L,P	12257,12258	0.91	0.97723
11350	18477	5	6	6	inhibit,interact,limit,phosphorylate,regulate	L,P	12261,12262,12263,136924,136925	0.813	0.96596
11350	18596	5	7	16	activate,bind,form a complex,induce,phosphorylate	L,P	12264,12267,12268,139105,139106	0.808	0.9654
11350	18747	1	1	1	depend on	L	12274	0.196	0.91431
11350	18753	12	13	58	activate,bind,depend on,interact,mediate,phosphorylate,regulate	L,P	12275,12278,12279,12280,12282,144030,144032,144033,144035,144036,144037,144038	0.902	0.97709
11350	18760	4	4	15	activate,induce,mediate,phosphorylate	L,P	12284,12286,12288,12289	0.687	0.95303
11350	18803	1	1	1	bind	P	12291	0.377	0.92622
11350	19047	1	2	2	inhibit	L	149739	0.169	0.91204
11350	19090	7	8	18	activate,bind,depend on,down-regulate,interact,phosphorylate	L,P	12293,12294,12295,150564,150566,150567,150568	0.906	0.97724
11350	19200	7	7	15	bind,coimmunoprecipitate,increase,interact,phosphorylate	L,P	12296,12298,12299,12300,12301,152443,152445	0.94	0.98088
11350	19229	1	1	1	bind	P	154672	0.838	0.96836
11350	19247	4	5	9	activate,bind,promote	L,P	12304,12306,155284,155285	0.738	0.95681
11350	19253	3	3	3	bind,coimmunoprecipitate	P	12310,12311,155974	0.964	0.98469
11350	19303	4	5	17	bind,coprecipitate,mediate,phosphorylate	L,P	12314,12315,12316,156728	0.843	0.96854
11350	19365	1	1	1	depend on	L	158297	0.66	0.94952
11350	19367	9	11	32	bind,coimmunoprecipitate,depend on,increase,induce,interact,mediate,phosphorylate,regulate	L,P	12320,12321,12322,12323,12324,12325,12326,12327,158371	0.859	0.97093
11350	195046	1	1	1	block	L	159035	0.133	0.90931
11350	19645	5	5	11	bind,inhibit,interact	L,P	12329,12330,159383,159384,159385	0.82	0.96684
11350	19724	1	1	1	interact	L	12332	0.072	0.90526
11350	20259	1	1	1	induce	L	12333	0.235	0.91696
11350	20779	6	9	18	activate,bind,depend on,induce,inhibit,phosphorylate	L,P	12337,173690,173691,173692,173693,173696	0.643	0.94727
11350	20848	1	1	1	mediate	L	12341	0.082	0.90586
11350	20850	3	5	7	depend on,induce,mediate	L	12343,12344,176983	0.435	0.93047
11350	208650	1	1	1	downregulate	L	12346	0.482	0.93401
11350	21749	1	1	1	coimmunoprecipitate	P	184458	0.436	0.93042
11350	21808	1	1	2	activate	L	186240	0.062	0.90437
11350	21926	3	4	6	activate,induce,regulate	L	12347,188998,189000	0.742	0.95723
11350	22038	4	5	9	bind,immunoprecipitate,mediate,phosphorylate	L,P	12351,12352,12353,12354	0.868	0.97259
11350	22059	1	1	1	interact	L	12355	0.482	0.93401
11350	22323	2	4	5	bind,form a complex	P	198770,198771	0.798	0.9632
11350	22339	1	2	4	induce	L	12357	0.835	0.96771
11350	22427	8	9	22	bind,dephosphorylate,inhibit,interact,mediate,phosphorylate	L,P	12361,12362,12363,12364,12365,12366,203008,203009	0.901	0.97694
11350	225870	5	7	7	bind,enhance,interact,phosphorylate	L,P	12367,12368,203799,203800,203801	0.867	0.97262
11350	227753	1	1	1	induce	L	12371	0.26	0.91856
11350	233908	3	4	4	depend on,regulate	L	12372,12373,207115	0.414	0.92864
11350	234214	1	1	2	bind	P	207175	0.34	0.92441
11350	234734	2	3	4	bind,inhibit	L,P	207435,207436	0.834	0.96775
11350	235559	15	15	36	abolish,affect,down-regulate,increase,inhibit,interact,lead to,phosphorylate,regulate,repress	L,P	12374,12375,12378,12379,12380,12381,12382,207730,207732,207733,207734,207735,207736,207737,207738	0.948	0.98292
11350	23957	1	1	1	phosphorylate	P	12384	0.532	0.93724
11350	242687	8	10	27	activate,bind,depend on,interact,mediate,modulate,phosphorylate	L,P	12385,12387,12390,12392,12393,12394,211645,211646	0.946	0.98267
11350	252966	1	1	1	interact	L	212548	0.594	0.94233
11350	26386	1	1	1	interact	L	12395	0.453	0.93115
11350	26397	1	1	1	activate	L	12396	0.29	0.92093
11350	26399	6	6	15	activate,block,mediate,regulate,stimulate	L	12397,12398,12399,12402,213659,213660	0.918	0.9787
11350	26400	1	1	1	regulate	L	12403	0.213	0.91515
11350	26411	12	12	24	activate,affect,bind,block,coimmunoprecipitate,coprecipitate,form a complex,interact,mediate,phosphorylate	L,P	12405,12406,12408,12409,12410,12411,12412,214578,214579,214580,214581,214582	0.957	0.98342
11350	26413	1	1	1	lead to	L	12414	0.349	0.92456
11350	26416	1	1	6	activate	L	12417	0.616	0.94445
11350	26419	4	7	12	activate,affect,lead to,regulate	L	12418,12419,12420,215743	0.852	0.96951
11350	26420	1	1	1	activate	L	12422	0.682	0.95163
11350	268902	2	2	2	interact	L	12423,218148	0.438	0.93036
11350	27261	5	6	12	bind,interact,modulate,suppress	L,P	12424,219728,219729,219730,219731	0.894	0.97654
11350	56717	8	8	23	bind,coprecipitate,inactivate,inhibit,mediate,phosphorylate,regulate	L,P	12431,12432,12433,12434,12435,12437,234011,234012	0.892	0.97661
11350	63955	1	1	1	form a complex	P	236972	0.728	0.95657
11350	66514	1	1	1	interact	L	238371	0.963	0.98453
11350	66646	1	1	1	bind	P	12440	0.476	0.93319
11350	70314	2	2	6	interact	L	12445,242738	0.833	0.96742
11350	80986	1	1	1	increase	L	248527	0.232	0.91675
11350	83490	2	2	4	mediate,phosphorylate	L,P	12449,12450	0.946	0.98261
11352	225870	1	1	1	activate	L	12452	0.786	0.96148
11354	104103	1	1	1	inhibit	L	12455	0.303	0.9213
11354	11354	1	1	2	affect	L	12457	0.169	0.91204
11354	11754	1	1	2	inhibit	L	12465	0.792	0.96267
11354	12524	1	1	1	increase	L	12466	0.595	0.9423
11354	14812	1	1	1	bind	P	12469	0.527	0.9366
11354	16189	1	1	3	increase	L	12471	0.693	0.95363
11354	16948	1	1	1	interact	L	114081	0.799	0.96337
11354	19697	1	1	2	depend on	L	12474	0.671	0.95076
11354	20493	1	1	1	increase	L	12476	0.545	0.93787
11354	57276	1	1	1	depend on	L	234809	0.55	0.939
11363	19013	1	1	1	regulate	L	148965	0.672	0.95092
11370	19013	1	1	1	regulate	L	148966	0.774	0.96022
11370	211651	1	1	1	bind	P	179979	0.5	0.93485
114064	114067	1	1	1	interact	L	12489	0.807	0.96527
11409	21677	1	1	1	interact	L	183928	0.86	0.97112
11409	237336	1	1	1	bind	P	208046	0.151	0.91119
11409	56357	1	1	1	bind	P	231242	0.177	0.91273
114141	216238	1	1	1	colocalize	P	12498	0.454	0.93114
11418	104029	1	1	2	bind	P	1238	0.729	0.95654
11418	11419	3	3	5	cause,enhance,modulate	L	12515,12516,12517	0.978	0.9876
11418	13830	1	1	1	accelerate	L	64955	0.565	0.93944
11418	171209	1	1	1	colocalize	P	12519	0.049	0.90284
11418	18693	2	2	2	bind,interact	L,P	140645,140646	0.915	0.97848
11418	20683	1	1	3	bind	P	171546	0.078	0.90568
11419	11419	4	4	4	activate,depend on,inhibit,modulate	L	12525,12526,12529,12530	0.914	0.97808
11419	12481	1	1	3	inhibit	L	38026	0.731	0.95646
11419	12638	1	1	1	regulate	L	45135	0.814	0.96612
11419	12695	1	1	1	interact	L	12531	0.873	0.97295
11419	13830	2	2	2	bind,interact	L,P	64958,64959	0.867	0.97262
11419	18693	7	10	11	bind,colocalize,influence,interact	L,P	12535,12537,12539,12540,140647,140648,140649	0.961	0.98376
11419	18747	3	4	10	depend on,increase,phosphorylate	L,P	12541,142347,142348	0.902	0.97709
11419	20194	5	5	8	affect,bind,increase,interact	L,P	12544,162927,162930,162931,162932	0.878	0.97352
11419	54615	2	2	2	induce,interact	L	229568,229569	0.739	0.95677
11421	108078	1	1	1	induce	L	4423	0.697	0.95357
11421	11606	1	1	1	cleave	P	12550	0.718	0.95521
11421	14089	1	1	1	affect	L	70048	0.527	0.9366
11421	15234	1	1	1	regulate	L	87506	0.862	0.97124
11421	15978	1	1	1	induce	L	92690	0.518	0.93574
11421	16819	1	1	1	promote	L	111512	0.753	0.95809
11421	16847	1	1	1	affect	L	112739	0.974	0.98627
11421	17380	1	1	1	inhibit	L	12556	0.478	0.93346
11421	18849	1	1	1	induce	L	146065	0.871	0.97284
11421	19223	1	1	1	affect	L	153593	0.872	0.97299
11421	20687	1	1	1	regulate	L	172557	0.476	0.93319
11421	21926	1	1	1	downregulate	L	189001	0.994	0.99395
11421	230899	2	2	2	affect,upregulate	L	12559,206049	0.998	0.99801
11421	492938	1	1	1	induce	L	12562	0.569	0.93947
11421	76952	1	1	1	upregulate	L	247840	0.961	0.98376
11421	83767	1	1	1	affect	L	12565	0.055	0.9035
114229	280287	2	2	4	activate,inhibit	L	220539,220540	0.905	0.97732
11423	104031	1	1	1	enhance	L	1266	0.598	0.94241
11423	11423	1	1	1	inhibit	L	12572	0.28	0.92022
11423	12064	1	1	1	stimulate	L	27054	0.668	0.95034
11423	13636	3	3	7	increase,induce,regulate	L	60224,60225,60226	0.806	0.9653
11423	13653	2	2	2	depend on,increase	L	12574,63200	0.704	0.9537
11423	17274	1	1	2	affect	L	120841	0.546	0.93801
11423	18441	4	4	4	activate,increase,mediate,stimulate	L	136785,136786,136787,136788	0.736	0.95667
11423	328572	1	1	1	interact	L	12575	0.935	0.98106
11423	382864	2	2	2	influence,mediate	L	223554,223555	0.955	0.98336
11423	71991	1	1	1	increase	L	244354	0.543	0.93777
114230	114230	1	1	1	interact	L	12577	0.385	0.92712
114241	114241	1	1	1	bind	P	12591	0.119	0.90795
11425	104112	1	1	1	promote	L	1713	0.647	0.948
11425	108156	1	1	1	generate	L	12598	0.527	0.9366
11425	11789	1	1	1	cause	L	12613	0.221	0.91558
11425	11998	1	1	1	stimulate	L	12617	0.066	0.90497
11425	12807	2	2	2	catalyze,depend on	L,P	12620,12621	0.82	0.96684
11425	17474	3	3	4	affect,cause,increase	L	123316,12622,12624	0.651	0.9489
11425	17681	1	1	1	enhance	L	123642	0.003	0.90012
11425	18010	1	1	1	elevate	L	128901	0.486	0.93442
11425	20344	1	1	1	induce	L	12628	0.636	0.94715
11425	20683	2	2	2	bind,regulate	L,P	12629,171547	0.355	0.92502
11425	20687	1	1	1	regulate	L	172558	0.665	0.9499
11425	20787	4	6	6	activate,enhance,promote,regulate	L	174852,174853,174854,174855	0.855	0.96955
11425	20788	4	4	4	activate,induce,regulate,stimulate	L	174985,174986,174987,174988	0.964	0.98469
11425	21824	1	1	1	react	L	12630	0.558	0.93963
11425	57329	1	1	1	increase	L	235031	0.072	0.90526
11425	70574	1	1	1	increase	L	243222	0.235	0.91696
11426	11426	2	2	2	bind,induce	L,P	12634,12635	0.373	0.92588
11426	11789	2	2	3	bind,coimmunoprecipitate	P	12638,19267	0.722	0.95572
11426	12005	5	6	11	affect,bind,interact,regulate	L,P	12639,12640,12642,24508,24509	0.942	0.98168
11426	16974	1	1	1	interact	L	12647	0.921	0.97896
11428	104371	1	1	1	induce	L	2500	0.129	0.90935
11428	111343	4	4	4	activate,affect,bind,enhance	L,P	10211,10212,10213,10214	0.882	0.97436
11428	11428	1	1	1	bind	P	12648	0.154	0.91115
11428	11656	3	3	3	block,cause,mediate	L	12654,12655,12656	0.548	0.93888
11428	13645	1	1	1	regulate	L	60553	0.235	0.91696
11428	142980	1	1	1	interact	L	76179	0.19	0.91378
11428	15978	2	2	4	induce,modulate	L	92692,92694	0.749	0.95771
11428	16163	1	1	1	down-regulate	L	97879	0.614	0.94359
11428	16189	1	1	1	down-regulate	L	100503	0.196	0.91431
11428	17523	2	2	2	affect,depend on	L	123396,12657	0.631	0.94667
11428	18849	3	4	6	increase,induce,stimulate	L	146067,146068,146069	0.704	0.9537
11428	19882	1	1	1	regulate	L	161807	0.762	0.95883
11428	21926	1	1	1	enhance	L	189003	0.57	0.93942
11428	22042	3	3	4	increase,lead to,mediate	L	12660,12661,12662	0.317	0.92228
11428	22044	3	3	4	down-regulate,modulate,regulate	L	195824,195825,195826	0.855	0.96955
11428	226751	1	1	1	bind	P	204750	0.106	0.907
11428	229776	1	1	2	bind	P	205728	0.82	0.96684
11428	64602	4	5	25	bind,generate,mediate,phosphorylate	L,P	12664,12666,237275,237277	0.789	0.96219
11428	66383	1	1	1	mediate	L	238131	0.31	0.9216
11430	11430	1	1	1	lead to	L	12673	0.167	0.91213
11430	12443	1	1	1	repress	L	36618	0.477	0.93331
11430	12720	1	1	1	upregulate	L	46682	0.989	0.9929
11430	15378	1	1	2	bind	P	88745	0.428	0.93014
11430	15511	1	1	1	inhibit	L	90460	0.859	0.97093
11430	16847	1	1	1	induce	L	112740	0.635	0.9472
11430	18675	1	1	1	affect	L	12675	0.486	0.93442
11430	18821	1	1	1	attach	P	12676	0.045	0.90253
11430	19013	9	17	17	activate,bind,control,depend on,induce,lead to,mediate,regulate	L,P	12678,12679,12680,148968,148969,148970,148972,148973,148974	0.93	0.98022
11430	19015	1	1	1	mediate	L	149480	0.566	0.93942
11430	19299	1	1	1	colocalize	P	12681	0.478	0.93346
11430	20280	2	2	2	bind,interact	L,P	12682,12683	0.84	0.96847
11430	20850	1	1	1	bind	P	176985	0.855	0.96955
11430	21835	1	1	1	inhibit	L	12684	0.843	0.96854
11430	234729	1	1	1	regulate	L	207258	0.754	0.95805
11430	26419	3	3	4	affect,phosphorylate,regulate	L,P	12686,12687,12688	0.944	0.98203
11430	328572	1	1	1	enhance	L	222027	0.315	0.92204
11430	56189	1	1	1	promote	L	230440	0.195	0.91423
11430	76952	5	5	9	activate,bind,increase,induce,stimulate	L,P	247841,247843,247844,247845,247846	0.832	0.96745
11430	93966	1	1	1	bind	P	249909	0.252	0.91782
11431	13641	1	1	1	promote	L	60325	0.302	0.92131
11431	13836	4	4	10	affect,dephosphorylate,increase,regulate	L,P	12698,12700,12701,12702	0.891	0.97623
11431	13838	1	1	1	bind	P	12704	0.639	0.94733
11431	13867	1	1	1	influence	L	12705	0.71	0.95487
11431	14083	3	3	6	bind,depend on,dephosphorylate	L,P	12708,12709,69285	0.755	0.95836
11431	14268	1	1	1	increase	L	12710	0.763	0.95898
11431	14281	1	1	1	modulate	L	12711	0.262	0.91895
11431	14784	4	5	5	bind,form a complex,interact	L,P	12713,12714,82821,82822	0.939	0.98098
11431	15894	1	1	1	affect	L	12715	0.48	0.93345
11431	16408	3	3	5	affect,depend on,inhibit	L	105011,12716,12717	0.888	0.97514
11431	18596	2	2	2	down-regulate,interact	L	12723,12724	0.833	0.96742
11431	18708	1	1	1	interact	L	12725	0.833	0.96742
11431	20779	4	4	7	interact,modulate,phosphorylate,regulate	L,P	12728,12729,12730,173701	0.734	0.95657
11431	20846	1	1	2	affect	L	12731	0.028	0.90122
11431	20848	1	1	2	affect	L	12732	0.51	0.93511
11431	20850	2	3	9	dephosphorylate,interact	L,P	12734,12735	0.667	0.95037
11431	26419	1	1	1	affect	L	12736	0.523	0.9364
11431	270190	3	3	3	activate,bind,block	L,P	219160,219161,219162	0.794	0.96266
11432	76952	1	1	1	activate	L	247847	0.792	0.96267
11433	11883	1	1	1	dephosphorylate	P	12742	0.721	0.95559
11433	14281	1	1	4	bind	P	75379	0.235	0.91696
114332	114332	1	1	1	induce	L	12744	0.017	0.90068
11434	104237	2	2	2	affect,influence	L	12751,12753	0.349	0.92456
11434	109986	1	1	1	affect	L	12754	0.073	0.90538
11434	12043	1	1	1	affect	L	12762	0.806	0.9653
11434	12367	1	1	1	affect	L	12764	0.707	0.95478
11434	13419	1	1	1	colocalize	P	12765	0.416	0.92861
11434	14433	1	1	1	inhibit	L	12767	0.875	0.9729
11434	17246	1	1	1	inhibit	L	12769	0.574	0.93964
11434	18126	1	2	2	inhibit	L	12771	0.812	0.96582
11434	23871	1	1	1	activate	L	208715	0.657	0.94894
11434	56403	2	2	2	bind,interact	L,P	231520,231521	0.901	0.97694
11434	76044	1	1	1	regulate	L	247326	0.664	0.94976
11435	11435	1	1	1	bind	P	12774	0.24	0.91708
11435	11443	5	5	9	depend on,form a complex,interact,mediate	L,P	12780,12782,12784,12800,12803	0.808	0.9654
11435	11447	2	2	3	activate,interact	L	12788,12816	0.239	0.91709
11438	11816	1	1	1	interact	L	20216	0.783	0.96085
11438	18747	1	1	1	phosphorylate	P	142349	0.777	0.96065
11438	56838	1	1	1	induce	L	234488	0.334	0.9243
11441	18708	1	1	1	signal	L	12796	0.4	0.9279
11443	68792	2	2	3	abolish,depend on	L	12814,241800	0.647	0.948
11448	11448	1	1	1	promote	L	12841	0.707	0.95478
11448	11603	1	2	4	induce	L	15118	0.867	0.97262
11448	211323	1	1	5	regulate	L	179725	0.789	0.96219
11450	11450	1	1	1	bind	P	12843	0.522	0.93615
11450	12282	1	1	1	increase	L	31146	0.196	0.91431
11450	18033	1	1	15	activate	L	12848	0.924	0.97938
11450	21926	2	2	3	repress,suppress	L	189005,189006	0.849	0.96941
11450	28035	3	4	4	bind,colocalize,interact	L,P	12850,12851,12852	0.926	0.97953
11450	53611	2	2	2	inhibit,regulate	L	227916,227917	0.855	0.96955
114525	100036290	1	1	1	elevate	L	367	0.906	0.97724
114525	384783	1	1	1	attenuate	L	223625	0.08	0.90592
114564	114564	1	1	1	lead to	L	12869	0.206	0.91506
114574	114575	1	1	1	bind	P	12887	0.66	0.94952
114575	114576	5	5	10	bind,increase,induce,promote	L,P	12898,12903,12904,12925,12926	0.842	0.96858
114575	620105	1	1	1	inhibit	L	12919	0.481	0.93358
114576	114576	3	4	6	bind,inhibit,mediate	L,P	12927,12929,12930	0.954	0.98345
114576	230101	1	1	1	induce	L	12971	0.026	0.90097
114576	238055	1	1	1	affect	L	12972	0.762	0.95883
114576	620105	2	2	3	bind,inhibit	L,P	12975,236775	0.733	0.95659
114604	224419	1	1	1	interact	L	203426	0.745	0.95747
11461	111343	1	1	1	regulate	L	10215	0.689	0.95329
11461	11461	3	3	3	bind,generate,immunoprecipitate	L,P	13002,13005,13006	0.867	0.97262
11461	11552	1	1	1	increase	L	13009	0.305	0.92127
11461	11816	1	1	1	affect	L	13011	0.499	0.9347
11461	11820	1	1	1	elevate	L	20523	0.787	0.96157
11461	11840	1	1	1	activate	L	21111	0.552	0.93953
11461	118449	1	1	1	interact	L	21257	0.968	0.98557
11461	11845	1	1	1	colocalize	P	21264	0.896	0.97681
11461	11938	1	1	1	induce	L	13014	0.883	0.97471
11461	12043	1	1	1	react	L	25609	0.673	0.95089
11461	12048	1	1	1	affect	L	26345	0.484	0.93429
11461	12265	1	1	1	interact	L	30914	0.614	0.94359
11461	12367	1	1	2	cleave	P	33082	0.488	0.93456
11461	12369	1	1	1	cleave	P	33829	0.222	0.91571
11461	12406	1	1	1	interact	L	13015	0.982	0.98979
11461	12740	1	1	1	increase	L	13018	0.43	0.93027
11461	12765	1	1	1	determine	L	47284	0.254	0.91793
11461	13419	1	1	2	bind	P	56490	0.73	0.95651
11461	13615	1	1	1	control	L	13020	0.569	0.93947
11461	13653	1	1	1	promote	L	13021	0.414	0.92864
11461	14123	1	1	1	induce	L	70644	0.748	0.95756
11461	14173	1	1	1	increase	L	71465	0.452	0.93102
11461	14268	1	1	1	increase	L	13022	0.514	0.93551
11461	14581	1	1	1	control	L	13024	0.208	0.91503
11461	15481	1	1	1	interact	L	90022	0.794	0.96266
11461	16187	1	1	1	stimulate	L	99986	0.1	0.90671
11461	16476	1	1	1	affect	L	106902	0.561	0.93952
11461	16653	1	1	1	affect	L	110282	0.815	0.9663
11461	17698	1	1	1	bind	P	123881	0.461	0.9315
11461	17850	1	1	1	affect	L	125114	0.336	0.92439
11461	17869	2	2	2	bind	P	125416,13026	0.944	0.98203
11461	17886	1	1	1	coprecipitate	P	13027	0.986	0.99243
11461	18126	1	1	1	signal	L	132712	0.101	0.90684
11461	18127	5	5	8	coimmunoprecipitate,control,lead to,regulate,stimulate	L,P	13028,13029,13030,13031,133020	0.789	0.96219
11461	18609	1	1	1	promote	L	139345	0.58	0.94008
11461	18805	2	2	2	inhibit,regulate	L	13033,13034	0.959	0.98343
11461	18806	6	6	21	bind,induce,inhibit,interact,regulate,repress	L,P	13036,13037,13038,13039,13040,13041	0.988	0.99229
11461	18849	2	2	2	depend on,induce	L	13042,146070	0.911	0.97717
11461	19047	1	1	1	bind	P	149740	0.486	0.93442
11461	19109	1	1	1	induce	L	151129	0.202	0.91455
11461	19225	1	1	1	signal	L	153815	0.097	0.9066
11461	19353	1	1	1	interact	L	13045	0.928	0.97987
11461	20586	4	4	6	bind,interact,mediate,stimulate	L,P	13050,13051,13053,169466	0.901	0.97694
11461	20589	1	1	1	increase	L	13054	0.005	0.90022
11461	20683	1	1	1	interact	L	13056	0.975	0.98736
11461	20779	1	1	1	regulate	L	173702	0.42	0.92913
11461	20807	1	1	1	affect	L	175069	0.492	0.93462
11461	20905	1	1	1	induce	L	178305	0.424	0.92938
11461	210274	1	1	1	affect	L	179532	0.325	0.92302
11461	21454	2	2	2	form a complex,regulate	L,P	182597,182598	0.842	0.96858
11461	21672	1	1	1	affect	L	183200	0.457	0.93141
11461	21803	1	1	1	affect	L	184973	0.889	0.97529
11461	21857	1	1	1	increase	L	187295	0.388	0.92737
11461	21926	2	2	2	increase,induce	L	189009,189010	0.432	0.93036
11461	22339	1	1	1	affect	L	199546	0.661	0.94966
11461	22350	2	3	13	bind	P	13059,200786	0.977	0.98756
11461	225115	1	1	1	interact	L	203621	0.752	0.95777
11461	24128	1	1	1	affect	L	211365	0.644	0.94771
11461	27267	1	1	1	determine	L	219755	0.235	0.91696
11461	432551	2	2	28	catalyze,mediate	L,P	224344,224345	0.827	0.96685
11461	57329	1	1	1	inhibit	L	13060	0.86	0.97112
11461	58800	1	1	1	immunoprecipitate	P	13061	0.848	0.96906
11461	58805	1	1	1	regulate	L	235846	0.616	0.94445
11461	59020	1	1	1	colocalize	P	13062	0.919	0.97888
11461	67065	1	1	1	coimmunoprecipitate	P	239301	0.563	0.9395
11461	68275	1	1	1	control	L	13064	0.844	0.96869
11461	72935	1	1	1	determine	L	245537	0.133	0.90931
114644	114644	1	1	1	depend on	L	13072	0.298	0.92127
11465	12504	1	1	1	bind	P	13073	0.817	0.96642
11465	17826	1	1	1	repress	L	13074	0.74	0.95692
11468	11848	3	3	3	activate,elevate,induce	L	21627,21628,21629	0.832	0.96745
11468	20807	2	2	4	bind,elevate	L,P	175070,175071	0.641	0.94732
114713	114713	1	1	1	cause	L	13083	0.088	0.90607
114722	114724	2	2	2	affect,depend on	L	13124,13136	0.734	0.95657
114722	269261	1	1	1	inhibit	L	218533	0.752	0.95777
114724	100036403	1	1	1	interact	L	13135	0.826	0.96686
114724	114724	2	2	2	inhibit,modulate	L	13139,13141	0.124	0.90849
114729	100035255	1	1	1	increase	L	13174	0.231	0.91663
114741	328425	1	1	1	disrupt	L	221979	0.322	0.92223
11477	11479	2	2	2	affect,mediate	L	13248,13286	0.634	0.94705
11477	11481	1	1	1	bind	P	13249	0.343	0.92437
11477	11705	4	4	6	induce,mediate,regulate,upregulate	L	13251,18449,18450,18452	0.914	0.97808
11477	12156	1	2	2	immunoprecipitate	P	28317	0.332	0.92391
11477	12159	2	2	2	enhance,mediate	L	13253,13254	0.311	0.92174
11477	12162	3	3	7	bind,induce,mediate	L,P	13255,13256,28966	0.889	0.97529
11477	12164	1	1	1	activate	L	29110	0.098	0.90658
11477	12166	1	2	2	activate	L	13257	0.28	0.92022
11477	12167	1	1	1	activate	L	13259	0.438	0.93036
11477	12168	1	1	1	bind	P	29205	0.224	0.91567
11477	12667	1	1	2	regulate	L	13261	0.902	0.97709
11477	17125	6	9	25	activate,induce,interact,mediate,phosphorylate,regulate	L,P	13264,13266,13267,13268,13269,13270	0.875	0.97299
11477	17126	1	1	1	induce	L	13273	0.591	0.94204
11477	17129	4	4	7	activate,downregulate,induce,mediate	L	13274,13275,13276,13277	0.849	0.96941
11477	17130	1	1	1	inhibit	L	117783	0.55	0.939
11477	17131	1	1	1	interact	L	117899	0.5	0.93485
11477	21812	2	2	2	affect,antagonize	L	186303,186304	0.368	0.92583
11477	269275	1	1	1	affect	L	218536	0.697	0.95357
11477	55994	3	4	7	induce,mediate	L	13282,13283,230002	0.628	0.94606
11479	100034847	1	1	1	affect	L	13285	0.225	0.9158
11479	11481	1	1	2	bind	P	13340	0.442	0.93059
11479	11482	1	1	1	affect	L	13289	0.719	0.9553
11479	11815	1	1	1	activate	L	13290	0.215	0.91513
11479	11981	2	2	4	bind,coprecipitate	P	23837,23838	0.897	0.97674
11479	12167	1	1	1	affect	L	13296	0.486	0.93442
11479	12902	2	3	6	bind,mediate	L,P	13298,49981	0.829	0.96699
11479	13645	1	1	1	regulate	L	60556	0.16	0.91158
11479	13813	1	1	1	activate	L	13301	0.25	0.91746
11479	14106	1	1	1	enhance	L	13302	0.482	0.93401
11479	14561	3	3	4	bind,coprecipitate	P	13304,79641,79643	0.95	0.98273
11479	17125	1	1	1	phosphorylate	P	13305	0.747	0.95742
11479	17126	5	5	12	activate,induce,mediate,phosphorylate,stimulate	L,P	13306,13307,13308,13309,13312	0.561	0.93952
11479	17127	1	2	2	activate	L	13313	0.3	0.92133
11479	17700	1	1	1	mediate	L	13315	0.884	0.97489
11479	18741	1	1	2	regulate	L	13317	0.675	0.95084
11479	21667	6	6	21	bind,coimmunoprecipitate,coprecipitate,interact	L,P	13321,13322,183139,183140,183141,183142	0.93	0.98022
11479	21808	1	1	1	bind	P	186241	0.445	0.93084
11479	230157	1	1	1	bind	P	205941	0.899	0.97682
11479	50771	2	2	2	bind,coprecipitate	P	225355,225356	0.824	0.96691
11479	55994	1	1	1	phosphorylate	P	13326	0.797	0.96288
11479	67804	1	1	1	interact	L	240463	0.833	0.96742
11480	12159	2	2	2	mediate,modulate	L	13331,13332	0.645	0.94802
11480	12162	1	1	1	modulate	L	13333	0.595	0.9423
11480	14561	2	2	2	bind,mediate	L,P	13334,79644	0.833	0.96742
11480	17700	1	1	1	bind	P	123977	0.794	0.96266
11480	194590	1	1	1	coimmunoprecipitate	P	158980	0.745	0.95747
11480	19765	2	2	2	coimmunoprecipitate	P	13336,161347	0.728	0.95657
11480	238057	1	1	1	suppress	L	13337	0.098	0.90658
11480	24071	6	6	10	coimmunoprecipitate,colocalize,form a complex,interact,mediate	L,P	13338,210758,210759,210760,210761,210762	0.927	0.9797
11480	242316	1	1	1	suppress	L	13339	0.221	0.91558
114806	269254	1	1	1	increase	L	218482	0.302	0.92131
11481	12159	1	1	1	modulate	L	13342	0.579	0.9401
11481	12162	4	4	6	abolish,bind,mediate,modulate	L,P	13343,13344,13345,28968	0.802	0.96413
11481	14559	1	1	1	bind	P	79639	0.551	0.93927
11481	14561	2	2	5	bind,mediate	L,P	13347,79645	0.512	0.93523
11481	16847	1	1	1	promote	L	13349	0.14	0.91068
11481	17700	1	1	9	bind	P	123978	0.863	0.97121
11481	24071	1	1	4	interact	L	210763	0.631	0.94667
11481	269275	2	2	2	synergize,transactivate	L,P	13355,218537	0.893	0.97657
11481	56440	1	1	1	interact	L	13356	0.601	0.94263
11481	67804	1	1	1	interact	L	13357	0.389	0.92733
11481	72183	2	2	3	interact	L	13358,245072	0.669	0.95031
11482	12165	1	1	1	bind	P	29113	0.898	0.97668
11482	13805	8	10	13	bind,cooperate,depend on,interact,modulate,phosphorylate,promote	L,P	13363,13364,13365,64801,64802,64804,64805,64806	0.973	0.98551
11482	15901	1	1	1	upregulate	L	13366	0.888	0.97514
11482	15902	1	1	1	upregulate	L	13367	0.958	0.98354
11482	17125	7	9	19	activate,depend on,downregulate,induce,interact,phosphorylate,regulate	L,P	116549,116550,13368,13370,13371,13372,13374	0.979	0.98874
11482	17129	3	5	6	activate,induce,phosphorylate	L,P	13375,13376,13377	0.853	0.96946
11482	17130	2	2	2	inhibit,upregulate	L	117784,13378	0.957	0.98342
11482	17313	3	3	3	increase,promote,stimulate	L	121576,121577,121578	0.703	0.95356
11482	18033	2	2	2	induce,mediate	L	13379,13380	0.78	0.96092
11482	19047	5	5	8	bind,induce,interact,mediate,regulate	L,P	13382,149741,149742,149743,149744	0.942	0.98168
11482	21803	8	10	15	bind,induce,inhibit,mediate,regulate,signal	L,P	13383,13384,13385,13386,13387,184974,184976,184977	0.958	0.98354
11482	21812	9	9	10	affect,antagonize,cause,coimmunoprecipitate,induce,inhibit,regulate	L,P	13388,13390,13391,13392,13393,186305,186307,186308,186310	0.9	0.97677
11482	22339	1	1	2	increase	L	13397	0.435	0.93045
11482	224705	1	1	1	promote	L	203490	0.683	0.95225
11482	269275	1	1	1	affect	L	218538	0.918	0.9787
11486	109912	2	2	2	induce,mediate	L	13403,13404	0.746	0.95744
11486	11486	4	11	25	activate,bind,inhibit,interact	L,P	13409,13411,13420,13421	0.599	0.94237
11486	11534	2	3	3	inhibit	L	13430,14152	0.414	0.92864
11486	11539	4	8	13	bind,interact,regulate	L,P	13431,13433,14289,14291	0.862	0.97124
11486	12504	2	2	2	bind,increase	L,P	13438,13440	0.719	0.9553
11486	13482	8	13	68	affect,bind,colocalize,inhibit,interact,regulate	L,P	13447,13448,13449,57226,57228,57230,57232,57234	0.937	0.98113
11486	13488	2	2	4	colocalize	P	13451,57361	0.503	0.93481
11486	13604	1	1	1	catalyze	P	13452	0.154	0.91115
11486	14810	1	1	2	increase	L	13455	0.07	0.90527
11486	15481	1	1	1	bind	P	90023	0.224	0.91567
11486	15978	1	1	1	enhance	L	92697	0.097	0.9066
11486	16000	1	1	1	induce	L	94663	0.561	0.93952
11486	16183	1	1	1	increase	L	98884	0.746	0.95744
11486	16196	1	1	1	inhibit	L	103173	0.243	0.91716
11486	16438	1	1	1	inhibit	L	105796	0.617	0.94473
11486	18519	1	1	1	bind	P	13468	0.24	0.91708
11486	18548	1	1	1	affect	L	138555	0.737	0.95666
11486	18693	1	1	1	inhibit	L	140650	0.784	0.96117
11486	18815	2	2	2	bind,stimulate	L,P	13469,13470	0.741	0.95708
11486	19090	1	1	2	cause	L	13471	0.391	0.92786
11486	19225	1	2	2	inhibit	L	153816	0.57	0.93942
11486	19899	1	1	1	stimulate	L	161904	0.181	0.91292
11486	20196	1	1	1	bind	P	13474	0.58	0.94008
11486	20200	1	1	1	increase	L	13475	0.657	0.94894
11486	21374	1	1	1	interact	L	13479	0.639	0.94733
11486	21418	2	2	2	depend on,regulate	L	13481,181950	0.606	0.94312
11486	21672	1	1	1	elevate	L	183201	0.664	0.94976
11486	217212	1	1	1	inhibit	L	184260	0.927	0.9797
11486	22041	1	1	1	colocalize	P	13486	0.143	0.91105
11486	22160	1	1	1	inhibit	L	197058	0.393	0.92784
11486	230899	1	1	1	increase	L	206050	0.228	0.91627
11487	11487	3	4	8	block,inhibit,interact	L	13492,13494,13495	0.419	0.92916
11487	11491	4	5	7	affect,generate,inhibit	L	13499,13500,13588,13589	0.931	0.98022
11487	11502	6	6	7	affect,influence,inhibit,interact,mediate,modulate	L	13501,13502,13731,13732,13733,13734	0.955	0.98336
11487	11820	3	3	7	cleave,depend on,mediate	L,P	13503,13504,20524	0.816	0.96645
11487	12395	1	1	1	bind	P	13505	0.42	0.92913
11487	12505	4	4	14	activate,catalyze,mediate,regulate	L,P	13506,13507,13508,40160	0.89	0.97606
11487	12527	1	1	1	form a complex	P	41289	0.896	0.97681
11487	12550	4	4	11	cleave,depend on,interact,mediate	L,P	13509,13510,13511,42359	0.8	0.96389
11487	12558	5	5	13	cause,cleave,depend on,induce,mediate	L,P	13513,13514,13515,13516,42659	0.862	0.97124
11487	13637	2	3	3	cleave,form a complex	P	13518,60266	0.963	0.98453
11487	13649	1	2	3	mediate	L	13519	0.526	0.93663
11487	14784	1	1	1	interact	L	13521	0.552	0.93953
11487	15200	1	1	1	depend on	L	86941	0.719	0.9553
11487	17221	2	2	2	cleave,increase	L,P	13524,13525	0.809	0.96537
11487	17349	1	1	2	bind	P	122077	0.853	0.96946
11487	18012	2	2	2	induce,mediate	L	13529,13530	0.249	0.91747
11487	18849	1	1	1	stimulate	L	146073	0.722	0.95572
11487	20312	1	1	1	mediate	L	13533	0.807	0.96527
11487	21857	1	1	10	inhibit	L	187296	0.966	0.98497
11487	21859	1	1	9	inhibit	L	187702	0.902	0.97709
11487	21926	3	5	6	cleave,inhibit,mediate	L,P	13536,13537,189012	0.939	0.98098
11487	230972	1	1	1	upregulate	L	206387	0.879	0.9737
11487	26362	1	1	1	affect	L	212822	0.86	0.97112
11487	66102	1	1	1	increase	L	13538	0.363	0.92544
11487	70601	1	1	1	inhibit	L	13539	0.352	0.92463
11489	11491	1	1	1	inhibit	L	13548	0.633	0.94692
11489	11502	2	2	2	bind,inhibit	L,P	13549,13736	0.266	0.91931
11489	13405	1	1	1	affect	L	13551	0.818	0.96656
11489	13649	1	1	1	transactivate	L	62359	0.542	0.93764
11489	14784	1	1	1	coprecipitate	P	13553	0.508	0.935
11489	16009	1	1	1	interact	L	13555	0.599	0.94237
11489	16412	1	1	1	lead to	L	13556	0.197	0.9143
11489	17928	1	1	1	induce	L	13558	0.274	0.91994
11489	18708	2	2	2	bind,interact	L,P	13560,13561	0.66	0.94952
11489	18753	1	1	1	interact	L	144040	0.406	0.92842
11489	18849	2	2	6	increase,induce	L	146074,146075	0.747	0.95742
11489	20779	2	2	2	coprecipitate,interact	L,P	13564,13565	0.649	0.94813
11489	21803	1	1	1	induce	L	184979	0.438	0.93036
11489	21857	1	1	1	inhibit	L	187297	0.412	0.92851
11489	21859	1	2	5	inhibit	L	187703	0.821	0.96682
11489	21926	1	1	1	modulate	L	13567	0.816	0.96645
11489	80708	5	6	6	activate,bind,interact	L,P	13569,13570,248341,248343,248344	0.931	0.98014
11490	11490	2	2	2	bind,interact	L,P	13572,13573	0.557	0.93963
11490	11501	1	1	1	generate	L	13574	0.581	0.94007
11490	11502	2	2	2	interact	L	13575,13737	0.645	0.94802
11490	14173	1	1	1	affect	L	71467	0.056	0.90361
11490	14784	4	5	8	bind,inhibit,interact	L,P	13577,13578,13579,82826	0.812	0.96582
11490	15162	4	5	6	bind,interact,phosphorylate	L,P	13581,13582,86391,86392	0.844	0.96869
11490	16818	5	7	13	bind,coimmunoprecipitate,interact	L,P	111221,111222,111223,13584,13585	0.952	0.98281
11490	18550	1	2	3	cleave	P	138658	0.819	0.96654
11490	18849	2	2	2	phosphorylate,stimulate	L,P	146076,146077	0.114	0.90709
11490	20404	3	3	34	bind,interact	L,P	13586,166767,166768	0.796	0.96274
11490	22339	2	2	2	mediate,regulate	L	199547,199548	0.317	0.92228
11490	66616	3	3	34	bind,interact	L,P	13587,238534,238535	0.693	0.95363
11491	110595	1	1	1	inhibit	L	9588	0.431	0.93037
11491	11491	5	5	8	block,depend on,inhibit,lead to,mediate	L	13591,13592,13596,13597,13598	0.484	0.93429
11491	11492	1	1	2	regulate	L	13604	0.478	0.93346
11491	11502	2	2	2	bind,interact	L,P	13605,13606	0.956	0.98324
11491	11610	1	1	1	activate	L	15641	0.652	0.94888
11491	11651	1	1	1	attenuate	L	13607	0.899	0.97682
11491	11820	1	1	2	cleave	P	13608	0.779	0.96078
11491	11839	2	3	3	cleave,increase	L,P	13610,13611	0.835	0.96771
11491	12223	1	2	2	affect	L	13613	0.851	0.96951
11491	12395	1	1	1	bind	P	13614	0.26	0.91856
11491	12505	2	2	10	mediate,regulate	L	13615,13616	0.92	0.97905
11491	13386	3	3	8	affect,inhibit,mediate	L	13619,13620,13621	0.956	0.98324
11491	13388	1	1	1	cleave	P	13622	0.359	0.9251
11491	13433	1	1	1	truncate	P	13623	0.189	0.91352
11491	13645	2	2	3	induce,upregulate	L	60557,60558	0.969	0.9857
11491	13649	6	8	12	activate,cleave,inhibit,lead to,mediate,suppress	L,P	13624,13625,13627,13628,13629,62360	0.903	0.97701
11491	13867	1	1	1	induce	L	66977	0.815	0.9663
11491	13869	2	2	3	cleave,mediate	L,P	13630,13631	0.73	0.95651
11491	14173	1	1	1	induce	L	13633	0.426	0.92989
11491	14600	1	1	1	mediate	L	13636	0.842	0.96858
11491	14729	2	2	4	block,mediate	L	13637,13638	0.825	0.96688
11491	14784	1	1	1	interact	L	13640	0.771	0.9598
11491	15200	5	5	7	cleave,depend on,mediate,promote,regulate	L,P	13642,13643,13645,13647,86942	0.918	0.9787
11491	15894	2	2	5	increase,mediate	L	13649,13650	0.895	0.97644
11491	16846	1	1	1	activate	L	112053	0.902	0.97709
11491	16847	1	1	1	promote	L	13652	0.724	0.95615
11491	17387	1	1	1	mediate	L	122391	0.865	0.97189
11491	17829	3	3	3	immunoprecipitate,mediate,trigger	L,P	124867,124869,13655	0.512	0.93523
11491	18033	1	1	1	modulate	L	13656	0.697	0.95357
11491	18053	1	1	1	induce	L	13657	0.66	0.94952
11491	18128	1	1	1	interact	L	133305	0.773	0.95994
11491	18211	2	2	2	cause,cleave	L,P	13658,13659	0.74	0.95692
11491	18549	1	1	2	cleave	P	138569	0.024	0.90086
11491	18550	2	2	3	activate,affect	L	138659,138660	0.756	0.9585
11491	18552	1	1	1	activate	L	138851	0.894	0.97654
11491	18809	1	1	1	cause	L	13661	0.351	0.92464
11491	18849	8	13	36	activate,affect,increase,induce,inhibit,lead to,phosphorylate,stimulate	L,P	13664,146078,146079,146080,146081,146082,146083,146086	0.962	0.98388
11491	20312	1	1	1	mediate	L	13667	0.905	0.97732
11491	20343	2	3	4	bind,cleave	P	13669,165433	0.819	0.96654
11491	20779	1	1	1	mediate	L	173705	0.258	0.9183
11491	21835	1	1	1	block	L	13670	0.53	0.93669
11491	21857	1	4	6	inhibit	L	187299	0.815	0.9663
11491	21858	1	1	1	inhibit	L	187525	0.662	0.9498
11491	21859	4	7	36	block,inhibit,interact	L	13672,13673,187704,187705	0.98	0.98887
11491	21926	16	25	37	abolish,activate,affect,block,cleave,control,elevate,generate,inactivate,induce,mediate,promote,regulate	L,P	13675,13676,13677,13678,13679,13681,13683,189013,189014,189015,189016,189019,189020,189021,189022,189023	0.921	0.97896
11491	21939	1	1	1	cleave	P	13689	0.169	0.91204
11491	21941	1	1	1	interact	L	13690	0.957	0.98342
11491	22329	2	2	3	cleave,mediate	L,P	13691,13692	0.921	0.97896
11491	23821	1	1	1	mediate	L	13695	0.585	0.9412
11491	23892	1	1	1	depend on	L	209161	0.656	0.94895
11491	56501	1	1	1	mediate	L	13696	0.757	0.95847
11491	65079	1	1	2	induce	L	13697	0.855	0.96955
11491	70008	1	1	1	increase	L	13698	0.228	0.91627
11491	99439	1	1	3	activate	L	250724	0.918	0.9787
11492	11492	2	2	2	bind,cleave	P	13699,13700	0.402	0.92788
11492	14218	1	1	1	bind	P	13701	0.31	0.9216
11492	15200	2	2	4	increase,regulate	L	13702,13703	0.676	0.95097
11492	18550	1	1	1	colocalize	P	13704	0.623	0.94537
11492	18849	1	1	2	regulate	L	146087	0.042	0.90229
11492	21926	1	1	1	cleave	P	13705	0.296	0.92128
11495	11497	1	1	1	immunoprecipitate	P	13708	0.616	0.94445
11495	12745	1	1	1	interact	L	13710	0.866	0.97224
11495	12814	1	1	1	bind	P	48636	0.851	0.96951
11495	16412	1	1	1	interact	L	13711	0.523	0.9364
11495	17196	1	1	1	interact	L	13712	0.406	0.92842
11495	20975	1	1	1	affect	L	179306	0.894	0.97654
11495	280667	3	3	3	form a complex,immunoprecipitate	P	13714,220586,220587	0.888	0.97514
11495	280668	4	4	5	form a complex,immunoprecipitate	P	13716,13717,220592,220594	0.884	0.97489
11495	321007	1	1	1	affect	L	221830	0.832	0.96745
11495	70601	1	1	1	mediate	L	243312	0.006	0.90035
11497	280667	1	1	1	immunoprecipitate	P	220590	0.317	0.92228
11497	280668	1	1	1	immunoprecipitate	P	220596	0.481	0.93358
11500	13684	2	2	3	bind,depend on	L,P	13720,13722	0.803	0.96482
11501	11820	1	1	1	cleave	P	13727	0.254	0.91793
11501	15978	1	1	1	mediate	L	92698	0.225	0.9158
11501	19013	1	1	1	induce	L	148976	0.61	0.94335
11501	21857	1	1	4	regulate	L	187300	0.653	0.94884
11501	21926	5	7	20	activate,cause,induce,mediate,stimulate	L	189026,189027,189028,189029,189030	0.944	0.98203
11502	11820	1	1	1	depend on	L	20526	0.913	0.97768
11502	12550	1	1	1	interact	L	13741	0.788	0.96171
11502	13649	2	2	2	affect,mediate	L	13742,13743	0.871	0.97284
11502	15200	6	7	8	block,cleave,increase,inhibit,mediate,stimulate	L,P	13744,13745,13746,13747,13748,13751	0.898	0.97668
11502	18550	1	1	1	cleave	P	138664	0.313	0.92184
11502	18753	2	2	2	bind,cleave	P	13754,144041	0.457	0.93141
11502	20404	3	3	6	bind,interact	L,P	13756,166769,166770	0.843	0.96858
11502	21857	2	2	5	inhibit,regulate	L	187301,187302	0.89	0.97606
11502	21926	1	2	2	cleave	P	13758	0.676	0.95097
11502	66616	2	2	5	bind,interact	L,P	238536,238537	0.598	0.94241
11504	11504	1	1	1	generate	L	13759	0.447	0.9311
11504	11595	3	3	3	cleave,degrade,generate	L,P	13762,13763,13764	0.744	0.95733
11504	12032	2	2	8	cleave,mediate	L,P	13765,13767	0.666	0.95006
11504	22083	1	1	1	regulate	L	13772	0.186	0.91316
11514	15562	1	1	1	stimulate	L	90988	0.654	0.94898
11516	105243	1	1	1	down-regulate	L	13777	0.884	0.97489
11516	107851	1	1	1	induce	L	13778	0.872	0.97299
11516	109648	6	8	11	activate,block,induce,mediate,regulate,stimulate	L	13779,13781,13782,13783,6600,6601	0.907	0.97739
11516	109905	4	4	14	activate,elicit,induce,stimulate	L	13784,13785,13786,13787	0.982	0.98979
11516	11516	14	15	26	abolish,affect,because of,bind,cause,elevate,induce,inhibit,interact,lead to,mediate,regulate,stimulate,suppress	L,P	13788,13789,13791,13792,13794,13795,13798,13799,13800,13801,13802,13803,13806,13807	0.889	0.97529
11516	11517	1	1	1	bind	P	13809	0.925	0.97934
11516	11651	1	1	2	activate	L	13810	0.981	0.98899
11516	11893	3	3	13	block,cause,induce	L	13811,13812,13813	0.973	0.98551
11516	11998	7	8	9	affect,enhance,increase,induce,inhibit,stimulate	L	13814,13815,13816,13817,13818,13819,24176	0.974	0.98627
11516	12043	1	1	1	induce	L	13820	0.898	0.97668
11516	12064	3	3	6	induce,regulate,stimulate	L	13821,13822,13823	0.976	0.98783
11516	12310	3	3	3	colocalize,synergize	P	13824,31596,31597	0.867	0.97262
11516	12346	1	1	1	induce	L	13825	0.785	0.96133
11516	12366	1	1	1	activate	L	13826	0.791	0.9627
11516	12367	5	5	10	cause,deactivate,induce,inhibit,regulate	L	13827,13828,13829,13830,13831	0.888	0.97514
11516	12368	2	2	2	activate,inactivate	L	13832,13833	0.908	0.97734
11516	12370	1	1	1	activate	L	13834	0.834	0.96775
11516	12475	1	1	1	down-regulate	L	13835	0.775	0.96038
11516	12504	2	2	2	affect,depend on	L	13836,13837	0.903	0.97701
11516	12512	2	2	2	affect,enhance	L	13838,13839	0.847	0.9691
11516	12524	1	1	1	induce	L	13840	0.662	0.9498
11516	12577	4	5	6	elicit,increase,modulate,stimulate	L	13844,13845,13846,13847	0.985	0.99262
11516	12608	1	1	1	induce	L	13848	0.926	0.97953
11516	12640	2	2	2	signal,stimulate	L	13849,13850	0.863	0.97121
11516	12647	2	2	2	colocalize,increase	L,P	13851,13853	0.795	0.96278
11516	12652	7	11	18	activate,induce,mediate,regulate,signal,stimulate,trigger	L	13854,13855,13856,13857,13858,13859,13860	0.981	0.98899
11516	12675	1	1	2	inhibit	L	13861	0.944	0.98203
11516	12703	1	1	1	induce	L	13862	0.595	0.9423
11516	12803	1	1	1	abrogate	L	48167	0.181	0.91292
11516	12912	9	9	33	activate,affect,elicit,increase,induce,lead to,mediate,promote,stimulate	L	13863,13864,13865,13867,13868,13869,13870,13871,50057	0.981	0.98899
11516	12916	1	1	4	induce	L	13872	0.883	0.97471
11516	13166	1	1	1	upregulate	L	13873	0.706	0.95448
11516	13167	1	1	1	increase	L	13874	0.882	0.97436
11516	13600	1	4	5	stimulate	L	13877	0.836	0.96787
11516	13644	2	2	2	abolish,inhibit	L	13878,13880	0.829	0.96699
11516	13645	1	1	2	block	L	60559	0.229	0.91626
11516	13654	1	1	1	inhibit	L	13881	0.923	0.97924
11516	14103	1	1	3	inhibit	L	13882	0.971	0.98592
11516	14281	5	7	13	affect,cause,increase,induce,stimulate	L	13884,13885,13886,13887,13888	0.965	0.98455
11516	14282	1	1	1	induce	L	13889	0.746	0.95744
11516	14308	1	1	1	regulate	L	13890	0.902	0.97709
11516	14313	4	6	8	activate,inhibit,regulate,stimulate	L	13891,13892,13893,76329	0.955	0.98336
11516	14428	1	1	1	inhibit	L	13894	0.626	0.94579
11516	14526	2	2	4	induce,stimulate	L	13895,13896	0.979	0.98874
11516	14573	1	1	1	induce	L	13897	0.95	0.98273
11516	14599	1	1	1	induce	L	13898	0.817	0.96642
11516	14601	2	2	2	activate,regulate	L	13899,13900	0.903	0.97701
11516	14694	4	4	4	enhance,increase,induce,inhibit	L	13901,13902,81688,81689	0.787	0.96157
11516	14714	6	6	10	activate,enhance,mediate,regulate,sensitize,stimulate	L	13904,13905,13906,13907,82006,82007	0.947	0.98252
11516	14810	3	5	5	enhance,induce,modulate	L	13908,13909,13911	0.945	0.98267
11516	14812	1	1	1	induce	L	13912	0.749	0.95771
11516	15111	2	2	4	induce,promote	L	13913,13914	0.938	0.98106
11516	15562	1	1	1	influence	L	90989	0.295	0.92129
11516	15945	1	2	3	inhibit	L	13916	0.924	0.97938
11516	15978	1	1	2	inhibit	L	13917	0.957	0.98342
11516	16153	2	2	2	induce,mediate	L	13918,97040	0.955	0.98336
11516	16160	1	1	4	inhibit	L	13919	0.898	0.97668
11516	16183	1	1	2	inhibit	L	13921	0.936	0.98098
11516	16193	6	7	19	increase,induce,inhibit,mediate,regulate,stimulate	L	13924,13925,13926,13927,13928,13929	0.913	0.97768
11516	16362	3	3	5	influence,inhibit,regulate	L	13930,13931,13932	0.958	0.98354
11516	16409	3	3	3	affect,enhance,increase	L	13933,13934,13935	0.822	0.96699
11516	16451	2	2	3	inhibit,regulate	L	13936,13938	0.964	0.98469
11516	16452	1	1	1	regulate	L	13939	0.93	0.98022
11516	16476	6	6	10	bind,enhance,inhibit,lead to,regulate,stimulate	L,P	13941,13942,13943,13944,13945,13947	0.944	0.98203
11516	16477	4	4	5	activate,increase,promote,stimulate	L	13948,13949,13950,13951	0.977	0.98756
11516	16866	1	1	1	increase	L	13953	0.954	0.98345
11516	17062	2	2	2	induce,stimulate	L	13954,13955	0.953	0.98327
11516	17691	1	1	1	regulate	L	13956	0.929	0.98028
11516	18033	5	5	24	activate,affect,block,inhibit,regulate	L	13957,13958,13959,13960,13961	0.99	0.99301
11516	18126	1	1	3	inhibit	L	13965	0.984	0.99082
11516	18205	2	2	2	abrogate,modulate	L	134545,134547	0.765	0.95908
11516	18211	3	5	5	activate,induce,regulate	L	13967,13968,13969	0.98	0.98887
11516	18212	1	1	1	increase	L	13970	0.529	0.93655
11516	18429	1	1	1	induce	L	13971	0.942	0.98168
11516	18626	1	2	10	induce	L	13973	0.962	0.98388
11516	18627	1	1	2	induce	L	13974	0.836	0.96787
11516	18747	5	5	9	activate,inhibit,mediate,regulate,stimulate	L	13975,13978,13979,13981,142353	0.899	0.97682
11516	18815	1	1	1	influence	L	13982	0.97	0.98552
11516	18948	1	1	1	stimulate	L	13983	0.762	0.95883
11516	18976	4	5	7	enhance,increase,induce,stimulate	L	13984,13985,13986,13987	0.914	0.97808
11516	19109	9	11	14	activate,affect,increase,induce,influence,mediate,regulate,stimulate,suppress	L	13988,13989,13991,13992,13993,13994,13995,13996,151130	0.975	0.98736
11516	19353	2	2	9	activate,induce	L	13997,13998	0.965	0.98455
11516	19700	1	1	1	induce	L	13999	0.809	0.96537
11516	20254	4	4	11	increase,induce,regulate,stimulate	L	14000,14001,14002,14003	0.981	0.98899
11516	20287	4	4	5	activate,interact,mediate	L	14004,164119,164121,164122	0.977	0.98756
11516	20302	1	1	1	down-regulate	L	14005	0.71	0.95487
11516	20304	1	1	1	attenuate	L	164644	0.775	0.96038
11516	20394	1	1	1	mediate	L	14006	0.935	0.98106
11516	20423	3	3	4	block,down-regulate,inhibit	L	14008,14009,14010	0.91	0.97723
11516	20508	1	1	1	colocalize	P	14011	0.925	0.97934
11516	20511	4	4	7	affect,increase,induce,regulate	L	14012,14013,14014,14015	0.97	0.98552
11516	20512	4	4	8	affect,increase,induce,stimulate	L	14016,14017,14018,14019	0.944	0.98203
11516	20604	5	6	10	abolish,induce,inhibit,mediate	L	14020,14021,169995,169996,169997	0.969	0.9857
11516	20846	2	3	3	affect,inhibit	L	14022,14023	0.881	0.974
11516	20848	1	1	1	phosphorylate	P	14025	0.824	0.96691
11516	21333	1	2	2	colocalize	P	14026	0.957	0.98342
11516	21374	3	3	6	affect,inhibit,regulate	L	14027,14028,14029	0.972	0.98573
11516	21823	5	6	6	activate,cause,increase,induce,lead to	L	14030,14031,14032,14033,14034	0.941	0.98103
11516	21869	3	5	14	activate,regulate,transactivate	L	187807,187808,187809	0.875	0.9729
11516	21926	4	11	23	affect,induce,inhibit,regulate	L	14036,14039,14040,14042	0.959	0.98343
11516	21939	1	1	1	inhibit	L	14043	0.942	0.98168
11516	22044	1	1	1	modulate	L	14045	0.75	0.95785
11516	22160	2	2	2	elicit,modulate	L	14046,197059	0.81	0.96551
11516	22353	18	22	66	affect,antagonize,bind,colocalize,depend on,elevate,induce,influence,inhibit,interact,mediate,regulate,signal,stimulate	L,P	14047,14049,14050,14051,14052,14053,14056,14057,14058,14059,14060,14063,14067,14068,201085,201090,201091,201092	0.955	0.98336
11516	22354	6	6	12	activate,bind,inhibit,lead to,mediate	L,P	14069,14070,14072,201432,201433,201434	0.935	0.98106
11516	22355	6	8	14	activate,bind,inhibit,interact,lead to	L,P	14073,14074,14076,14077,201446,201447	0.964	0.98469
11516	22634	2	2	4	induce	L	14079,204480	0.94	0.98088
11516	230899	1	1	3	stimulate	L	14080	0.963	0.98453
11516	234847	2	2	5	influence	L	14082,207464	0.954	0.98345
11516	237336	1	1	1	mediate	L	208048	0.16	0.91158
11516	23872	2	2	3	modulate,regulate	L	14083,14084	0.978	0.9876
11516	26413	2	2	2	activate,stimulate	L	14085,14086	0.741	0.95708
11516	26416	1	1	3	induce	L	14087	0.958	0.98354
11516	26419	3	3	6	inhibit,signal,suppress	L	14088,14089,14090	0.968	0.98557
11516	385291	2	3	8	induce,stimulate	L	14091,14092	0.926	0.97953
11516	57276	1	1	1	inhibit	L	234812	0.698	0.95354
11516	73086	1	1	2	stimulate	L	14095	0.93	0.98022
11516	78808	1	1	1	induce	L	14096	0.738	0.95681
11516	80838	2	2	2	increase,mediate	L	14097,14098	0.708	0.95477
11517	14810	1	1	1	enhance	L	14099	0.317	0.92228
11517	16193	1	1	2	generate	L	14100	0.539	0.93769
11517	22634	1	1	1	transactivate	L	204481	0.794	0.96266
11520	100035094	1	1	1	affect	L	14104	0.222	0.91571
11520	103968	1	1	3	bind	P	1109	0.827	0.96685
11520	11520	2	3	4	induce,interact	L	14114,14115	0.229	0.91626
11520	11816	1	1	1	affect	L	14118	0.373	0.92588
11520	11840	3	3	3	cause,interact,promote	L	14119,21112,21114	0.926	0.97953
11520	11981	1	1	1	cause	L	23839	0.894	0.97654
11520	12720	3	3	4	increase,induce,regulate	L	14121,46684,46685	0.659	0.94889
11520	17777	1	1	1	affect	L	14123	0.252	0.91782
11520	18185	1	1	1	cause	L	134262	0.803	0.96482
11520	18849	1	1	1	induce	L	146088	0.867	0.97262
11520	19013	5	8	9	affect,control,mediate,regulate,stimulate	L	148977,148978,148979,148980,148982	0.906	0.97724
11520	19133	2	2	2	cause,mediate	L	151991,151992	0.359	0.9251
11520	20280	1	1	1	increase	L	164103	0.536	0.93717
11520	212541	1	1	1	cause	L	180203	0.698	0.95354
11520	22259	1	1	1	affect	L	198220	0.835	0.96771
11520	22346	1	1	1	increase	L	200640	0.179	0.91296
11520	238055	3	3	3	depend on,increase,inhibit	L	14129,14131,208274	0.824	0.96691
11520	54219	6	8	9	affect,increase,induce,influence,lead to,regulate	L	14133,14134,228834,228835,228836,228837	0.91	0.97723
11520	56382	1	1	2	bind	P	14135	0.857	0.97024
11520	56717	1	1	1	induce	L	234013	0.628	0.94606
11520	57435	1	1	1	limit	L	235212	0.689	0.95329
11520	67469	3	3	4	bind,interact	L,P	14136,14137,240218	0.8	0.96389
11520	68988	1	1	1	cause	L	241916	0.872	0.97299
11522	109737	1	1	1	promote	L	14139	0.591	0.94204
11522	11522	2	2	2	affect,promote	L	14141,14142	0.504	0.93478
11522	12346	2	2	2	elevate,induce	L	32673,32674	0.771	0.9598
11522	12876	1	1	1	promote	L	14143	0.351	0.92464
11522	21374	1	1	1	repress	L	180942	0.425	0.92978
11522	236539	1	1	1	promote	L	207909	0.637	0.94727
11522	68991	1	1	1	promote	L	241919	0.779	0.96078
11534	109638	1	1	1	inhibit	L	6148	0.052	0.90319
11534	11539	1	1	1	regulate	L	14292	0.41	0.92839
11534	11820	1	1	1	activate	L	14156	0.313	0.92184
11534	13193	2	2	3	colocalize	P	14158,54766	0.915	0.97848
11534	14580	1	1	3	colocalize	P	14160	0.675	0.95084
11534	18538	1	1	1	colocalize	P	14162	0.694	0.95362
11535	109934	2	2	2	cause,induce	L	14163,14164	0.919	0.97888
11535	110784	1	1	1	mediate	L	9894	0.897	0.97674
11535	11535	5	8	10	bind,influence,inhibit,mediate,regulate	L,P	14166,14173,14174,14176,14179	0.623	0.94537
11535	11610	1	1	1	regulate	L	15642	0.81	0.96551
11535	11998	1	1	1	control	L	24178	0.746	0.95744
11535	12034	1	1	1	inhibit	L	14187	0.551	0.93927
11535	12043	1	1	2	inhibit	L	25610	0.918	0.9787
11535	12310	11	15	24	abolish,activate,antagonize,bind,induce,inhibit,interact,mediate	L,P	14188,14189,14193,14194,31598,31599,31600,31601,31604,31605,31606	0.97	0.98552
11535	12311	2	2	4	interact	L	14196,31859	0.97	0.98552
11535	12367	2	2	2	enhance,induce	L	14197,14198	0.755	0.95836
11535	13614	1	1	1	increase	L	14201	0.896	0.97681
11535	13645	1	1	1	stimulate	L	60560	0.657	0.94894
11535	14103	1	1	2	inhibit	L	14203	0.489	0.93468
11535	14255	1	1	1	synergize	P	14204	0.893	0.97657
11535	14281	3	3	4	increase,induce,stimulate	L	14207,14208,14209	0.917	0.97835
11535	14934	1	1	1	induce	L	14210	0.916	0.97842
11535	15368	1	1	1	induce	L	14211	0.855	0.96955
11535	15442	1	1	1	modulate	L	14212	0.903	0.97701
11535	15978	1	1	1	suppress	L	92700	0.357	0.92499
11535	16000	1	1	1	inhibit	L	94664	0.42	0.92913
11535	16193	1	1	1	stimulate	L	14214	0.891	0.97623
11535	16476	2	2	3	increase,induce	L	14215,14216	0.95	0.98284
11535	16846	1	1	1	affect	L	112054	0.125	0.90847
11535	17187	2	2	10	induce,stimulate	L	14217,14218	0.964	0.98469
11535	17250	1	1	2	inhibit	L	14219	0.566	0.93942
11535	17311	1	1	1	synergize	P	14220	0.949	0.98284
11535	17319	2	2	2	increase,modulate	L	14221,14222	0.962	0.98388
11535	17380	1	1	4	inhibit	L	122227	0.038	0.90222
11535	17390	3	4	4	cleave,inactivate,induce	L,P	122617,122618,14223	0.985	0.99262
11535	17681	2	2	2	inhibit,suppress	L	14224,14225	0.869	0.97254
11535	17869	1	1	1	regulate	L	125418	0.537	0.93716
11535	18125	1	1	1	induce	L	14226	0.837	0.96821
11535	18126	1	2	4	increase	L	14228	0.887	0.97517
11535	18158	2	2	2	interact,synergize	L,P	14229,14231	0.978	0.9876
11535	18429	1	1	1	stimulate	L	14232	0.825	0.96688
11535	18667	1	1	1	modulate	L	14233	0.742	0.95723
11535	18669	1	1	1	affect	L	14234	0.858	0.97097
11535	18675	1	1	1	increase	L	140557	0.133	0.90931
11535	18787	1	1	1	induce	L	14235	0.866	0.97224
11535	18817	1	1	1	enhance	L	145564	0.382	0.92644
11535	19109	1	1	1	increase	L	14238	0.679	0.95121
11535	19225	1	1	1	modulate	L	14239	0.988	0.99229
11535	19229	1	1	1	stimulate	L	14240	0.943	0.98187
11535	193740	1	1	1	induce	L	14241	0.307	0.92152
11535	20604	1	1	2	stimulate	L	14243	0.872	0.97299
11535	21685	1	1	1	induce	L	14244	0.945	0.98267
11535	21926	6	7	7	downregulate,increase,induce,inhibit,regulate,suppress	L	14247,14248,14249,189031,189032,189033	0.966	0.98497
11535	21933	1	1	2	increase	L	14250	0.625	0.94548
11535	22042	2	2	2	induce,lead to	L	14251,195679	0.648	0.94797
11535	230899	4	4	4	increase,influence,stimulate,synergistic interaction	L,P	14254,14255,14256,206051	0.909	0.97728
11535	492938	1	2	6	attenuate	L	14257	0.939	0.98098
11535	54409	1	1	1	promote	L	229135	0.028	0.90122
11535	54598	2	4	5	bind,determine	L,P	14259,229406	0.842	0.96858
11535	56089	1	1	1	promote	L	230372	0.286	0.92045
11535	57264	1	1	1	affect	L	234703	0.67	0.95076
11535	57276	1	1	1	mediate	L	234813	0.784	0.96117
11535	66646	1	1	1	inhibit	L	14263	0.491	0.93465
11535	71991	2	2	2	because of,enhance	L	14264,244355	0.87	0.9729
11536	12310	1	1	4	antagonize	L	31607	0.955	0.98336
11536	54409	2	2	2	generate,lead to	L	229138,229139	0.69	0.95357
11536	54598	1	1	1	generate	L	229407	0.715	0.95531
11536	56089	2	2	2	generate,lead to	L	230374,230375	0.783	0.96085
11537	111961	1	1	1	abolish	L	11621	0.065	0.90447
11537	11568	1	1	1	control	L	14270	0.731	0.95646
11537	11845	3	3	3	increase,regulate,stimulate	L	21265,21266,21267	0.837	0.96821
11537	14605	1	1	1	inhibit	L	80689	0.79	0.96253
11537	14962	1	1	1	lead to	L	85151	0.666	0.95006
11537	15562	1	1	1	regulate	L	90990	0.894	0.97654
11537	17702	2	2	2	down-regulate,inhibit	L	124174,124175	0.896	0.97681
11537	20264	1	1	1	affect	L	164015	0.567	0.93952
11537	21926	1	1	1	suppress	L	189035	0.792	0.96267
11537	26569	1	1	1	control	L	14274	0.5	0.93485
11537	432530	1	1	1	suppress	L	224293	0.368	0.92583
11537	492938	1	1	1	induce	L	14275	0.527	0.9366
11537	67405	1	1	1	influence	L	14278	0.937	0.98113
11539	105243	6	6	16	affect,depend on,induce,inhibit,interact,mediate	L	14279,14280,14281,14282,14283,2772	0.908	0.97734
11539	109638	1	1	1	mediate	L	6150	0.018	0.90066
11539	109697	2	2	2	activate,stimulate	L	6939,6940	0.632	0.9468
11539	109912	1	2	5	inhibit	L	14287	0.912	0.97732
11539	110355	1	1	1	regulate	L	9209	0.925	0.97934
11539	11539	4	5	5	affect,bind,mediate,promote	L,P	14293,14294,14297,14298	0.795	0.96278
11539	11540	6	7	8	affect,attenuate,control,inhibit,limit,mediate	L	14335,14336,14338,14339,14340,14341	0.714	0.95533
11539	11651	1	1	1	phosphorylate	P	14301	0.193	0.91401
11539	12304	1	1	1	inhibit	L	14303	0.619	0.94547
11539	12389	1	1	2	interact	L	14304	0.804	0.9648
11539	12892	1	1	1	bind	P	49921	0.114	0.90709
11539	13489	1	1	1	coimmunoprecipitate	P	14305	0.656	0.94895
11539	13645	1	1	1	affect	L	60561	0.947	0.98252
11539	13834	1	1	2	modulate	L	14307	0.927	0.9797
11539	14799	1	1	1	colocalize	P	83360	0.045	0.90253
11539	15481	6	7	15	bind,coprecipitate,immunoprecipitate,interact	L,P	14310,14311,90024,90025,90027,90028	0.895	0.97657
11539	16514	1	1	1	colocalize	P	14314	0.108	0.90712
11539	16523	1	1	1	colocalize	P	14315	0.208	0.91503
11539	18033	1	1	1	regulate	L	130058	0.003	0.90012
11539	18091	1	1	1	activate	L	132070	0.349	0.92456
11539	18126	4	4	4	activate,cause,enhance,induce	L	14316,14317,14318,14319	0.644	0.94771
11539	18390	1	1	1	colocalize	P	135935	0.121	0.90818
11539	18441	2	2	2	coimmunoprecipitate,colocalize	P	14320,14321	0.788	0.96171
11539	18747	1	1	1	lead to	L	142354	0.692	0.95365
11539	19053	1	1	1	induce	L	14322	0.857	0.97024
11539	20544	1	1	2	mediate	L	14325	0.499	0.9347
11539	20928	1	2	2	colocalize	P	14326	0.24	0.91708
11539	26419	1	1	1	mediate	L	14328	0.474	0.93294
11540	108071	1	1	2	coimmunoprecipitate	P	14332	0.754	0.95805
11540	12064	2	2	2	down-regulate,influence	L	14347,27056	0.953	0.98327
11540	12305	1	1	1	activate	L	14348	0.267	0.91944
11540	13489	10	10	12	accelerate,coimmunoprecipitate,colocalize,induce,influence,inhibit,interact,mediate,suppress	L,P	14349,14353,14354,14355,14356,14357,14358,14359,14361,57434	0.565	0.93944
11540	14281	2	2	2	induce,mediate	L	14362,14363	0.609	0.94322
11540	15481	1	1	1	colocalize	P	90029	0.511	0.93509
11540	15978	1	1	1	mediate	L	14366	0.581	0.94007
11540	18033	4	5	6	block,cause,inhibit,suppress	L	14369,14370,14371,14372	0.687	0.95303
11540	18126	1	1	1	induce	L	14373	0.208	0.91503
11540	18211	2	2	2	influence,modulate	L	14374,14375	0.568	0.93949
11540	18212	1	1	1	modulate	L	14376	0.934	0.98089
11540	18492	1	1	1	modulate	L	14377	0.5	0.93485
11540	18747	2	2	2	cause,inhibit	L	142355,142356	0.393	0.92784
11540	20258	1	1	1	block	L	163923	0.106	0.907
11540	21926	4	4	6	increase,induce,inhibit,regulate	L	14381,189036,189037,189039	0.76	0.95857
11540	22258	2	2	2	interact	L	14382,198181	0.833	0.96742
11540	22323	1	1	1	induce	L	14383	0.159	0.91124
11540	22339	2	4	7	mediate,regulate	L	14384,14386	0.854	0.9696
11541	16193	1	1	1	induce	L	14388	0.096	0.90662
11541	18033	1	1	3	inhibit	L	14389	0.875	0.9729
11541	18208	1	1	1	activate	L	134796	0.633	0.94692
11542	11651	1	1	1	induce	L	14392	0.949	0.98284
11542	14772	1	2	4	phosphorylate	P	82557	0.881	0.974
11542	17242	1	1	1	increase	L	14393	0.894	0.97654
11542	18033	1	1	1	activate	L	14394	0.856	0.97007
11542	18126	2	2	2	inhibit,regulate	L	14396,14397	0.725	0.95614
11542	18708	1	1	1	lead to	L	14398	0.58	0.94008
11542	20296	1	1	1	induce	L	14399	0.108	0.90712
11542	21926	1	1	1	suppress	L	14400	0.569	0.93947
11542	22041	2	2	2	colocalize	P	14401,195528	0.814	0.96612
11542	30955	1	1	1	lead to	L	14402	0.452	0.93102
11545	104147	1	1	1	induce	L	1788	0.344	0.92435
11545	104192	1	1	3	inhibit	L	2040	0.18	0.91296
11545	109638	11	19	60	affect,bind,catalyze,depend on,enhance,inhibit,lead to,mediate,react,regulate	L,P	14407,14410,14411,14412,14416,14417,14419,14420,14425,6154,6155	0.869	0.97254
11545	110408	1	1	3	cleave	P	9409	0.28	0.92022
11545	111343	2	2	2	affect,induce	L	10216,10217	0.628	0.94606
11545	11545	4	10	22	cleave,inhibit,interact,repress	L,P	14434,14447,14448,14460	0.791	0.9627
11545	11546	4	4	5	inhibit,interact,limit	L	14467,14468,14469,14757	0.485	0.93427
11545	11651	8	9	9	activate,cleave,degrade,increase,inhibit,modulate,suppress	L,P	14471,14472,14473,14474,14475,14476,16380,16383	0.915	0.97848
11545	11747	2	4	6	bind,cleave	P	14477,18789	0.515	0.93549
11545	11798	1	1	1	increase	L	19713	0.013	0.90044
11545	11848	1	1	1	interact	L	14480	0.947	0.98252
11545	11920	6	6	11	activate,affect,cause,inhibit,synergize	L,P	14481,14482,14483,14484,14485,23197	0.868	0.97259
11545	12015	1	1	2	induce	L	24830	0.861	0.97127
11545	12043	12	13	26	affect,block,cleave,degrade,down-regulate,inhibit,interact,regulate,suppress,upregulate	L,P	14487,14488,14491,14492,14493,25611,25612,25613,25614,25616,25617,25619	0.95	0.98273
11545	12048	2	3	6	block,inhibit	L	26347,26348	0.208	0.91503
11545	12064	1	1	1	mediate	L	27057	0.805	0.96514
11545	12124	1	1	1	cleave	P	27893	0.576	0.94018
11545	12176	1	1	1	activate	L	29584	0.391	0.92786
11545	12189	1	1	1	interact	L	29619	0.554	0.93965
11545	12237	2	2	2	interact	L	14497,30715	0.442	0.93059
11545	12366	1	1	1	mediate	L	32979	0.235	0.91696
11545	12367	19	45	285	activate,affect,block,cleave,degrade,depend on,generate,inactivate,induce,inhibit,lead to,mediate,promote	L,P	14498,14499,14501,14502,14503,14506,14507,14508,33083,33084,33086,33088,33091,33092,33094,33095,33096,33097,33100	0.946	0.98261
11545	12368	3	5	9	cleave,induce,mediate	L,P	14512,33771,33772	0.665	0.9499
11545	12369	5	11	30	activate,cleave,lead to,mediate	L,P	14513,14514,33830,33833,33834	0.802	0.96413
11545	12370	5	11	20	cleave,induce,lead to,mediate	L,P	14516,33922,33923,33924,33925	0.869	0.97254
11545	12371	9	12	26	activate,cleave,degrade,depend on,enhance,inhibit,regulate	L,P	14520,14521,14522,14523,34274,34275,34276,34277,34278	0.753	0.95809
11545	12395	1	1	1	induce	L	35631	0.136	0.90993
11545	12615	2	2	3	interact	L	14526,45019	0.825	0.96688
11545	12616	3	3	3	bind,interact	L,P	14527,14528,45035	0.772	0.95996
11545	12617	1	1	2	interact	L	45036	0.657	0.94894
11545	12638	1	1	1	interact	L	14529	0.851	0.96951
11545	12723	1	1	2	induce	L	46851	0.794	0.96266
11545	13162	1	1	3	induce	L	54126	0.259	0.91843
11545	13197	1	1	1	induce	L	14532	0.431	0.93037
11545	13347	1	1	1	affect	L	55364	0.128	0.90923
11545	13368	4	4	10	depend on,influence,inhibit,mediate	L	14536,14537,14538,55628	0.831	0.96748
11545	13555	2	2	5	bind,induce	L,P	14542,57986	0.892	0.97661
11545	13645	2	2	2	enhance,induce	L	60562,60563	0.337	0.92447
11545	13665	1	1	2	cleave	P	14543	0.093	0.90638
11545	13684	1	1	1	block	L	63922	0.391	0.92786
11545	13716	1	1	2	induce	L	64187	0.886	0.97518
11545	13837	1	1	1	induce	L	65063	0.289	0.92095
11545	13852	1	1	3	induce	L	66175	0.938	0.98106
11545	13982	1	1	1	interact	L	14546	0.901	0.97694
11545	14083	2	2	2	cleave,degrade	P	14547,14548	0.569	0.93947
11545	14102	2	3	5	induce,mediate	L	70082,70084	0.358	0.92498
11545	14156	1	1	1	stimulate	L	14552	0.531	0.93699
11545	14178	1	1	1	cleave	P	72658	0.57	0.93942
11545	14375	1	1	1	interact	L	14553	0.955	0.98336
11545	14433	1	1	1	inhibit	L	14554	0.29	0.92093
11545	14460	1	1	1	interact	L	14558	0.257	0.91832
11545	14810	3	3	6	enhance,mediate,regulate	L	14559,14560,14561	0.891	0.97623
11545	14825	2	2	2	bind,promote	L,P	14562,14563	0.722	0.95572
11545	14939	1	3	7	cleave	P	84998	0.62	0.94545
11545	15270	1	1	1	regulate	L	14564	0.757	0.95847
11545	15370	2	2	2	induce,mediate	L	88461,88462	0.214	0.91514
11545	15511	2	2	2	cleave,induce	L,P	14565,14566	0.687	0.95303
11545	15894	2	2	2	inhibit,regulate	L	14570,14571	0.276	0.92004
11545	16000	1	1	2	mediate	L	94665	0.691	0.95371
11545	16173	2	2	3	activate,mediate	L	98291,98292	0.945	0.98267
11545	16476	3	3	3	interact,lead to,phosphorylate	L,P	106906,106907,106908	0.424	0.92938
11545	16846	1	1	1	trigger	L	112056	0.075	0.90558
11545	16847	3	3	3	increase,induce,regulate	L	112749,112750,14575	0.634	0.94705
11545	16904	1	1	1	degrade	P	113806	0.811	0.96567
11545	17060	1	1	2	induce	L	115090	0.402	0.92788
11545	17210	1	1	1	down-regulate	L	14577	0.315	0.92204
11545	17246	2	3	5	inhibit,lead to	L	119991,14578	0.757	0.95847
11545	17329	1	1	1	inhibit	L	121845	0.345	0.92432
11545	17390	1	1	1	cleave	P	122619	0.529	0.93655
11545	17528	2	2	5	depend on,induce	L	123478,14579	0.864	0.97117
11545	17681	1	1	1	mediate	L	123645	0.015	0.90043
11545	17701	1	1	3	induce	L	124028	0.628	0.94606
11545	17852	1	1	1	interact	L	125144	0.406	0.92842
11545	17863	1	1	1	bind	P	14581	0.344	0.92435
11545	17975	4	4	4	bind,cleave,form a complex,interact	L,P	128040,128041,128042,14583	0.728	0.95657
11545	18008	1	1	1	downregulate	L	128737	0.787	0.96157
11545	18010	1	1	1	arrest	L	14584	0.73	0.95651
11545	18033	12	13	27	activate,affect,bind,depend on,dephosphorylate,induce,influence,interact,lead to,mediate,regulate,suppress	L,P	14585,14586,14588,14589,14590,14593,14594,14595,14596,14597,14598,14600	0.954	0.98345
11545	18125	2	2	3	induce,mediate	L	132524,132525	0.377	0.92622
11545	18126	6	6	7	bind,depend on,induce,inhibit,limit	L,P	132714,132716,132717,14604,14605,14607	0.883	0.97471
11545	18127	1	1	1	affect	L	14609	0.718	0.95521
11545	18211	1	1	1	induce	L	134874	0.664	0.94976
11545	18477	1	1	1	inhibit	L	136926	0.343	0.92437
11545	18492	1	1	2	activate	L	137164	0.531	0.93699
11545	18504	1	1	1	colocalize	P	137320	0.131	0.90932
11545	18538	3	3	3	bind,interact	L,P	138248,14615,14616	0.885	0.97504
11545	18675	2	2	2	induce,inhibit	L	140558,140559	0.668	0.95034
11545	18813	1	1	1	stimulate	L	145390	0.496	0.93474
11545	18849	2	2	2	cleave,inhibit	L,P	146089,146090	0.854	0.9696
11545	18970	2	3	3	interact,stimulate	L	14621,14622	0.346	0.92444
11545	19090	2	2	2	affect,interact	L	14625,150571	0.963	0.98453
11545	19107	1	1	1	cleave	P	151066	0.663	0.94977
11545	19122	1	1	1	inhibit	L	151826	0.698	0.95354
11545	19229	1	1	1	cleave	P	14627	0.602	0.94275
11545	195046	1	1	1	inhibit	L	159037	0.703	0.95356
11545	19645	1	1	1	cause	L	14628	0.692	0.95365
11545	19765	1	1	1	regulate	L	161349	0.026	0.90097
11545	20310	1	1	1	suppress	L	14629	0.075	0.90558
11545	20344	2	2	2	abolish,activate	L	14630,14631	0.478	0.93346
11545	20613	1	1	1	bind	P	14632	0.513	0.93537
11545	20714	1	1	1	mediate	L	173073	0.363	0.92544
11545	20823	5	12	17	activate,bind,depend on,mediate	L,P	14633,14634,14636,175486,175487	0.842	0.96858
11545	208643	1	1	1	cleave	P	14638	0.701	0.95364
11545	20871	4	4	5	inhibit,interact,phosphorylate	L,P	14640,14641,177973,177974	0.71	0.95487
11545	20878	1	1	1	interact	L	178095	0.565	0.93944
11545	20905	2	2	2	accelerate,induce	L	14643,178306	0.391	0.92786
11545	21371	1	1	1	cause	L	180899	0.235	0.91696
11545	21374	1	1	2	stimulate	L	14645	0.257	0.91832
11545	21418	1	1	1	bind	P	14647	0.075	0.90558
11545	21672	1	1	1	induce	L	183203	0.381	0.92631
11545	21674	2	2	2	modulate,repress	L	14648,14649	0.791	0.9627
11545	21676	6	6	7	bind,coimmunoprecipitate,inhibit,interact,repress	L,P	14650,14651,14652,14653,183882,183883	0.917	0.97835
11545	21749	2	3	3	inhibit,interact	L	14654,14655	0.938	0.98106
11545	21752	1	1	1	interact	L	14657	0.802	0.96413
11545	21803	2	2	2	cleave,interact	L,P	14658,14659	0.632	0.9468
11545	21859	1	1	1	induce	L	187707	0.493	0.93461
11545	21869	4	5	6	bind,influence,interact	L,P	14660,14661,14662,187811	0.766	0.95924
11545	21926	12	18	69	activate,cleave,degrade,depend on,increase,induce,influence,mediate,modulate,sensitize	L,P	14663,14664,14665,14666,14667,14669,189040,189042,189043,189045,189046,189047	0.957	0.98342
11545	22030	1	1	1	regulate	L	194758	0.73	0.95651
11545	22160	1	1	5	induce	L	197061	0.831	0.96748
11545	22371	1	1	1	colocalize	P	201736	0.56	0.93956
11545	22413	1	1	1	mediate	L	202579	0.29	0.92093
11545	22427	13	14	29	affect,bind,coimmunoprecipitate,increase,influence,inhibit,interact,modulate,regulate	L,P	14670,14671,14672,14673,14674,14675,14676,14677,14678,203010,203013,203014,203016	0.892	0.97661
11545	22594	10	17	38	activate,bind,interact,lead to,limit,mediate,regulate	L,P	14679,14681,14682,14683,203975,203978,203979,203980,203981,203982	0.958	0.98354
11545	22596	3	3	3	form a complex,interact,synergy	L,P	14689,204030,204031	0.702	0.9536
11545	22632	1	1	1	interact	L	14690	0.616	0.94445
11545	230972	1	1	1	depend on	L	14692	0.504	0.93478
11545	23871	1	1	1	regulate	L	208716	0.813	0.96596
11545	241656	1	1	1	inhibit	L	211405	0.892	0.97661
11545	244721	1	1	1	regulate	L	14693	0.797	0.96288
11545	260423	1	1	1	increase	L	14694	0.486	0.93442
11545	264064	3	3	3	bind,interact	L,P	14695,14696,214208	0.626	0.94579
11545	26416	1	1	1	influence	L	14697	0.739	0.95677
11545	26419	4	4	6	activate,affect,induce,mediate	L	14698,14699,14700,14701	0.878	0.97352
11545	26430	2	2	2	block,influence	L	217357,217361	0.441	0.93045
11545	26926	7	8	12	depend on,induce,mediate,regulate,suppress,trigger	L	14707,14709,14711,14714,14716,218490,218491	0.864	0.97117
11545	319955	1	1	1	depend on	L	14717	0.806	0.9653
11545	328572	8	8	19	bind,cause,form a complex,interact,modulate,regulate,synergy	L,P	14719,14720,14722,14723,14724,14725,14727,222032	0.982	0.98979
11545	51792	1	1	1	cleave	P	226473	0.545	0.93787
11545	52521	1	1	1	bind	P	14728	0.733	0.95659
11545	53598	1	1	1	interact	L	14729	0.878	0.97352
11545	56501	1	1	1	mediate	L	14732	0.444	0.93085
11545	66408	1	1	1	interact	L	238260	0.29	0.92093
11545	66454	1	1	2	inhibit	L	238302	0.917	0.97835
11545	66988	1	1	1	cleave	P	239210	0.676	0.95097
11545	68879	1	1	1	lead to	L	241886	0.373	0.92588
11545	69714	1	1	2	inhibit	L	242352	0.441	0.93045
11545	93759	6	6	6	activate,inhibit,mediate,modulate,regulate	L	14736,14737,14739,14740,14742,249637	0.869	0.97254
11545	93966	2	2	2	bind,interact	L,P	14747,249911	0.406	0.92842
11546	109638	1	1	1	mediate	L	14751	0.05	0.90309
11546	12367	1	2	2	cleave	P	33106	0.613	0.94329
11546	12370	1	2	2	cleave	P	33927	0.802	0.96413
11546	17863	1	1	1	interact	L	14759	0.385	0.92712
11546	20389	1	1	1	influence	L	14762	0.796	0.96274
11546	20823	1	1	1	activate	L	175491	0.159	0.91124
11546	21749	1	1	1	interact	L	184461	0.726	0.9563
11546	21869	7	7	12	bind,coimmunoprecipitate,coprecipitate,influence,interact	L,P	14763,14764,14765,187812,187813,187814,187815	0.945	0.98267
11546	22288	1	1	1	bind	P	14766	0.079	0.90593
11546	22427	3	3	4	bind,interact	L,P	14767,14768,203017	0.835	0.96771
11546	22594	6	6	8	bind,interact,limit,mediate,regulate	L,P	14770,14771,203983,203984,203985,203987	0.902	0.97709
11548	19654	1	1	1	interact	L	14773	0.817	0.96642
11548	22094	1	1	1	regulate	L	196701	0.872	0.97299
11548	22350	1	1	1	interact	L	200789	0.618	0.94501
11548	26385	1	1	1	phosphorylate	P	213076	0.457	0.93141
11548	26398	1	1	1	activate	L	14775	0.75	0.95785
11548	26419	3	3	3	activate,induce,stimulate	L	14776,14777,14778	0.91	0.97723
11550	110157	1	1	1	activate	L	14779	0.749	0.95771
11550	11550	1	1	1	increase	L	14780	0.077	0.90569
11550	20848	1	1	2	increase	L	14785	0.68	0.95133
11551	11551	1	1	1	regulate	L	14789	0.093	0.90638
11551	12286	1	1	2	bind	P	31176	0.769	0.95917
11551	12393	1	1	1	bind	P	35276	0.605	0.94299
11551	13649	1	1	1	mediate	L	14791	0.14	0.91068
11551	14772	1	1	1	phosphorylate	P	82558	0.655	0.94896
11551	17386	1	1	1	mediate	L	122299	0.557	0.93963
11551	217124	1	1	1	interact	L	14794	0.531	0.93699
11552	110355	2	2	2	increase,modulate	L	9211,9212	0.393	0.92784
11552	18012	1	1	1	sensitize	L	128976	0.761	0.95853
11552	18747	1	1	1	activate	L	14795	0.057	0.90374
11552	19324	1	1	1	regulate	L	157127	0.231	0.91663
11552	217124	1	1	1	interact	L	14796	0.748	0.95756
11552	492938	1	1	1	depend on	L	224531	0.368	0.92583
11555	12064	1	1	1	activate	L	27058	0.828	0.96683
11555	16973	1	1	1	affect	L	114487	0.701	0.95364
11555	216963	1	1	1	regulate	L	184095	0.587	0.94135
11556	11651	1	1	1	activate	L	14801	0.568	0.93949
11556	16846	1	1	1	suppress	L	14804	0.868	0.97259
11556	18708	2	2	2	mediate,regulate	L	14805,14806	0.208	0.91503
11565	11566	2	2	3	inhibit,repress	L	14810,14811	0.587	0.94135
11565	14463	1	1	1	transactivate	L	78735	0.777	0.96065
11565	17260	2	2	2	activate,transactivate	L	120654,120656	0.886	0.97518
11565	73181	1	1	1	activate	L	245842	0.605	0.94299
11567	380713	3	3	8	affect,bind,interact	L,P	14812,223277,223278	0.807	0.96527
11568	11568	2	2	2	generate,interact	L	14817,14819	0.889	0.97529
11568	13717	1	1	1	regulate	L	14821	0.838	0.96836
11568	17127	1	1	1	enhance	L	116982	0.328	0.9234
11568	18033	1	1	1	enhance	L	14822	0.436	0.93042
11568	214384	2	2	2	enhance,induce	L	182500,182501	0.795	0.96278
11568	26395	1	1	1	interact	L	14823	0.891	0.97623
11576	100035488	1	1	1	bind	P	297	0.76	0.95857
11576	108156	1	1	1	induce	L	14826	0.587	0.94135
11576	110685	4	5	8	enhance,mediate,regulate,repress	L	14827,9829,9830,9831	0.792	0.96267
11576	11576	3	5	6	bind,lead to,repress	L,P	14830,14842,14844	0.72	0.95544
11576	11614	1	1	1	inhibit	L	15818	0.515	0.93549
11576	117562	1	1	1	bind	P	14848	0.493	0.93461
11576	11798	1	1	1	interact	L	14849	0.889	0.97529
11576	11906	2	2	2	bind,regulate	L,P	22797,22798	0.742	0.95723
11576	12774	2	2	7	bind,interact	L,P	14851,14852	0.812	0.96582
11576	13636	1	1	1	induce	L	60227	0.811	0.96567
11576	13645	1	1	1	bind	P	60564	0.202	0.91455
11576	13856	1	1	1	stimulate	L	66220	0.385	0.92712
11576	15234	1	1	1	down-regulate	L	87507	0.93	0.98022
11576	15239	1	1	1	elevate	L	87602	0.625	0.94548
11576	15378	1	1	1	mediate	L	88746	0.026	0.90097
11576	15978	2	2	2	inhibit,modulate	L	14857,14858	0.59	0.94175
11576	16476	2	3	3	bind,promote	L,P	106909,106910	0.88	0.97385
11576	17128	1	1	1	bind	P	117446	0.192	0.91376
11576	17764	1	1	1	influence	L	124511	0.916	0.97842
11576	17869	1	1	1	regulate	L	125421	0.83	0.96714
11576	20482	3	3	3	bind,depend on,mediate	L,P	14865,168582,168583	0.728	0.95657
11576	213236	1	1	1	lead to	L	14867	0.61	0.94335
11576	21405	3	3	3	downregulate,mediate,modulate	L	14868,181533,181534	0.958	0.98354
11576	21803	1	1	2	repress	L	184980	0.933	0.98051
11576	21838	1	1	1	induce	L	186958	0.05	0.90309
11576	21926	3	3	4	attenuate,inhibit,modulate	L	14870,14871,14872	0.899	0.97682
11576	22094	1	1	1	stimulate	L	196702	0.61	0.94335
11576	22138	2	2	15	bind,interact	L,P	14874,14875	0.734	0.95657
11576	23961	1	1	2	cause	L	209887	0.136	0.90993
11576	26424	2	2	2	increase,regulate	L	217262,217264	0.526	0.93663
11576	328572	1	1	1	repress	L	222034	0.408	0.92841
11576	387609	3	5	6	mediate,promote,regulate	L	223862,223863,223864	0.948	0.98292
11576	53618	1	1	1	regulate	L	227951	0.659	0.94889
11576	71950	1	1	1	suppress	L	244260	0.305	0.92127
11576	83397	1	1	2	regulate	L	248877	0.181	0.91292
11576	93966	2	2	2	depend on,interact	L	14883,249912	0.728	0.95657
11593	12317	1	1	1	affect	L	31887	0.51	0.93511
11593	227231	2	2	2	bind,interact	L,P	14895,14896	0.835	0.96771
11595	109757	1	1	1	bind	P	7155	0.093	0.90638
11595	111343	4	5	12	degrade,induce,inhibit	L,P	10219,10221,10222,14901	0.624	0.94549
11595	12032	1	1	1	bind	P	14913	0.085	0.90596
11595	12043	1	1	1	modulate	L	25622	0.335	0.92427
11595	12156	3	4	6	affect,induce,repress	L	28319,28320,28321	0.621	0.94544
11595	12168	3	3	4	depend on,elevate,increase	L	14914,29209,29210	0.699	0.95353
11595	12334	1	1	1	generate	L	32565	0.588	0.94148
11595	12505	2	2	3	bind,interact	L,P	14917,40161	0.82	0.96684
11595	12845	1	1	1	bind	P	14918	0.438	0.93036
11595	12950	6	7	8	bind,influence,interact,react	L,P	14922,14924,14925,51180,51181,51182	0.73	0.95651
11595	13003	1	1	1	bind	P	52372	0.54	0.93766
11595	13033	2	2	2	cleave,digest	P	52815,52816	0.666	0.95006
11595	13038	1	1	1	activate	L	14932	0.138	0.9103
11595	13645	1	1	1	stimulate	L	60566	0.674	0.95087
11595	14114	3	3	7	affect,bind,interact	L,P	14935,14937,70562	0.701	0.95364
11595	14115	3	3	6	bind,inhibit,interact	L,P	14938,14940,70581	0.554	0.93965
11595	14172	2	2	4	induce,regulate	L	71399,71400	0.573	0.93952
11595	14268	3	3	3	affect,interact	L	14941,14942,74840	0.813	0.96596
11595	15511	1	1	1	control	L	90462	0.078	0.90568
11595	16000	2	2	2	increase,stimulate	L	94667,94670	0.678	0.9511
11595	16009	1	1	1	mediate	L	96462	0.817	0.96642
11595	16189	1	1	1	suppress	L	100506	0.615	0.94404
11595	16773	1	1	1	cause	L	110857	0.666	0.95006
11595	17022	1	1	1	interact	L	14949	0.412	0.92851
[truncated: 55,786 more rows]
