# Supplementary material for: Looking at Cerebellar Malformations through Text-Mined Interactomes of Mice and Humans
Source: PLoS Comput Biol. 2009 Nov 6;5(11):e1000559. doi: 10.1371/journal.pcbi.1000559 (PMC2767227; doi:10.1371/journal.pcbi.1000559)
Supplement: Dataset S4 — Mouse network files. (6.41 MB ZIP) [file pcbi.1000559.s015.zip › individual_networks/mouse_action.txt]

1	100009600	100009600	cross-react	1	1	.	0.741	0.95708
2	100009600	14526	cross-react	1	1	.	0.994	0.99395
3	100009600	16847	prevent	1	1	.	0.583	0.94065
4	100017	100017	abolish	1	1	L	-0.647	0.83242
5	100017	100017	bind	1	1	P	-0.399	0.86438
6	100017	100017	connect	1	1	.	-0.587	0.84119
7	100017	100017	required for	1	1	.	0.146	0.91116
8	100017	100017	result in	1	1	.	0.029	0.90132
9	100017	100034836	cause	1	1	L	0.599	0.94237
10	100017	100034836	lead to	1	1	L	0.208	0.91503
11	100017	109648	express	1	1	.	0.235	0.91696
12	100017	111343	mediate	1	1	L	0.773	0.95994
13	100017	11604	express	1	1	.	-0.089	0.89321
14	100017	11820	increase	1	1	L	-0.422	0.8626
15	100017	12702	block	1	1	L	-0.437	0.86084
16	100017	12702	include	1	1	.	-0.392	0.86478
17	100017	13132	express	1	1	.	-0.062	0.89522
18	100017	13132	functional analog	1	1	.	0.946	0.98261
19	100017	13645	conjugate	1	1	.	-0.884	0.75988
20	100017	14601	include	1	1	.	0.12	0.90806
21	100017	14601	inhibit	1	1	L	0.641	0.94732
22	100017	14725	colocalize	1	5	P	0.864	0.97117
23	100017	14725	facilitate	1	3	.	0.985	0.99262
24	100017	14725	interact	1	2	L	0.96	0.98362
25	100017	16193	require	1	1	.	0.181	0.91292
26	100017	16476	account for	1	1	.	0.422	0.9291
27	100017	16476	interact	1	1	L	0.916	0.97842
28	100017	16835	arrest	1	2	L	0.641	0.94732
29	100017	16835	associate	1	2	.	0.852	0.96951
30	100017	16835	bind	1	4	P	0.709	0.95473
31	100017	16835	couple	1	2	.	0.568	0.93949
32	100017	16835	delay	1	1	.	0.97	0.98552
33	100017	16835	increase	1	1	L	0.368	0.92583
34	100017	16835	interact	1	1	L	0.693	0.95363
35	100017	16835	mediate	1	1	L	0.356	0.925
36	100017	16835	promote	2	3	L	0.326	0.92342
37	100017	16835	recruit	1	3	.	-0.402	0.86367
38	100017	16835	regulate	1	1	L	0.733	0.95659
39	100017	16835	require	1	1	.	-0.149	0.88794
40	100017	16835	required for	1	5	.	0.829	0.96699
41	100017	16835	result from	1	1	.	0.571	0.93939
42	100017	16835	result in	1	2	.	0.165	0.91191
43	100017	16846	mediate	1	1	L	0.755	0.95836
44	100017	16846	result in	1	1	.	0.752	0.95777
45	100017	18012	bind	1	1	P	0.363	0.92544
46	100017	18260	stimulate	1	1	L	0.814	0.96612
47	100017	18390	influence	1	1	L	0.917	0.97835
48	100017	19205	contain	1	1	.	0.503	0.93481
49	100017	19205	homolog	1	1	.	0.438	0.93036
50	100017	21418	account for	1	1	.	-0.302	0.87506
51	100017	21418	bind	1	5	P	0.537	0.93716
52	100017	21418	colocalize	1	1	P	0.343	0.92437
53	100017	21418	interact	1	1	L	0.773	0.95994
54	100017	21418	require	1	2	.	0.868	0.97259
55	100034782	100034782	contact	1	1	.	0.631	0.94667
56	100034782	100034853	associate	1	1	.	0.917	0.97835
57	100034782	12843	associate	1	1	.	0.93	0.98022
58	100034782	21857	increase	1	1	L	0.399	0.92791
59	100034782	78388	associate	1	1	.	0.923	0.97924
60	100034836	100034836	associate	1	1	.	0.462	0.93164
61	100034836	100034836	enhance	1	2	L	-0.243	0.88039
62	100034836	100102	associate	2	6	.	0.425	0.92978
63	100034836	100102	attributable to	1	1	.	-0.38	0.86623
64	100034836	104237	associate	1	2	.	0.822	0.96699
65	100034836	108078	upregulate	1	1	L	0.896	0.97681
66	100034836	109585	induce	1	1	L	-0.444	0.85904
67	100034836	109638	result in	1	1	.	-0.715	0.81554
68	100034836	110446	activate	1	1	L	0.601	0.94263
69	100034836	110446	inhibit	1	1	L	-0.72	0.81458
70	100034836	114575	depress	1	1	.	0.67	0.95076
71	100034836	11606	increase	1	1	L	0.5	0.93485
72	100034836	11610	associate	1	3	.	0.579	0.9401
73	100034836	11610	enhance	1	1	L	-0.832	0.78222
74	100034836	11610	increase	1	1	L	-0.411	0.86346
75	100034836	11610	induce	1	8	L	0.679	0.95121
76	100034836	11610	mediate	1	1	L	0.317	0.92228
77	100034836	116927	induce	1	2	L	0.003	0.90012
78	100034836	11816	as a result of	1	1	.	-0.556	0.84612
79	100034836	11816	combine	1	1	.	-0.318	0.87344
80	100034836	11816	deplete	1	1	.	0.253	0.9178
81	100034836	11816	due to	1	1	.	-0.914	0.74605
82	100034836	11820	alter	1	1	.	-0.268	0.87841
83	100034836	12667	associate	1	4	.	0.613	0.94329
84	100034836	12667	lead to	1	2	L	0.457	0.93141
85	100034836	12667	reduce	1	1	.	0.696	0.95359
86	100034836	12772	enhance	1	1	L	0.22	0.91559
87	100034836	12772	increase	1	2	L	0.376	0.92597
88	100034836	13604	activate	1	1	L	-0.44	0.86012
89	100034836	13653	associate	1	1	.	0.695	0.9536
90	100034836	13838	cause	1	2	L	-0.933	0.73463
91	100034836	13838	induce	1	4	L	-0.668	0.82661
92	100034836	15111	induce	1	1	L	-0.404	0.8637
93	100034836	15562	alter	1	1	.	-0.284	0.87633
94	100034836	15894	attenuate	1	1	L	-0.662	0.82864
95	100034836	15894	induce	1	1	L	0.012	0.90035
96	100034836	16408	block	1	1	L	-0.176	0.88551
97	100034836	16765	cause	1	2	L	-0.841	0.77905
98	100034836	16835	as a result of	1	1	.	-0.502	0.85359
99	100034836	16835	associate	1	1	.	0.883	0.97471
100	100034836	16835	because of	1	1	L	0.038	0.90222
101	100034836	16835	result from	1	1	.	0.391	0.92786
102	100034836	16847	associate	1	1	.	0.624	0.94549
103	100034836	16847	induce	1	1	L	-0.729	0.81199
104	100034836	16948	down-regulate	1	1	L	0.666	0.95006
105	100034836	16956	increase	1	1	L	0.247	0.91738
106	100034836	16956	result from	1	1	.	-0.314	0.87386
107	100034836	16971	upregulate	1	2	L	-0.669	0.82612
108	100034836	170812	inhibit	1	1	L	-0.253	0.8798
109	100034836	17880	induce	1	1	L	0.381	0.92631
110	100034836	17880	suppress	2	2	L	0.108	0.90712
111	100034836	18127	affect	1	1	L	0.188	0.9134
112	100034836	18127	alter	1	2	.	-0.388	0.86563
113	100034836	18127	enhance	1	1	L	-0.094	0.89282
114	100034836	18591	induce	1	1	L	-0.343	0.87048
115	100034836	18830	induce	1	1	L	0.385	0.92712
116	100034836	19073	induce	1	2	L	-0.132	0.88986
117	100034836	19073	result in	1	1	.	-0.326	0.87272
118	100034836	19223	affect	1	1	L	-0.417	0.86302
119	100034836	19223	inhibit	1	1	L	0.168	0.91212
120	100034836	19252	inhibit	1	1	L	-0.531	0.84958
121	100034836	20234	substitute	1	1	.	-0.92	0.74225
122	100034836	20344	associate	1	2	.	0.866	0.97224
123	100034836	20344	attenuate	1	1	L	0.382	0.92644
124	100034836	20344	increase	1	1	L	0.181	0.91292
125	100034836	20344	promote	1	1	L	0.683	0.95225
126	100034836	20494	inhibit	1	1	L	-0.57	0.84384
127	100034836	20656	increase	1	2	L	0.468	0.93226
128	100034836	20788	down-regulate	1	1	L	-0.048	0.89604
129	100034836	21333	affect	1	1	L	0.283	0.9202
130	100034836	21333	produce	1	1	.	0.013	0.90044
131	100034836	21333	reduce	1	1	.	0.978	0.9876
132	100034836	21788	because of	1	1	L	0.217	0.91523
133	100034836	21947	increase	1	1	L	-0.076	0.89389
134	100034836	22329	associate	1	1	.	0.874	0.97292
135	100034836	22329	increase	1	1	L	0.699	0.95353
136	100034836	22329	induce	1	2	L	0.77	0.95965
137	100034836	22339	result in	1	1	.	0.276	0.92004
138	100034836	22436	enhance	1	1	L	-0.589	0.84071
139	100034836	22436	include	1	1	.	0.121	0.90818
140	100034836	230101	result in	1	1	.	-0.21	0.88269
141	100034836	238055	due to	1	1	.	-0.506	0.85308
142	100034836	492938	associate	1	8	.	0.837	0.96821
143	100034836	492938	combine	1	7	.	0.444	0.93085
144	100034836	492938	depend on	1	1	L	-0.026	0.89727
145	100034836	492938	influence	1	1	L	0.186	0.91316
146	100034836	492938	interact	1	1	L	0.614	0.94359
147	100034836	492938	moderate	1	1	.	0.147	0.9111
148	100034836	54219	because of	1	1	L	-0.228	0.88133
149	100034836	54219	due to	1	4	.	-0.132	0.88986
150	100034836	54219	elevate	1	1	L	0.081	0.90589
151	100034836	71991	antagonize	1	1	L	0.924	0.97938
152	100034853	100034853	affect	1	1	L	-0.715	0.81554
153	100034853	100034853	effect	1	1	.	0.72	0.95544
154	100034853	100034853	reduce	1	1	.	0.652	0.94888
155	100034853	12504	affect	1	1	L	0.147	0.9111
156	100034853	12504	increase	1	1	L	-0.183	0.88493
157	100034853	15280	cause	1	1	L	-0.136	0.88957
158	100034853	16153	control	1	1	L	-0.797	0.79454
159	100034853	16153	express	1	1	.	-0.832	0.78222
160	100034853	17342	associate	1	1	.	0.581	0.94007
161	100034853	17345	reduce	1	1	.	0.992	0.99437
162	100034901	12322	contain	1	2	.	0.343	0.92437
163	100034901	14835	constitute	1	1	.	0.986	0.99243
164	100034901	16797	promote	1	2	L	0.332	0.92391
165	100034905	109905	inhibit	1	4	L	0.928	0.97987
166	100034905	15894	inhibit	1	1	L	0.52	0.93602
167	100034905	18613	block	1	1	L	0.102	0.90681
168	100034905	245403	loose	1	1	.	0.973	0.98551
169	100034905	26374	abolish	1	1	L	0.687	0.95303
170	100034905	26374	alter	1	1	.	0.792	0.96267
171	100034905	26374	associate	1	1	.	0.952	0.98281
172	100034905	26374	bind	1	2	P	0.688	0.95332
173	100034905	26374	dissociate	1	1	.	0.55	0.939
174	100034905	26374	enhance	1	1	L	0.303	0.9213
175	100034905	26374	facilitate	1	1	.	0.789	0.96219
176	100034905	26374	immunoprecipitate	1	1	P	0.881	0.974
177	100034905	26374	inhibit	1	1	L	0.926	0.97953
178	100034905	26374	interact	1	3	L	0.973	0.98552
179	100034905	26374	modulate	1	1	L	0.899	0.97682
180	100034905	76055	alter	1	1	.	0.577	0.94014
181	100034905	76055	control	1	1	L	0.256	0.91819
182	100034905	76055	mediate	1	1	L	0.903	0.97701
183	100034905	76055	promote	1	1	L	0.415	0.92863
184	100034954	100036070	interact	1	1	L	0.554	0.93965
185	100035094	100035094	affect	1	2	L	-0.404	0.8637
186	100035094	100035094	based on	1	1	.	-0.228	0.88133
187	100035094	100035094	determine	1	1	L	-0.935	0.73386
188	100035094	100035094	inhibit	1	1	L	-0.562	0.84525
189	100035094	100035094	loose	1	4	.	0.828	0.96683
190	100035094	100035094	make	1	1	.	0.839	0.96832
191	100035094	100035094	reduce	1	2	.	0.3	0.92133
192	100035094	100036290	result in	1	1	.	-0.319	0.87323
193	100035094	109638	result in	1	1	.	-0.792	0.79603
194	100035094	109648	alter	1	1	.	-0.048	0.89604
195	100035094	109792	influence	1	1	L	0.656	0.94895
196	100035094	111343	induce	2	5	L	0.739	0.95677
197	100035094	11556	associate	1	1	.	0.707	0.95478
198	100035094	11651	result in	1	1	.	-0.278	0.877
199	100035094	12702	associate	1	1	.	0.822	0.96699
200	100035094	12720	associate	1	2	.	0.964	0.98469
201	100035094	12814	respond	1	1	.	0.496	0.93474
202	100035094	12876	prevent	1	1	.	0.928	0.97987
203	100035094	13112	induce	1	1	L	0.181	0.91292
204	100035094	13982	result in	1	1	.	-0.151	0.88795
205	100035094	15442	activate	1	1	L	0.003	0.90012
206	100035094	15442	enhance	1	1	L	-0.78	0.79928
207	100035094	15442	loose	1	1	.	0.891	0.97623
208	100035094	16000	associate	2	2	.	0.672	0.95092
209	100035094	16193	associate	1	1	.	-0.581	0.84256
210	100035094	16522	control	1	1	L	-0.523	0.85043
211	100035094	16765	affect	1	1	L	-0.828	0.7839
212	100035094	16846	affect	1	1	L	0.851	0.96951
213	100035094	16846	associate	1	1	.	0.355	0.92502
214	100035094	16846	cooperate	1	1	L	0.877	0.97337
215	100035094	16846	effect	1	2	.	0.881	0.974
216	100035094	16846	elevate	1	1	L	-0.296	0.87555
217	100035094	16846	independence	1	1	.	0.554	0.93965
218	100035094	16846	reduce	1	1	.	0.672	0.95092
219	100035094	16846	respond	1	2	.	0.89	0.97606
220	100035094	16846	result in	1	1	.	0.317	0.92228
221	100035094	16847	associate	1	1	.	0.638	0.94721
222	100035094	16847	induce	1	1	L	0.546	0.93801
223	100035094	16847	mediate	1	1	L	0.619	0.94547
224	100035094	16847	prevent	1	2	.	0.882	0.97436
225	100035094	170731	regulate	1	1	L	0.317	0.92228
226	100035094	17874	increase	1	1	L	0.14	0.91068
227	100035094	18126	induce	2	5	L	0.798	0.9632
228	100035094	18167	require	2	3	.	0.135	0.90967
229	100035094	18976	control	1	1	L	-0.823	0.78556
230	100035094	18976	express	1	1	.	-0.839	0.7798
231	100035094	19013	due to	1	1	.	-0.342	0.87058
232	100035094	19109	stimulate	1	1	L	0.185	0.91317
233	100035094	20183	associate	1	1	.	0.526	0.93663
234	100035094	20234	associate	1	2	.	0.659	0.94889
235	100035094	20310	induce	2	5	L	0.35	0.92469
236	100035094	20423	activate	1	1	L	0.066	0.90497
237	100035094	20528	influence	1	1	L	0.599	0.94237
238	100035094	21898	associate	1	1	.	0.655	0.94896
239	100035094	21926	alter	1	1	.	-0.384	0.86605
240	100035094	21926	reduce	1	1	.	0.95	0.98273
241	100035094	22227	overexpress	1	1	.	0.24	0.91708
242	100035094	22229	require	1	1	.	0.595	0.9423
243	100035094	226278	carry	1	1	.	-0.611	0.83858
244	100035094	226413	loose	1	1	.	0.806	0.9653
245	100035094	24115	determine	1	1	L	-0.923	0.74042
246	100035094	24115	influence	1	1	L	0.903	0.97701
247	100035094	27220	associate	1	1	.	0.559	0.93959
248	100035094	492938	induce	1	1	L	0.16	0.91158
249	100035094	50771	result in	1	1	.	-0.847	0.7763
250	100035094	54650	induce	1	1	L	0.785	0.96133
251	100035094	56458	inhibit	1	1	L	0.344	0.92435
252	100035094	56637	result in	1	1	.	-0.42	0.86282
253	100035094	58991	effect	1	1	.	0.504	0.93478
254	100035094	67731	loose	1	1	.	0.861	0.97127
255	100035094	67731	upregulate	1	1	L	0.736	0.95667
256	100035094	76113	induce	1	1	L	-0.457	0.85793
257	100035174	11981	regulate	1	1	L	0.026	0.90097
258	100035174	13596	bind	1	1	P	-0.783	0.79847
259	100035174	19664	interact	1	1	L	0.79	0.96253
260	100035255	109386	fold	1	1	.	0.941	0.98103
261	100035255	114727	bear on	1	1	.	0.8	0.96389
262	100035255	11772	replace	1	1	.	0.104	0.9069
263	100035255	14580	contain	1	1	.	-0.648	0.83183
264	100035255	17967	respond to	1	1	.	0.468	0.93226
265	100035255	21923	enhance	1	1	L	0.202	0.91455
266	100035255	22418	respond to	1	1	.	0.788	0.96171
267	100035255	23939	require	1	1	.	0.432	0.93036
268	100035255	50733	homolog	1	2	.	-0.799	0.79382
269	100035310	100035311	encode	1	1	.	0.29	0.92093
270	100035484	13607	contain	1	1	.	0.539	0.93769
271	100035484	17701	depend on	1	1	L	0.935	0.98106
272	100035484	20494	interrupt	1	1	.	0.942	0.98168
273	100035484	20662	suppress	1	2	L	0.046	0.90264
274	100035484	268294	suppress	1	2	L	-0.446	0.85884
275	100035488	100035488	add	1	5	.	-0.234	0.88101
276	100035488	100035488	associate	1	1	.	0.422	0.9291
277	100035488	100035488	block	1	3	L	0.059	0.90399
278	100035488	100035488	cause	1	1	L	-0.3	0.87515
279	100035488	100035488	combine	1	2	.	0.042	0.90229
280	100035488	100035488	control	1	1	L	-0.44	0.86012
281	100035488	100035488	depend on	1	1	L	0.606	0.94312
282	100035488	100035488	enhance	1	2	L	-0.444	0.85904
283	100035488	100035488	induce	1	2	L	0.003	0.90012
284	100035488	100035488	inhibit	1	1	L	0.2	0.91443
285	100035488	100035488	mediate	1	1	L	0.536	0.93717
286	100035488	100035488	result in	1	2	.	0.351	0.92464
287	100035488	109638	abolish	1	1	L	0.026	0.90097
288	100035488	109638	increase	1	1	L	0.104	0.9069
289	100035488	109648	increase	1	1	L	0.467	0.93228
290	100035488	109648	stimulate	1	1	L	0.699	0.95353
291	100035488	111281	inhibit	1	2	L	0.879	0.9737
292	100035488	111961	increase	1	2	L	0.715	0.95531
293	100035488	111961	mediate	1	1	L	0.442	0.93059
294	100035488	111961	stimulate	1	8	L	0.847	0.9691
295	100035488	111961	trigger	1	1	L	0.829	0.96699
296	100035488	11576	add	1	1	.	0.002	0.90014
297	100035488	11576	bind	1	1	P	0.76	0.95857
298	100035488	11820	increase	1	1	L	0.134	0.90957
299	100035488	11988	inhibit	1	1	L	0.001	0.90015
300	100035488	12286	carry	1	1	.	-0.124	0.89028
301	100035488	12481	block	1	1	L	0.409	0.9284
302	100035488	13070	block	1	1	L	0.585	0.9412
303	100035488	14599	affect	1	1	L	0.535	0.93718
304	100035488	15171	add	1	1	.	-0.954	0.71821
305	100035488	15239	prevent	1	1	.	0.974	0.98627
306	100035488	15399	exhibit	1	1	.	0.739	0.95677
307	100035488	15399	express	1	1	.	0.468	0.93226
308	100035488	16206	alter	1	1	.	0.265	0.91919
309	100035488	16513	control	1	1	L	-0.36	0.86911
310	100035488	16513	depend on	1	1	L	0.325	0.92302
311	100035488	16513	inhibit	1	1	L	0.264	0.91908
312	100035488	16518	block	1	4	L	0.003	0.90012
313	100035488	16525	block	1	2	L	0.834	0.96775
314	100035488	16528	block	1	1	L	0.872	0.97299
315	100035488	16534	block	2	5	L	0.647	0.948
316	100035488	16534	cause	1	1	L	0.655	0.94896
317	100035488	16534	induce	1	1	L	0.678	0.9511
318	100035488	16534	inhibit	1	2	L	0.79	0.96253
319	100035488	17698	induce	1	1	L	0.898	0.97668
320	100035488	18155	block	1	1	L	0.145	0.91103
321	100035488	18478	increase	1	1	L	0.745	0.95747
322	100035488	18478	stimulate	1	1	L	0.675	0.95084
323	100035488	18747	contain	1	1	.	-0.237	0.88094
324	100035488	18976	stimulate	1	1	L	0.156	0.91114
325	100035488	19109	affect	1	1	L	0.625	0.94548
326	100035488	19109	cause	1	1	L	0.183	0.91291
327	100035488	20190	mediate	1	1	L	0.632	0.9468
328	100035488	20287	block	1	1	L	0.55	0.939
329	100035488	20387	induce	1	2	L	0.919	0.97888
330	100035488	20979	induce	1	1	L	0.746	0.95744
331	100035488	20979	stimulate	1	1	L	0.618	0.94501
332	100035488	211480	inhibit	1	1	L	0.635	0.9472
333	100035488	211480	suppress	1	1	L	0.247	0.91738
334	100035488	22063	suppress	1	2	L	0.077	0.90569
335	100035488	22065	add	1	1	.	-0.13	0.89008
336	100035488	22065	suppress	1	1	L	0.219	0.91562
337	100035488	22066	suppress	1	1	L	0.1	0.90671
338	100035488	22067	activate	1	1	L	0.815	0.9663
339	100035488	22067	due to	1	1	.	0.56	0.93956
340	100035488	22068	require	1	1	.	0.697	0.95357
341	100035488	22353	antagonize	1	1	L	-0.016	0.89806
342	100035488	22353	inhibit	1	1	L	-0.108	0.89151
343	100035488	233099	induce	1	1	L	0.563	0.9395
344	100035488	268996	trigger	1	1	L	0.519	0.93589
345	100035488	492938	include	1	1	.	-0.205	0.88302
346	100035488	57276	block	1	1	L	0.705	0.95369
347	100035488	66646	block	1	1	L	-0.127	0.89032
348	100035490	13596	form	1	1	.	-0.98	0.68267
349	100035640	104087	bind	1	1	P	-0.301	0.87518
350	100035640	14917	bind	1	1	P	0.713	0.95501
351	100035741	15978	respond	1	1	.	0.966	0.98497
352	100035741	16542	express	1	1	.	0.173	0.9124
353	100035741	21349	affect	1	1	L	0.665	0.9499
354	100035741	21926	respond	1	1	.	0.972	0.98573
355	100035741	21926	respond to	1	1	.	0.705	0.95369
356	100035741	30931	require	1	1	.	0.837	0.96821
357	100035909	100035909	determine	1	1	L	-0.727	0.81281
358	100036290	100035094	increase	1	1	L	0.402	0.92788
359	100036290	100036290	associate	1	1	.	0.468	0.93226
360	100036290	100036290	based on	1	1	.	-0.133	0.88974
361	100036290	100036290	lead to	1	1	L	0.468	0.93226
362	100036290	100036290	produce	1	1	.	-0.245	0.88019
363	100036290	109552	associate	1	1	.	0.748	0.95756
364	100036290	109585	associate	1	1	.	0.704	0.9537
365	100036290	109820	associate	1	1	.	0.761	0.95853
366	100036290	114525	based on	1	1	.	-0.024	0.8975
367	100036290	114525	elevate	1	1	L	0.906	0.97724
368	100036290	114525	include	1	1	.	-0.063	0.89511
369	100036290	11625	associate	1	1	.	0.886	0.97518
370	100036290	12667	add	1	1	.	-0.165	0.88623
371	100036290	12667	associate	1	3	.	0.893	0.97657
372	100036290	12667	capture	1	1	.	0.986	0.99243
373	100036290	12667	enhance	1	1	L	0.547	0.93815
374	100036290	13716	affect	1	1	L	0.088	0.90607
375	100036290	13716	independence	1	1	.	0.692	0.95365
376	100036290	14598	elevate	1	1	L	0.96	0.98362
377	100036290	14683	associate	1	1	.	0.958	0.98354
378	100036290	14695	associate	1	1	.	0.935	0.98106
379	100036290	15442	increase	1	2	L	0.095	0.90637
380	100036290	16000	independence	1	1	.	-0.172	0.8857
381	100036290	16006	independence	1	1	.	-0.341	0.87067
382	100036290	16153	associate	1	2	.	0.911	0.97717
383	100036290	16846	associate	1	1	.	0.813	0.96596
384	100036290	16847	add	1	1	.	-0.172	0.8857
385	100036290	16847	associate	1	2	.	0.836	0.96787
386	100036290	16847	increase	2	2	L	0.777	0.96065
387	100036290	16847	independence	1	1	.	0.756	0.9585
388	100036290	16847	lead to	1	1	L	0.89	0.97606
389	100036290	16847	precede	1	1	.	0.952	0.98281
390	100036290	16905	associate	1	2	.	0.917	0.97835
391	100036290	20190	alter	1	1	.	0.399	0.92791
392	100036290	20317	associate	1	1	.	0.935	0.98106
393	100036290	20415	associate	1	1	.	0.941	0.98103
394	100036290	20882	associate	1	1	.	0.814	0.96612
395	100036290	21926	associate	1	1	.	0.694	0.95362
396	100036290	21926	increase	1	1	L	0.798	0.9632
397	100036290	22041	cause	1	1	L	0.856	0.97007
398	100036290	22278	associate	1	2	.	0.633	0.94692
399	100036290	22371	elevate	1	1	L	0.337	0.92447
400	100036290	238055	associate	2	2	.	0.951	0.98291
401	100036290	238055	elevate	1	1	L	0.42	0.92913
402	100036290	23830	associate	1	1	.	0.905	0.97732
403	100036290	492938	associate	1	3	.	0.967	0.9851
404	100036290	492938	cause	1	1	L	0.896	0.97681
405	100036290	492938	include	1	23	.	0.898	0.97681
406	100036290	492938	link	1	1	.	0.908	0.97734
407	100036290	58991	associate	1	2	.	0.948	0.98292
408	100036336	100036336	express	1	1	.	-0.282	0.87667
409	100036336	12458	express	1	3	.	-0.658	0.8297
410	100036336	12768	express	1	3	.	-0.105	0.89181
411	100036336	12769	express	1	1	.	-0.831	0.78265
412	100036336	12771	express	2	4	.	-0.025	0.89752
413	100036336	12772	express	3	6	.	-0.179	0.8852
414	100036336	12774	express	1	4	.	-0.745	0.80788
415	100036336	12775	express	2	8	.	0.045	0.90253
416	100036336	13051	express	1	3	.	-0.219	0.882
417	100036336	23832	express	2	2	.	-0.402	0.86367
418	100036336	241070	express	1	1	.	-0.636	0.83397
419	100036336	383563	express	1	1	.	-0.608	0.83862
420	100036342	14178	elicit	1	3	L	0.029	0.90132
421	100036342	15978	prevent	1	1	.	0.19	0.91378
422	100036403	100036403	express	1	1	.	-0.78	0.79928
423	100036403	100036403	recognize	1	1	.	0.147	0.9111
424	100036403	100036403	replace	1	2	.	-0.521	0.85109
425	100036403	100036403	require	1	1	.	-0.678	0.82376
426	100036403	100036405	form	1	1	.	0.305	0.92127
427	100036403	100036405	inhibit	1	1	L	0.574	0.93964
428	100036403	100036405	interact	1	1	L	0.692	0.95365
429	100036403	100036405	required for	1	1	.	0.833	0.96742
430	100036403	18746	recognize	1	1	.	0.893	0.97657
431	100036405	100036403	bind	1	1	P	0.794	0.96266
432	100036405	100036403	enhance	1	1	L	-0.13	0.89008
433	100036405	100036403	facilitate	1	1	.	0.871	0.97284
434	100036405	100036403	form a complex	1	1	P	0.902	0.97709
435	100036405	100036403	interact	1	2	L	0.664	0.94976
436	100036405	100036403	promote	1	3	L	0.57	0.93942
437	100036405	100036403	remove	1	3	.	0.973	0.98551
438	100036405	100036403	stabilize	1	1	.	0.376	0.92597
439	100036405	100036403	stimulate	1	4	L	0.218	0.9155
440	100036405	100036405	determine	1	1	L	-0.599	0.83946
441	100036405	100036405	transmit	1	1	.	0.886	0.97518
442	100036405	11980	catalyze	1	1	P	0.326	0.92342
443	100036405	11980	remove	1	2	.	0.869	0.97254
444	100036405	67871	add	1	1	.	0.644	0.94771
445	100036439	13645	respond to	1	1	.	0.26	0.91856
446	100036439	13649	lead to	1	1	L	0.819	0.96654
447	100036439	17311	respond to	1	1	.	-0.169	0.88592
448	100036439	22339	secrete	1	1	.	0.533	0.93721
449	100036439	22339	synthesize	1	1	.	-0.258	0.87945
450	100036439	26419	inhibit	1	1	L	-0.456	0.85814
451	100036439	54725	overexpress	1	1	.	0.842	0.96858
452	100087	74195	connect	1	1	.	0.549	0.93901
453	100088	100088	bind	1	1	P	0.304	0.92129
454	100088	100088	catalyze	1	1	P	0.049	0.90284
455	100088	100088	increase	1	1	L	-0.543	0.84715
456	100088	100088	inhibit	1	1	L	0.547	0.93815
457	100088	100088	phosphorylate	1	1	P	0.363	0.92544
458	100088	103573	bind	1	1	P	0.075	0.90558
459	100088	103573	interact	1	1	L	0.794	0.96266
460	100088	111356	interact	1	1	L	0.947	0.98252
461	100088	12235	abolish	1	1	L	0.571	0.93939
462	100088	12235	cause	1	1	L	-0.115	0.89085
463	100088	12235	release	1	1	.	0.873	0.97295
464	100088	12237	abolish	1	1	L	0.345	0.92432
465	100088	12237	release	1	1	.	0.8	0.96389
466	100088	12532	require	1	7	.	0.475	0.93307
467	100088	12615	alter	1	1	.	0.003	0.90012
468	100088	12898	sort	1	1	.	0.844	0.96869
469	100088	16211	bind	1	1	P	0.357	0.92499
470	100088	16647	bind	1	1	P	0.482	0.93401
471	100088	16649	require	1	1	.	0.675	0.95084
472	100088	18008	form	1	1	.	-0.307	0.87424
473	100088	18616	encode	1	1	.	-0.212	0.88237
474	100088	19385	interact	1	1	L	0.41	0.92839
475	100088	229841	abolish	1	1	L	-0.185	0.88481
476	100088	229841	cause	1	1	L	0.065	0.90447
477	100088	229841	release	1	1	.	0.526	0.93663
478	100088	50708	interact	1	1	L	0.955	0.98336
479	100088	56047	induce	1	1	L	0.85	0.96954
480	100088	56843	inhibit	1	1	L	0.125	0.90847
481	100088	66070	bind	1	1	P	-0.177	0.8853
482	100088	66070	deplete	1	1	.	0.882	0.97436
483	100088	71810	bind	1	4	P	0.932	0.98031
484	100088	71810	catalyze	1	1	P	0.65	0.94845
485	100088	77799	suppress	1	1	L	-0.161	0.88661
486	100088	84585	contain	1	1	.	0.249	0.91747
487	100088	93966	lead to	1	11	L	0.367	0.92555
488	100088	93966	required for	1	1	.	0.332	0.92391
489	100102	100034836	associate	1	2	.	0.861	0.97127
490	100102	100034836	cause	2	4	L	0.493	0.93461
491	100102	100034836	result in	1	1	.	0.881	0.974
492	100102	100102	colocalize	1	1	P	-0.536	0.84866
493	100102	100102	disrupt	1	3	L	0.247	0.91738
494	100102	100102	encode	1	1	.	0.215	0.91513
495	100102	100102	link	1	1	.	0.601	0.94263
496	100102	100102	regulate	1	1	L	0.018	0.90066
497	100102	16835	accelerate	1	2	L	0.346	0.92444
498	100102	16835	affect	1	3	L	0.895	0.97644
499	100102	16835	alter	1	1	.	-0.292	0.87609
500	100102	16835	cause	1	1	L	-0.414	0.8632
501	100102	16835	cleave	1	3	P	0.745	0.95747
502	100102	16835	degrade	1	2	P	0.84	0.96847
503	100102	16835	downregulate	1	1	L	0.884	0.97489
504	100102	16835	enhance	1	2	L	-0.283	0.87644
505	100102	16835	increase	3	3	L	0.736	0.95667
506	100102	16835	induce	1	24	L	0.812	0.96582
507	100102	16835	inhibit	1	1	L	0.661	0.94966
508	100102	16835	mediate	1	3	L	0.834	0.96775
509	100102	16835	reduce	2	3	.	0.967	0.9851
510	100102	16835	regulate	2	2	L	0.558	0.93963
511	100102	16835	stimulate	1	1	L	0.365	0.92557
512	100102	18550	enhance	1	1	L	-0.193	0.88417
513	100102	20787	cleave	1	1	P	-0.199	0.88353
514	100102	20788	cleave	1	1	P	-0.448	0.85873
515	100102	20788	up-regulate	1	1	L	-0.681	0.82295
516	100102	21333	lead to	1	1	L	0.657	0.94894
517	100102	238055	affect	1	1	L	0.854	0.9696
518	100102	238055	alter	1	3	.	0.353	0.92461
519	100102	238055	increase	1	2	L	0.522	0.93615
520	100102	238055	link	1	1	.	0.164	0.91192
521	100129	110282	encode	1	1	.	0.45	0.93104
522	100129	67460	produce	1	1	.	0.655	0.94896
523	100182	21939	bind	2	2	P	0.843	0.96854
524	100182	21947	bind	1	1	P	0.379	0.92618
525	100198	11447	associate	1	1	.	0.892	0.97661
526	100198	14349	link	1	1	.	0.846	0.96896
527	100198	15483	synergize	1	1	P	0.9	0.97677
528	100226	11303	associate	1	1	.	0.818	0.96656
529	100226	11303	colocalize	1	1	P	0.183	0.91291
530	100226	11303	form a complex	1	1	P	0.464	0.93218
531	100226	11303	interact	1	1	L	0.931	0.98014
532	100226	11303	precipitate	1	1	.	0.898	0.97668
533	100226	11303	stabilize	2	2	.	0.989	0.9929
534	100226	14251	form a complex	1	1	P	0.373	0.92588
535	100226	20614	colocalize	1	1	P	0.814	0.96612
536	100226	20619	interact	1	1	L	0.862	0.97124
537	100226	216238	bind	2	5	P	0.757	0.95847
538	100226	216238	required for	1	1	.	0.09	0.90632
539	100226	22042	colocalize	1	3	P	0.705	0.95369
540	100226	53331	homolog	1	1	.	-0.831	0.78265
541	100226	54189	form a complex	1	1	P	0.093	0.90638
542	100226	64051	colocalize	1	1	P	0.383	0.92671
543	100336	100336	affect	1	2	L	-0.023	0.89763
544	100336	100336	associate	1	1	.	0.345	0.92432
545	100336	100336	required for	1	1	.	0.611	0.94331
546	100336	100336	result in	1	1	.	-0.473	0.85666
547	100336	12416	interact	1	1	L	0.917	0.97835
548	100336	17279	affect	1	1	L	0.62	0.94545
549	100336	17279	require	1	1	.	-0.059	0.89516
550	100336	19047	contain	1	1	.	-0.632	0.83433
551	100336	19047	inhibit	1	11	L	0.897	0.97674
552	100336	19047	interact	1	2	L	0.588	0.94148
553	100336	19047	result in	1	1	.	-0.27	0.87829
554	100336	71702	contain	1	1	.	0.154	0.91115
555	100336	71702	enhance	1	1	L	-0.03	0.89708
556	100336	71702	inhibit	1	2	L	-0.084	0.89339
557	100336	71702	interact	1	3	L	0.843	0.96854
558	100336	81898	associate	1	1	.	0.949	0.98284
559	100336	81898	required for	1	1	.	0.858	0.97097
560	100535	15978	induce	1	1	L	0.701	0.95364
561	100647	22268	interact	1	1	L	0.803	0.96482
562	100683	100683	connect	1	1	.	0.108	0.90712
563	100683	100683	immunoprecipitate	2	2	P	-0.535	0.84877
564	100683	100683	ortholog	1	2	.	-0.165	0.88623
565	100683	100683	recruit	1	1	.	-0.016	0.89806
566	100683	100683	required for	1	1	.	0.268	0.91957
567	100683	101206	homolog	1	2	.	-0.604	0.83873
568	100683	108143	homolog	1	1	.	-0.919	0.74263
569	100683	109115	homolog	2	2	.	-0.28	0.87705
570	100683	109115	interact	1	1	L	0.838	0.96836
571	100683	11920	activate	1	1	L	0.493	0.93461
572	100683	11920	homolog	1	2	.	-0.202	0.88329
573	100683	12189	associate	1	2	.	0.928	0.97987
574	100683	12189	recruit	1	1	.	0.121	0.90818
575	100683	12444	bind	1	3	P	0.424	0.92938
576	100683	12444	recruit	1	3	.	0.067	0.90509
577	100683	12521	recruit	1	2	.	0.092	0.90639
578	100683	13033	recruit	1	1	.	-0.303	0.87497
579	100683	13555	bind	2	3	P	0.964	0.98469
580	100683	13831	homolog	1	1	.	-0.3	0.87515
581	100683	16929	recruit	1	1	.	-0.141	0.88916
582	100683	17246	block	1	1	L	0.101	0.90684
583	100683	17246	recruit	1	1	.	-0.189	0.88447
584	100683	17869	associate	1	4	.	0.957	0.98342
585	100683	17869	bind	1	5	P	0.902	0.97709
586	100683	17869	block	1	1	L	0.266	0.91931
587	100683	17869	connect	1	1	.	0.504	0.93478
588	100683	17869	inhibit	2	2	L	0.895	0.97644
589	100683	17869	interact	1	3	L	0.921	0.97896
590	100683	17869	link	1	1	.	0.29	0.92093
591	100683	17869	mediate	1	1	L	0.704	0.9537
592	100683	17869	recruit	1	1	.	0.307	0.92152
593	100683	17869	required for	2	2	.	0.895	0.97644
594	100683	18519	associate	1	1	.	0.575	0.94006
595	100683	19013	enhance	1	1	L	-0.035	0.89684
596	100683	21752	activate	1	1	L	-0.04	0.89639
597	100683	21752	bind	1	1	P	0.037	0.90186
598	100683	22632	interact	1	1	L	0.033	0.9014
599	100683	260423	bind	1	1	P	0.234	0.91686
600	100683	260423	recruit	1	1	.	-0.436	0.86079
601	100683	407786	associate	1	1	.	0.687	0.95303
602	100683	54169	required for	1	13	.	0.75	0.95785
603	100683	66464	homolog	1	1	.	-0.781	0.79905
604	100683	81601	associate	1	3	.	0.856	0.97007
605	100683	81601	contain	1	1	.	-0.626	0.83553
606	100689	100689	homolog	2	2	.	-0.479	0.85631
607	100689	11820	bind	1	2	P	0.456	0.93142
608	100689	11820	interact	1	1	L	0.934	0.98089
609	100689	16193	required for	1	1	.	0.009	0.90028
610	100689	19353	required for	1	1	.	0.643	0.94727
611	100689	21926	required for	1	1	.	0.3	0.92133
612	100705	100705	encode	1	1	.	0.003	0.90012
613	100705	100705	exhibit	1	1	.	0.832	0.96745
614	100705	104371	depend on	1	1	L	0.313	0.92184
615	100705	107476	combine	1	1	.	0.554	0.93965
616	100705	107476	contain	1	1	.	0.223	0.91568
617	100705	107476	homolog	1	1	.	-0.097	0.89248
618	100705	19284	contain	1	1	.	-0.763	0.80298
619	100705	21803	up-regulate	1	1	L	-0.496	0.85475
620	100710	100710	bind	1	1	P	0.436	0.93042
621	100710	100710	generate	1	1	L	0.737	0.95666
622	100710	100710	include	1	1	.	-0.315	0.87374
623	100710	11651	induce	1	2	L	0.717	0.95527
624	100710	12532	induce	1	1	L	0.312	0.92173
625	100710	13197	increase	1	1	L	0.506	0.93492
626	100710	13197	induce	3	24	L	0.879	0.9737
627	100710	13197	regulate	1	1	L	0.436	0.93042
628	100710	14281	induce	1	1	L	0.798	0.9632
629	100710	16476	induce	1	1	L	0.72	0.95544
630	100710	17975	increase	1	1	L	0.651	0.9489
631	100710	17975	modulate	1	1	L	0.979	0.98874
632	100710	21374	mediate	1	1	L	0.695	0.9536
633	100710	226180	effect	1	1	.	0.918	0.9787
634	100710	26419	induce	1	1	L	0.815	0.9663
635	100710	26419	stimulate	1	1	L	0.594	0.94233
636	100715	12877	interact	1	1	L	0.809	0.96537
637	100900	100900	encode	1	1	.	0.672	0.95092
638	100900	66383	add	1	1	.	-0.863	0.76962
639	100900	66383	affect	2	2	L	0.534	0.9372
640	100900	66383	bind	1	5	P	0.633	0.94692
641	100900	66383	enhance	2	7	L	0.395	0.92797
642	100900	66383	facilitate	1	1	.	0.98	0.98887
643	100900	66383	interact	3	7	L	0.848	0.96906
644	100900	66383	synergistic interaction	1	1	P	0.227	0.91589
645	100952	12259	interact	1	1	L	0.666	0.95006
646	100952	13717	bind	1	3	P	0.715	0.95531
647	100952	13717	increase	1	1	L	0.587	0.94135
648	100952	14268	alter	1	1	.	0.387	0.92726
649	100952	23876	bind	1	2	P	0.694	0.95362
650	100978	100978	affect	1	1	L	0.566	0.93942
651	100978	111343	associate	1	1	.	0.649	0.94813
652	100978	13030	contain	1	1	.	-0.42	0.86282
653	100978	13649	regulate	2	2	L	0.188	0.9134
654	100978	14129	contain	1	1	.	-0.267	0.87852
655	100978	21926	associate	1	1	.	0.907	0.97739
656	100978	68792	increase	1	1	L	0.672	0.95092
657	100978	70430	contain	1	1	.	0.278	0.92
658	100986	12649	fuse	1	1	.	0.941	0.98103
659	100986	18747	bind	1	1	P	-0.253	0.8798
660	100986	18747	mediate	1	1	L	0.311	0.92174
661	100986	18747	signal	1	1	L	-0.825	0.7848
662	100986	19047	contain	1	1	.	-0.04	0.89639
663	100986	238871	signal	1	1	L	-0.748	0.80663
664	101185	101185	affect	1	2	L	0.73	0.95651
665	101185	101185	mediate	1	1	L	0.337	0.92447
666	101185	101185	reduce	1	1	.	0.813	0.96596
667	101185	101185	require	1	1	.	-0.163	0.88643
668	101185	101185	result in	1	1	.	0.424	0.92938
669	101185	21749	abrogate	1	2	L	0.731	0.95646
670	101185	21749	account for	1	1	.	0.233	0.91673
671	101185	21749	associate	1	3	.	0.946	0.98261
672	101185	21749	bind	1	3	P	0.84	0.96847
673	101185	21749	colocalize	1	2	P	0.672	0.95092
674	101185	21749	interact	1	2	L	0.927	0.9797
675	101185	21749	recruit	1	1	.	0.131	0.90932
676	101185	22427	alter	1	1	.	-0.211	0.88247
677	101185	22427	bind	1	1	P	0.79	0.96253
678	101185	22427	cooperate	1	1	L	0.967	0.9851
679	101185	22427	facilitate	1	2	.	0.978	0.9876
680	101185	22427	influence	1	1	L	0.877	0.97337
681	101185	22427	interact	1	4	L	0.918	0.9787
682	101185	22427	modulate	1	2	L	0.841	0.96862
683	101185	22427	promote	1	1	L	0.752	0.95777
684	101185	22427	stimulate	1	4	L	0.77	0.95965
685	101185	23956	bind	1	5	P	0.467	0.93228
686	101185	28113	interact	1	2	L	0.395	0.92797
687	101185	68083	interact	1	2	L	0.876	0.97324
688	101185	68275	result in	1	1	.	0.643	0.94727
689	101185	72836	bind	1	1	P	0.554	0.93965
690	101206	101206	form a complex	1	1	P	-0.4	0.86407
691	101206	101206	interact	1	1	L	-0.743	0.80871
692	101206	108143	homolog	1	1	.	-0.957	0.71433
693	101206	109115	contain	1	2	.	0.393	0.92784
694	101206	13982	coexpress	1	1	.	0.54	0.93766
695	101206	13982	enhance	1	1	L	0.637	0.94727
696	101206	13982	interact	1	1	L	0.723	0.95603
697	101206	13983	interact	1	1	L	0.605	0.94299
698	101206	14685	interact	1	1	L	0.624	0.94549
699	101214	108014	interact	1	1	L	0.707	0.95478
700	101214	14714	promote	1	1	L	0.383	0.92671
701	101214	225027	enhance	1	2	L	-0.19	0.88449
702	101214	225027	interact	1	1	L	0.587	0.94135
703	101214	225027	promote	1	1	L	-0.439	0.8603
704	101214	225027	recruit	1	1	.	-0.078	0.89379
705	101401	101401	homolog	1	1	.	-0.925	0.73948
706	101401	21926	up-regulate	1	1	L	-0.377	0.86679
707	101476	83436	recruit	1	5	.	0.564	0.93945
708	101543	16917	interact	1	1	L	0.148	0.9112
709	101543	22431	associate	1	3	.	0.93	0.98022
710	101543	22431	regulate	1	1	L	0.71	0.95487
711	101543	22431	repress	1	1	L	0.7	0.95349
712	101568	22367	encode	1	1	.	0.335	0.92427
713	101568	72349	interact	1	1	L	0.884	0.97489
714	101613	101613	ortholog	1	1	.	-0.454	0.85823
715	101613	111343	induce	1	1	L	0.406	0.92842
716	101613	66824	recruit	1	3	.	0.314	0.92179
717	101613	66824	synergize	1	1	P	0.896	0.97681
718	101700	109957	bind	1	1	P	0.432	0.93036
719	102058	105504	associate	1	2	.	0.91	0.97723
720	102058	105504	interact	1	1	L	0.606	0.94312
721	102058	105504	required for	1	1	.	0.63	0.94621
722	102058	107371	bind	1	1	P	0.757	0.95847
723	102058	27756	associate	1	1	.	-0.033	0.89696
724	102058	53413	bind	1	1	P	0.857	0.97024
725	102058	53607	associate	1	1	.	0.889	0.97529
726	102058	53607	interact	1	1	L	0.898	0.97668
727	102058	56044	bind	2	8	P	0.604	0.943
728	102058	56044	interact	2	2	L	0.946	0.98261
729	102058	66482	associate	1	1	.	0.703	0.95356
730	102058	66482	distribute	1	1	.	0.933	0.98051
731	102058	66482	interact	1	1	L	0.068	0.9052
732	102058	66482	required for	1	1	.	0.431	0.93037
733	102060	13197	interact	2	5	L	0.845	0.96902
734	102060	15370	inhibit	1	1	L	0.685	0.95256
735	102060	15370	interact	1	1	L	0.847	0.9691
736	102247	100035094	reduce	1	1	.	0.759	0.9586
737	102339	338337	interact	1	1	L	0.745	0.95747
738	102339	97484	interact	1	1	L	0.773	0.95994
739	102423	17191	associate	2	6	.	0.962	0.98388
740	102423	17191	bind	3	4	P	0.839	0.96832
741	102423	17191	enhance	1	2	L	0.267	0.91944
742	102423	17191	modulate	1	1	L	0.791	0.9627
743	102423	17192	associate	1	1	.	0.679	0.95121
744	102423	244721	contain	1	1	.	0.425	0.92978
745	102436	102436	influence	1	1	L	0.268	0.91957
746	102448	102448	encode	1	1	.	0.451	0.93103
747	102626	102626	required for	1	2	.	0.654	0.94898
748	102626	102626	result in	1	1	.	0.322	0.92223
749	102626	11980	associate	1	1	.	0.935	0.98106
750	102626	11980	down-regulate	1	2	L	0.791	0.9627
751	102626	11980	mediate	1	1	L	0.1	0.90671
752	102626	11980	regulate	1	4	L	0.759	0.9586
753	102626	11980	require	1	1	.	0.519	0.93589
754	102626	11980	ubiquitinate	1	1	P	0.106	0.907
755	102626	12151	result in	1	1	.	0.591	0.94204
756	102626	14972	degrade	1	1	P	0.029	0.90132
757	102626	14972	influence	1	1	L	0.625	0.94548
758	102626	21354	interact	1	1	L	0.874	0.97292
759	102626	21356	coprecipitate	1	1	P	0.94	0.98088
760	102626	21356	require	1	2	.	0.917	0.97835
761	102626	21423	bind	1	1	P	0.794	0.96266
762	102626	21423	interact	1	2	L	0.896	0.97681
763	102626	21423	phosphorylate	1	1	P	0.579	0.9401
764	102626	21423	repress	1	1	L	0.169	0.91204
765	102626	21423	result in	1	1	.	0.033	0.9014
766	102626	57390	result in	1	1	.	-0.019	0.89784
767	102657	12487	homolog	1	1	.	-0.693	0.82081
768	102657	16183	inhibit	1	1	L	0.533	0.93721
769	102657	24115	affect	1	1	L	0.478	0.93346
770	102693	214162	link	1	1	.	0.569	0.93947
771	102857	102857	refold	1	1	.	0.476	0.93319
772	102857	12509	associate	1	1	.	0.723	0.95603
773	102857	16438	immunoprecipitate	1	2	P	0.892	0.97661
774	102857	170755	depend on	1	1	L	0.727	0.95626
775	102857	19264	add	1	1	.	0.783	0.96085
776	102857	192986	bind	1	1	P	-0.304	0.87489
777	102857	70840	bind	1	5	P	0.616	0.94445
778	102857	70840	block	1	1	L	0.792	0.96267
779	102857	70840	increase	1	1	L	0.234	0.91686
780	102857	70840	refold	1	1	.	0.865	0.97189
781	103080	56526	homolog	1	1	.	-0.835	0.78092
782	103199	103199	associate	1	1	.	0.647	0.948
783	103199	13680	coimmunoprecipitate	1	1	P	0.928	0.97987
784	103199	13680	interact	1	1	L	0.704	0.9537
785	103199	17125	coimmunoprecipitate	1	1	P	0.837	0.96821
786	103199	53319	affect	1	1	L	0.835	0.96771
787	103199	53319	associate	1	2	.	0.957	0.98342
788	103199	53319	cause	1	1	L	0.571	0.93939
789	103199	53319	coimmunoprecipitate	1	2	P	0.852	0.96951
790	103199	53319	interact	1	2	L	0.587	0.94135
791	103199	53319	required for	1	2	.	0.807	0.96527
792	103199	93966	encode	1	4	.	0.342	0.92438
793	103220	227753	interact	1	3	L	0.918	0.9787
794	103220	27357	associate	1	1	.	0.645	0.94802
795	103468	103468	assemble	1	1	.	-0.054	0.89574
796	103468	234865	homolog	1	1	.	-0.317	0.87355
797	103537	13645	loose	1	1	.	0.929	0.98028
798	103573	100088	affect	1	1	L	0.798	0.9632
799	103573	100088	bind	1	5	P	0.727	0.95626
800	103573	103573	abrogate	1	1	L	-0.099	0.89223
801	103573	103573	bind	1	2	P	-0.326	0.87272
802	103573	103573	carry	1	1	.	0.44	0.93033
803	103573	103573	contain	1	1	.	-0.8	0.79332
804	103573	103573	depend on	1	1	L	0.566	0.93942
805	103573	103573	homolog	1	1	.	-0.303	0.87497
806	103573	103573	inhibit	1	1	L	0.139	0.91043
807	103573	103573	interact	1	2	L	0.422	0.9291
808	103573	103573	mediate	1	1	L	0.013	0.90044
809	103573	103573	overexpress	1	1	.	-0.157	0.88701
810	103573	103573	regulate	1	1	L	-0.342	0.87058
811	103573	103573	required for	1	1	.	0.429	0.93028
812	103573	104394	affect	1	1	L	0.826	0.96686
813	103573	104394	export	1	1	.	0.88	0.97385
814	103573	109540	bind	1	2	P	0.708	0.95477
815	103573	109540	coprecipitate	1	1	P	0.916	0.97842
816	103573	109540	enhance	1	1	L	0.325	0.92302
817	103573	109540	induce	1	1	L	0.604	0.943
818	103573	109540	interact	1	1	L	0.948	0.98292
819	103573	11737	coimmunoprecipitate	1	2	P	0.748	0.95756
820	103573	11789	induce	1	1	L	0.525	0.93665
821	103573	11789	mediate	1	1	L	0.676	0.95097
822	103573	11938	alter	1	1	.	0.015	0.90043
823	103573	12014	mediate	1	2	L	0.553	0.93966
824	103573	12189	affect	1	2	L	0.745	0.95747
825	103573	12189	mediate	1	1	L	0.795	0.96278
826	103573	12265	interact	1	1	L	0.575	0.94006
827	103573	12443	associate	1	3	.	0.816	0.96645
828	103573	12443	bind	1	2	P	0.739	0.95677
829	103573	12443	inhibit	1	1	L	0.462	0.93164
830	103573	12443	mediate	1	2	L	0.752	0.95777
831	103573	12443	promote	1	3	L	0.532	0.93724
832	103573	12443	regulate	1	3	L	0.875	0.9729
833	103573	12443	trigger	1	1	L	0.628	0.94606
834	103573	12576	bind	1	1	P	0.557	0.93963
835	103573	12576	interact	1	1	L	0.927	0.9797
836	103573	12591	direct	1	1	.	0.959	0.98343
837	103573	12591	lead to	1	1	L	0.351	0.92464
838	103573	12649	interact	1	1	L	0.974	0.98627
839	103573	12705	drive	1	1	.	0.897	0.97674
840	103573	12705	regulate	1	1	L	0.655	0.94896
841	103573	12928	bind	2	2	P	0.502	0.93482
842	103573	13163	associate	1	1	.	0.967	0.9851
843	103573	13163	bind	1	2	P	0.871	0.97284
844	103573	13163	interact	1	1	L	0.985	0.99262
845	103573	13163	translocate	1	1	.	0.991	0.99369
846	103573	13205	require	1	1	.	0.504	0.93478
847	103573	13559	mediate	1	1	L	0.75	0.95785
848	103573	13866	mediate	1	1	L	0.838	0.96836
849	103573	14087	lead to	1	1	L	0.838	0.96836
850	103573	14087	mediate	1	1	L	0.838	0.96836
851	103573	14433	interact	1	2	L	0.916	0.97842
852	103573	14433	mediate	1	2	L	0.53	0.93669
853	103573	14463	regulate	1	1	L	0.104	0.9069
854	103573	14632	mediate	1	1	L	-0.309	0.87427
855	103573	15183	bind	1	1	P	0.657	0.94894
856	103573	15568	bind	1	2	P	0.723	0.95603
857	103573	15568	coimmunoprecipitate	1	1	P	0.618	0.94501
858	103573	15568	recruit	1	1	.	-0.172	0.8857
859	103573	15902	mediate	1	1	L	0.365	0.92557
860	103573	16211	encode	1	1	.	0.508	0.935
861	103573	16211	mediate	1	1	L	0.784	0.96117
862	103573	16476	regulate	1	1	L	0.818	0.96656
863	103573	17122	interact	1	1	L	0.97	0.98552
864	103573	17128	catalyze	1	1	P	0.719	0.9553
865	103573	17128	export	1	1	.	0.976	0.98783
866	103573	17131	affect	1	1	L	0.39	0.92788
867	103573	17220	coprecipitate	1	1	P	0.845	0.96902
868	103573	17246	enhance	1	1	L	0.003	0.90012
869	103573	17346	mediate	1	1	L	0.762	0.95883
870	103573	17831	associate	2	6	.	0.897	0.97674
871	103573	17831	bind	1	1	P	0.357	0.92499
872	103573	17831	form a complex	1	1	P	0.527	0.9366
873	103573	17831	inhibit	1	3	L	0.849	0.96941
874	103573	17831	interact	1	1	L	0.771	0.9598
875	103573	17869	affect	1	1	L	0.656	0.94895
876	103573	18008	account for	1	1	.	-0.062	0.89522
877	103573	18008	associate	1	2	.	0.571	0.93939
878	103573	18008	bind	4	27	P	0.792	0.96267
879	103573	18008	contain	1	1	.	-0.068	0.89467
880	103573	18008	direct	1	1	.	0.467	0.93228
881	103573	18008	disrupt	1	1	L	0.613	0.94329
882	103573	18008	encode	1	1	.	-0.45	0.85864
883	103573	18008	export	1	1	.	0.801	0.96403
884	103573	18008	form a complex	2	2	P	0.751	0.95779
885	103573	18008	interact	2	12	L	0.892	0.97661
886	103573	18008	mediate	4	12	L	0.75	0.95785
887	103573	18008	recognize	2	9	.	0.983	0.99029
888	103573	18008	require	1	1	.	-0.701	0.81886
889	103573	18008	required for	1	1	.	0.095	0.90637
890	103573	18008	result in	2	3	.	-0.196	0.88408
891	103573	18019	regulate	1	1	L	0.398	0.92792
892	103573	18024	interact	1	1	L	0.926	0.97953
893	103573	18024	phosphorylate	1	1	P	0.845	0.96902
894	103573	18033	induce	1	1	L	-0.212	0.88237
895	103573	18141	associate	1	1	.	0.575	0.94006
896	103573	18141	bind	1	2	P	0.622	0.94539
897	103573	18141	coprecipitate	1	1	P	0.784	0.96117
898	103573	18432	regulate	1	1	L	0.783	0.96085
899	103573	18514	mediate	1	1	L	0.162	0.91183
900	103573	18550	associate	1	3	.	0.922	0.97889
901	103573	18550	mediate	1	2	L	0.645	0.94802
902	103573	18760	require	1	1	.	0.404	0.92802
903	103573	19055	mediate	1	1	L	0.235	0.91696
904	103573	19227	export	1	1	.	0.848	0.96906
905	103573	19227	mediate	1	1	L	0.51	0.93511
906	103573	19385	bind	1	1	P	0.018	0.90066
907	103573	19385	dissociate	1	2	.	0.666	0.95006
908	103573	19385	result in	1	1	.	0.603	0.94273
909	103573	19386	bind	1	1	P	0.679	0.95121
910	103573	19386	depend on	1	1	L	0.707	0.95478
911	103573	19696	mediate	1	1	L	0.901	0.97694
912	103573	19727	trigger	1	1	L	-0.296	0.87555
913	103573	20682	up-regulate	1	1	L	-0.772	0.80088
914	103573	20737	bind	1	1	P	0.798	0.9632
915	103573	20846	bind	1	1	P	0.456	0.93142
916	103573	20846	result in	1	1	.	0.148	0.9112
917	103573	20847	mediate	1	1	L	0.783	0.96085
918	103573	20847	recognize	1	1	.	0.91	0.97723
919	103573	20848	mediate	1	1	L	0.905	0.97732
920	103573	21926	mediate	1	1	L	0.754	0.95805
921	103573	22260	depend on	1	1	L	0.34	0.92441
922	103573	22601	control	1	1	L	0.555	0.93964
923	103573	22601	export	1	1	.	0.942	0.98168
924	103573	22601	interact	1	2	L	0.976	0.98783
925	103573	22601	result in	1	2	.	0.809	0.96537
926	103573	22632	block	1	1	L	-0.257	0.87953
927	103573	227720	bind	1	3	P	0.428	0.93014
928	103573	227720	block	1	1	L	0.151	0.91119
929	103573	227720	coprecipitate	1	1	P	0.493	0.93461
930	103573	229776	mediate	1	1	L	0.337	0.92447
931	103573	23834	associate	1	1	.	0.827	0.96685
932	103573	23939	regulate	1	2	L	0.742	0.95723
933	103573	24069	depend on	1	1	L	0.777	0.96065
934	103573	24069	regulate	1	1	L	0.484	0.93429
935	103573	245610	bind	2	2	P	0.28	0.92022
936	103573	245610	block	1	1	L	0.029	0.90132
937	103573	245610	induce	1	1	L	0.726	0.9563
938	103573	245610	mediate	2	2	L	0.818	0.96656
939	103573	26408	bind	1	1	P	-0.534	0.84918
940	103573	26408	translocate	1	1	.	0.635	0.9472
941	103573	26413	result in	1	1	.	0.103	0.90691
942	103573	268697	interact	1	1	L	0.965	0.98455
943	103573	53319	depend on	1	1	L	0.9	0.97677
944	103573	54131	bind	1	1	P	0.618	0.94501
945	103573	54446	mediate	1	1	L	0.844	0.96869
946	103573	54601	bind	1	3	P	0.824	0.96691
947	103573	54601	mediate	1	1	L	0.681	0.95149
948	103573	56233	mediate	1	7	L	0.718	0.95521
949	103573	56233	promote	1	3	L	0.788	0.96171
950	103573	56233	regulate	1	1	L	0.578	0.94012
951	103573	56417	mediate	1	24	L	0.623	0.94537
952	103573	56458	inhibit	1	1	L	0.683	0.95225
953	103573	56488	bind	1	6	P	0.812	0.96582
954	103573	56488	inhibit	1	1	L	0.638	0.94721
955	103573	56488	interact	1	1	L	0.78	0.96092
956	103573	56717	inhibit	1	1	L	0.476	0.93319
957	103573	56717	lead to	1	1	L	-0.082	0.89333
958	103573	66070	associate	2	3	.	0.89	0.97606
959	103573	66070	bind	2	3	P	0.866	0.97224
960	103573	66070	coprecipitate	1	1	P	0.927	0.9797
961	103573	66070	interact	1	39	L	0.845	0.96902
962	103573	66070	require	1	1	.	0.599	0.94237
963	103573	67204	mediate	1	1	L	0.57	0.93942
964	103573	68053	mediate	1	2	L	0.197	0.9143
965	103573	69583	coimmunoprecipitate	1	2	P	0.507	0.93488
966	103573	69583	recognize	1	1	.	0.761	0.95853
967	103573	69754	export	1	1	.	0.95	0.98273
968	103573	71810	alter	1	1	.	-0.277	0.87711
969	103573	71810	bind	3	6	P	0.816	0.96645
970	103573	71810	export	1	1	.	0.976	0.98783
971	103573	71810	interact	1	2	L	0.862	0.97124
972	103573	72508	bind	1	1	P	0.856	0.97007
973	103573	72508	export	1	1	.	0.969	0.9857
974	103573	72508	mediate	1	2	L	0.808	0.9654
975	103573	75788	affect	1	1	L	0.574	0.93964
976	103573	75788	enhance	1	1	L	-0.399	0.86438
977	103573	76282	bind	1	1	P	-0.099	0.89223
978	103573	78428	mediate	1	1	L	0.372	0.92591
979	103573	93966	mediate	2	70	L	0.75	0.95785
980	103583	103583	add	1	1	.	-0.682	0.82287
981	103583	103583	induce	1	1	L	0.165	0.91191
982	103583	103583	phosphorylate	1	1	P	-0.226	0.88143
983	103583	103583	regulate	1	1	L	-0.041	0.8964
984	103583	12166	express	1	1	.	-0.405	0.86359
985	103583	12167	express	1	1	.	-0.473	0.85666
986	103583	12234	homolog	2	14	.	-0.46	0.858
987	103583	12504	express	1	2	.	0.532	0.93724
988	103583	12552	express	1	1	.	0.315	0.92204
989	103583	12767	express	1	1	.	0.504	0.93478
990	103583	12768	express	1	3	.	0.233	0.91673
991	103583	12771	express	1	1	.	0.4	0.9279
992	103583	12772	express	1	1	.	-0.401	0.86387
993	103583	12774	express	2	7	.	0.688	0.95332
994	103583	13604	form	1	1	.	-0.639	0.83325
995	103583	14388	induce	1	1	L	0.71	0.95487
996	103583	15251	induce	1	1	L	0.139	0.91043
997	103583	18033	activate	1	1	L	0.493	0.93461
998	103583	18033	depend on	1	1	L	0.721	0.95559
999	103583	18033	induce	1	1	L	0.695	0.9536
1000	103583	18613	elicit	1	1	L	0.202	0.91455
1001	103583	18613	induce	1	2	L	0.921	0.97896
1002	103583	18613	phosphorylate	1	1	P	0.65	0.94845
1003	103583	19247	induce	1	1	L	0.555	0.93964
1004	103583	20533	increase	1	1	L	0.632	0.9468
1005	103583	492938	associate	1	1	.	0.547	0.93815
1006	103655	20775	stimulate	1	1	L	0.921	0.97896
1007	103677	19704	recognize	1	2	.	0.98	0.98887
1008	103677	20589	inhibit	1	1	L	0.626	0.94579
1009	103677	20589	required for	1	1	.	0.891	0.97623
1010	103724	11891	abolish	1	1	L	0.337	0.92447
1011	103724	11891	co-express	1	1	.	0.897	0.97674
1012	103724	11891	inactivate	1	2	L	0.848	0.96906
1013	103724	11891	induce	1	1	L	0.67	0.95076
1014	103724	11891	promote	1	1	L	0.696	0.95359
1015	103724	22350	colocalize	1	1	P	0.489	0.93468
1016	103733	56705	encode	1	1	.	0.652	0.94888
1017	103737	19305	associate	1	1	.	0.854	0.9696
1018	103737	19305	bind	1	7	P	0.918	0.9787
1019	103737	19305	interact	1	31	L	0.949	0.98284
1020	103737	19305	required for	1	1	.	0.862	0.97124
1021	103737	19305	result in	1	1	.	0.371	0.92593
1022	103737	668173	associate	1	1	.	0.738	0.95681
1023	103737	668173	bind	1	7	P	0.804	0.9648
1024	103737	668173	interact	1	28	L	0.974	0.98627
1025	103737	668173	suppress	1	1	L	0.764	0.95913
1026	103806	103806	abolish	1	1	L	-0.014	0.8983
1027	103806	103806	colocalize	1	2	P	0.671	0.95076
1028	103806	110616	associate	1	1	.	0.78	0.96092
1029	103806	110616	interact	1	1	L	0.883	0.97471
1030	103806	11732	activate	1	1	L	0.042	0.90229
1031	103806	11732	bind	1	1	P	0.398	0.92792
1032	103806	15152	associate	2	2	.	0.932	0.98031
1033	103806	17260	bind	1	1	P	0.482	0.93401
1034	103806	17260	cooperate	1	1	L	0.967	0.9851
1035	103806	17260	enhance	1	2	L	0.446	0.93096
1036	103806	17260	interact	1	2	L	0.908	0.97734
1037	103806	17260	recruit	1	2	.	0.022	0.90076
1038	103806	17260	regulate	1	1	L	-0.485	0.85583
1039	103806	17927	block	1	1	L	0.117	0.90772
1040	103806	18128	form a complex	1	1	P	0.343	0.92437
1041	103806	18128	inhibit	1	1	L	0.211	0.91516
1042	103806	18128	suppress	1	1	L	-0.033	0.89696
1043	103806	18519	required for	1	1	.	0.844	0.96869
1044	103806	264064	enhance	1	1	L	0.208	0.91503
1045	103806	328572	bind	1	2	P	0.989	0.9929
1046	103806	328572	interact	1	2	L	0.97	0.98552
1047	103806	93966	encode	1	1	.	0.229	0.91626
1048	103844	12427	bind	1	1	P	0.698	0.95354
1049	103844	12427	interact	1	2	L	0.915	0.97848
1050	103889	13419	digest	1	1	P	-0.231	0.88105
1051	103889	13596	result in	1	1	.	-0.877	0.76267
1052	103889	13654	depend on	1	6	L	0.759	0.9586
1053	103889	13654	induce	2	2	L	0.846	0.96896
1054	103889	13654	lead to	1	1	L	0.617	0.94473
1055	103889	15407	activate	1	2	L	0.744	0.95733
1056	103889	15407	regulate	1	1	L	0.558	0.93963
1057	103889	15407	required for	1	1	.	0.835	0.96771
1058	103889	18424	bind	1	2	P	0.639	0.94733
1059	103936	100102	contain	1	1	.	0.644	0.94771
1060	103936	18424	suppress	1	1	L	0.604	0.943
1061	103936	19353	associate	2	6	.	0.853	0.96954
1062	103936	19353	bind	1	1	P	0.753	0.95809
1063	103936	19353	interact	1	1	L	0.797	0.96288
1064	103937	103937	enhance	1	1	L	-0.306	0.87447
1065	103937	23892	determine	1	1	L	0.324	0.92276
1066	103937	280662	based on	1	1	.	0.146	0.91116
1067	103937	280662	force	1	1	.	0.89	0.97606
1068	103938	100034853	include	1	1	.	-0.731	0.81145
1069	103938	15460	link	1	1	.	0.07	0.90527
1070	103938	18147	accelerate	1	1	L	-0.507	0.85298
1071	103941	103941	regulate	1	1	L	-0.271	0.87798
1072	103945	109648	respond	1	1	.	0.929	0.98028
1073	103945	16846	respond	1	1	.	0.985	0.99262
1074	103955	103955	make	1	1	.	0.919	0.97888
1075	103956	103956	associate	1	2	.	0.582	0.94035
1076	103956	103956	form	1	1	.	-0.782	0.79899
1077	103956	103956	induce	1	2	L	-0.054	0.89574
1078	103956	103956	integrate	1	1	.	0.802	0.96413
1079	103956	103956	result in	1	1	.	-0.161	0.88661
1080	103956	11981	associate	1	1	.	0.12	0.90806
1081	103956	11988	inhibit	1	2	L	-0.165	0.88623
1082	103956	16000	increase	1	2	L	-0.562	0.84525
1083	103956	17196	determine	1	1	L	-0.199	0.88353
1084	103956	67460	depend on	1	2	L	0.926	0.97953
1085	103956	67460	oxidate	1	1	.	0.411	0.92852
1086	103956	68729	add	1	1	.	-0.9	0.75247
1087	103956	76113	determine	1	1	L	-0.412	0.86337
1088	103963	103963	contain	1	1	.	-0.411	0.86346
1089	103963	20014	contain	1	1	.	-0.768	0.80145
1090	103963	20128	bind	1	1	P	0.419	0.92916
1091	103963	22377	homolog	1	1	.	-0.487	0.85551
1092	103963	70673	drive	1	1	.	0.94	0.98088
1093	103963	71829	interact	1	1	L	0.626	0.94579
1094	103967	13429	splice	1	2	.	0.577	0.94014
1095	103968	100035094	modulate	1	1	L	0.25	0.91746
1096	103968	103968	aggregate	1	1	.	-0.401	0.86387
1097	103968	103968	associate	1	1	.	0.259	0.91843
1098	103968	103968	cause	1	1	L	0.591	0.94204
1099	103968	103968	coat	1	1	.	0.945	0.98267
1100	103968	103968	contain	1	1	.	-0.713	0.81601
1101	103968	103968	encode	2	2	.	0.811	0.96567
1102	103968	103968	express	1	1	.	-0.911	0.74716
1103	103968	103968	mutate	2	4	.	-0.965	0.7041
1104	103968	103968	phosphorylate	1	2	P	0.299	0.92138
1105	103968	103968	promote	1	1	L	-0.438	0.86051
1106	103968	103968	restrict	1	1	.	0.914	0.97808
1107	103968	11520	aggregate	1	1	.	-0.205	0.88302
1108	103968	11520	associate	1	1	.	0.948	0.98292
1109	103968	11520	bind	1	3	P	0.827	0.96685
1110	103968	11520	homolog	2	2	.	-0.315	0.87374
1111	103968	11520	replace	2	3	.	0.858	0.97097
1112	103968	11520	substitute	1	1	.	0.575	0.94006
1113	103968	12389	associate	1	3	.	0.983	0.99029
1114	103968	12389	require	1	1	.	0.425	0.92978
1115	103968	12756	form	1	1	.	0.276	0.92004
1116	103968	14234	depend on	1	1	L	0.915	0.97848
1117	103968	16890	associate	1	1	.	0.639	0.94733
1118	103968	16890	colocalize	1	1	P	0.599	0.94237
1119	103968	16890	elicit	1	2	L	0.272	0.91954
1120	103968	16890	enhance	1	1	L	0.302	0.92131
1121	103968	16890	express	1	1	.	0.651	0.9489
1122	103968	16890	interact	1	1	L	0.416	0.92861
1123	103968	16890	promote	1	4	L	0.894	0.97654
1124	103968	16890	recruit	1	1	.	0.258	0.9183
1125	103968	16890	regulate	2	5	L	0.951	0.98291
1126	103968	16890	translocate	1	1	.	0.68	0.95133
1127	103968	18747	abrogate	1	1	L	0.486	0.93442
1128	103968	18747	block	1	1	L	-0.181	0.88515
1129	103968	18747	depend on	2	6	L	0.686	0.95304
1130	103968	18747	interact	1	1	L	-0.377	0.86679
1131	103968	18747	phosphorylate	1	1	P	-0.49	0.85525
1132	103968	18747	require	1	1	.	0.042	0.90229
1133	103968	20194	encode	1	1	.	0.444	0.93085
1134	103968	20194	increase	1	1	L	-0.599	0.83946
1135	103968	211673	aggregate	1	1	.	0.42	0.92913
1136	103968	21926	block	2	2	L	0.046	0.90264
1137	103968	21926	limit	1	1	L	0.853	0.96946
1138	103968	21926	required for	1	1	.	0.669	0.95031
1139	103968	67469	bind	1	2	P	0.776	0.96035
1140	103968	67469	colocalize	1	1	P	0.882	0.97436
1141	103968	67469	immunoprecipitate	1	1	P	0.108	0.90712
1142	103968	67469	interact	1	3	L	0.94	0.98106
1143	103968	67469	mediate	1	2	L	0.565	0.93944
1144	103968	67469	precipitate	1	1	.	0.731	0.95646
1145	103968	67469	required for	1	2	.	0.634	0.94705
1146	103968	67469	trigger	1	1	L	0.096	0.90662
1147	103978	14734	homolog	1	1	.	-0.831	0.78265
1148	103979	103979	elevate	1	1	L	-0.009	0.89886
1149	103979	103979	reduce	1	1	.	0.913	0.97768
1150	103979	103980	required for	1	1	.	0.07	0.90527
1151	103979	11705	cause	1	1	L	-0.026	0.89727
1152	103979	12367	cause	1	1	L	0.002	0.90014
1153	103979	12367	induce	1	1	L	-0.027	0.89716
1154	103979	19164	affect	1	1	L	0.335	0.92427
1155	103979	19164	assemble	1	1	.	-0.381	0.86612
1156	103979	19164	coexpress	1	4	.	0.598	0.94241
1157	103979	19164	facilitate	1	2	.	0.801	0.96403
1158	103979	19164	increase	1	1	L	-0.817	0.78799
1159	103979	19164	independence	1	1	.	0.052	0.90319
1160	103979	19164	interact	1	1	L	0.189	0.91352
1161	103979	19164	lead to	1	1	L	-0.473	0.85666
1162	103979	19164	regulate	3	6	L	0.613	0.94329
1163	103979	19164	stabilize	1	1	.	0.744	0.95733
1164	103979	59287	associate	1	1	.	0.692	0.95365
1165	103979	59287	interact	1	9	L	0.825	0.96688
1166	103979	59287	required for	1	1	.	0.486	0.93442
1167	103979	59287	result in	1	1	.	-0.545	0.84708
1168	103983	57277	bind	2	8	P	0.595	0.9423
1169	103983	57277	interact	1	1	L	0.922	0.97889
1170	103983	57277	recognize	1	1	.	0.956	0.98324
1171	103985	103985	associate	1	1	.	0	0.90004
1172	103985	103985	depend on	1	1	L	0.334	0.9243
1173	103985	103985	lead to	1	1	L	-0.246	0.88009
1174	103985	103985	rescue from	1	1	.	0.768	0.9592
1175	103985	11911	contain	1	1	.	-0.332	0.87177
1176	103985	13596	account for	1	1	.	-0.944	0.72772
1177	103985	13596	required for	1	1	.	-0.711	0.81696
1178	103985	14281	contain	1	1	.	-0.198	0.88361
1179	103985	16476	contain	1	1	.	-0.076	0.89389
1180	103985	17132	contain	1	1	.	-0.231	0.88105
1181	103985	18024	contain	1	1	.	-0.325	0.87305
1182	103985	18024	ortholog	1	1	.	-0.552	0.84658
1183	103985	20755	bind	1	1	P	-0.239	0.88071
1184	103985	23871	associate	1	1	.	0.586	0.94136
1185	103985	328572	bind	1	1	P	0.446	0.93096
1186	103985	54169	recruit	1	1	.	-0.051	0.89585
1187	103985	56449	encode	1	1	.	0.41	0.92839
1188	103985	56453	result in	1	1	.	-0.122	0.8904
1189	103985	56637	homolog	2	9	.	-0.375	0.86734
1190	103985	76563	induce	1	1	L	0.235	0.91696
1191	103988	16847	associate	1	1	.	0.671	0.95076
1192	103997	103997	recognize	1	1	.	-0.054	0.89574
1193	103997	103997	release	1	1	.	-0.947	0.72466
1194	103997	103997	respond	1	1	.	0.205	0.91479
1195	103997	103997	trigger	1	1	L	-0.878	0.76253
1196	103997	104148	cue	1	1	.	0.025	0.90098
1197	103997	104148	delay	1	1	.	0.275	0.91991
1198	103997	111335	prevent	1	1	.	0.914	0.97808
1199	103997	13649	encode	1	1	.	-0.394	0.86471
1200	103997	16542	cause	1	1	L	0.337	0.92447
1201	103997	19225	cause	1	1	L	-0.824	0.78512
1202	103997	20423	express	1	1	.	-0.94	0.73126
1203	103997	22160	inactivate	1	1	L	-0.491	0.85516
1204	103997	22339	suppress	1	1	L	0.384	0.92684
1205	103997	67855	contain	1	1	.	-0.436	0.86079
1206	103997	83771	link	1	1	.	0.63	0.94621
1207	104001	20167	associate	1	1	.	0.498	0.93472
1208	104001	21418	interact	2	2	L	0.729	0.95654
1209	104001	50850	interact	1	1	L	0.873	0.97295
1210	104007	104007	bind	1	1	P	0.681	0.95149
1211	104007	57390	required for	1	1	.	0.341	0.9244
1212	104009	109638	contain	1	1	.	-0.124	0.89028
1213	104012	103962	affect	1	1	L	0.507	0.93488
1214	104012	104012	cause	1	1	L	0.762	0.95883
1215	104015	104015	encode	1	1	.	0.858	0.97097
1216	104015	104015	immunoprecipitate	1	1	P	-0.671	0.82554
1217	104015	104015	regulate	1	2	L	-0.249	0.87986
1218	104015	13649	associate	1	1	.	0.215	0.91513
1219	104015	14784	bind	1	1	P	0.248	0.91749
1220	104015	21418	bind	1	1	P	0.136	0.90993
1221	104015	21418	harbor	1	1	.	0.95	0.98273
1222	104015	218038	bind	1	1	P	0.764	0.95913
1223	104015	22330	bind	1	1	P	-0.529	0.84977
1224	104015	227753	bind	1	1	P	0.179	0.91296
1225	104015	24071	interact	1	1	L	0.42	0.92913
1226	104015	56406	encode	2	2	.	0.735	0.9567
1227	104015	56406	induce	1	1	L	0.028	0.90122
1228	104015	56406	produce	1	1	.	0.634	0.94705
1229	104015	56406	regulate	2	2	L	0.604	0.943
1230	104018	104091	bind	1	1	P	0.807	0.96527
1231	104027	12488	associate	1	1	.	0.941	0.98103
1232	104029	104029	bind	1	1	P	-0.326	0.87272
1233	104029	104029	determine	1	1	L	-0.917	0.74399
1234	104029	104029	produce	1	1	.	-0.849	0.77589
1235	104029	104029	synthesize	1	1	.	-0.774	0.80023
1236	104029	105988	bind	1	4	P	0.218	0.9155
1237	104029	109662	result from	1	1	.	-0.296	0.87555
1238	104029	11418	bind	1	2	P	0.729	0.95654
1239	104029	12416	interact	1	1	L	0.759	0.9586
1240	104029	14460	bind	1	3	P	0.305	0.92127
1241	104029	14460	interact	2	2	L	0.671	0.95076
1242	104029	15122	bind	1	1	P	0.14	0.91068
1243	104029	15128	bind	1	1	P	0.36	0.92521
1244	104029	16596	bind	1	1	P	0.211	0.91516
1245	104029	17850	bind	1	1	P	-0.022	0.89787
1246	104029	19821	coimmunoprecipitate	1	1	P	-0.321	0.87313
1247	104029	20852	interact	1	1	L	0.111	0.9071
1248	104029	22221	bind	1	1	P	-0.022	0.89787
1249	104029	22221	result in	1	1	.	-0.411	0.86346
1250	104030	11848	attenuate	1	1	L	0.327	0.92341
1251	104030	18033	suppress	1	1	L	0.493	0.93461
1252	104030	21926	inhibit	1	1	L	0.76	0.95857
1253	104030	30955	attenuate	1	1	L	-0.078	0.89379
1254	104031	104031	abolish	1	1	L	-0.896	0.75418
1255	104031	104031	affect	1	1	L	-0.314	0.87386
1256	104031	104031	bind	1	1	P	-0.695	0.81994
1257	104031	104031	form	1	1	.	-0.875	0.76324
1258	104031	104031	inhibit	1	1	L	-0.699	0.81924
1259	104031	104031	prevent	1	1	.	0.35	0.92469
1260	104031	104031	reduce	1	1	.	-0.318	0.87344
1261	104031	104031	result in	1	2	.	-0.183	0.88493
1262	104031	106564	encode	1	1	.	-0.141	0.88916
1263	104031	109585	enhance	1	1	L	-0.332	0.87177
1264	104031	109585	inhibit	1	1	L	0.402	0.92788
1265	104031	110446	inhibit	1	1	L	-0.456	0.85814
1266	104031	11423	enhance	1	1	L	0.598	0.94241
1267	104031	12038	bind	1	1	P	0.412	0.92851
1268	104031	13838	inhibit	1	1	L	-0.837	0.78046
1269	104031	13838	retain	1	1	.	-0.017	0.89783
1270	104031	14061	activate	1	1	L	-0.154	0.88769
1271	104031	14173	affect	1	1	L	-0.041	0.8964
1272	104031	14260	bind	1	2	P	0.618	0.94501
1273	104031	14260	contain	1	1	.	0.548	0.93888
1274	104031	14415	elicit	1	1	L	0.607	0.94311
1275	104031	14417	elicit	1	1	L	0.536	0.93717
1276	104031	14714	induce	1	2	L	0.328	0.9234
1277	104031	16816	inhibit	1	2	L	0.854	0.9696
1278	104031	16890	inhibit	1	1	L	0.518	0.93574
1279	104031	16895	form	1	1	.	-0.542	0.84736
1280	104031	16956	inactivate	1	1	L	0.082	0.90586
1281	104031	18849	inhibit	1	1	L	0.6	0.94264
1282	104031	19699	block	1	1	L	0.181	0.91292
1283	104031	21938	release	1	1	.	-0.035	0.89684
1284	104031	22094	reduce	1	1	.	0.979	0.98874
1285	104031	230972	inhibit	1	1	L	0.531	0.93699
1286	104031	27052	inhibit	1	1	L	0.492	0.93462
1287	104031	50767	cause	1	1	L	0.47	0.93241
1288	104031	50767	elicit	1	2	L	0.122	0.90817
1289	104031	50767	inhibit	1	5	L	0.553	0.93966
1290	104031	50767	phosphorylate	1	1	P	0.839	0.96832
1291	104031	50908	bind	1	1	P	0.737	0.95666
1292	104031	50908	inactivate	1	1	L	0.722	0.95572
1293	104031	50908	inhibit	1	2	L	0.911	0.97717
1294	104031	56380	replace	1	1	.	-0.21	0.88269
1295	104031	59025	cause	1	1	L	0.034	0.90139
1296	104031	59025	induce	1	1	L	-0.493	0.85507
1297	104031	59025	produce	1	2	.	0.43	0.93027
1298	104031	68729	add	1	1	.	-0.885	0.75966
1299	104031	85031	inhibit	1	1	L	0.561	0.93952
1300	104044	104044	account for	1	1	.	-0.301	0.87518
1301	104044	104044	associate	1	1	.	0.012	0.90035
1302	104044	104044	precede	1	1	.	0.124	0.90849
1303	104044	104044	promote	1	1	L	-0.549	0.84678
1304	104044	104044	require	1	1	.	-0.709	0.81735
1305	104044	109820	react	1	1	L	0.715	0.95531
1306	104044	12395	regulate	1	1	L	0.677	0.95095
1307	104044	12638	stimulate	1	1	L	-0.376	0.8669
1308	104044	13726	encode	2	5	.	0.864	0.97117
1309	104044	14917	activate	3	4	L	0.86	0.97112
1310	104044	14917	bind	2	3	P	0.752	0.95777
1311	104044	14917	induce	2	2	L	0.811	0.96567
1312	104044	14917	link	1	1	.	-0.005	0.89935
1313	104044	14917	mediate	1	1	L	0.797	0.96288
1314	104044	14917	stimulate	1	1	L	-0.505	0.85328
1315	104044	170790	induce	1	1	L	0.561	0.93952
1316	104044	17829	homolog	1	1	.	-0.529	0.84977
1317	104044	18815	activate	1	1	L	0.326	0.92342
1318	104044	20854	cross-react	1	1	.	0.841	0.96862
1319	104044	21677	shape	1	1	.	0.827	0.96685
1320	104044	276846	bind	1	1	P	-0.971	0.69698
1321	104044	76952	induce	1	1	L	0.6	0.94264
1322	104044	76952	produce	1	1	.	0.675	0.95084
1323	104055	109727	affect	1	1	L	0.656	0.94895
1324	104055	109728	homolog	1	1	.	-0.222	0.88176
1325	104055	16000	regulate	1	1	L	0.66	0.94952
1326	104055	16006	block	1	1	L	-0.185	0.88481
1327	104055	16006	cleave	1	5	P	0.794	0.96266
1328	104055	16006	degrade	1	1	P	0.728	0.95657
1329	104055	16006	generate	1	1	L	0.821	0.96682
1330	104055	16006	produce	1	1	.	0.307	0.92152
1331	104055	17392	produce	1	1	.	0.457	0.93141
1332	104055	19253	cause	1	1	L	0.792	0.96267
1333	104062	104062	alter	1	1	.	-0.304	0.87489
1334	104062	104062	generate	1	1	L	-0.321	0.87313
1335	104062	104062	induce	1	1	L	0.39	0.92788
1336	104062	104062	inhibit	1	1	L	-0.059	0.89516
1337	104062	104062	produce	1	1	.	-0.185	0.88481
1338	104062	104062	raise	1	1	.	0.883	0.97471
1339	104062	11651	inhibit	1	1	L	0.724	0.95615
1340	104062	11803	bind	1	1	P	0.69	0.95357
1341	104062	11804	bind	1	1	P	0.633	0.94692
1342	104062	11820	affect	1	3	L	0.729	0.95654
1343	104062	11820	alter	1	2	.	-0.04	0.89639
1344	104062	11820	bind	1	5	P	0.568	0.93949
1345	104062	11820	cleave	1	2	P	0.559	0.93959
1346	104062	11820	increase	1	4	L	0.235	0.91696
1347	104062	11820	inhibit	1	3	L	0.896	0.97681
1348	104062	11820	interact	1	4	L	0.803	0.96482
1349	104062	11820	promote	1	2	L	0.6	0.94264
1350	104062	11820	reduce	1	1	.	0.955	0.98336
1351	104062	12064	increase	1	1	L	-0.428	0.86138
1352	104062	16193	induce	1	1	L	-0.014	0.8983
1353	104062	16193	stimulate	1	1	L	-0.496	0.85475
1354	104062	16975	affect	1	1	L	0.944	0.98203
1355	104062	16975	bind	1	2	P	0.758	0.95844
1356	104062	16975	coprecipitate	1	1	P	0.91	0.97723
1357	104062	16975	increase	1	4	L	0.722	0.95572
1358	104062	16975	interact	1	5	L	0.944	0.98203
1359	104062	16975	promote	2	2	L	0.247	0.91738
1360	104062	21825	homolog	1	1	.	-0.654	0.83043
1361	104062	76898	colocalize	1	1	P	0.607	0.94311
1362	104067	104067	replace	2	2	.	-0.337	0.87118
1363	104067	109386	induce	1	1	L	0.651	0.9489
1364	104067	17686	require	1	1	.	0.733	0.95659
1365	104067	17688	require	1	1	.	0.537	0.93716
1366	104069	20617	colocalize	1	1	P	0.508	0.935
1367	104072	20656	carry	1	1	.	-0.063	0.89511
1368	104082	104082	cleave	1	1	P	-0.553	0.84651
1369	104086	104086	encode	1	1	.	-0.17	0.8858
1370	104086	13081	inhibit	1	1	L	0.801	0.96403
1371	104086	13122	suppress	1	1	L	-0.035	0.89684
1372	104086	20787	elevate	1	1	L	0.759	0.9586
1373	104086	22259	activate	1	1	L	0.904	0.97693
1374	104086	22259	lead to	1	2	L	0.662	0.9498
1375	104086	22259	mediate	1	1	L	0.751	0.95779
1376	104086	230101	alter	1	1	.	-0.553	0.84651
1377	104086	230101	initiate	1	2	L	-0.795	0.79507
1378	104086	57276	cause	1	2	L	0.858	0.97097
1379	104087	104087	alter	1	1	.	-0.582	0.84236
1380	104087	104087	based on	1	1	.	-0.743	0.80871
1381	104087	104087	bind	1	1	P	-0.829	0.78338
1382	104087	104087	combine	1	2	.	-0.345	0.87037
1383	104087	104087	enhance	1	1	L	-0.847	0.7763
1384	104087	104087	form a complex	1	1	P	-0.684	0.82249
1385	104087	104237	bind	1	1	P	-0.14	0.88938
1386	104087	110006	drive	1	2	.	0.97	0.98552
1387	104087	110145	distribute	1	1	.	0.917	0.97835
1388	104087	11622	bind	1	5	P	0.709	0.95473
1389	104087	11863	bind	1	3	P	0.332	0.92391
1390	104087	13033	promote	1	1	L	0.645	0.94802
1391	104087	13076	initiate	1	1	L	-0.911	0.74716
1392	104087	13076	result in	1	1	.	-0.233	0.88096
1393	104087	13419	digest	1	1	P	-0.567	0.84426
1394	104087	14917	bind	1	1	P	0.713	0.95501
1395	104087	15128	mutate	1	1	.	-0.996	0.64049
1396	104087	16476	mediate	1	1	L	0.385	0.92712
1397	104087	16948	recognize	1	1	.	0.929	0.98028
1398	104087	18538	control	1	1	L	0.103	0.90691
1399	104087	18538	regulate	1	1	L	0.379	0.92618
1400	104087	18538	required for	1	2	.	0.78	0.96092
1401	104087	18538	result in	1	1	.	0.262	0.91895
1402	104087	18610	based on	1	1	.	-0.618	0.83685
1403	104087	18610	control	1	1	L	-0.48	0.8562
1404	104087	18610	regulate	1	1	L	0.206	0.91506
1405	104087	18610	result in	2	2	.	0.267	0.91944
1406	104087	18849	required for	1	1	.	0.254	0.91793
1407	104087	19223	increase	1	1	L	-0.291	0.87617
1408	104087	20683	contain	1	1	.	0.081	0.90589
1409	104087	20866	bind	1	1	P	-0.198	0.88361
1410	104087	21749	bind	1	1	P	0.575	0.94006
1411	104087	21749	interact	1	1	L	0.331	0.92365
1412	104087	24069	encode	1	1	.	0.247	0.91738
1413	104087	328572	respond to	1	1	.	0.748	0.95756
1414	104087	381760	control	1	1	L	-0.282	0.87667
1415	104087	381760	regulate	1	1	L	0.615	0.94404
1416	104088	18976	release	1	1	.	-0.115	0.89085
1417	104088	22139	associate	1	1	.	0.882	0.97436
1418	104089	100034836	combine	1	1	.	0.064	0.90448
1419	104089	104089	affect	1	1	L	-0.134	0.88975
1420	104089	104089	depend on	1	1	L	0.124	0.90849
1421	104089	104089	due to	1	1	.	-0.334	0.8716
1422	104089	104089	generate	1	1	L	0.765	0.95908
1423	104089	104089	increase	1	1	L	-0.132	0.88986
1424	104089	104089	independence	1	1	.	0.275	0.91991
1425	104089	104089	inhibit	1	1	L	-0.124	0.89028
1426	104089	104089	moderate	1	2	.	0.733	0.95659
1427	104089	104089	overexpress	1	1	.	-0.757	0.80435
1428	104089	104089	result in	1	2	.	0.43	0.93027
1429	104089	104103	because of	1	1	L	-0.616	0.83711
1430	104089	111343	result in	1	1	.	0.739	0.95677
1431	104089	114886	bind	1	1	P	0.335	0.92427
1432	104089	117201	control	1	1	L	-0.667	0.82688
1433	104089	12578	fold	1	1	.	0.87	0.9729
1434	104089	12649	activate	1	1	L	-0.013	0.89827
1435	104089	13856	cause	1	1	L	0.36	0.92521
1436	104089	14218	combine	1	1	.	0.45	0.93104
1437	104089	15160	remove	1	1	.	0.961	0.98376
1438	104089	16476	require	1	1	.	0.573	0.9395
1439	104089	16847	mediate	1	1	L	0.145	0.91103
1440	104089	16847	prevent	1	1	.	0.94	0.98088
1441	104089	19223	provoke	1	1	.	0.862	0.97124
1442	104089	19224	produce	1	1	.	-0.217	0.88233
1443	104089	20287	aggregate	1	1	.	0.598	0.94241
1444	104089	20997	result in	1	1	.	0.673	0.95089
1445	104089	27364	combine	1	1	.	0.56	0.93956
1446	104089	68729	remove	1	1	.	0.231	0.91663
1447	104091	104091	pair	1	1	.	-0.83	0.78295
1448	104091	104092	bind	1	1	P	0.525	0.93665
1449	104091	104092	combine	1	1	.	0.962	0.98388
1450	104091	104092	increase	1	1	L	0.567	0.93952
1451	104091	104093	combine	1	1	.	0.643	0.94727
1452	104091	109687	as a result of	1	1	.	0.261	0.91869
1453	104091	109687	bind	1	1	P	0.619	0.94547
1454	104091	109687	combine	1	1	.	0.782	0.96089
1455	104091	109687	homolog	1	1	.	0.706	0.95448
1456	104091	109687	produce	1	1	.	0.628	0.94606
1457	104091	15163	bind	1	1	P	0.351	0.92464
1458	104091	16337	immunoprecipitate	1	1	P	0.258	0.9183
1459	104091	18671	mediate	1	1	L	0.39	0.92788
1460	104091	18830	control	1	1	L	-0.054	0.89574
1461	104091	20186	bind	1	3	P	0.76	0.95857
1462	104091	20186	contain	1	1	.	0.872	0.97299
1463	104091	20186	enhance	1	1	L	0.322	0.92223
1464	104091	20186	inhibit	1	1	L	0.845	0.96902
1465	104091	20186	mediate	1	2	L	0.726	0.9563
1466	104091	20186	required for	1	1	.	0.865	0.97189
1467	104091	20683	interact	1	1	L	0.845	0.96902
1468	104091	22196	bind	1	1	P	0.734	0.95657
1469	104091	27413	required for	1	1	.	0.761	0.95853
1470	104092	109687	replace	1	1	.	0.819	0.96654
1471	104092	15978	increase	1	1	L	0.317	0.92228
1472	104092	16000	inhibit	1	1	L	0.598	0.94241
1473	104092	16452	increase	1	2	L	0.78	0.96092
1474	104092	380713	required for	1	1	.	0.288	0.92084
1475	104093	109699	pair	1	2	.	-0.48	0.8562
1476	104095	14069	enhance	1	1	L	0.075	0.90558
1477	104095	22371	bind	1	2	P	0.92	0.97905
1478	104103	104087	carry	1	1	.	-0.857	0.77234
1479	104103	104103	account for	1	2	.	-0.658	0.8297
1480	104103	104103	activate	1	1	L	-0.961	0.70922
1481	104103	104103	add	1	4	.	-0.926	0.73867
1482	104103	104103	affect	1	2	L	-0.837	0.78046
1483	104103	104103	as a result of	1	1	.	-0.878	0.76253
1484	104103	104103	associate	1	4	.	-0.552	0.84658
1485	104103	104103	attributable to	1	1	.	-0.988	0.66676
1486	104103	104103	based on	1	5	.	-0.899	0.7531
1487	104103	104103	because of	1	2	L	-0.919	0.74263
1488	104103	104103	carry	1	1	.	-0.944	0.72772
1489	104103	104103	cause	1	2	L	-0.91	0.74768
1490	104103	104103	combine	1	5	.	-0.926	0.73867
1491	104103	104103	comprise	1	1	.	-0.768	0.80145
1492	104103	104103	connect	1	2	.	-0.956	0.71546
1493	104103	104103	constitute	1	1	.	-0.62	0.83635
1494	104103	104103	contact	1	1	.	-0.473	0.85666
1495	104103	104103	contain	1	10	.	-0.96	0.71045
1496	104103	104103	control	1	12	L	-0.919	0.74263
1497	104103	104103	delay	1	1	.	-0.366	0.86821
1498	104103	104103	deliver	1	5	.	-0.485	0.85583
1499	104103	104103	depend on	1	3	L	-0.708	0.81742
1500	104103	104103	determine	1	4	L	-0.808	0.79149
1501	104103	104103	discharge	1	1	.	-0.982	0.67876
1502	104103	104103	due to	1	6	.	-0.948	0.72389
1503	104103	104103	effect	1	2	.	-0.623	0.83587
1504	104103	104103	elevate	1	1	L	-0.937	0.73284
1505	104103	104103	enhance	1	1	L	-0.94	0.73126
1506	104103	104103	facilitate	1	1	.	-0.559	0.84574
1507	104103	104103	fold	1	1	.	-0.512	0.85238
1508	104103	104103	force	1	18	.	-0.255	0.87963
1509	104103	104103	form	1	1	.	-0.978	0.68539
1510	104103	104103	free	1	2	.	-0.764	0.80279
1511	104103	104103	generate	1	6	L	-0.683	0.82278
1512	104103	104103	impact	1	1	.	-0.199	0.88353
1513	104103	104103	include	1	3	.	-0.954	0.71821
1514	104103	104103	increase	1	4	L	-0.933	0.73463
1515	104103	104103	induce	1	2	L	-0.743	0.80871
1516	104103	104103	influence	1	4	L	-0.051	0.89585
1517	104103	104103	interact	1	1	L	-0.706	0.81795
1518	104103	104103	join	1	1	.	-0.975	0.6905
1519	104103	104103	lead	1	4	.	-0.987	0.66975
1520	104103	104103	lead to	1	5	L	-0.521	0.85109
1521	104103	104103	limit	1	1	L	-0.944	0.72772
1522	104103	104103	link	1	1	.	-0.863	0.76962
1523	104103	104103	locate	1	6	.	-0.465	0.85759
1524	104103	104103	mask	1	5	.	-0.314	0.87386
1525	104103	104103	modify	1	1	.	-0.962	0.70831
1526	104103	104103	oxidate	1	1	.	-0.438	0.86051
1527	104103	104103	prevent	1	3	.	-0.644	0.8327
1528	104103	104103	produce	1	5	.	-0.848	0.77599
1529	104103	104103	react	1	1	L	-0.97	0.69816
1530	104103	104103	recognize	1	1	.	-0.673	0.82515
1531	104103	104103	reduce	1	4	.	-0.417	0.86302
1532	104103	104103	regulate	1	17	L	-0.942	0.72951
1533	104103	104103	remove	1	1	.	-0.73	0.81161
1534	104103	104103	replace	1	3	.	-0.853	0.77358
1535	104103	104103	require	1	6	.	-0.884	0.75988
1536	104103	104103	result from	1	2	.	-0.894	0.75538
1537	104103	104103	result in	1	4	.	-0.85	0.77522
1538	104103	104103	retain	1	2	.	-0.523	0.85043
1539	104103	104103	separate	1	1	.	-0.989	0.66407
1540	104103	104103	shape	1	1	.	-0.621	0.83605
1541	104103	104103	stimulate	1	1	L	-0.89	0.75687
1542	104103	104103	stop	1	1	.	-0.375	0.86734
1543	104103	104103	transfer	1	1	.	-0.476	0.85659
1544	104103	104103	transport	1	2	.	-0.74	0.80915
1545	104103	104103	trigger	1	1	L	-0.959	0.71168
1546	104103	104124	effect	1	1	.	-0.839	0.7798
1547	104103	104148	transfer	1	1	.	0.09	0.90632
1548	104103	104272	force	1	2	.	0.861	0.97127
1549	104103	104371	promote	1	1	L	-0.257	0.87953
1550	104103	107513	reduce	1	1	.	0.536	0.93717
1551	104103	108156	force	1	1	.	0.643	0.94727
1552	104103	109585	associate	1	3	.	0.106	0.907
1553	104103	109585	force	1	1	.	0.767	0.95923
1554	104103	109598	based on	1	1	.	-0.692	0.82096
1555	104103	109598	elevate	1	1	L	-0.343	0.87048
1556	104103	109912	induce	1	1	L	0.419	0.92916
1557	104103	110180	increase	1	1	L	-0.856	0.77276
1558	104103	110809	increase	1	2	L	0.484	0.93429
1559	104103	111343	release	1	1	.	-0.793	0.79567
1560	104103	112008	control	1	1	L	-0.792	0.79603
1561	104103	113868	carry	1	2	.	-0.873	0.7645
1562	104103	11537	combine	1	1	.	-0.838	0.78031
1563	104103	11607	induce	1	1	L	-0.604	0.83873
1564	104103	11622	induce	1	2	L	0.313	0.92184
1565	104103	11705	elevate	1	1	L	-0.727	0.81281
1566	104103	11720	interact	1	1	L	-0.337	0.87118
1567	104103	11789	control	1	17	L	0.205	0.91479
1568	104103	11920	add	1	1	.	-0.506	0.85308
1569	104103	11920	transport	1	1	.	0.739	0.95677
1570	104103	11988	associate	1	1	.	0.064	0.90448
1571	104103	12015	result in	1	1	.	-0.725	0.81307
1572	104103	12153	combine	1	1	.	-0.177	0.8853
1573	104103	12286	activate	1	1	L	-0.615	0.83729
1574	104103	12304	result in	1	1	.	-0.811	0.79072
1575	104103	12484	compose	1	1	.	0.041	0.90231
1576	104103	12490	account for	1	1	.	-0.816	0.78831
1577	104103	12631	lead to	1	1	L	-0.036	0.89685
1578	104103	12638	activate	1	1	L	-0.635	0.83407
1579	104103	12638	regulate	1	1	L	-0.679	0.82351
1580	104103	12736	increase	1	1	L	-0.792	0.79603
1581	104103	12780	influence	1	1	L	-0.088	0.89333
1582	104103	12811	reduce	1	1	.	0.176	0.91261
1583	104103	12854	result in	1	2	.	-0.749	0.80617
1584	104103	12879	oxidate	1	1	.	0.658	0.94891
1585	104103	13035	release	1	1	.	-0.741	0.80897
1586	104103	13077	elevate	1	1	L	-0.652	0.8309
1587	104103	13338	depend on	1	1	L	-0.235	0.88104
1588	104103	13649	down-regulate	1	1	L	-0.307	0.87424
1589	104103	13716	force	1	5	.	0.87	0.9729
1590	104103	13717	result from	1	1	.	-0.711	0.81696
1591	104103	13834	cause	1	1	L	-0.616	0.83711
1592	104103	13838	excise	1	1	.	-0.667	0.82688
1593	104103	13838	induce	1	1	L	-0.976	0.68902
1594	104103	13982	elevate	1	1	L	-0.691	0.82115
1595	104103	14123	modify	1	1	.	-0.944	0.72772
1596	104103	14173	oxidate	1	1	.	0.535	0.93718
1597	104103	14246	cause	1	1	L	-0.665	0.82776
1598	104103	14260	inhibit	1	1	L	-0.016	0.89806
1599	104103	14268	result in	1	1	.	-0.705	0.81802
1600	104103	14381	result in	1	1	.	-0.689	0.82134
1601	104103	14459	pump	1	2	.	0.305	0.92127
1602	104103	14835	direct	1	1	.	0.181	0.91292
1603	104103	14961	determine	1	1	L	-0.913	0.74621
1604	104103	15139	produce	1	1	.	-0.5	0.85423
1605	104103	15186	induce	1	1	L	-0.461	0.85791
1606	104103	15368	cause	1	1	L	-0.915	0.74505
1607	104103	15562	affect	1	1	L	-0.152	0.88797
1608	104103	16004	associate	1	1	.	0.025	0.90098
1609	104103	16004	inactivate	1	1	L	-0.345	0.87037
1610	104103	16004	include	1	1	.	-0.739	0.80941
1611	104103	16004	increase	1	1	L	-0.579	0.84283
1612	104103	16004	repress	1	1	L	-0.609	0.83864
1613	104103	16004	required for	1	1	.	-0.255	0.87963
1614	104103	16004	silence	1	1	.	0.814	0.96612
1615	104103	16183	regulate	1	1	L	-0.596	0.83954
1616	104103	16193	cause	1	1	L	-0.528	0.84975
1617	104103	16193	increase	1	3	L	-0.934	0.73416
1618	104103	16193	induce	1	3	L	-0.689	0.82134
1619	104103	16847	associate	1	2	.	0.115	0.90722
1620	104103	16870	bring	1	1	.	0.498	0.93472
1621	104103	16895	generate	1	1	L	-0.249	0.87986
1622	104103	17189	add	1	1	.	-0.698	0.81951
1623	104103	17250	influence	1	1	L	-0.706	0.81795
1624	104103	18033	activate	1	1	L	-0.801	0.79316
1625	104103	18126	because of	1	1	L	-0.384	0.86605
1626	104103	18126	increase	1	1	L	-0.296	0.87555
1627	104103	18126	induce	1	1	L	-0.364	0.8684
1628	104103	18378	alter	1	1	.	-0.175	0.88561
1629	104103	18478	bind	1	1	P	-0.735	0.81058
1630	104103	18478	cause	1	1	L	-0.857	0.77234
1631	104103	18478	include	1	6	.	-0.74	0.80915
1632	104103	18478	influence	1	1	L	-0.35	0.86987
1633	104103	18478	result in	1	1	.	-0.538	0.84841
1634	104103	18530	oxidate	1	1	.	0.755	0.95836
1635	104103	18605	activate	1	1	L	-0.89	0.75687
1636	104103	18653	induce	1	1	L	-0.647	0.83242
1637	104103	18698	cause	1	1	L	-0.581	0.84256
1638	104103	18849	depend on	1	1	L	-0.013	0.89827
1639	104103	18849	respond to	1	1	.	-0.5	0.85423
1640	104103	19012	raise	1	1	.	0.218	0.9155
1641	104103	19073	deactivate	1	1	L	-0.977	0.68712
1642	104103	19109	control	1	1	L	-0.931	0.73588
1643	104103	19133	associate	1	1	.	0.342	0.92438
1644	104103	19209	associate	1	1	.	0.752	0.95777
1645	104103	20201	lead to	1	1	L	-0.621	0.83605
1646	104103	20202	lead to	1	1	L	-0.691	0.82115
1647	104103	20226	accelerate	1	1	L	-0.448	0.85873
1648	104103	20226	associate	1	1	.	0.336	0.92439
1649	104103	20226	transport	1	1	.	0.693	0.95363
1650	104103	20273	affect	1	1	L	-0.397	0.86449
1651	104103	20302	increase	1	2	L	-0.787	0.79739
1652	104103	20304	increase	1	1	L	-0.708	0.81742
1653	104103	20310	increase	1	1	L	-0.905	0.75021
1654	104103	20416	force	1	1	.	0.128	0.90923
1655	104103	20529	regulate	1	1	L	-0.336	0.87129
1656	104103	20604	generate	1	1	L	0.183	0.91291
1657	104103	20617	associate	1	1	.	-0.345	0.87037
1658	104103	20655	oxidate	1	1	.	0.504	0.93478
1659	104103	20656	induce	1	1	L	0.434	0.93047
1660	104103	20823	induce	1	1	L	-0.062	0.89522
1661	104103	21356	add	1	1	.	-0.844	0.77772
1662	104103	21356	hinder	1	1	L	-0.959	0.71168
1663	104103	21907	control	1	1	L	-0.787	0.79739
1664	104103	21907	increase	1	1	L	-0.258	0.87945
1665	104103	219103	deliver	1	1	.	-0.468	0.85684
1666	104103	21926	induce	1	1	L	-0.467	0.85705
1667	104103	21926	stimulate	1	1	L	-0.26	0.87925
1668	104103	22083	distribute	1	1	.	-0.228	0.88133
1669	104103	22295	add	1	1	.	-0.898	0.75347
1670	104103	224480	regulate	1	1	L	-0.599	0.83946
1671	104103	224480	result in	1	1	.	-0.855	0.77307
1672	104103	23806	associate	1	1	.	0.534	0.9372
1673	104103	238505	inhibit	1	1	L	-0.441	0.85995
1674	104103	240690	force	1	1	.	0.72	0.95544
1675	104103	246277	generate	1	1	L	0.134	0.90957
1676	104103	260423	phosphorylate	1	1	P	-0.11	0.89128
1677	104103	26404	carry	1	1	.	-0.861	0.77087
1678	104103	26875	determine	1	1	L	-0.876	0.76294
1679	104103	27390	suppress	1	2	L	-0.516	0.85168
1680	104103	280662	force	2	5	.	0.284	0.92033
1681	104103	282663	affect	1	1	L	-0.365	0.86842
1682	104103	282663	cause	1	1	L	-0.59	0.84073
1683	104103	282663	increase	1	2	L	-0.536	0.84866
1684	104103	328949	affect	1	1	L	-0.239	0.88071
1685	104103	387518	limit	1	1	L	-0.897	0.75408
1686	104103	387609	force	1	10	.	0.963	0.98453
1687	104103	434437	transport	1	2	.	0.6	0.94264
1688	104103	492938	induce	1	1	L	-0.163	0.88643
1689	104103	493091	trigger	1	1	L	-0.602	0.83911
1690	104103	53322	reduce	1	1	.	0.806	0.9653
1691	104103	56406	limit	1	1	L	-0.827	0.78422
1692	104103	56449	activate	1	2	L	-0.342	0.87058
1693	104103	56501	replace	1	2	.	-0.928	0.73766
1694	104103	57815	force	1	1	.	0.658	0.94891
1695	104103	620105	contain	1	1	.	-0.636	0.83397
1696	104103	66222	elicit	1	1	L	0.136	0.90993
1697	104103	66222	inhibit	1	1	L	0.259	0.91843
1698	104103	67460	result in	1	1	.	-0.577	0.84304
1699	104103	68729	add	1	1	.	-0.846	0.77653
1700	104103	68729	block	1	1	L	-0.995	0.64502
1701	104103	68729	contain	1	2	.	-0.787	0.79739
1702	104103	68729	react	1	1	L	-0.997	0.6346
1703	104103	70430	lead to	1	1	L	-0.662	0.82864
1704	104103	71409	force	1	3	.	-0.811	0.79072
1705	104103	76614	affect	1	1	L	0.018	0.90066
1706	104103	76614	stimulate	1	1	L	-0.478	0.85652
1707	104103	78920	force	1	1	.	0.313	0.92184
1708	104103	98386	lead to	1	1	L	-0.352	0.86993
1709	104111	109912	produce	1	1	.	0.763	0.95898
1710	104111	22160	phosphorylate	1	1	P	-0.074	0.89411
1711	104112	104385	lead to	1	1	L	-0.18	0.88526
1712	104112	109638	recognize	1	1	.	0.228	0.91627
1713	104112	11425	promote	1	1	L	0.647	0.948
1714	104112	12807	catalyze	1	1	P	-0.357	0.86952
1715	104112	12807	recognize	1	1	.	0.645	0.94802
1716	104112	12974	affect	1	1	L	0.3	0.92133
1717	104112	14645	due to	1	1	.	-0.505	0.85328
1718	104113	260423	bind	1	1	P	0.734	0.95657
1719	104117	13361	inhibit	1	1	L	0.573	0.9395
1720	104117	13419	digest	1	1	P	-0.463	0.85777
1721	104117	13653	express	1	1	.	0.317	0.92228
1722	104117	13653	overexpress	1	1	.	0.755	0.95836
1723	104117	20683	express	1	2	.	0.308	0.92149
1724	104117	20683	lead to	1	1	L	0.504	0.93478
1725	104117	20683	overexpress	1	1	.	0.727	0.95626
1726	104119	104237	form a complex	1	1	P	0.77	0.95965
1727	104120	109807	replace	1	1	.	0.672	0.95092
1728	104120	16408	bind	1	1	P	0.808	0.9654
1729	104122	13604	induce	1	1	L	0.129	0.90935
1730	104122	13604	promote	1	2	L	0.754	0.95805
1731	104122	13645	contain	1	1	.	-0.197	0.88385
1732	104122	14173	contain	1	1	.	0.656	0.94895
1733	104122	16449	increase	1	1	L	0.681	0.95149
1734	104122	16449	induce	1	1	L	0.779	0.96078
1735	104122	16449	regulate	1	1	L	0.797	0.96288
1736	104122	16542	affect	1	1	L	0.762	0.95883
1737	104122	20423	cooperate	1	1	L	0.988	0.99229
1738	104122	22339	affect	1	1	L	0.776	0.96035
1739	104122	22339	contain	1	1	.	0.522	0.93615
1740	104122	22339	modulate	1	1	L	0.829	0.96699
1741	104123	104123	react	1	1	L	-0.314	0.87386
1742	104123	11651	activate	1	2	L	0.764	0.95913
1743	104123	11651	mediate	1	1	L	0.55	0.939
1744	104123	11848	down-regulate	1	2	L	0.915	0.97848
1745	104123	11848	induce	1	3	L	0.991	0.99369
1746	104123	14083	elicit	1	1	L	-0.216	0.88231
1747	104123	18708	enhance	1	1	L	0.085	0.90596
1748	104123	18708	regulate	1	1	L	-0.183	0.88493
1749	104124	104124	combine	1	1	.	-0.435	0.86089
1750	104124	104124	couple	1	1	.	-0.547	0.84679
1751	104124	104124	form	1	1	.	-0.883	0.7602
1752	104124	104124	include	1	1	.	-0.817	0.78799
1753	104124	104124	increase	1	1	L	-0.757	0.80435
1754	104124	104124	lead to	1	2	L	0.738	0.95681
1755	104124	104124	replace	1	1	.	-0.855	0.77307
1756	104124	109920	control	1	1	L	-0.029	0.89707
1757	104124	110827	substitute	1	1	.	0.188	0.9134
1758	104124	117201	combine	1	1	.	0.784	0.96117
1759	104124	12386	cleave	1	1	P	0.254	0.91793
1760	104124	12667	based on	1	1	.	0.108	0.90712
1761	104124	13076	associate	1	2	.	0.656	0.94895
1762	104124	13406	cleave	1	1	P	-0.131	0.88984
1763	104124	14061	associate	1	1	.	0.119	0.90795
1764	104124	14634	cleave	1	2	P	0.471	0.93267
1765	104124	14685	activate	1	2	L	-0.34	0.87079
1766	104124	14685	bind	1	1	P	-0.342	0.87058
1767	104124	15443	cleave	1	1	P	0.267	0.91944
1768	104124	16000	associate	1	1	.	0.213	0.91515
1769	104124	16009	associate	1	1	.	0.569	0.93947
1770	104124	16514	combine	1	1	.	0.188	0.9134
1771	104124	17068	cleave	1	1	P	-0.222	0.88176
1772	104124	18538	affect	1	1	L	-0.208	0.8828
1773	104124	18605	cleave	1	1	P	0.206	0.91506
1774	104124	18605	degrade	1	1	P	0.308	0.92149
1775	104124	18605	metabolize	1	1	.	0.918	0.9787
1776	104124	19073	stimulate	1	2	L	0.444	0.93085
1777	104124	19109	induce	1	1	L	0.217	0.91523
1778	104124	19882	depend on	1	1	L	0.368	0.92583
1779	104124	23920	add	1	1	.	-0.717	0.81544
1780	104124	493091	induce	1	2	L	0.314	0.92179
1781	104124	541313	substitute	1	1	.	0.352	0.92463
1782	104124	64085	abolish	1	1	L	-0.394	0.86471
1783	104133	14950	increase	1	1	L	-0.106	0.89159
1784	104133	503558	react	1	1	L	0.889	0.97529
1785	104133	67155	express	1	1	.	-0.234	0.88101
1786	104146	14538	associate	1	1	.	0.784	0.96117
1787	104146	26386	associate	1	1	.	0.787	0.96157
1788	104147	11545	induce	1	1	L	0.344	0.92435
1789	104147	11651	block	1	1	L	0.36	0.92521
1790	104147	12043	down-regulate	1	1	L	-0.292	0.87609
1791	104147	13197	induce	1	1	L	-0.691	0.82115
1792	104148	104103	based on	1	1	.	-0.741	0.80897
1793	104148	104148	add	1	1	.	-0.94	0.73126
1794	104148	104148	affect	1	1	L	-0.526	0.84984
1795	104148	104148	associate	1	1	.	-0.362	0.86881
1796	104148	104148	bind	1	1	P	-0.851	0.77482
1797	104148	104148	contain	1	1	.	-0.799	0.79382
1798	104148	104148	control	1	1	L	0.54	0.93766
1799	104148	104148	degrade	1	1	P	-0.856	0.77276
1800	104148	104148	form	1	1	.	-0.954	0.71821
1801	104148	104148	increase	1	1	L	-0.784	0.7982
1802	104148	104148	induce	1	1	L	-0.604	0.83873
1803	104148	104148	inhibit	1	1	L	-0.485	0.85583
1804	104148	104148	mediate	1	1	L	-0.048	0.89604
1805	104148	104148	metabolize	1	1	.	0.519	0.93589
1806	104148	104148	replace	1	1	.	-0.645	0.8325
1807	104148	104236	block	1	1	L	-0.259	0.87933
1808	104148	104236	inhibit	1	2	L	0.722	0.95572
1809	104148	110355	independence	1	1	.	0.147	0.9111
1810	104148	114564	contain	1	1	.	0.317	0.92228
1811	104148	114564	integrate	1	1	.	0.913	0.97768
1812	104148	114724	modify	1	1	.	-0.276	0.87731
1813	104148	11651	block	1	1	L	-0.173	0.88571
1814	104148	11651	inhibit	1	1	L	0.145	0.91103
1815	104148	12043	increase	1	1	L	-0.652	0.8309
1816	104148	12367	activate	3	4	L	0.559	0.93959
1817	104148	12367	add	1	1	.	-0.953	0.71955
1818	104148	12367	regulate	1	1	L	-0.099	0.89223
1819	104148	12367	sensitize	1	1	L	-0.033	0.89696
1820	104148	12540	block	1	1	L	-0.7	0.81905
1821	104148	13429	delay	1	1	.	0.918	0.9787
1822	104148	13645	inhibit	1	1	L	-0.179	0.8852
1823	104148	13649	enhance	1	1	L	-0.641	0.83315
1824	104148	14173	inhibit	1	2	L	0.51	0.93511
1825	104148	15139	alter	1	1	.	-0.333	0.87169
1826	104148	15139	inhibit	1	5	L	0.678	0.9511
1827	104148	16000	block	1	1	L	-0.455	0.85813
1828	104148	17132	add	1	1	.	-0.732	0.81103
1829	104148	17748	promote	1	1	L	0.521	0.93616
1830	104148	17869	carry	1	1	.	-0.574	0.84318
1831	104148	18033	block	1	1	L	-0.493	0.85507
1832	104148	18033	induce	1	1	L	-0.443	0.85913
1833	104148	18033	inhibit	1	3	L	0.522	0.93615
1834	104148	18033	prevent	1	1	.	0.831	0.96748
1835	104148	18109	integrate	1	1	.	0.626	0.94579
1836	104148	18655	promote	1	1	L	0.304	0.92129
1837	104148	18669	contain	1	1	.	0.104	0.9069
1838	104148	18669	form	1	1	.	-0.707	0.81759
1839	104148	18747	activate	1	3	L	0.37	0.9258
1840	104148	18747	affect	1	1	L	-0.721	0.81421
1841	104148	18747	induce	1	2	L	-0.399	0.86438
1842	104148	18849	inhibit	1	1	L	0.007	0.90032
1843	104148	20339	induce	1	1	L	0.482	0.93401
1844	104148	20698	block	1	1	L	-0.691	0.82115
1845	104148	20698	inhibit	1	2	L	-0.12	0.89052
1846	104148	20946	contain	1	1	.	0.264	0.91908
1847	104148	211064	induce	1	1	L	-0.342	0.87058
1848	104148	21926	block	1	1	L	-0.723	0.81368
1849	104148	21926	inhibit	3	5	L	0.405	0.92814
1850	104148	22339	inhibit	1	1	L	0.29	0.92093
1851	104148	22431	associate	1	1	.	0.665	0.9499
1852	104148	241322	bind	1	1	P	-0.873	0.7645
1853	104148	26570	cross-link	1	1	.	0.941	0.98103
1854	104148	26909	lead to	1	1	L	-0.352	0.86993
1855	104148	330222	activate	1	6	L	0.853	0.96946
1856	104148	56453	add	1	1	.	-0.566	0.84456
1857	104148	56453	catalyze	1	1	P	-0.507	0.85298
1858	104148	56453	cause	1	1	L	-0.802	0.79292
1859	104148	56453	form	1	1	.	-0.868	0.7673
1860	104148	56453	inhibit	1	1	L	-0.196	0.88408
1861	104148	56453	interfere	1	1	.	0.645	0.94802
1862	104148	56453	synthesize	1	2	.	0.425	0.92978
1863	104148	56632	inhibit	1	2	L	-0.612	0.83838
1864	104148	68188	inhibit	1	5	L	0.503	0.93481
1865	104148	68729	add	1	5	.	-0.074	0.89411
1866	104148	93966	bind	1	2	P	0.093	0.90638
1867	104151	104151	cause	1	1	L	-0.899	0.7531
1868	104151	104151	encode	1	1	.	-0.51	0.85268
1869	104151	104151	import	1	1	.	-0.669	0.82612
1870	104151	110446	inhibit	1	1	L	-0.23	0.88103
1871	104151	18849	arrest	1	1	L	0.707	0.95478
1872	104151	19773	attenuate	1	1	L	0.169	0.91204
1873	104151	20234	affect	1	2	L	-0.108	0.89151
1874	104151	211651	bind	1	1	P	0.2	0.91443
1875	104151	26374	contact	1	1	.	0.807	0.96527
1876	104151	68729	add	1	1	.	-0.867	0.76787
1877	104154	15978	increase	1	1	L	0.672	0.95092
1878	104154	16193	increase	1	1	L	0.128	0.90923
1879	104154	18815	activate	1	4	L	0.874	0.97292
1880	104154	18815	cleave	1	1	P	0.69	0.95357
1881	104156	104103	reduce	1	1	.	-0.134	0.88975
1882	104156	104156	affect	1	1	L	-0.509	0.85289
1883	104156	104156	alter	2	2	.	-0.782	0.79899
1884	104156	104156	bind	2	2	P	-0.001	0.89968
1885	104156	104156	contain	3	3	.	-0.545	0.84708
1886	104156	104156	form	1	1	.	-0.665	0.82776
1887	104156	104156	induce	1	1	L	-0.79	0.79645
1888	104156	104156	inhibit	2	2	L	-0.596	0.83954
1889	104156	104156	regulate	1	1	L	-0.338	0.8712
1890	104156	104156	replace	1	1	.	-0.879	0.7619
1891	104156	109904	bind	1	1	P	0.422	0.9291
1892	104156	109904	interact	1	1	L	0.639	0.94733
1893	104156	11651	link	1	1	.	0.751	0.95779
1894	104156	11651	regulate	1	1	L	0.832	0.96745
1895	104156	11848	control	1	1	L	0.336	0.92439
1896	104156	11848	depend on	1	6	L	0.927	0.9797
1897	104156	11848	elevate	1	1	L	0.922	0.97889
1898	104156	11848	enhance	1	1	L	0.234	0.91686
1899	104156	11848	initiate	1	1	L	-0.072	0.89404
1900	104156	11848	regulate	1	1	L	0.156	0.91114
1901	104156	11848	required for	1	1	.	0.91	0.97723
1902	104156	12189	inactivate	1	1	L	-0.199	0.88353
1903	104156	12505	associate	4	11	.	0.953	0.98327
1904	104156	12505	bind	3	13	P	0.816	0.96645
1905	104156	12505	coimmunoprecipitate	1	1	P	0.749	0.95771
1906	104156	12505	colocalize	1	1	P	0.714	0.95533
1907	104156	12505	control	1	1	L	0.45	0.93104
1908	104156	12505	include	1	2	.	0.559	0.93959
1909	104156	12505	induce	1	1	L	0.644	0.94771
1910	104156	12505	interact	2	7	L	0.954	0.98345
1911	104156	12505	link	1	1	.	0.805	0.96514
1912	104156	12505	promote	1	1	L	-0.029	0.89707
1913	104156	12505	recruit	1	1	.	-0.226	0.88143
1914	104156	12505	sequester	1	1	.	0.931	0.98014
1915	104156	12520	associate	1	1	.	0.758	0.95844
1916	104156	12638	inhibit	1	1	L	0.098	0.90658
1917	104156	12638	reduce	1	1	.	0.725	0.95614
1918	104156	12928	associate	1	2	.	0.813	0.96596
1919	104156	12928	bind	2	2	P	0.617	0.94473
1920	104156	13649	inhibit	1	1	L	0.005	0.90022
1921	104156	14009	bind	1	1	P	-0.521	0.85109
1922	104156	140559	associate	1	1	.	0.794	0.96266
1923	104156	140559	because of	1	1	L	-0.106	0.89159
1924	104156	140559	interact	1	1	L	0.736	0.95667
1925	104156	140580	associate	1	2	.	0.895	0.97644
1926	104156	140580	bind	1	1	P	0.749	0.95771
1927	104156	14179	depend on	1	1	L	0.561	0.93952
1928	104156	14573	regulate	1	1	L	0.716	0.95529
1929	104156	14697	mediate	1	1	L	0.268	0.91957
1930	104156	15529	include	1	1	.	-0.033	0.89696
1931	104156	15894	include	2	2	.	0.062	0.90437
1932	104156	15894	interact	2	2	L	0.208	0.91503
1933	104156	15894	mediate	2	2	L	0.208	0.91503
1934	104156	15896	associate	1	1	.	0.247	0.91738
1935	104156	15896	bind	3	5	P	0.591	0.94204
1936	104156	15896	include	1	1	.	-0.304	0.87489
1937	104156	15896	interact	2	2	L	-0.011	0.89851
1938	104156	15898	associate	1	1	.	0.863	0.97121
1939	104156	15898	interact	1	1	L	0.714	0.95533
1940	104156	16183	produce	1	2	.	-0.216	0.88231
1941	104156	16476	bind	1	1	P	0.601	0.94263
1942	104156	16476	required for	1	1	.	0.696	0.95359
1943	104156	16476	synergize	1	4	P	0.918	0.9787
1944	104156	17316	capture	1	1	.	0.05	0.90309
1945	104156	17698	bind	1	3	P	0.575	0.94006
1946	104156	17698	interact	1	1	L	-0.284	0.87633
1947	104156	17928	contain	1	2	.	-0.149	0.88794
1948	104156	18016	associate	1	1	.	0.731	0.95646
1949	104156	18016	bind	1	3	P	0.387	0.92726
1950	104156	18016	enhance	1	1	L	-0.088	0.89333
1951	104156	18016	include	1	1	.	-0.942	0.72951
1952	104156	18016	remove	1	1	.	0.292	0.92089
1953	104156	18127	contain	1	1	.	0.366	0.92556
1954	104156	18186	associate	1	1	.	0.752	0.95777
1955	104156	18612	comprise	1	2	.	0.701	0.95364
1956	104156	18612	constitute	1	1	.	0.873	0.97295
1957	104156	18708	bind	1	1	P	0.497	0.93473
1958	104156	18747	depend on	1	1	L	-0.024	0.8975
1959	104156	18747	interact	1	1	L	0.37	0.9258
1960	104156	192662	associate	1	1	.	0.932	0.98031
1961	104156	192662	bind	1	3	P	0.901	0.97694
1962	104156	192662	inhibit	1	1	L	0.537	0.93716
1963	104156	19353	control	1	1	L	0.213	0.91515
1964	104156	19684	bind	2	4	P	0.812	0.96582
1965	104156	19684	include	1	1	.	-0.826	0.78437
1966	104156	19684	interact	1	1	L	0.739	0.95677
1967	104156	19878	depend on	3	4	L	0.381	0.92631
1968	104156	20289	induce	1	1	L	-0.151	0.88795
1969	104156	20343	bind	1	1	P	0.606	0.94312
1970	104156	20343	interact	1	1	L	0.797	0.96288
1971	104156	20343	link	1	1	.	0.585	0.9412
1972	104156	20343	required for	1	1	.	0.794	0.96266
1973	104156	20544	bind	2	10	P	0.692	0.95365
1974	104156	20737	associate	1	1	.	0.366	0.92556
1975	104156	20737	bind	4	11	P	0.317	0.92228
1976	104156	20737	colocalize	1	3	P	0.116	0.90748
1977	104156	20737	include	1	2	.	-0.033	0.89696
1978	104156	20737	interact	2	2	L	0.46	0.93152
1979	104156	20737	mediate	1	1	L	0.52	0.93602
1980	104156	20737	require	1	1	.	0.707	0.95478
1981	104156	20737	stimulate	1	2	L	0.467	0.93228
1982	104156	20750	colocalize	1	1	P	0.77	0.95965
1983	104156	20849	depend on	1	1	L	0.156	0.91114
1984	104156	20963	bind	1	1	P	0.367	0.92555
1985	104156	20963	interact	1	5	L	0.619	0.94547
1986	104156	210126	bind	1	1	P	-0.476	0.85659
1987	104156	21869	enhance	1	3	L	-0.022	0.89787
1988	104156	21869	interact	1	5	L	0.886	0.97518
1989	104156	22196	bind	1	1	P	0.545	0.93787
1990	104156	22350	bind	1	1	P	0.627	0.94607
1991	104156	22350	include	1	1	.	-0.904	0.7506
1992	104156	22350	interact	2	3	L	0.817	0.96642
1993	104156	26941	associate	1	1	.	0.817	0.96642
1994	104156	26941	interact	1	1	L	0.544	0.93789
1995	104156	56501	associate	1	1	.	-0.111	0.8913
1996	104156	56501	carry	1	2	.	-0.637	0.83369
1997	104156	56501	contain	1	1	.	-0.691	0.82115
1998	104158	104158	contain	1	1	.	-0.556	0.84612
1999	104158	18950	exhibit	1	1	.	0.903	0.97701
2000	104158	238055	hydrolyze	1	1	.	0.964	0.98469
[truncated: 248,774 more rows]
