# Supplementary material for: Looking at Cerebellar Malformations through Text-Mined Interactomes of Mice and Humans
Source: PLoS Comput Biol. 2009 Nov 6;5(11):e1000559. doi: 10.1371/journal.pcbi.1000559 (PMC2767227; doi:10.1371/journal.pcbi.1000559)
Supplement: Dataset S4 — Mouse network files. (6.41 MB ZIP) [file pcbi.1000559.s015.zip › individual_networks/mouse_symbols.txt]

70948	wdr20b
319836	e030037k03rik
669289	loc669289
109472	lore7
633747	loc633747
232431	gprc5a
67026	thap4
670201	loc670201
546376	loc546376
636474	loc636474
675258	loc675258
320638	a730006g06rik
111707	mpmv14
68774	ms4a6d
546486	eg546486
665492	eg665492
73271	1700029k24rik
71085	arhgap19
104225	rmp2
404526	olfr1492-ps1
85148	d3mit246
675753	loc675753
77700	9130208d14rik
666030	eg666030
676186	loc676186
108150	galnt7
100891	aw045895
11850	rhoay-ps2
56607	d5mgc1
383454	gm1281
20675	sox3
103844	ai842396
66251	arfgap3
214048	larp2
107927	htr1e
676973	loc676973
675655	loc675655
17950	naip4
56749	dhodh
780824	ighv12-2
12512	cd63
632883	loc632883
632613	loc632613
676086	loc676086
666292	loc666292
791405	ensmusg00000056640
668338	loc668338
628072	eg628072
545964	loc545964
435978	eg435978
60915	d8mit96
73694	2410091c18rik
320539	9330159h11rik
14823	grm8
258528	olfr1370
74743	5830403f22rik
735268	mirn680-1
640795	loc640795
85234	d16mit205
667374	loc667374
77889	lbh
669531	loc669531
638479	loc638479
665746	loc665746
546179	loc546179
633957	loc633957
666151	eg666151
19175	psmb6
12797	cnn1
625074	loc625074
94245	dtnbp1
671958	loc671958
74335	xrcc3
669678	loc669678
56330	pdcd5
385228	gm1521
20779	src
320834	d130067p18rik
257730	ga_x5j8b7w5p47-379997-380552
493112	thyls2
100035099	manln5
103647	ai225885
19306	py
111510	pmv6
75804	4930463o16rik
258466	olfr1261
673046	loc673046
68671	pcyt2
360060	d17jcs35
669941	loc669941
217316	slc16a5
243900	4930432e11rik
668470	eg668470
674573	loc674573
22035	tnfsf10
257731	ga_x5j8b7w5d7g-2505139-2505348
17279	melk
407796	bc027382
223870	senp1
93723	pcdhga11
12659	ovgp1
13897	es22
61348	d4mit120
238555	btn2a2
73796	4930402f11rik
667234	loc667234
668471	loc668471
672280	loc672280
56746	tex101
12511	cd6
258529	olfr313
546487	eg546487
675259	loc675259
320637	c130089k02rik
360120	d17jcs107
665491	loc665491
73272	1700108f19rik
675654	loc675654
71082	4933416m07rik
61881	d1mit324
319833	9430072b17rik
382239	cpxcr1
676183	loc676183
62009	d6mit374a
676976	loc676976
669532	loc669532
671859	loc671859
111706	mpmv13
100942	aw212079
77078	6720473g16rik
434219	eg434219
210876	eg210876
67027	mkrn2
104880	d930046m13rik
329277	gm820
383453	gm1280
101883	tmem149
98247	aa986695
384692	gm1444
75571	spata9
75176	4930543d07rik
672926	loc672926
76233	dnttip1
62586	d12mit181
66254	dimt1
675754	loc675754
73400	1700064j06rik
329650	med12l
545156	kalrn
68777	tmem53
234736	rfwd3
77701	lcn12
626922	loc626922
74744	5830408c22rik
77573	vps33a
109475	pas1a
780823	ighv12-1
109374	bw1
667375	loc667375
111603	xmv18
666031	loc666031
631033	loc631033
83673	snord22
723869	mirn450-1
665747	loc665747
16848	lfng
623172	eg623172
258323	olfr943
619780	loc619780
60914	d8mit93
668337	loc668337
97816	c80678
72030	1600025m17rik
668048	eg668048
97706	c130061o14rik
668880	stard9
791402	ensmusg00000051997
320833	d230004n17rik
71270	4933438k21rik
68672	1110035e04rik
19305	pex5
66354	snw1
623032	loc623032
100541	aa589521
104132	ads4
61740	d4mit277
105372	utp15
16594	klc2
22032	traf4
69890	zfp219
360063	d17jcs32
104076	tpml
93724	pcdhga12
669940	loc669940
671959	loc671959
667233	loc667233
677650	loc677650
385369	gm1536
67310	prlpc2
14407	gabrg3
74231	1700017h01rik
239217	kctd12
634280	loc634280
18630	pet2
108252	gapdh-ps4
226359	c1ql2
382236	brwd3
61205	d1mit139
232440	h2afj
676729	loc676729
61347	d4mit116
111709	mpmv19
66257	nicn1
109280	9330176c04rik
104223	ly46
214149	loc214149
382770	c330014b19rik
117575	dxmgc6
674571	loc674571
61884	d1mit318
71087	4933409k08rik
360121	d17jcs124
675751	loc675751
237310	il22ra2
14825	cxcl1
666032	eg666032
329278	tnn
669942	loc669942
671858	loc671858
636808	cntnap5a
665494	loc665494
634904	loc634904
620986	eg620986
676184	loc676184
676873	loc676873
676084	loc676084
667390	eg667390
676975	loc676975
545861	eg545861
723864	mirn425
109371	fecq2
104329	blai2
670203	loc670203
209645	e130319b15rik
102502	ai427122
630600	loc630600
237979	sdk2
672925	loc672925
117578	char3
432699	loc432699
387524	znrf2
669677	loc669677
669533	loc669533
634800	loc634800
243274	tmem132d
85231	d18mit224
631948	loc631948
636476	loc636476
669145	loc669145
73273	1700041i07rik
780822	ighv6-2
545030	wdfy4
675256	loc675256
67410	4930449i24rik
17535	mre11a
68776	taf11
20677	sox4
381827	1700073e17rik
111612	xmv39
74741	5730419i09rik
623177	loc623177
258468	olfr1254
666293	eg666293
673048	loc673048
619785	loc619785
668860	eg668860
76645	pkd1l2
77570	3930401b19rik
16593	klc1
58240	hs1bp3
97817	c80717
56470	rgs19
404283	v1rd8
68673	1110033f04rik
668336	loc668336
625989	loc625989
232585	gm467
13619	phc1
19177	psmb7
632611	loc632611
21304	t(x;4)1rl
545966	loc545966
100279	au018381
236798	gpr112
230917	d4ertd429e
319835	a930104b17rik
57028	pdxp
654805	f930015n05rik
11981	atp9a
791403	ensmusg00000053118
74333	4122401k19rik
546488	eg546488
18631	pex11a
18779	pla2r1
111708	mpmv16
677554	loc677554
14180	fgf9
56748	nfu1
14406	gabrg2
104886	rab15
620586	loc620586
108155	ogt
214742	rcor3
104133	h17
109473	lore6
85149	d2mit319
61202	d1mit134
676970	loc676970
67025	rpl11
234214	sorbs2
74230	1700016k19rik
407795	bc030870
207565	camkk2
67319	1700041c23rik
620303	loc620303
780926	ighv1-17-1
668064	eg668064
68243	a930018p22rik
394436	ugt1a1
11982	atp10a
630708	loc630708
670202	loc670202
63913	niban
56608	d6mgc2
21892	tll1
360122	d17brg119
83675	bicc1
73274	gpbp1
676181	loc676181
676087	loc676087
382233	eg382233
666033	loc666033
620985	eg620985
104275	fbm1
636705	eg636705
75178	4930528f23rik
71084	4933409d19rik
675656	loc675656
723863	mirn410
72454	ccdc71
228796	bpil3
665493	eg665493
675752	loc675752
85232	d16mit221
107928	hykk2
258322	olfr554
104328	hfh7
258523	olfr1186
74742	5830411j07rik
735267	mirn705
665745	loc665745
17536	mrg1
434317	loc434317
640794	loc640794
70847	4733401d01rik
62300	d1mit116
14828	hspa5
73500	1700081b01rik
675257	loc675257
672928	loc672928
669676	loc669676
328334	d230016o17
630486	ighv2-6
56471	stmn4
634905	loc634905
666290	eg666290
12798	cnn2
13610	edg3
107729	ubg
111602	xmv13
226744	9630058j23rik
638478	loc638478
673047	loc673047
19303	pxn
666152	eg666152
320040	9930039a11rik
381824	gm1901
67574	alg13
21305	t(x;4)37h
632209	loc632209
668335	eg668335
22034	traf6
360061	d17jcs34
670388	loc670388
669009	loc669009
100278	au018039
654806	a930029g22rik
16592	fabp5
18632	pex11b
74334	ranbp10
671857	loc671857
19178	psmb7-ps1
677139	loc677139
668063	loc668063
14409	gabrr2
673352	loc673352
12514	cd68
385367	loc385367
73795	4930405d01rik
61203	d1mit135
18778	pla2g1b
791400	ensmusg00000066577
320733	4930502c15rik
61349	d4mit127
258461	olfr1381
382793	mtx3
383709	gm1322
434218	loc434218
104074	mug4
632886	loc632886
58243	nap1l5
218739	a430083b19rik
674574	loc674574
672381	loc672381
677559	loc677559
640399	loc640399
621807	loc621807
62301	d1mit152
22133	ttg(6;17)1n
383705	loc383705
54192	pbsn
667230	loc667230
672927	loc672927
11983	atpif1
109373	bw2
668844	eg668844
18633	pex16
28133	d9mgc40e
434412	loc434412
99977	aa408705
668474	ighv1-7
672619	loc672619
232023	aw146242
71111	gpr39
16450	jag2
83672	sytl3
674120	loc674120
19043	ppm1b
66353	2310007a19rik
12516	cd7
672283	loc672283
640991	loc640991
71089	sept12
667500	eg667500
170676	peg10
21204	t(5;12)31h
320738	a230087f16rik
12793	cnih
104885	tmem179
111606	xmv22
675757	loc675757
360123	d17brg120
667782	loc667782
19302	pxmp3
673353	loc673353
67474	snap29
107924	ema
634504	loc634504
62581	d12mit171
328234	rnf182
76941	1700014d06rik
666291	loc666291
16591	kl
210530	leprel1
76132	6230409e13rik
669805	loc669805
665602	loc665602
669675	loc669675
74643	4930422i22rik
62814	d13mit269
69895	2010109n14rik
12655	chi3l3
631037	loc631037
622485	4930526a20rik
64449	zfp279
27280	phlda3
61200	d1mit127
629147	ensmusg00000069372
97003	c80719
404285	v1rd11
60541	tg(lef1)1efu
632882	loc632882
109781	ly7
632783	loc632783
104277	glud2
98131	r75520
674675	loc674675
677137	loc677137
21302	t(x;2)14rl
723866	mirn431
671856	loc671856
14408	gabrr1
75800	4930442e04rik
19179	psmc1
77472	c030024c20rik
210933	bai3
16071	igk-c
113872	v1r-ps4
107826	igbl10
103936	frl
654409	4932416h05rik
408080	d6wum21
381572	9430007a20rik
237060	loc237060
272714	eg272714
27805	303e12f
669008	loc669008
22036	traip
16994	ltb
77074	4930426i24rik
360064	d17jcs31
541463	tex24
545055	cma2
93925	d16jhu64
320739	6530403h02rik
672933	loc672933
104073	up
104221	ly30
674572	loc674572
97703	c78226
622609	loc622609
97815	c80571
109880	braf
620858	loc620858
94346	tmem40
17274	rab8a
66258	mrps17
70945	mmrn1
623409	loc623409
384132	gm1375
71086	4933412e12rik
11984	atp6v0c
97400	c85813
383706	loc383706
62302	d1mit153
668843	loc668843
242747	rp23-406n5.2
18634	pex7
219065	a630038e17rik
77884	6720427h10rik
111607	xmv23
117576	dxmgc83
673041	loc673041
672380	loc672380
12515	cd69
19301	pxmp2
62981	d17mit226
62440	d12mit266
674121	loc674121
68245	1700108j01rik
66358	2310004i24rik
666581	loc666581
12116	bhmt
270162	elmod1
666808	loc666808
20776	tmie
669674	loc669674
546078	loc546078
667393	eg667393
319837	b130016h12rik
21203	t(5;12)31h
28132	d9mgc42e
360124	d17brg198
12796	camp
672284	loc672284
668475	eg668475
170677	pcdh21
69894	2010107g23rik
665601	loc665601
723865	mirn429
62815	d13mit267
73807	4930403p22rik
668700	loc668700
107827	igbl13
111501	rnr19-1
19042	ppm1a
61201	d1mit128
227960	gca
104884	tdp1
676187	loc676187
67475	ero1lb
16590	kit
629148	eg629148
18602	padi4
18209	ntn2l
97008	c80918
669535	loc669535
13616	edn3
673354	loc673354
60540	tg(jup)9pac
234733	ddx19b
12652	chga
622888	loc622888
100034360	9330171b17rik
667908	igkv3-12-1
21303	t(x;4)1rl
109675	brp8
622488	eg622488
77577	9830002i17rik
75402	0610042b23rik
76131	depdc1a
666150	loc666150
674672	loc674672
404284	v1rd10
328233	c230040d14
546176	eg546176
20269	scn3a
632105	loc632105
97812	c80120
671855	loc671855
109375	dob1
18635	pf
104222	ly45
258526	olfr1367
75309	4930565d16rik
434716	loc434716
27806	502h20r
243171	bc005561
61880	d1mit325
97702	c78197
493117	angfq3
16852	lgals1
677138	loc677138
272713	loc272713
210126	lpp
669007	loc669007
75308	4930557b21rik
669673	loc669673
21301	t(x;2)14rl
12518	cd79a
71607	9130017c17rik
628174	loc628174
666440	loc666440
675755	loc675755
665490	eg665490
21991	tpi1
75570	nhej1
97818	c80831
22033	traf5
232970	eg232970
62303	d1mit154
546294	loc546294
226601	eg226601
93926	d16jhu65
672932	loc672932
28135	cep63
73692	2410089e03rik
94044	bcl2l13
19300	abcd4
545056	eg545056
52282	d9ertd356e
668472	loc668472
676188	loc676188
673453	loc673453
53224	44.mhaa42h8.seq
76642	1700113a16rik
75986	agmat
111604	xmv19
639025	eg639025
75177	4930533d04rik
66355	gmpr
19041	ppl
67579	cpeb4
54194	akap8l
83674	cnnm1
62170	d14mit71
620306	loc620306
69893	2010305a19rik
545366	bc026782
671854	loc671854
668881	loc668881
12799	cnp1
12653	chgb
674122	loc674122
677657	loc677657
628070	loc628070
99686	ai606473
68248	2410080i02rik
83380	prp2
241274	pnpla7
213121	ankrd35
14824	grn
240034	zfp760
56747	sez6l
675340	loc675340
72033	tsc22d2
13615	edn2
493118	aorls2
673355	loc673355
11459	acta1
329554	gm826
22135	tgoln2
74641	4930431c11rik
77574	3321401g04rik
665748	eg665748
68142	inoc1
77470	c030026o17rik
73178	wasl
75802	4930458d05rik
19448	rb(1.3)1bnr
109284	c030046i01rik
67315	ceacam12
668049	eg668049
629141	ensmusg00000056509
669803	loc669803
117574	dxjti2
109674	ampd2
320832	sirpb1
13215	defb2
676829	loc676829
74330	dnajc14
66256	ssr2
233781	xylt1
99786	au017498
621549	loc621549
97819	c80998
434410	loc434410
545262	loc545262
381570	oog2
360062	d17jcs33
27807	303e12r
97813	c80435
104271	tex15
319839	a530020g20rik
18636	cfp
213522	plekhg6
12517	cd72
677655	loc677655
404527	olfr1503-ps1
68775	atp6v1c2
22038	plscr1
109372	bw3
545864	eg545864
73693	dppa4
52141	d6ertd588e
70947	4921537i17rik
27808	119l04f
104079	nxph3
259159	olfr1526-ps1
674570	loc674570
258527	olfr1368
12794	cnih2
626823	loc626823
108151	sema3d
780825	ighv9-3
71088	4933412e24rik
16073	igk-j
676185	loc676185
675756	loc675756
74229	paqr8
62171	d14mit74
677550	loc677550
232973	lypd4
54195	gucy1b3
66352	blzf1
606723	bc056183
111605	xmv20
545261	loc545261
100548	d130004a15rik
320639	a430081f14rik
668473	eg668473
435977	eg435977
665600	loc665600
668882	loc668882
674123	loc674123
85233	d18mit231
631847	loc631847
62580	d12mit167
83671	sytl2
669804	loc669804
28134	d9mgc45e
328015	gm800
111511	pmv7
677656	loc677656
109084	1110065m07rik
234219	helt
76643	1700121l16rik
109677	eox1
632107	loc632107
632788	eg632788
30785	cttnbp2
213422	loc213422
73806	4930406d18rik
676974	loc676974
75404	1100001e04rik
671853	loc671853
93923	d16jhu62
638170	loc638170
107929	garg34
665749	loc665749
67316	1700037f03rik
270160	rab39
30049	scd3
223267	bc006662
109780	jgf1
672281	loc672281
626920	eg626920
258465	olfr1387
104278	zfp10
14950	h13
75801	six6os1
791404	ensmusg00000055423
58250	chst11
98134	c76533
104220	ly26
20778	scarb1
674674	loc674674
620454	loc620454
672615	loc672615
634507	loc634507
19449	rb(1.3)1ei
66255	1810005k13rik
74640	4930423k06rik
545367	eg545367
103935	eh
104369	snora69
407799	bc049285
18749	prkacb
380730	gm884
117577	dxmgc47
493119	bsbob
77985	b230114a03rik
360065	d17jcs27
13214	defb1
223970	a630055g03rik
625335	loc625335
20770	spt1
669670	loc669670
98743	bb136667
654309	nrp
671569	loc671569
66357	2310008m10rik
232972	bc049730
674913	loc674913
12259	c1qa
66743	4931406i20rik
60546	tg(itga5)0858fmw
13085	cyp2a12
16702	krtap6-3
625849	loc625849
68144	5031426d15rik
621284	loc621284
665352	eg665352
109082	fbxw17
74228	1700016c19rik
104367	snora65
258817	olfr655
12651	chkb
11987	slc7a1
61491	d7mit184
382796	gm1723
624378	eg624378
13497	drp2
78031	4930547e08rik
27580	d5buc20
76648	1700126g02rik
53608	map3k6
226352	epb4.1l5
61748	d4mit257
671063	loc671063
677651	loc677651
675354	loc675354
244745	dpy19l1
18770	pklr
67317	1700022i11rik
667235	eg667235
670105	loc670105
100034878	hpnr8
52000	d17ertd277e
74648	s100pbp
54199	ccrl2
75403	1010001b22rik
432397	m134g01
384131	gm1731
70952	4921537p18rik
62444	d10mit286
628176	loc628176
53769	dxhxs296
30046	zfp292
381559	gm1665
404525	olfr1488-ps1
93924	d16jhu63
258325	olfr110
104273	mcg1
109676	ank2
259096	olfr561
666806	eg666806
22137	ttk
638576	loc638576
71213	cage1
545260	arsi
70031	cmtm8
61886	d1mit306
73407	1700055m20rik
546075	loc546075
85143	d6mit250
67729	mansc1
672934	loc672934
19446	rb(1.2)5h
62001	d8mit342
258154	olfr1029
70843	krt28
19047	ppp1cc
77476	c030046m01rik
621804	eg621804
71375	ches1
67576	4930429b21rik
111711	mpmv21
14011	etv6
111814	iapls1-16
673979	loc673979
11450	adipoq
665606	loc665606
671852	loc671852
606716	ppia-ps1_125.1
620311	loc620311
630302	loc630302
622481	loc622481
639930	loc639930
78136	4922502h24rik
97503	w91776
546995	loc546995
72343	2600002b07rik
72039	mccc1
666038	loc666038
676871	loc676871
97103	c85601
676576	loc676576
381415	gm1637
27683	d11moh18
66647	ndnl2
435676	loc435676
23888	gpc6
669539	loc669539
68944	tmco1
546895	loc546895
258758	olfr1406
77881	6030458e02rik
78034	4930528h21rik
258818	olfr629
620457	eg620457
674912	loc674912
104422	eem1
232975	atp1a3
665099	eg665099
270166	clpx
98744	bb143336
628571	eg628571
258324	olfr129
623849	loc623849
13612	edil3
62985	d17mit242
70942	4931403e22rik
66742	cypt6
628323	loc628323
61492	d7mit186a
13496	arid3a
667904	loc667904
672616	loc672616
20771	spt2
671062	loc671062
11988	slc7a2
16701	krtap6-2
104945	au019868
100479	bb131254
99882	aw060394
61745	d4mit270
226351	tmem185b
676019	loc676019
670102	loc670102
69099	1810009n02rik
404524	olfr1486-ps1
76649	1700119h24rik
665353	loc665353
234875	ttc13
61601	d9mit266
100034879	abbp2
545059	loc545059
93921	d16jhu60
230935	dnajc11
319620	c130045i22rik
17940	naip1
546994	loc546994
52408	d7ertd807e
640992	eg640992
18205	ntf3
74227	1700016a09rik
381558	gm1030
74647	4930432o09rik
76743	d230044m03rik
638575	ensmusg00000043225
97207	c76907
407243	ai840826
666807	eg666807
53766	dxhxs101
668479	eg668479
382778	loc382778
61889	d1mit430
672679	loc672679
62443	d10mit283
629542	loc629542
62026	d1mit512
629242	loc629242
19447	rb(1.3)1bnr
665499	loc665499
67028	2610002m06rik
73408	1700065l07rik
620853	eg620853
72344	usp36
66640	5730446d14rik
77880	6030442e23rik
68941	1110018n20rik
676577	loc676577
665605	loc665605
62002	d8mit339
111804	iapls3-31
67828	1110055j05rik
640081	eg640081
258757	olfr1013
111710	mpmv20
258155	olfr1425
67726	1810073g14rik
112149	afw6
14012	eva1
56880	d5kng3
671851	loc671851
606717	ppia-ps14_723.1
672779	loc672779
15384	hnrpab
85142	d6mit299
52688	d16ertd779e
209707	lcorl
68145	etaa1
546896	eg546896
329547	bpi
104272	caf
71370	5430433h01rik
384408	loc384408
23887	ggtla1
50907	preb
97607	c81369
666039	eg666039
634275	loc634275
77475	c030037f17rik
19046	ppp1cb
328919	9530053h22
666949	loc666949
628079	loc628079
492829	bmd11
60689	d4mit144
673045	loc673045
544834	eg544834
636981	loc636981
242748	ptchd2
13611	edg6
270163	myo9a
67575	4930430a15rik
15239	hgs
12399	runx3
620709	loc620709
68946	1500002c15rik
77887	6720454l07rik
97106	c86098
667376	eg667376
50905	il17rb
665350	eg665350
27582	d5buc32
360067	d17jcs22
66359	2310005n03rik
76646	1700123d08rik
71278	4933430a20rik
207965	gm71
22139	ttr
628324	eg628324
215866	loc215866
98741	kcnb2
628422	loc628422
116940	tgs1
258152	olfr785-ps1
68146	arl13b
73909	4833419o12rik
672787	loc672787
61746	d4mit269
675356	loc675356
493113	lrdg2
492968	hdlq19
627741	loc627741
403088	eapa2
11989	slc7a3
61600	d9mit270
67728	dph2
62980	d16mit202
630300	loc630300
16704	krtap8-2
404523	olfr1485-ps1
666809	loc666809
116626	cafq1
606714	ppia-ps11_266.1
75406	ndufs7
111713	mpmv25
104946	d12mgi38
14555	gpd1
18208	ntn1
72849	loc72849
18776	csh2
258819	olfr640
667236	loc667236
677653	loc677653
12257	tspo
214547	she
14187	akr1b8
671061	loc671061
62025	d1mit509
12795	plk3
258469	olfr90
74646	spsb1
52002	d6ertd15e
85141	d7mit295
52409	d5ertd798e
634174	loc634174
640993	loc640993
668476	loc668476
217212	pyy
232974	eg232974
22037	trap1a
677153	loc677153
544835	eg544835
215467	d930036j05
237313	il20ra
75983	5033423k11rik
630607	loc630607
27412	peg12
104366	snora64
673977	loc673977
19444	rb(1.2)18lub
383991	loc383991
665604	loc665604
62442	d10mit282
72345	2810002o09rik
15387	hnrpk
218333	bc018507
546077	loc546077
62003	d8mit336
111805	iapls3-30
66645	pspc1
676574	loc676574
23882	gadd45g
97204	c76686
19045	ppp1ca
30044	opn4
112148	afw5
546897	loc546897
76134	6230429p13rik
109882	ea10
385737	gm1758
71373	prr16
22662	zfp148-ps1
632781	eg632781
546993	loc546993
667909	loc667909
77578	bcl9
99870	aw047730
492828	bmd10
677239	loc677239
676478	loc676478
67417	ears2
102902	a830031m15rik
574404	rp23-11c16.8
68147	nola1
22134	tgoln1
12790	cnga3
667377	eg667377
12398	cbfa2t3h
493114	prnr1
27581	d5buc12
217116	spata20
20773	sptlc2
360066	d17jcs23
665351	loc665351
24030	mrps12
620455	loc620455
68943	pink1
116627	cafq2
78032	4930545k18rik
78135	4921501m06rik
232164	bc017133
13086	cyp2a4
629643	eg629643
574405	dxbay18
71279	slc29a3
75405	1100001i12rik
671060	loc671060
75469	spata19
670104	loc670104
16703	krtap8-1
12654	chi3l1
61603	d9mit263
665079	loc665079
66356	2310008h09rik
258153	olfr412
328019	4933400c05rik
13358	slc25a1
404522	olfr1483-ps1
628171	eg628171
73790	4930401c12rik
671850	loc671850
492969	hdlq20
12258	serping1
675355	loc675355
109881	mott1
18771	pknox1
30045	dnajc12
105171	arrdc3
18207	nthl1
21990	tph1
104274	fhd6
111806	iapls3-29
74645	4930431b09rik
546689	loc546689
27411	slc14a2
100034877	hpnr6
54198	snx3
83382	siglece
53768	dxhxs178
62004	d7mit362
677652	loc677652
70944	4921529n20rik
677154	loc677154
85140	d7mit302
100072	camta1
19445	rb(1.2)5h
606715	ppia-ps3_1528.1
676978	loc676978
545363	loc545363
97209	a230098n10rik
432396	1110035m17rik
227571	gm342
666969	loc666969
66259	camk2n1
62441	d12mit264
676575	loc676575
665603	eg665603
492827	babr
112147	afw8
319626	9530059o14rik
73279	1700023b13rik
668477	loc668477
93922	d16jhu61
14554	gdap9
28250	slco1a4
104365	rai11
76133	6230400d17rik
75980	5031434o11rik
62024	d4mit319
61887	d1mit305
19044	ppox
382250	gm1718
111712	mpmv23
67477	1300007f04rik
23881	g3bp2
673978	loc673978
666179	loc666179
672931	loc672931
103124	aa792569
545447	loc545447
67416	armcx2
677238	loc677238
218332	loc218332
676477	loc676477
622486	smok3c
17537	mrg2
632784	loc632784
66646	rpe
258759	olfr1408
676870	loc676870
672515	loc672515
320368	a730063m14rik
14827	pdia3
674811	loc674811
15251	hif1a
493115	alcw5
116628	cafq3
574402	gpr17
77479	c030040k24rik
675651	loc675651
226356	gm101
68948	1500011h22rik
666034	loc666034
62982	d17mit231
66643	lix1
624501	loc624501
676875	loc676875
217214	nags
83383	tcfap4
57170	dolpp1
99887	tmem56
61744	d4mit272
14181	fgfbp1
77579	myh10
384929	gm1947
62589	d13mit104
232976	zfp574
109789	act2
22668	sf1
243272	sbno1
237831	slc13a5
675358	loc675358
258321	olfr809
667378	eg667378
108522	ms13-13
623818	eg623818
73791	4930404k06rik
666296	eg666296
667907	eg667907
62840	d12mit227
16337	insr
677151	loc677151
209448	hoxc10
18202	nt
665496	loc665496
69717	2410017i17rik
18777	lypla1
17534	mrc2
671467	loc671467
73503	mbd3l1
16706	ksr1
111703	iapt11
234463	tmem34
111807	iapls2-16
19442	rb(1.18)10rma
67419	3632451o06rik
70846	4921506m07rik
16846	lep
668331	loc668331
109888	qsm
71371	arid5b
434616	eg434616
20679	sox6
14699	gngt1
672789	loc672789
73907	4833418n17rik
676476	loc676476
100689	spon2
640799	eg640799
97107	c86171
666824	loc666824
620078	c130026i21rik
77981	b230110c06rik
27584	d5buc14
432596	loc432596
672930	loc672930
52543	d18ertd169e
21893	tlm
673877	loc673877
111610	xmv31
621149	loc621149
73690	glipr1
100473	bb031773
675254	loc675254
27410	abca3
112146	daq1
667238	loc667238
29877	hdgfrp3
670101	loc670101
22030	traf2
434023	bj2
62448	d11mit351
85147	d3mit249
327901	4831410d14
666968	eg666968
671566	loc671566
53621	cnot4
672612	loc672612
628471	eg628471
71206	katnal2
100540	aa589385
673042	loc673042
258150	olfr792
78132	4930440f04rik
112048	kwq6
109672	cyb5
404554	al024386
677552	loc677552
67023	2010315l10rik
633030	loc633030
61206	d1mit145
675650	loc675650
69993	chn2
384926	tpi-rs4
628813	ai463690
328329	mast4
76130	las1l
574403	eg574403
72552	hsdl1
11452	act
100545	aa617259
666178	eg666178
73409	1700065j11rik
381017	gm1599
435775	loc435775
68149	otub2
675750	loc675750
68945	1500002j14rik
61741	d4mit276
56473	fads2
258754	olfr214
100475	bb056474
666035	loc666035
67821	atp1b4
62005	d7mit361
27681	snf8
76747	2310032f03rik
665495	loc665495
16336	insl3
666297	loc666297
546891	loc546891
667379	loc667379
98740	bb116930
667900	loc667900
671468	loc671468
636575	loc636575
14182	fgfr1
380739	loc380739
677152	loc677152
676872	loc676872
60549	tg(itgb1)0840fmw
97603	c80406
214944	mobkl2b
85230	d17mit244
674812	loc674812
240444	kcng2
634171	loc634171
626525	eg626525
18201	nsmaf
623583	loc623583
73792	4930401g09rik
15250	hid
668334	loc668334
70845	4921508d12rik
432593	loc432593
620079	loc620079
667237	loc667237
69617	pitrm1
94242	tinagl
383994	loc383994
493116	angfq1
672786	loc672786
19443	rb(1.2)18lub
677654	loc677654
328436	e030037f02
16705	krtap9-1
226499	bc003331
675357	loc675357
109887	xld1
104362	meig1
16847	lepr
677255	loc677255
258320	olfr1232
69718	ipmk
75569	1700028d13rik
53609	sfrs16
93920	d16jhu59
258814	olfr1156
675255	loc675255
71205	4933431m02rik
27583	d5buc15
666967	loc666967
20678	sox5
666825	eg666825
639931	loc639931
22031	traf3
673976	loc673976
112145	afw9
243905	zfp568
632489	loc632489
640796	loc640796
111611	xmv35
673876	loc673876
29876	clic4
545463	ppia-ps2_1620.1
69994	rsc1a1
666177	loc666177
112049	kwq7
670720	loc670720
634785	loc634785
676475	loc676475
78030	4930527l19rik
670205	loc670205
674917	loc674917
53624	cldn7
676972	loc676972
62989	d18mit210
214240	disp2
62447	d11mit349
672617	loc672617
546990	loc546990
627648	klhl3
67418	ppil4
271374	loc271374
383707	loc383707
85146	d4mit256
673049	loc673049
677553	loc677553
232441	rerg
62006	d7mit357
109786	upg2
77982	b230110g15rik
676180	loc676180
99061	c130057n11rik
435877	eg435877
61207	d1mit163
14829	grpr
258151	olfr1505
671565	loc671565
672783	loc672783
666176	eg666176
69473	krtap3-1
27682	d11moh19
270156	au019823
22666	zfp161
73793	4930405g09rik
62984	d17mit235
56601	463o20sp6
62587	d13mit102
672519	loc672519
109982	lamr1l
633031	eg633031
633850	loc633850
235534	acpl2
667905	eg667905
674915	loc674915
242037	gm410
71274	4933433g15rik
636067	loc636067
111705	igh-v3609
217216	bc030867
258753	olfr678
97708	c78568
207165	bptf
60406	sap30
667372	loc667372
72555	2700045p11rik
60548	tg(itgb1)0870fmw
108448	pmv52
623810	loc623810
434514	loc434514
102506	ai428506
675653	loc675653
620982	loc620982
666294	loc666294
243906	zfp14
11451	acrv1
258327	olfr958
677157	loc677157
61742	d4mit274
14043	ext2
628026	loc628026
61888	d1mit298
104361	ssfa3
384275	loc384275
230936	phf13
116532	tbrs3
383056	gm1239
27586	d5buc33
671469	loc671469
257719	ga_x5j8b7w6kf8-6942124-6941700
103846	ai845619
624507	loc624507
111808	iapls1-32
665498	eg665498
97600	c80283
319622	e030018n11rik
14955	h19
329655	loc329655
623031	loc623031
67727	stx17
670103	loc670103
639426	eg639426
53767	dxhxs120
73689	bloc1s2
672678	loc672678
29879	l7rl2
108521	ms13-30
676474	loc676474
666804	loc666804
112144	afw3
320432	9230110f11rik
112046	start1
639936	loc639936
219060	b230359f08rik
320268	b930095g15rik
606718	ppia-ps3_1390.1
70950	4921528i01rik
258815	olfr1218
432494	eg432494
210673	prrt3
52549	d13ertd212e
74327	2900046b09rik
85145	d5mit254
18775	csh1
61346	d4mit112
671568	loc671568
66641	5730470l24rik
53623	gria3
670204	loc670204
62446	d10mit296
545548	eg545548
98845	eps8l2
666966	loc666966
676971	loc676971
77987	ascc3
62007	d7mit344
78134	gpr23
77883	6030498e09rik
50908	c1s
100542	aa589577
667232	eg667232
71275	4933437f05rik
19049	ppp1r1b
67578	4930424g05rik
636805	loc636805
236775	loc236775
72349	dusp3
73794	4930402m22rik
672788	loc672788
666175	eg666175
676874	loc676874
666037	loc666037
434843	eg434843
77988	d730047n16rik
62983	d17mit234
109983	ce2
98844	ab039971
670721	loc670721
638570	loc638570
675652	loc675652
666036	loc666036
61204	d1mit136
673044	loc673044
60547	tg(itga5)0844fmw
62588	d13mit103
674914	loc674914
545466	loc545466
672518	loc672518
104943	9030611o19rik
109788	egm1
320839	9330168m11rik
217217	asb16
72554	utp14a
100336	ppp1r8
628027	eg628027
258756	olfr414
97500	t25669
667906	loc667906
234730	fuk
675359	loc675359
574401	ab193402
623030	loc623030
243277	gpr133
667373	ottmusg00000016644
74649	cpa5
270157	gm684
328330	d130037m23rik
61747	d4mit258
677158	loc677158
104368	snora70
18203	ntan1
229066	gm617
672618	loc672618
68947	chst8
62027	d4mit1005
383455	gm1282
22138	ttn
66740	4931417e11rik
218639	arl15
434513	loc434513
71210	4933434c23rik
112143	afw2
111809	iapls1-31
111704	iapt20
665497	loc665497
319623	c230062i16rik
384278	gm1387
671459	loc671459
668332	loc668332
670722	loc670722
27585	d5buc13
320267	fubp3
666295	loc666295
14042	ext1
53607	snrpa
13614	edn1
669530	loc669530
258326	olfr642
667231	loc667231
18774	pl
17533	mrc1
676473	loc676473
235559	topbp1
74328	1700047e10rik
70951	spata1
69996	1700027a07rik
266645	acmsd
669679	loc669679
29878	l7rl1
320435	5830482f20rik
108520	ms13-26
258816	olfr466
52548	d13ertd150e
670100	loc670100
545963	eg545963
435879	loc435879
97104	c85699
623174	eg623174
671567	loc671567
85144	d5mit304
50909	c1r
666805	loc666805
666965	loc666965
673878	loc673878
66642	ctnnbl1
99889	arfip1
94244	fkbp6
71103	glt6d1
68240	rpa3
112047	start2
109181	trip11
62008	d7mit343
546894	eg546894
61345	d4mit110
78131	4930433e05rik
70844	4921508m14rik
677551	loc677551
240442	zfp508
672785	loc672785
13200	ddost
15268	hist3
68252	a030007l17rik
107227	d930010j01rik
97307	c80581
735265	mirn703
21218	t(5;16)53h
108622	iap5rb20
246133	kcne2
235533	gk5
52546	d12ertd247e
62445	d10mit287a
19704	upf1
52686	mettl2
100034774	tshp15
21095	t(15;18)22ad
71218	4933428l01rik
73517	1700074l02rik
67170	2610306m01rik
672229	loc672229
408075	d6wum30
670480	loc670480
117161	bb230421
666438	eg666438
71898	2310016f22rik
258755	olfr672
71489	8430403d17rik
671463	loc671463
62011	d6mit372
399581	c130057m05rik
677247	loc677247
77366	9530002o20rik
60790	d3mit56
103931	u
56088	dscr2
223773	zbed4
76126	5830490a04rik
78029	4930538l07rik
15233	hgd
100163	pafah2
667903	eg667903
224090	tmem44
74857	4930448o17rik
100035090	w6q12
22132	ttg(6;17)1n
627352	eg627352
109785	pgm3
70554	5730442g03rik
171218	pcpila1
628474	eg628474
671562	loc671562
27684	d11moh11
676089	loc676089
665338	eg665338
665212	loc665212
673982	loc673982
639424	loc639424
672510	loc672510
669140	loc669140
676876	loc676876
626275	a930012l18rik
545668	loc545668
671301	loc671301
105976	au022793
116531	tbrs2
104735	aa575097
107400	aw742565
112044	kwq2
673347	loc673347
19461	rb(10.12)5lub
676815	loc676815
19576	rb(5.15)4lub
100034887	skmw5
668858	loc668858
75471	1700009n14rik
62986	d18mit206
93704	pcdhgb7
73903	4833403j16rik
258128	olfr405-ps1
71514	sfpq
654811	4930404a12rik
671148	loc671148
111900	pltr4
320035	9930038k12rik
108449	pmv60
100034982	bwnd4wk6
109989	ri2
71612	9130410c08rik
71795	pitpnc1
630078	loc630078
630894	loc630894
258011	olfr184-ps1
53761	bat2
17937	nab2
29873	cspg5
667618	eg667618
72559	2700026d01rik
666964	loc666964
14185	fgfr3-ps
667635	eg667635
56876	nelf
633341	loc633341
359850	dxmgc1
16330	inpp5b
77173	8030443g20rik
383054	gm1237
672688	loc672688
14581	gfi1
93918	d16jhu56
280459	igsf2
666820	eg666820
672782	loc672782
676024	loc676024
676715	loc676715
62407	d16mit164
674918	loc674918
108954	ppp1r15b
671464	loc671464
53600	timm23
636979	loc636979
258680	olfr1433
140762	c87926
669141	loc669141
21217	t(5;16)53h
62844	d12mit214
27986	d3wsu79e
72852	2900024o10rik
117162	aa060545
109782	mph1
15269	hist4
435772	loc435772
674816	loc674816
735266	mirn592
53627	porcn
359963	dxmgc100
619647	loc619647
93919	d16jhu57
27812	304d23f
626175	eg626175
545667	loc545667
408074	d6wum35
20540	slc7a7
62012	d6mit368
677246	loc677246
666963	loc666963
75704	2310039d24rik
76125	5830487k18rik
625476	loc625476
27710	d1dau33
214150	eif2c3
71893	noxo1
103932	pv
672127	loc672127
665211	loc665211
69376	zpbp2
72956	2900040j22rik
19703	renbp
27685	d11moh10
399582	c730045m19rik
108623	iap5rb21
672682	loc672682
257718	ga_x5j8b7w6rl5-13004417-13003354
77991	d730048m19rik
23908	hs2st1
381822	1190002f15rik
676088	loc676088
639527	eg639527
76651	1700122o11rik
666439	eg666439
628475	eg628475
70652	tmem144
100034981	bwnd6wk4
258750	olfr551
62820	d13mit260
327900	ubtd2
116530	tbrs1
622894	loc622894
112142	afw1
80720	pbx4
676812	loc676812
111901	xltr1
319230	6720417o19rik
20242	scb
100034773	tshp12
258810	olfr665
27587	d5buc31
58229	ab041550
19577	rb(5.17)7rma
667619	loc667619
112045	kwq5
320362	9530085l11rik
359851	dxmgc3
17938	naca
671049	loc671049
672613	loc672613
109884	lyb4
22131	ttg(3;10)1tex
319424	e030004h24rik
665339	loc665339
673348	loc673348
244115	gm492
75472	1700009p17rik
21317	t(x;7)2neu
671561	loc671561
672687	loc672687
171217	pcpila2
670724	loc670724
672513	loc672513
229861	gm567
19460	rb(10.12)17rma
14584	gfpt2
676025	loc676025
116939	pnpla3
12140	fabp7
18379	omt2a
93806	serpinb9g
100034880	im5
73904	4833412c05rik
52400	d7ertd602e
62406	d16mit180
671149	loc671149
14186	fgfr4
327800	b930071a02
229473	d930015e06rik
359962	dxmgc99
16333	ins1
61609	d9mit245
258129	olfr408-ps1
108526	ms13-38
492940	idd21
218241	gm270
666821	eg666821
61499	d6mit1000
14980	h2-l
27469	16t
214151	loc214151
630896	loc630896
53605	nap1l1
108620	iap5rb18
672227	loc672227
99470	magi3
27711	d1dau32
70552	lrrc56
383862	loc383862
673447	loc673447
27813	133j02r
381963	gm1097
625475	eg625475
674813	loc674813
14582	gfi1b
671465	loc671465
62034	d2mit523
101362	aw490526
12919	crhbp
673980	loc673980
[truncated: 60,186 more rows]
