# Supplementary material for: Looking at Cerebellar Malformations through Text-Mined Interactomes of Mice and Humans
Source: PLoS Comput Biol. 2009 Nov 6;5(11):e1000559. doi: 10.1371/journal.pcbi.1000559 (PMC2767227; doi:10.1371/journal.pcbi.1000559)
Supplement: Dataset S5 — Mouse action mentions. (10.07 MB ZIP) [file pcbi.1000559.s016.zip]

Archive with 2 entries (1 files):
- individual_networks/mouse_actionmention.txt
- individual_networks/
