# Supplementary material for: Looking at Cerebellar Malformations through Text-Mined Interactomes of Mice and Humans
Source: PLoS Comput Biol. 2009 Nov 6;5(11):e1000559. doi: 10.1371/journal.pcbi.1000559 (PMC2767227; doi:10.1371/journal.pcbi.1000559)
Supplement: Dataset S5 — Mouse action mentions. (10.07 MB ZIP) [file pcbi.1000559.s016.zip › individual_networks/mouse_actionmention.txt]

1	26668982	0	glp1	cross-react	glp1	16267223	Y	114	0.741	0.95708
2	26668981	0	glp1	cross-react	glucagon	16267223	Y	114	0.994	0.99395
3	26394970	1	glp1	prevent	diabetes	16272563	Y	301	0.583	0.94065
4	26263220	0	arh	abolish	arh	16179341	Y	159	-0.647	0.83242
5	1977546	0	arh-77syn/glyp cells	bind	arh	9712917	Y	199	-0.399	0.86438
6	7527645	0	arh	connect	arh	11283315	Y	167	-0.587	0.84119
7	26263223	0	arh	required for	arh	16179341	Y	182	0.146	0.91116
8	26263238	0	arh	result in	arh	16179341	Y	260	0.029	0.90132
9	28170293	0	domain protein arh	cause	hypercholesterolemia	12417523	N	2	0.599	0.94237
10	26353796	0	arh	lead to	hypercholesterolemia	15728179	Y	3	0.208	0.91503
11	7527657	0	arh	express	npy	11283315	Y	206	0.235	0.91696
12	23654579	0	arh	mediate	il-1	12077204	Y	28	0.773	0.95994
13	7527659	0	arh	express	agrp	11283315	Y	206	-0.089	0.89321
14	26813129	0	arh	increase	app	14736502	Y	164	-0.422	0.8626
15	23879432	0	arh	block	suppressor of cytokine signaling 3	12843263	Y	210	-0.437	0.86084
16	23879439	0	arh	include	suppressor of cytokine signaling 3	12843263	Y	210	-0.392	0.86478
17	6144389	0	arh	express	dab2	12451172	Y	165	-0.062	0.89522
18	27469135	0	arh	functional analog	dab2	16870701	Y	107	0.946	0.98261
19	26158845	0	arh	conjugate	egf	14722064	Y	363	-0.884	0.75988
20	21364729	0	arh	include	ghrh	12738066	Y	196	0.12	0.90806
21	25079771	0	arh	inhibit	ghrh	12493557	Y	203	0.641	0.94732
22	27490347	0	arh	colocalize	megalin	14528014	Y	6	0.82	0.96684
22	27490371	0	arh	colocalize	megalin	14528014	Y	150	0.864	0.97117
22	27490379	0	arh	colocalize	megalin	14528014	Y	206	0.846	0.96896
22	27490380	0	arh	colocalize	megalin	14528014	Y	207	0.701	0.95364
22	27490388	0	arh	colocalize	megalin	14528014	Y	246	0.66	0.94952
23	27490348	0	arh	facilitate	megalin	14528014	Y	10	0.953	0.98327
23	27490349	0	arh	facilitate	megalin	14528014	Y	10	0.953	0.98327
23	27490386	0	arh	facilitate	megalin	14528014	Y	229	0.985	0.99262
24	27490368	0	arh	interact	megalin	14528014	Y	125	0.96	0.98362
24	27490395	0	arh	interact	megalin	14528014	Y	270	0.861	0.97127
25	16986806	1	arh cells	require	il-6	11748267	Y	236	0.181	0.91292
26	6144369	0	arh	account for	ap-1	12451172	Y	89	0.422	0.9291
27	6144349	0	arh	interact	ap-1	12451172	Y	74	0.916	0.97842
28	26074687	0	arh	arrest	ldlr	15166224	Y	248	0.555	0.93964
28	26492076	0	arh	arrest	ldlr	16129683	Y	234	0.641	0.94732
29	26263214	0	arh	associate	ldlr	16179341	Y	136	0.852	0.96951
29	26492080	0	arh	associate	ldlr	16129683	Y	246	0.437	0.9304
30	16105987	0	arh	bind	ldlr	11326085	Y	128	0.366	0.92556
30	25977736	0	arh	bind	ldlr	12746448	Y	29	0.709	0.95473
30	26263145	0	arh	bind	ldlr	16179341	Y	9	0.013	0.90044
30	26263219	0	arh	bind	ldlr	16179341	Y	159	0.279	0.92023
31	26074686	0	arh	couple	ldlr	15166224	Y	242	0.317	0.92228
31	26263201	0	arh	couple	ldlr	16179341	Y	30	0.568	0.93949
32	26948182	0	arh	delay	ldlr	15472122	Y	33	0.97	0.98552
33	26074673	0	arh	increase	ldlr	15166224	Y	157	0.368	0.92583
34	26263217	0	arh	interact	ldlr	16179341	Y	157	0.693	0.95363
35	26507977	0	arh protein	mediate	ldlr	15677715	Y	160	0.356	0.925
36	26263213	0	arh	promote	ldlr	16179341	Y	124	-0.174	0.88573
36	26263228	0	arh	promote	ldlr	16179341	Y	224	0.308	0.92149
36	26263229	0	arh	promote	ldlrs	16179341	Y	231	0.326	0.92342
37	25977750	0	arh	recruit	ldlr	12746448	Y	207	-0.402	0.86367
37	26492066	0	arh	recruit	ldlr	16129683	Y	176	-0.473	0.85666
37	26492079	0	arh	recruit	ldlr	16129683	Y	245	-0.503	0.85349
38	26948186	0	arh protein	regulate	ldlr	15472122	Y	39	0.733	0.95659
39	26074669	0	arh	require	ldlr	15166224	Y	27	-0.149	0.88794
40	25977739	0	arh	required for	ldlr	12746448	Y	32	0.668	0.95034
40	25977758	0	arh	required for	ldlr	12746448	Y	256	0.808	0.9654
40	26263200	0	arh	required for	ldlr	16179341	Y	22	0.489	0.93468
40	26492075	0	arh	required for	ldlr	16129683	Y	229	0.601	0.94263
40	28170294	0	arh	required for	ldlr	12417523	N	11	0.829	0.96699
41	26507975	0	arh	result from	ldlr	15677715	Y	160	0.571	0.93939
42	26074674	0	arh	result in	ldlr	15166224	Y	176	0.165	0.91191
42	26263216	0	arh	result in	ldlr	16179341	Y	146	0.051	0.90308
43	7527665	0	arh	mediate	leptin	11283315	Y	244	0.755	0.95836
44	26644611	0	arh	result in	leptin	15028773	Y	15	0.752	0.95777
45	26353885	0	arh	bind	beta2	15728179	Y	275	0.363	0.92544
46	16986738	0	arh cell	stimulate	ocl	11748267	Y	128	0.814	0.96612
47	26640914	0	arh	influence	mor	14749439	Y	52	0.917	0.97835
48	26813135	0	arh	contain	ptb domains	14736502	Y	178	0.503	0.93481
49	7508371	0	arh protein	homolog	ptb domains	12045102	Y	211	0.438	0.93036
50	6144371	0	arh	account for	ap-2	12451172	Y	89	-0.302	0.87506
51	26040928	0	arh	bind	ap-2	12944399	Y	18	0.537	0.93716
51	26263144	0	arh	bind	ap-2	16179341	Y	7	-0.172	0.8857
51	26263197	0	arh	bind	ap-2	16179341	Y	9	-0.413	0.86326
51	26353856	0	arh	bind	ap-2	15728179	Y	40	0.208	0.91503
51	26353877	0	arh	bind	ap-2	15728179	Y	240	0.387	0.92726
52	6144383	0	arh	colocalize	ap-2	12451172	Y	122	0.343	0.92437
53	6144351	0	arh	interact	ap-2	12451172	Y	74	0.773	0.95994
54	27469146	0	arh	require	ap-2	16870701	Y	204	0.802	0.96413
54	27469148	0	arh	require	ap-2	16870701	Y	210	0.868	0.97259
55	28199157	0	keratoconus	contact	keratoconus	12466180	N	14	0.631	0.94667
56	28857674	0	keratoconus	associate	alopecia areata	10435426	N	1	0.917	0.97835
57	29323083	0	keratoconus	associate	osteogenesis imperfecta	7791289	N	17	0.93	0.98022
58	29018712	0	keratoconus	increase	timp-1	9543631	N	12	0.399	0.92791
59	28788505	0	keratoconus	associate	mvp	10844063	N	13	0.923	0.97924
60	17523677	0	hypercholesterolemia	associate	hypercholesterolemia	10552997	Y	219	0.462	0.93164
61	10183196	0	hypercholesterolemia	enhance	hypercholesterolemia	11901049	Y	27	-0.243	0.88039
61	10487150	0	hypercholesterolemia	enhance	hypercholesterolemia	11717155	Y	150	-0.31	0.87416
62	26217901	0	hypercholesterolemia	associate	pcsk9	15385538	Y	5	0.425	0.92978
62	26217909	0	hypercholesterolemia	associate	pcsk9	15385538	Y	20	0.081	0.90589
62	26507942	0	hypercholesterolemia	associate	pcsk9	15677715	Y	3	0.174	0.91253
62	26515378	0	hypercholesterolemia	associate	pcsk9	15805190	Y	17	0.258	0.9183
62	26564204	0	hypercholesterolemia	associate	pcsk9	15118091	Y	3	0.227	0.91589
62	28362944	0	hypercholesterolemia	associate	pcsk9 gene	16571601	N	3	-0.267	0.87852
63	26971832	0	hypercholesterolemia	attributable to	pcsk9	16224054	Y	28	-0.38	0.86623
64	16706201	0	hypercholesterolemia	associate	apo	9389759	Y	132	0.822	0.96699
64	28544383	0	hypercholesterolemia	associate	apo	12118856	N	4	-0.539	0.84815
65	28389327	0	hypercholesterolemia	upregulate	lox-1	16626584	N	11	0.896	0.97681
66	17605129	0	hypercholesterolemia	induce	paf	11861667	Y	154	-0.444	0.85904
67	29552523	0	hypercholesterolemia	result in	adp	7679170	N	4	-0.715	0.81554
68	8343183	0	hypercholesterolemia	activate	acat	10479661	Y	240	0.601	0.94263
69	10791044	0	hypercholesterolemia	inhibit	acat	9568741	Y	6	-0.72	0.81458
70	30125190	0	hypercholesterolemia	depress	hdl2	6436420	N	9	0.67	0.95076
71	26706144	0	hypercholesterolemia	increase	angiotensinogen	15596561	Y	187	0.5	0.93485
72	8443226	0	hypercholesterolemia	associate	at1 receptor	12117739	Y	24	-0.205	0.88302
72	10062898	0	hypercholesterolemia	associate	at1 receptor	10571970	Y	22	-0.125	0.89031
72	10172174	0	hypercholesterolemia	associate	at1 receptor	11815439	Y	17	0.579	0.9401
73	29094183	0	hypercholesterolemia	enhance	at1 receptor	9233901	N	9	-0.832	0.78222
74	10172228	0	hypercholesterolemia	increase	at1 receptor	11815439	Y	141	-0.411	0.86346
75	8443219	0	hypercholesterolemia	induce	at1 receptor	12117739	Y	23	0.116	0.90748
75	8443232	0	hypercholesterolemia	induce	at1 receptor	12117739	Y	95	0.544	0.93789
75	8443240	0	hypercholesterolemia	induce	at1 receptor	12117739	Y	115	0.336	0.92439
75	10062879	0	hypercholesterolemia	induce	at1 receptor	10571970	Y	10	0.679	0.95121
75	10062911	0	hypercholesterolemia	induce	at1 receptor	10571970	Y	90	0.544	0.93789
75	10062914	0	hypercholesterolemia	induce	at1 receptor	10571970	Y	107	-0.072	0.89404
75	10083232	0	hypercholesterolemia	induce	at1 receptor	10821809	Y	144	0.254	0.91793
75	26703617	0	hypercholesterolemia	induce	at1 receptor	15277329	Y	27	0.049	0.90284
76	10105258	0	hypercholesterolemia	mediate	at1r	11034947	Y	211	0.317	0.92228
77	10241670	0	hypercholesterolemia	induce	arterial lesions	12668502	Y	24	0.003	0.90012
77	29578266	0	hypercholesterolemia	induce	arterial lesions	1449096	N	7	-0.628	0.83515
78	8473152	0	hypercholesterolemia	as a result of	apoe	12615679	Y	99	-0.556	0.84612
79	27906437	0	hypercholesterolemia	combine	apoe	15668424	N	9	-0.318	0.87344
80	26847816	0	hypercholesterolemia	deplete	apoe	15809308	Y	85	0.253	0.9178
81	17500429	0	hypercholesterolemia	due to	apoe	9508004	Y	4	-0.914	0.74605
82	17649845	0	hypercholesterolemia	alter	app	12837845	Y	65	-0.268	0.87841
83	10792605	0	hypercholesterolemia	associate	chd	9678767	Y	5	0.466	0.93229
83	10792612	0	hypercholesterolemia	associate	chd	9678767	Y	10	0.527	0.9366
83	10813665	0	hypercholesterolemia	associate	chd	10407508	Y	51	0.584	0.94092
83	28545819	0	hypercholesterolemia	associate	chd	12172393	N	4	0.613	0.94329
84	10055345	0	hypercholesterolemia	lead to	chd	10500053	Y	167	0.457	0.93141
84	10871102	0	hypercholesterolemia	lead to	chd	11755917	Y	73	0.14	0.91068
85	29413314	0	hypercholesterolemia	reduce	chd	7926847	N	4	0.696	0.95359
86	8312434	0	hypercholesterolemia	enhance	ccr2	9848893	Y	15	0.22	0.91559
87	2782893	0	hypercholesterolemia	increase	ccr2	10542238	Y	28	0.275	0.91991
87	8312504	0	hypercholesterolemia	increase	ccr2	9848893	Y	267	0.376	0.92597
88	26943513	0	hypercholesterolemia	activate	ecs	14656931	Y	213	-0.44	0.86012
89	16889405	0	hypercholesterolemia	associate	egr-1	10712437	Y	202	0.695	0.9536
90	10122389	0	hypercholesterolemia	cause	rabbit	11181475	Y	278	-0.933	0.73463
90	10868012	0	hypercholesterolemia	cause	rabbit	11730808	Y	215	-0.962	0.70831
91	8243883	0	hypercholesterolemia	induce	rabbit	8977445	Y	354	-0.668	0.82661
91	10905050	0	hypercholesterolemia	induce	rabbit	12054610	Y	173	-0.757	0.80435
91	18990575	0	hypercholesterolemia	induce	rabbit	12633684	Y	314	-0.757	0.80435
91	29613474	0	hypercholesterolemia	induce	rabbit	1642696	N	1	-0.675	0.82478
92	16744303	0	hypercholesterolemia	induce	th2	9541503	Y	251	-0.404	0.8637
93	29706269	0	hypercholesterolemia	alter	serotonin	1760890	N	12	-0.284	0.87633
94	8218758	0	hypercholesterolemia	attenuate	icam-1	7583540	Y	192	-0.662	0.82864
95	8429351	0	hypercholesterolemia	induce	icam-1	11788470	Y	160	0.012	0.90035
96	28685676	0	hypercholesterolemia	block	lfa-1	11385505	N	3	-0.176	0.88551
97	8228050	0	hypercholesterolemia	cause	pig	8548425	Y	193	-0.913	0.74621
97	27278058	0	hypercholesterolemia	cause	pig	9046979	Y	654	-0.841	0.77905
98	8473154	0	hypercholesterolemia	as a result of	ldlr	12615679	Y	99	-0.502	0.85359
99	10804519	0	hypercholesterolemia	associate	ldlr	9862168	Y	107	0.883	0.97471
100	4537081	0	hypercholesterolemia	because of	ldlr	11076954	Y	230	0.038	0.90222
101	16105971	0	hypercholesterolemia	result from	ldlr	11326085	Y	8	0.391	0.92786
102	10178831	0	hypercholesterolemia	associate	diabetes	11854133	Y	27	0.624	0.94549
103	28248164	0	hypercholesterolemia	induce	diabetes	16202232	N	9	-0.729	0.81199
104	8448411	0	hypercholesterolemia	down-regulate	lox	12231558	Y	179	0.666	0.95006
105	27911392	0	hypercholesterolemia	increase	lpl	15644588	N	11	0.247	0.91738
106	28009854	0	hypercholesterolemia	result from	lpl	15085072	N	9	-0.314	0.87386
107	26976277	0	hypercholesterolemia	upregulate	lrp1	15705932	Y	167	-0.669	0.82612
107	26976278	0	hypercholesterolemia	upregulate	lrp1	15705932	Y	167	-0.669	0.82612
108	10279456	0	hypercholesterolemia	inhibit	edrf	7543827	Y	21	-0.253	0.8798
109	10194239	0	hypercholesterolemia	induce	sm2	12010912	Y	131	0.381	0.92631
110	10375215	0	hypercholesterolemia	suppress	sm1	9815149	Y	116	-0.275	0.87726
110	10375217	0	hypercholesterolemia	suppress	sm2	9815149	Y	116	0.108	0.90712
111	17500304	0	hypercholesterolemia	affect	enos	9507987	Y	25	0.188	0.9134
112	10399931	0	hypercholesterolemia	alter	enos	10400908	Y	252	-0.669	0.82612
112	26700142	1	hypercholesterolemia	alter	enos	14610009	Y	105	-0.388	0.86563
113	10222599	0	hypercholesterolemia	enhance	enos	12417547	Y	128	-0.094	0.89282
114	28092379	0	hypercholesterolemia	induce	pdgf-b	14580869	N	8	-0.343	0.87048
115	1971175	0	hypercholesterolemia	induce	phospholipid transfer protein gene	9712863	Y	223	0.385	0.92712
116	10179074	0	hypercholesterolemia	induce	sgc	11854127	Y	16	-0.132	0.88986
116	10179120	0	hypercholesterolemia	induce	sgc	11854127	Y	130	-0.17	0.8858
117	10179109	0	hypercholesterolemia	result in	sgc	11854127	Y	121	-0.326	0.87272
118	27244891	1	hypercholesterolemia	affect	pgi2	16547168	Y	167	-0.417	0.86302
119	29776450	0	hypercholesterolemia	inhibit	pgi2	2514663	N	5	0.168	0.91212
120	26965408	0	hypercholesterolemia	inhibit	mkp-1	15242861	Y	10	-0.531	0.84958
121	8230913	0	hypercholesterolemia	substitute	sbp	8620348	Y	126	-0.92	0.74225
122	10013920	0	hypercholesterolemia	associate	p-selectin	9529262	Y	15	0.845	0.96902
122	10013954	0	hypercholesterolemia	associate	p-selectin	9529262	Y	156	0.866	0.97224
123	8218756	0	hypercholesterolemia	attenuate	p-selectin	7583540	Y	192	0.382	0.92644
124	10166447	0	hypercholesterolemia	increase	p-selectin	11705814	Y	11	0.181	0.91292
125	8465486	0	hypercholesterolemia	promote	p-selectin	12615684	Y	147	0.683	0.95225
126	17643998	0	hypercholesterolemia	inhibit	asbt	12562847	Y	225	-0.57	0.84384
127	10812867	0	hypercholesterolemia	increase	manganese superoxide dismutase	10381275	Y	180	0.459	0.9314
127	29282118	0	hypercholesterolemia	increase	manganese superoxide dismutase	8548563	N	1	0.468	0.93226
128	10460280	0	hypercholesterolemia	down-regulate	srebp-2	11179193	Y	202	-0.048	0.89604
129	29917707	0	hypercholesterolemia	affect	substance p	2460269	N	9	0.283	0.9202
130	9958839	0	hypercholesterolemia	produce	substance p	8994424	Y	178	0.013	0.90044
131	29917706	0	hypercholesterolemia	reduce	substance p	2460269	N	6	0.978	0.9876
132	8210136	0	hypercholesterolemia	because of	tfpi	7600119	Y	182	0.217	0.91523
133	10166445	0	hypercholesterolemia	increase	cd154	11705814	Y	11	-0.076	0.89389
134	8299140	0	hypercholesterolemia	associate	vcam-1	9598845	Y	172	0.874	0.97292
135	8381374	0	hypercholesterolemia	increase	vcam-1	10894810	Y	17	0.699	0.95353
136	8429353	0	hypercholesterolemia	induce	vcam-1	11788470	Y	160	0.388	0.92737
136	10774284	0	hypercholesterolemia	induce	vcam-1	9125308	Y	197	0.77	0.95965
137	28309519	0	hypercholesterolemia	result in	vegf	16422820	N	13	0.276	0.92004
138	10535890	0	hypercholesterolemia	enhance	xanthine oxidase	12522124	Y	168	-0.589	0.84071
139	26699540	0	hypercholesterolemia	include	xanthine oxidase	14597579	Y	173	0.121	0.90818
140	29966503	0	hypercholesterolemia	result in	bile acid	2882784	N	11	-0.21	0.88269
141	10841125	0	hypercholesterolemia	due to	apolipoprotein b	11058701	Y	3	-0.506	0.85308
142	8443222	0	hypercholesterolemia	associate	hypertension	12117739	Y	24	0.728	0.95657
142	10062883	0	hypercholesterolemia	associate	hypertension	10571970	Y	18	0.737	0.95666
142	10062894	0	hypercholesterolemia	associate	hypertension	10571970	Y	22	0.67	0.95076
142	10110807	0	hypercholesterolemia	associate	hypertension	11067796	Y	187	0.434	0.93047
142	10172177	0	hypercholesterolemia	associate	hypertension	11815439	Y	18	0.732	0.95644
142	16548656	0	hypercholesterolemia	associate	hypertension	8636420	Y	20	0.706	0.95448
142	28330735	1	hypercholesterolemia	associate	hypertension	8503586	N	10	0.837	0.96821
142	29509942	0	hypercholesterolemia	associate	hypertension	7732293	N	20	0.628	0.94606
143	8467621	0	hypercholesterolemia	combine	hypertension	12663373	Y	264	0.067	0.90509
143	8475501	0	hypercholesterolemia	combine	hypertension	12750121	Y	205	0.232	0.91675
143	10206247	0	hypercholesterolemia	combine	hypertension	12196346	Y	220	0.108	0.90712
143	16543327	0	hypercholesterolemia	combine	hypertension	8621776	Y	647	0.232	0.91675
143	28420402	0	hypercholesterolemia	combine	hypertension	736420	N	9	0.444	0.93085
143	29381691	0	hypercholesterolemia	combine	hypertension	8041125	N	12	0.229	0.91626
143	30179630	0	hypercholesterolemia	combine	hypertension	6847520	N	2	0.296	0.92128
144	26700107	0	hypercholesterolemia	depend on	hypertension	14623804	Y	34	-0.026	0.89727
145	30339153	0	hypercholesterolemia	influence	hypertension	966361	N	6	0.186	0.91316
146	29606563	0	hypercholesterolemia	interact	hypertension	1614039	N	1	0.614	0.94359
147	27182888	0	hypercholesterolemia	moderate	hypertension	15983217	Y	33	0.147	0.9111
148	3371666	0	hypercholesterolemia	because of	vldl	10858435	Y	182	-0.228	0.88133
149	2532059	0	hypercholesterolemia	due to	vldl	10383427	Y	93	-0.786	0.7977
149	2532125	0	hypercholesterolemia	due to	vldl	10383427	Y	168	-0.262	0.87913
149	8353020	0	hypercholesterolemia	due to	vldl	10591674	Y	207	-0.664	0.82815
149	17500689	0	hypercholesterolemia	due to	vldl	9507998	Y	151	-0.132	0.88986
150	27999437	0	hypercholesterolemia	elevate	vldl	15200432	N	12	0.081	0.90589
151	29188993	0	hypercholesterolemia	antagonize	csa	8808110	N	16	0.924	0.97938
152	28196533	0	alopecia areata	affect	alopecia areata	12485450	N	4	-0.715	0.81554
153	28185017	0	alopecia areata	effect	alopecia areata	12452996	N	30	0.72	0.95544
154	28196532	0	alopecia areata	reduce	alopecia areata	12485450	N	2	0.652	0.94888
155	28576336	0	alopecia areata	affect	cd4	12060392	N	9	0.147	0.9111
156	28576338	0	alopecia areata	increase	cd4	12060392	N	9	-0.183	0.88493
157	29185598	0	alopecia areata	cause	hair loss	8823553	N	2	-0.136	0.88957
158	26627840	0	alopecia areata	control	il-10	14742267	Y	239	-0.797	0.79454
159	26627841	0	alopecia areata	express	il-10	14742267	Y	239	-0.832	0.78222
160	28484206	1	alopecia areata	associate	vitiligo	9125754	N	10	0.581	0.94007
161	29644511	0	alopecia areata	reduce	ki-67	1357847	N	4	0.992	0.99437
162	24764389	0	lp1	contain	camkii	9016342	Y	124	0.125	0.90847
162	25466584	0	lp1	contain	camkii	11166338	Y	211	0.343	0.92437
163	29992279	0	lp1	constitute	glabrous	3760925	N	13	0.986	0.99243
164	28229706	0	lp1	promote	lat	9845850	N	2	0.332	0.92391
164	29106238	0	lp1	promote	lat	9143295	N	2	0.106	0.907
165	9837680	0	spa1	inhibit	rap1	12707305	Y	6	0.82	0.96684
165	9837721	0	spa1	inhibit	rap1	12707305	Y	46	0.928	0.97987
165	9837771	0	spa1	inhibit	rap1	12707305	Y	90	0.648	0.94797
165	15152892	0	spa1	inhibit	rap1	11809811	Y	366	0.792	0.96267
166	9837768	0	spa1	inhibit	icam-1	12707305	Y	88	0.52	0.93602
167	9534077	0	spa1	block	cd31	10725328	Y	146	0.102	0.90681
168	27665451	0	spa1	loose	wd40 domain	14597662	Y	97	0.973	0.98551
169	4353653	0	spa1	abolish	cop1	11461903	Y	109	0.687	0.95303
170	27665464	0	spa1	alter	cop1	14597662	Y	145	0.792	0.96267
171	27665457	0	spa1	associate	cop1	14597662	Y	119	0.952	0.98281
172	4353663	0	spa1	bind	cop1	11461903	Y	129	0.147	0.9111
172	4353679	0	spa1	bind	cop1	11461903	Y	165	0.688	0.95332
173	27665458	0	spa1	dissociate	cop1	14597662	Y	120	0.55	0.939
174	27665465	0	spa1	enhance	cop1	14597662	Y	166	0.303	0.9213
175	27114827	0	spa1	facilitate	cop1	12827204	Y	126	0.789	0.96219
176	4353643	0	spa1	immunoprecipitate	cop1	11461903	Y	84	0.881	0.974
177	27665466	0	spa1	inhibit	cop1	14597662	Y	173	0.926	0.97953
178	4353634	0	spa1	interact	cop1	11461903	Y	68	0.973	0.98551
178	27114822	0	spa1	interact	cop1	12827204	Y	97	0.933	0.98051
178	27665439	0	spa1	interact	cop1	14597662	Y	25	0.97	0.98552
179	4353696	0	spa1	modulate	cop1	11461903	Y	184	0.899	0.97682
180	27665462	0	spa1	alter	hy5	14597662	Y	133	0.577	0.94014
181	27665445	0	spa1	control	hy5	14597662	Y	66	0.256	0.91819
182	27665448	0	spa1	mediate	hy5	14597662	Y	89	0.903	0.97701
183	27665447	0	spa1	promote	hy5 protein	14597662	Y	75	0.415	0.92863
184	28098478	0	hipv13a	interact	dgvi11a	12953790	N	12	0.554	0.93965
185	26638928	1	body weight	affect	body weight	15537888	Y	140	-0.556	0.84612
185	28308871	1	body weight	affect	body weight	16425975	N	12	-0.404	0.8637
186	27887544	0	body weight	based on	body weight	15517550	N	6	-0.228	0.88133
187	27543186	0	body weight	determine	body weight	15450358	Y	8	-0.935	0.73386
188	27265363	0	body weight	inhibit	body weight	15615868	Y	98	-0.562	0.84525
189	26705600	0	body weight	loose	body weight	15509809	Y	216	0.828	0.96683
189	27265362	0	body weight	loose	body weight	15615868	Y	98	0.782	0.96089
189	27905033	0	body weight	loose	body weight	15749464	N	7	0.787	0.96157
189	27999540	0	body weight	loose	body weight	15276787	N	3	0.62	0.94545
190	26740175	1	body weight	make	body weight	14977953	Y	156	0.839	0.96832
191	26656612	0	body weight	reduce	body weight	15788781	Y	373	0.034	0.90139
191	28302146	0	body weight	reduce	body weight	16269450	N	3	0.3	0.92133
192	28277716	0	body weight	result in	metabolic syndrome	16326507	N	8	-0.319	0.87323
193	27277121	0	body weight	result in	adp	11160773	Y	200	-0.792	0.79603
194	27198597	0	body weight	alter	npy	12055352	Y	238	-0.048	0.89604
195	28136765	0	body weight	influence	coc	12831598	N	10	0.656	0.94895
196	27776571	0	body weight	induce	il-1	15866772	Y	107	0.732	0.95644
196	27776581	0	body weight	induce	il-1	15866772	Y	276	0.732	0.95644
196	27776591	0	body weight	induce	il-1	15866772	Y	445	0.732	0.95644
196	27776601	0	body weight	induce	il-1	15866772	Y	614	0.732	0.95644
196	27776611	0	body weight	induce	il-1	15866772	Y	761	0.739	0.95677
197	28058312	0	body weight	associate	adrb3	14742851	N	16	0.707	0.95478
198	26560200	0	body weight	result in	akt	15044694	Y	159	-0.278	0.877
199	28335460	1	body weight	associate	socs3	16402267	N	1	0.822	0.96699
200	28194668	0	body weight	associate	cla	12514304	N	5	0.789	0.96219
200	28194670	0	body weight	associate	cla	12514304	N	8	0.964	0.98469
201	28450452	0	body weight	respond	cho	16700901	N	5	0.496	0.93474
202	28199059	0	body weight	prevent	carboxypeptidase h	12587273	N	2	0.928	0.97987
203	27229097	0	body weight	induce	cyp3a11	15872116	Y	186	0.181	0.91292
204	27867927	0	body weight	result in	eralpha protein	15846122	N	8	-0.151	0.88795
205	28261061	0	body weight	activate	hpa	15964664	N	3	0.003	0.90012
206	28087715	0	body weight	enhance	hpa	14512710	N	7	-0.78	0.79928
207	28261060	0	body weight	loose	hpa	15964664	N	3	0.891	0.97623
208	26032424	0	body weight	associate	igf-i	12902351	Y	207	-0.088	0.89333
208	28469693	0	body weight	associate	igf-1	9344566	N	7	0.672	0.95092
209	26032423	0	body weight	associate	il-6	12902351	Y	207	-0.581	0.84256
210	27541369	0	body weight	control	girk2	16844307	Y	85	-0.523	0.85043
211	28499136	0	body weight	affect	pig	16864884	N	1	-0.828	0.7839
212	28007045	0	body weight	affect	leptin	14974542	N	12	0.851	0.96951
213	26032422	0	body weight	associate	leptin	12902351	Y	207	0.355	0.92502
214	26032381	0	body weight	cooperate	leptin	12902351	Y	12	0.877	0.97337
215	26618955	0	body weight	effect	leptin	16507892	Y	166	0.881	0.974
215	27811477	0	body weight	effect	leptin		Y	139	0.102	0.90681
216	27841557	1	body weight	elevate	leptin	15964641	N	15	-0.296	0.87555
217	26554910	0	body weight	independence	leptin	15070774	Y	198	0.554	0.93965
218	27190828	0	body weight	reduce	leptin	14578302	Y	212	0.672	0.95092
219	27183077	0	body weight	respond	leptin	15983201	Y	107	0.858	0.97097
219	27183081	0	body weight	respond	leptin	15983201	Y	147	0.89	0.97606
220	27582243	0	body weight	result in	leptin	14709373	Y	91	0.317	0.92228
221	28264440	0	body weight	associate	leptin receptor gene	15997246	N	1	0.638	0.94721
222	27865525	0	body weight	induce	diabetes	16117620	N	4	0.546	0.93801
223	27505265	0	body weight	mediate	diabetes	15760297	Y	111	0.619	0.94547
224	27774847	0	body weight	prevent	diabetes		Y	13	0.882	0.97436
224	27997522	0	body weight	prevent	diabetes	15203883	N	3	0.855	0.96955
225	27182016	0	body weight	regulate	mfn2	16123358	Y	5	0.317	0.92228
226	26711888	0	body weight	increase	myd88	16216974	Y	104	0.14	0.91068
227	27776572	0	body weight	induce	inos	15866772	Y	107	0.688	0.95332
227	27776582	0	body weight	induce	inos	15866772	Y	276	0.688	0.95332
227	27776592	0	body weight	induce	inos	15866772	Y	445	0.688	0.95332
227	27776602	0	body weight	induce	inos	15866772	Y	614	0.688	0.95332
227	27776612	0	body weight	induce	inos	15866772	Y	761	0.798	0.9632
228	27276205	0	body weight	require	neuropeptide y y2 receptor	12414915	Y	616	0.135	0.90967
228	27377982	0	body weight	require	neuropeptide y y2 receptor	15857631	Y	311	-0.292	0.87609
228	27387567	0	body weight	require	neuropeptide y y2 receptor	11092843	Y	1618	0.127	0.90873
229	28021218	0	body weight	control	pomc	15093705	N	5	-0.823	0.78556
230	28021221	0	body weight	express	pomc	15093705	N	5	-0.839	0.7798
231	27266401	0	body weight	due to	pparalpha	15671204	Y	100	-0.342	0.87058
232	28255239	0	body weight	stimulate	prolactin	16001110	N	14	0.185	0.91317
233	28036813	0	body weight	associate	retinoid x receptor gamma	12960009	N	1	0.526	0.93663
234	26705408	0	body weight	associate	sbp	15381642	Y	136	0.659	0.94889
234	28071792	0	body weight	associate	sbp	14578915	N	8	0.467	0.93228
235	27776574	0	body weight	induce	mip-2	15866772	Y	107	0.284	0.92033
235	27776584	0	body weight	induce	mip-2	15866772	Y	276	0.284	0.92033
235	27776594	0	body weight	induce	mip-2	15866772	Y	445	0.284	0.92033
235	27776604	0	body weight	induce	mip-2	15866772	Y	614	0.284	0.92033
235	27776614	0	body weight	induce	mip-2	15866772	Y	761	0.35	0.92469
236	28393251	0	body weight	activate	shh	11784021	N	6	0.066	0.90497
237	27985980	0	body weight	influence	glut4	15292352	N	4	0.599	0.94237
238	27686923	1	body weight	associate	tlr4	14554248	Y	224	0.655	0.94896
239	28480556	0	body weight	alter	tnfalpha	16330198	N	2	-0.384	0.86605
240	28044367	0	body weight	reduce	tumor necrosis factor-alpha	14686799	N	5	0.95	0.98273
241	26703484	0	body weight	overexpress	ucp1	15262832	Y	22	0.24	0.91708
242	26577527	1	body weight	require	ucp3	12920182	Y	184	0.595	0.9423
243	28046908	0	body weight	carry	gpr10 gene	14742914	N	4	-0.611	0.83858
244	28191699	0	body weight	loose	lct	12532160	N	4	0.806	0.9653
245	27884135	0	body weight	determine	bmd	15784715	N	9	-0.923	0.74042
246	27910631	0	body weight	influence	bmd	15647811	N	23	0.903	0.97701
247	27618068	0	body weight	associate	cart gene	15207912	Y	243	0.559	0.93959
248	27580880	0	body weight	induce	hypertension	15186953	Y	193	0.16	0.91158
249	27277120	0	body weight	result in	iib	11160773	Y	200	-0.847	0.7763
250	27966718	0	body weight	induce	smr	15148504	N	7	0.785	0.96133
251	28476487	0	body weight	inhibit	foxo1	16783365	N	6	0.344	0.92435
252	26560202	0	body weight	result in	gsk-3beta	15044694	Y	159	-0.42	0.86282
253	28242839	0	body weight	effect	ghrelin	15648018	N	3	0.504	0.93478
254	28282195	0	body weight	loose	atrogin1	16158413	N	5	0.861	0.97127
255	28282197	0	body weight	upregulate	atrogin1	16158413	N	5	0.736	0.95667
256	28509985	0	body weight	induce	lpo	2923966	N	2	-0.457	0.85793
257	414378	0	reb1	regulate	class ii genes	7499394	Y	12	0.026	0.90097
258	24533070	0	reb1	bind	ectopic	9660958	Y	209	-0.783	0.79847
259	27763548	0	reb1	interact	cbf1	15693947	Y	109	0.79	0.96253
260	26237220	0	l17	fold	tms	15028726	Y	119	0.941	0.98103
261	26685509	0	e17	bear on	e13	14573537	Y	313	0.8	0.96389
262	9124440	0	proteins l17	replace	l25	11733066	Y	283	0.104	0.9069
263	26676870	0	e17	contain	gfap	16421308	Y	219	-0.648	0.83183
264	29558298	0	e17	respond to	ncam	1425359	N	3	0.468	0.93226
265	9667649	0	e17	enhance	tn-c	9813102	Y	195	0.202	0.91455
266	26671491	1	e17	respond to	wnt5a	16723543	Y	275	0.788	0.96171
267	5861776	0	e17	require	erk5	12826611	Y	115	0.432	0.93036
268	26845338	0	l17	homolog	l39	15983062	Y	168	-0.799	0.79382
268	27400750	0	l17	homolog	l39	16153172	Y	209	-0.799	0.79382
269	30012343	0	myo-1	encode	myo-2	2422655	N	10	0.29	0.92093
270	15767616	0	ba1	contain	eda	10082532	Y	243	0.539	0.93769
271	12664169	0	ba1	depend on	msx1	10601039	Y	272	0.935	0.98106
272	26178899	0	ba1	interrupt	asbt	14752118	Y	162	0.942	0.98168
273	19565266	0	ba1	suppress	sos1	11532912	Y	385	0.046	0.90264
273	27524389	0	ba1	suppress	sos1	15862100	Y	307	-0.113	0.89083
274	19565268	0	ba1	suppress	bif1	11532912	Y	385	-0.446	0.85884
274	27524390	0	ba1	suppress	bif1	15862100	Y	307	-0.517	0.8516
275	4542450	0	ba2	add	ba2	11058589	Y	306	-0.863	0.76962
275	23720356	0	ba2	add	ba2	12388595	Y	269	-0.493	0.85507
275	26103802	0	ba2	add	ba2	15271991	Y	209	-0.394	0.86471
275	26639744	1	ba2	add	ba2	15601945	Y	248	-0.234	0.88101
275	29455838	0	ba2	add	ba2	8351203	N	9	-0.468	0.85684
276	30021215	0	ba2	associate	ba2	2432472	N	8	0.422	0.9291
277	5977479	0	ba2	block	ba2	12032359	Y	76	-0.647	0.83242
277	28955590	0	ba2	block	ba2	9788926	N	6	-0.507	0.85298
277	29357028	0	ba2	block	ba2	7697205	N	11	0.059	0.90399
278	30196218	0	ba2	cause	ba2	6294220	N	4	-0.3	0.87515
279	21692947	0	ba2	combine	ba2	10882404	Y	194	-0.172	0.8857
279	27547901	0	ba2	combine	ba2	14580945	Y	176	0.042	0.90229
280	25303278	0	ba2	control	ba2	11430807	Y	83	-0.44	0.86012
281	29096883	0	ba2	depend on	ba2	9222896	N	13	0.606	0.94312
282	10350645	0	ba2	enhance	ba2	9529160	Y	217	-0.444	0.85904
282	25195520	0	ba2	enhance	ba2	9620703	Y	164	-0.737	0.81009
283	4269654	0	ba2	induce	ba2	11466302	Y	139	-0.619	0.83655
283	22844071	0	ba2	induce	ba2	8756428	Y	225	0.003	0.90012
284	28301177	0	ba2	inhibit	ba2	8043006	N	10	0.2	0.91443
285	27288978	0	ba2	mediate	ba2	15571668	Y	183	0.536	0.93717
286	2860280	0	ba2	result in	ba2	10585397	Y	181	0.222	0.91571
286	25978556	0	ba2	result in	ba2	12721302	Y	155	0.351	0.92464
287	29457255	1	ba2	abolish	adp	8254530	N	19	0.026	0.90097
288	29475396	0	ba2	increase	adp	8394413	N	7	0.104	0.9069
289	6271976	0	ba2	increase	npy	11606782	Y	147	0.467	0.93228
290	6271979	0	ba2	stimulate	npy	11606782	Y	148	0.699	0.95353
291	19144703	0	ba2	inhibit	sfc1	10825442	Y	216	0.866	0.97224
291	19144782	0	ba2	inhibit	sfc1	10825442	Y	396	0.879	0.9737
292	20913907	0	ba2	increase	csn	11282352	Y	55	0.715	0.95531
292	20913960	0	ba2	increase	csn	11282352	Y	181	0.711	0.95503
293	20913970	0	ba2	mediate	csn	11282352	Y	197	0.442	0.93059
294	20913892	0	ba2	stimulate	csn	11282352	Y	15	0.847	0.9691
294	20913904	0	ba2	stimulate	csn	11282352	Y	51	0.7	0.95349
294	20913917	0	ba2	stimulate	csn	11282352	Y	78	0.719	0.9553
294	20913927	0	ba2	stimulate	csn	11282352	Y	86	0.838	0.96836
294	20913941	0	ba2	stimulate	csn	11282352	Y	116	0.197	0.9143
294	20913944	0	ba2	stimulate	csn	11282352	Y	139	0.428	0.93014
294	20913948	0	ba2	stimulate	csn	11282352	Y	157	0.79	0.96253
294	20913967	0	ba2	stimulate	csn	11282352	Y	189	0.806	0.9653
295	20913951	0	ba2	trigger	csn	11282352	Y	160	0.829	0.96699
296	730792	0	ba2	add	afp	8663288	Y	192	0.002	0.90014
297	730729	0	ba2	bind	afp	8663288	Y	12	0.76	0.95857
298	29451694	0	ba2	increase	app	8262215	N	5	0.134	0.90957
299	18925149	0	ba2	inhibit	tea	12175911	Y	137	0.001	0.90015
300	26433539	0	ba2	carry	cav2.1	16373336	Y	58	-0.124	0.89028
301	29435758	0	ba2	block	cd2	7836940	N	3	0.409	0.9284
302	29408708	0	ba2	block	scc	7516437	N	4	0.585	0.9412
303	30213239	0	ba2	affect	growth hormone	7331629	N	1	0.535	0.93718
304	26646847	0	ba2	add	hcrt	15071100	Y	188	-0.954	0.71821
305	26209685	1	ba2	prevent	hrs	14769786	Y	117	0.974	0.98627
306	26560340	0	ba2	exhibit	hoxa2	15041748	Y	54	0.739	0.95677
307	19611996	1	ba2	express	hoxa2	11861488	Y	286	0.468	0.93226
308	29932443	0	ba2	alter	img cells	2903878	N	12	0.265	0.91919
309	26328783	0	ba2	control	kir4.1	15718247	Y	106	-0.36	0.86911
310	1203172	0	ba2	depend on	kir1.2	8995301	Y	186	0.325	0.92302
311	1203153	0	ba2	inhibit	kir1.2	8995301	Y	136	0.264	0.91908
312	25303293	0	ba2	block	kir2.1	11430807	Y	120	-0.002	0.8997
312	25303300	0	ba2	block	kir2.1	11430807	Y	180	-0.514	0.85187
312	25303336	0	ba2	block	kir2.1	11430807	Y	370	0.003	0.90012
312	28955589	0	ba2	block	kir2.1	9788926	N	3	-0.228	0.88133
313	3417473	0	ba2	block	twik-1	10887187	Y	27	0.796	0.96274
313	25826427	0	ba2	block	twik-1	12831865	Y	167	0.834	0.96775
314	25826425	0	ba2	block	traak	12831865	Y	167	0.872	0.97299
315	3586394	0	ba2	block	ikca1	10961988	Y	113	-0.072	0.89404
315	23066376	0	ba2	block	ik1	9698338	Y	208	0.647	0.948
315	23066401	0	ba2	block	ik1	9698338	Y	287	0.595	0.9423
315	26947072	0	ba2	block	ik1	15231687	Y	167	0.526	0.93663
315	29357029	0	ba2	block	ik1	7697205	N	11	0.226	0.91576
316	10355893	0	ba2	cause	ik1	9598592	Y	109	0.655	0.94896
317	26947063	0	ba2	induce	ik1	15231687	Y	110	0.678	0.9511
318	9886482	0	ba2	inhibit	ik1	7600647	Y	278	0.79	0.96253
318	26947071	0	ba2	inhibit	ik1	15231687	Y	159	0.549	0.93901
319	26327713	1	ba2	induce	moesin	15634677	Y	158	0.898	0.97668
320	21411310	0	ba2	block	orphanin fq	9105677	Y	161	0.145	0.91103
321	30142815	0	ba2	increase	pah	6663443	N	4	0.745	0.95747
322	30142816	0	ba2	stimulate	pah	6663443	N	11	0.675	0.95084
323	10350624	0	ba2	contain	pka	9529160	Y	178	-0.237	0.88094
324	30079258	0	ba2	stimulate	acth	3003218	N	4	0.156	0.91114
325	30213240	0	ba2	affect	prolactin	7331629	N	1	0.625	0.94548
326	30213241	0	ba2	cause	prl	7331629	N	4	0.183	0.91291
327	26033632	0	ba2	mediate	ryr	12963712	Y	42	0.632	0.9468
328	26694684	0	ba2	block	secretin	15709963	Y	174	0.55	0.939
329	19076805	0	ba2	induce	sp-a	10526225	Y	120	0.919	0.97888
329	19076847	1	ba2	induce	sp-a	10526225	Y	256	0.362	0.92533
330	25376846	0	ba2	induce	synaptotagmin 1	12526776	Y	190	0.746	0.95744
331	25376810	1	ba2	stimulate	synaptotagmin 1	12526776	Y	117	0.618	0.94501
332	23052584	0	ba2	inhibit	kir2.4	9592090	Y	197	0.635	0.9472
333	23052593	0	ba2	suppress	kir2.4	9592090	Y	201	0.247	0.91738
334	26445576	0	ba2	suppress	trpc1	15972814	Y	238	0.077	0.90569
334	26445589	0	ba2	suppress	trpc1	15972814	Y	316	-0.349	0.86998
335	4269600	0	ba2	add	trpc3-transfected cells	11466302	Y	89	-0.13	0.89008
336	26445566	0	ba2	suppress	trpc3	15972814	Y	186	0.219	0.91562
337	26445567	0	ba2	suppress	trpc4	15972814	Y	186	0.1	0.90671
338	25978567	1	ba2	activate	trpc5	12721302	Y	169	0.815	0.9663
339	25978568	0	ba2	due to	trpc5	12721302	Y	170	0.56	0.93956
340	26453828	0	ba2	require	trpc6	15994335	Y	128	0.697	0.95357
341	29123290	1	ba2	antagonize	vip	9042598	N	5	-0.016	0.89806
342	16818068	0	ba2	inhibit	vip	10430606	Y	482	-0.108	0.89151
343	25376771	0	ba2	induce	c2a domain	12526776	Y	75	0.563	0.9395
344	27472895	0	ba2	trigger	syt	16093350	Y	183	0.519	0.93589
345	10183140	0	ba2	include	hypertension	11901043	Y	28	-0.205	0.88302
346	27233921	0	ba2	block	ctx	14978241	Y	231	0.705	0.95369
347	30076981	0	ba2	block	rpe	2416871	N	5	-0.127	0.89032
348	19611993	0	ba3	form	ectopic	11861488	Y	284	-0.98	0.68267
349	28695762	0	tsi1	bind	dre	11340180	N	7	-0.301	0.87518
350	28695761	0	tsi1	bind	gcc	11340180	N	7	0.713	0.95501
351	26557864	0	ms1 cells	respond	ifn-gamma	14983027	Y	155	0.966	0.98497
352	20673413	0	ms1	express	vegfr-2	10751370	Y	158	0.173	0.9124
353	4939749	0	ms1 cells	affect	tal1	11904294	Y	134	0.665	0.9499
354	26557865	0	ms1 cells	respond	tnf-alpha	14983027	Y	155	0.972	0.98573
355	26557869	0	ms1 cells	respond to	tnf-alpha	14983027	Y	204	0.705	0.95369
356	27318586	0	ms1	require	dyt1	16831835	Y	209	0.837	0.96821
357	26021169	0	mpdk1	determine	mpdk1	12923190	Y	210	-0.727	0.81281
358	28505411	0	metabolic syndrome	increase	body weight	16878449	N	4	0.402	0.92788
359	28052467	0	metabolic syndrome	associate	metabolic syndrome	14641004	N	3	0.468	0.93226
360	26711303	0	metabolic syndrome	based on	metabolic syndrome	16172286	Y	128	-0.133	0.88974
361	28256697	0	metabolic syndrome	lead to	metabolic syndrome	16249550	N	13	0.468	0.93226
362	11171028	0	metabolic syndrome	produce	metabolic syndrome	11916930	Y	110	-0.245	0.88019
363	28482714	0	metabolic syndrome	associate	sor	16822443	N	3	0.748	0.95756
364	27535989	0	metabolic syndrome	associate	paf	15231855	Y	27	0.704	0.9537
365	27890550	1	metabolic syndrome	associate	pgc-1alpha gene	15649578	N	10	0.761	0.95853
366	27188298	0	metabolic syndrome	based on	fasting glucose	12716754	Y	45	-0.024	0.8975
367	28242191	1	metabolic syndrome	elevate	fasting glucose	15529616	N	11	0.906	0.97724
368	28080714	0	metabolic syndrome	include	fasting glucose	12966367	N	8	-0.063	0.89511
369	26713048	0	metabolic syndrome	associate	fetuin-a	16567568	Y	97	0.886	0.97518
370	27189451	0	metabolic syndrome	add	chd	12882936	Y	145	-0.165	0.88623
371	26700767	0	metabolic syndrome	associate	chd	14970105	Y	108	0.835	0.96771
371	28447487	0	metabolic syndrome	associate	chd	16732022	N	10	0.327	0.92341
371	28447488	0	metabolic syndrome	associate	chd	16732022	N	12	0.893	0.97657
372	27918586	0	metabolic syndrome	capture	chd	15633853	N	12	0.986	0.99243
373	27582443	0	metabolic syndrome	enhance	chd	14644407	Y	6	0.547	0.93815
374	27531250	0	metabolic syndrome	affect	men	15995172	Y	170	0.088	0.90607
375	27902976	0	metabolic syndrome	independence	men	15635195	N	1	0.692	0.95365
376	28274100	0	metabolic syndrome	elevate	ggt	16306554	N	11	0.96	0.98362
377	28436974	0	metabolic syndrome	associate	gnas	16600389	N	7	0.958	0.98354
378	28436975	0	metabolic syndrome	associate	gnb3	16600389	N	7	0.935	0.98106
379	8590725	0	metabolic syndrome	increase	hpa	11967224	Y	206	0.095	0.90637
379	8590728	0	metabolic syndrome	increase	hpa	11967224	Y	206	0.095	0.90637
380	27583194	0	metabolic syndrome	independence	igf-i	12957685	Y	172	-0.172	0.8857
381	27583195	0	metabolic syndrome	independence	igfbp-1	12957685	Y	172	-0.341	0.87067
382	27185329	0	metabolic syndrome	associate	il-10	15793228	Y	108	0.911	0.97717
382	28151461	0	metabolic syndrome	associate	il-10	12629085	N	8	0.851	0.96951
383	27579606	0	metabolic syndrome	associate	leptin	16039278	Y	141	0.813	0.96596
384	27189450	0	metabolic syndrome	add	diabetes	12882936	Y	145	-0.172	0.8857
385	26569282	0	metabolic syndrome	associate	diabetes	15240880	Y	196	0.836	0.96787
385	27855421	0	metabolic syndrome	associate	diabetes	16183411	N	4	0.171	0.91216
386	16432517	0	metabolic syndrome	increase	diabetes	11951014	Y	92	0.777	0.96065
386	27761747	0	metabolic syndrome	increase	diabetes	12423554	Y	6	0.268	0.91957
387	28266580	0	metabolic syndrome	independence	diabetes	16111499	N	11	0.756	0.9585
388	26713128	0	metabolic syndrome	lead to	diabetes	16567569	Y	182	0.89	0.97606
389	27184000	0	metabolic syndrome	precede	diabetes	15616024	Y	10	0.952	0.98281
390	26965255	0	metabolic syndrome	associate	lmna	15205219	Y	9	0.903	0.97701
390	26965266	0	metabolic syndrome	associate	lmna	15205219	Y	43	0.917	0.97835
391	28473817	0	metabolic syndrome	alter	ryr	16793060	N	2	0.399	0.92791
392	28444374	0	metabolic syndrome	associate	pedf	16522692	N	15	0.935	0.98106
393	28052468	0	metabolic syndrome	associate	shbg	14641004	N	11	0.941	0.98103
394	27580531	0	metabolic syndrome	associate	stm	15262191	Y	110	0.814	0.96612
395	27186058	0	metabolic syndrome	associate	tnf-alpha	15919794	Y	121	0.694	0.95362
396	26949706	0	metabolic syndrome	increase	tnf-alpha	16741160	Y	277	0.798	0.9632
397	27196650	0	metabolic syndrome	cause	transferrin	16848707	Y	168	0.856	0.97007
398	27811312	0	metabolic syndrome	associate	usf1		Y	14	0.633	0.94692
398	28260533	0	metabolic syndrome	associate	usf1	16132950	N	5	0.628	0.94606
399	10893502	0	metabolic syndrome	elevate	von willebrand factor	12732387	Y	170	0.337	0.92447
400	8430130	0	metabolic syndrome	associate	apob	11834529	Y	22	0.885	0.97504
400	28234895	0	metabolic syndrome	associate	apolipoprotein b	15854507	N	2	0.951	0.98291
401	27985835	0	metabolic syndrome	elevate	apolipoprotein b	15181030	N	9	0.42	0.92913
402	28503942	0	metabolic syndrome	associate	capn10	16546286	N	4	0.905	0.97732
403	27855422	0	metabolic syndrome	associate	hypertension	16183411	N	4	-0.172	0.8857
403	28507299	0	metabolic syndrome	associate	hypertension	16865295	N	2	0.941	0.98103
403	29173009	0	metabolic syndrome	associate	hypertension	8931844	N	5	0.967	0.9851
404	28776334	0	metabolic syndrome	cause	hypertension	10933578	N	2	0.896	0.97681
405	10057804	0	metabolic syndrome	include	hypertension	10477541	Y	42	0.898	0.97668
405	17073831	0	metabolic syndrome	include	hypertension	12840062	Y	12	0.616	0.94445
405	26597221	0	metabolic syndrome	include	hypertension	16537441	Y	14	-0.687	0.82199
405	26699579	0	metabolic syndrome	include	hypertension	14557360	Y	98	0.692	0.95365
405	26710852	0	metabolic syndrome	include	hypertension	16061739	Y	136	-0.14	0.88938
405	26872013	0	metabolic syndrome	include	hypertension	14679177	Y	14	-0.009	0.89886
405	27193634	0	metabolic syndrome	include	hypertension	15111508	Y	10	0.639	0.94733
405	27534996	0	metabolic syndrome	include	hypertension	15489539	Y	35	0.384	0.92684
405	27771103	0	metabolic syndrome	include	hypertension	15826300	Y	21	0.438	0.93036
405	27808728	0	metabolic syndrome	include	hypertension	12740043	Y	20	0.703	0.95356
405	27837417	1	metabolic syndrome	include	hypertension	15933859	N	10	0.817	0.96642
405	27860839	0	metabolic syndrome	include	hypertension	16127767	N	2	0.883	0.97471
405	27918016	0	metabolic syndrome	include	hypertension	15751600	N	4	0.765	0.95908
405	27934501	0	metabolic syndrome	include	hypertension	15356668	N	2	0.13	0.90934
405	27991053	0	metabolic syndrome	include	hypertension	15252375	N	4	0.765	0.95908
405	28057194	0	metabolic syndrome	include	hypertension	14768177	N	3	-0.099	0.89223
405	28068389	0	metabolic syndrome	include	hypertension	14683456	N	2	0.104	0.9069
405	28080713	0	metabolic syndrome	include	hypertension	12966367	N	8	0.251	0.91758
405	28135012	0	metabolic syndrome	include	hypertension	12793592	N	2	-0.401	0.86387
405	28342844	0	metabolic syndrome	include	hypertension	16448668	N	7	0.761	0.95853
405	28493779	0	metabolic syndrome	include	hypertension	16808551	N	7	0.679	0.95121
405	28499890	0	metabolic syndrome	include	hypertension	16856423	N	3	-0.485	0.85583
405	28727373	0	metabolic syndrome	include	hypertension	11965829	N	6	0.896	0.97681
406	28248710	0	metabolic syndrome	link	hypertension	16129819	N	8	0.908	0.97734
407	28257036	1	metabolic syndrome	associate	ghrelin gene	16108842	N	12	0.602	0.94275
407	28276974	0	metabolic syndrome	associate	ghrelin gene	16204371	N	1	0.948	0.98292
408	2791177	0	l1.2 cells	express	l1.2 cells	10542293	Y	164	-0.282	0.87667
409	1668729	0	l1.2 cells	express	ccr6	9507024	Y	31	-0.658	0.8297
409	1856567	0	l1.2 cells	express	ccr6	9632725	Y	47	-0.779	0.79937
409	2034609	0	l1.2 cells	express	ccr6	9430724	Y	114	-0.693	0.82081
410	1856557	0	l1.2 cells	express	ccr1	9632725	Y	47	-0.649	0.83126
410	2034599	0	l1.2 cells	express	ccr1	9430724	Y	114	-0.422	0.8626
410	2791175	0	l1.2 cells	express	ccr1	10542293	Y	164	-0.105	0.89181
411	1856578	0	l1.2 cells	express	gpr-9-6	9632725	Y	47	-0.831	0.78265
412	1668723	0	l1.2 cells	express	ccr3	9507024	Y	31	-0.222	0.88176
412	1856561	0	l1.2 cells	express	ccr3	9632725	Y	47	-0.635	0.83407
412	2034603	0	l1.2 cells	express	ccr3	9430724	Y	114	-0.468	0.85684
412	5506709	0	l1.2 cell	express	ccr3	12554737	Y	61	-0.025	0.89752
413	1668721	0	l1.2 cells	express	ccr2b	9507024	Y	31	-0.6	0.8394
413	1856559	0	l1.2 cells	express	ccr2b	9632725	Y	47	-0.721	0.81421
413	2034601	0	l1.2 cells	express	ccr2b	9430724	Y	114	-0.606	0.83873
413	4442503	0	l1.2	express	ccr2	11559700	Y	71	-0.179	0.8852
413	4442537	0	l1.2 cells	express	ccr2b	11559700	Y	158	-0.65	0.83108
413	5506707	0	l1.2 cell	express	ccr2b	12554737	Y	61	-0.214	0.8823
414	1668727	0	l1.2 cells	express	ccr5	9507024	Y	31	-0.764	0.80279
414	1856565	0	l1.2 cells	express	ccr5	9632725	Y	47	-0.858	0.77201
414	2034607	0	l1.2 cells	express	ccr5	9430724	Y	114	-0.745	0.80788
414	2791180	0	l1.2 cells	express	ccr5	10542293	Y	164	-0.793	0.79567
415	1668731	0	l1.2 cells	express	ccr7	9507024	Y	31	-0.56	0.84555
415	1668750	0	l1.2 cells	express	ccr7	9507024	Y	62	0.045	0.90253
415	1668762	0	l1.2	express	ccr7	9507024	Y	68	-0.379	0.86634
415	1668764	0	l1.2	express	ccr7	9507024	Y	68	-0.379	0.86634
415	1668784	0	l1.2 cells	express	ccr7	9507024	Y	76	-0.267	0.87852
415	1668823	0	l1.2 cells	express	ccr7	9507024	Y	104	-0.343	0.87048
415	1856569	0	l1.2 cells	express	ccr7	9632725	Y	47	-0.747	0.80716
415	2034611	0	l1.2 cells	express	ccr7	9430724	Y	114	-0.683	0.82278
416	1856572	0	l1.2 cells	express	cx3cr1	9632725	Y	47	-0.608	0.83862
416	2694871	0	l1.2 cells	express	cx3cr1	10488147	Y	159	-0.299	0.87524
416	4035428	0	l1.2 cells	express	cx3cr1	11278650	Y	311	-0.219	0.882
417	1856595	0	l1.2 cells	express	gpr5	9632725	Y	82	-0.705	0.81802
417	2694874	0	l1.2 cells	express	xcr1	10488147	Y	159	-0.402	0.86367
418	2694879	0	l1.2 cells	express	gpr1	10488147	Y	159	-0.636	0.83397
419	2694885	0	l1.2 cells	express	gpr25	10488147	Y	159	-0.608	0.83862
420	28850204	0	bcf	elicit	kgf	10447825	N	4	-0.345	0.87037
420	28850205	0	bcf	elicit	kgf	10447825	N	5	-0.599	0.83946
420	29088061	0	bcf	elicit	kgf	9291255	N	4	0.029	0.90132
421	29378121	0	bcf	prevent	ifn-gamma	8017860	N	8	0.19	0.91378
422	11740969	0	rf2	express	rf2	11118225	Y	56	-0.78	0.79928
423	28754722	0	rf2	recognize	rf2	11018284	N	3	0.147	0.9111
424	7158641	0	rf2	replace	rf2	9653158	Y	44	-0.521	0.85109
424	7158679	0	rf2	replace	rf2	9653158	Y	75	-0.722	0.81387
425	9133050	0	rf2	require	rf2	11595190	Y	49	-0.678	0.82376
426	5936950	0	rf2	form	rf3	11891334	Y	193	0.305	0.92127
427	9133129	0	rf2	inhibit	rf3	11595190	Y	160	0.574	0.93964
428	24636018	0	rf2	interact	rf3	12419223	Y	172	0.692	0.95365
429	27130520	0	rf2 domain	required for	rf3	14985767	Y	110	0.833	0.96742
430	26341287	0	rf2	recognize	pk3	15713678	Y	123	0.893	0.97657
431	11861611	0	rf3	bind	rf2	9927432	Y	19	0.794	0.96266
432	28989820	0	rf3	enhance	rf2	9701288	N	12	-0.13	0.89008
433	27037280	0	rf3	facilitate	rf2	15314182	Y	259	0.871	0.97284
434	9133058	0	rf3	form a complex	rf2	11595190	Y	59	0.902	0.97709
435	11861608	0	rf3	interact	rf2	9927432	Y	12	0.588	0.94148
435	11861628	0	rf3	interact	rf2	9927432	Y	46	0.664	0.94976
436	9133139	0	rf3	promote	rf2	11595190	Y	169	0.57	0.93942
436	9225752	0	rf3	promote	rf2	11909526	Y	377	0.344	0.92435
436	11482007	0	rf3	promote	rf2	9233822	Y	26	0.115	0.90722
437	9133179	0	rf3	remove	rf2	11595190	Y	250	0.858	0.97097
437	24635931	0	rf3	remove	rf2	12419223	Y	31	0.853	0.96946
437	24636037	0	rf3	remove	rf2	12419223	Y	199	0.973	0.98551
438	28063681	1	rf3	stabilize	rf2	14651631	N	7	0.376	0.92597
439	11482785	0	rf3	stimulate	rf2	9233821	Y	57	0.218	0.9155
439	11482788	0	rf3	stimulate	rf2	9233821	Y	58	-0.452	0.85855
439	11482793	0	rf3	stimulate	rf2	9233821	Y	59	-0.354	0.86962
439	27156529	0	rf3	stimulate	rf2	16204455	Y	25	-0.165	0.88623
440	27130521	0	rf3	determine	rf3	14985767	Y	122	-0.599	0.83946
441	26892963	0	rf3	transmit	rf3	15020480	Y	436	0.886	0.97518
442	9133134	0	rf3	catalyze	class i	11595190	Y	168	0.326	0.92342
443	9133145	0	rf3	remove	class i	11595190	Y	200	0.869	0.97254
443	9133147	0	rf3	remove	class i	11595190	Y	200	0.869	0.97254
444	11482016	0	rf3	add	rrf	9233822	Y	65	0.644	0.94771
445	27265510	1	cmcs	respond to	egf	15574683	Y	210	0.26	0.91856
446	27265508	0	cmcs	lead to	egfr	15574683	Y	207	0.819	0.96654
447	29179707	1	cmcs	respond to	scf	8695840	N	3	-0.169	0.88592
448	26707636	0	cmcs	secrete	vegf	15851615	Y	323	0.533	0.93721
449	26707635	0	cmcs	synthesize	vegf	15851615	Y	323	-0.258	0.87945
450	27265486	0	cmcs	inhibit	jnks	15574683	Y	160	-0.456	0.85814
451	26632168	0	cmcs	overexpress	sgigsf	15466381	Y	250	0.842	0.96858
452	26356469	0	kti12	connect	elp3	15772087	Y	162	0.549	0.93901
453	28409922	0	rcc1	bind	rcc1	9498556	N	7	0.304	0.92129
454	4916125	0	rcc1	catalyze	rcc1	11932251	Y	150	0.049	0.90284
455	27490904	0	rcc1	increase	rcc1	14565978	Y	300	-0.543	0.84715
456	27658980	0	rcc1	inhibit	rcc1	15014043	Y	289	0.547	0.93815
457	27658969	0	rcc1	phosphorylate	rcc1	15014043	Y	226	0.363	0.92544
458	4916145	1	rcc1	bind	crm1	11932251	Y	173	0.075	0.90558
459	4916139	0	rcc1	interact	crm1	11932251	Y	170	0.794	0.96266
460	27431100	0	chc1	interact	rsp5	15933713	Y	39	0.947	0.98252
461	19545635	0	rcc1 protein	abolish	bub1	12852855	Y	147	0.571	0.93939
462	19545645	0	rcc1	cause	bub1	12852855	Y	175	-0.115	0.89085
463	19545695	0	rcc1	release	bub1	12852855	Y	262	0.873	0.97295
464	19545622	0	rcc1	abolish	bub3	12852855	Y	143	0.345	0.92432
465	19545697	0	rcc1	release	bub3	12852855	Y	262	0.8	0.96389
466	8635996	0	rcc1	require	cdc25c protein	10684791	Y	529	0.139	0.91043
466	9496764	0	rcc1	require	cdc25c protein	10973988	Y	641	0.475	0.93307
466	11832737	0	rcc1	require	cdc25c protein	10205171	Y	423	-0.17	0.8858
466	12762754	0	rcc1	require	cdc25c protein	9679058	Y	577	0.475	0.93307
466	18052559	0	rcc1	require	cdc25c protein	12857880	Y	610	0.475	0.93307
466	18089632	0	rcc1	require	cdc25c protein	9450960	Y	455	0.475	0.93307
466	29562750	0	rcc1	require	cdc25c protein	1337289	N	1	0.332	0.92391
467	19545625	1	rcc1	alter	cenp-a	12852855	Y	144	0.003	0.90012
468	29584395	0	chc1 gene	sort	cpy	1639056	N	7	0.844	0.96869
469	9520220	0	rcc1	bind	importin-beta	10811825	Y	380	0.357	0.92499
470	27658973	0	rcc1	bind	importin alpha	15014043	Y	281	0.482	0.93401
471	19545666	1	rcc1	require	importin	12852855	Y	214	0.675	0.95084
472	16162503	1	rcc1	form	nes	10827954	Y	100	-0.307	0.87424
473	2093506	0	chc1	encode	end4	9786854	Y	203	-0.212	0.88237
474	22092815	0	rcc1	interact	ranbp1-type ran-binding proteins	9637251	Y	90	0.41	0.92839
475	19545633	0	rcc1 protein	abolish	cenp-e	12852855	Y	147	-0.185	0.88481
476	19545647	0	rcc1	cause	cenp-e	12852855	Y	175	0.065	0.90447
477	19545701	0	rcc1	release	cenp-e	12852855	Y	262	0.526	0.93663
478	27490891	0	rcc1	interact	histone h1	14565978	Y	146	0.955	0.98336
479	695539	0	rcc1	induce	mpf	8663347	Y	12	0.85	0.96954
480	28292031	0	rcc1 gene	inhibit	mtr1	7616957	N	6	0.125	0.90847
481	9520218	0	rcc1	bind	nucleoporins	10811825	Y	380	-0.177	0.8853
482	27116194	0	rcc1	deplete	nucleoporins	12894213	Y	78	0.882	0.97436
483	4916087	0	rcc1	bind	ranbp3	11932251	Y	105	0.749	0.95771
483	4916107	0	rcc1	bind	ranbp3	11932251	Y	130	0.932	0.98031
483	4916136	0	rcc1	bind	ranbp3	11932251	Y	170	0.733	0.95659
483	27490906	0	rcc1	bind	ranbp3	14565978	Y	301	0.752	0.95777
484	4916122	0	rcc1	catalyze	ranbp3	11932251	Y	143	0.65	0.94845
485	19415858	0	chc1	suppress	sla2	12372257	Y	21	-0.161	0.88661
486	27449279	1	rcc1 domain	contain	ubiquitin ligase	15257286	Y	216	0.249	0.91747
487	9072544	0	rcc1	lead to	nuclear protein	8858145	Y	643	0.367	0.92555
487	9520273	0	rcc1	lead to	nuclear protein	10811825	Y	735	0.367	0.92555
487	9635114	0	rcc1	lead to	nuclear protein	10037787	Y	674	0.367	0.92555
487	15468319	0	rcc1	lead to	nuclear protein	11313479	Y	876	0.367	0.92555
487	17978655	0	rcc1	lead to	nuclear protein	10198061	Y	595	0.367	0.92555
487	18115644	0	rcc1	lead to	nuclear protein	9398678	Y	566	0.367	0.92555
487	18180368	0	rcc1	lead to	nuclear protein	12475958	Y	636	0.367	0.92555
487	18273426	0	rcc1	lead to	nuclear protein	10679025	Y	624	0.367	0.92555
487	19317185	0	rcc1	lead to	nuclear protein	9843686	Y	173	0.367	0.92555
487	19323483	0	rcc1	lead to	nuclear protein	9889120	Y	428	0.367	0.92555
487	29402725	0	rcc1	lead to	nuclear protein	7929123	N	1	0.206	0.91506
488	29190855	0	rcc1	required for	nuclear protein	8799832	N	3	0.332	0.92391
489	26217934	0	pcsk9	associate	hypercholesterolemia	15385538	Y	271	0.861	0.97127
489	26398111	0	pcsk9	associate	hypercholesterolemia	16912035	Y	110	0.718	0.95521
490	26515372	0	pcsk9	cause	hypercholesterolemia	15805190	Y	3	0.183	0.91291
490	26969085	0	pcsk9 gene	cause	hypercholesterolemia	16424354	Y	171	0.493	0.93461
490	28244861	0	pcsk9 gene	cause	hypercholesterolemia	16211558	N	1	0.382	0.92644
490	28452534	0	pcsk9 gene	cause	hypercholesterolemia	16777760	N	4	0.432	0.93036
491	26217936	0	pcsk9	result in	hypercholesterolemia	15385538	Y	273	0.881	0.974
492	28319951	0	pcsk9	colocalize	pcsk9	16462892	N	9	-0.536	0.84866
493	26969070	0	pcsk9 gene	disrupt	pcsk9	16424354	Y	4	0.218	0.9155
493	26969078	0	pcsk9 gene	disrupt	pcsk9	16424354	Y	46	-0.556	0.84612
493	26969079	0	pcsk9 gene	disrupt	pcsk9	16424354	Y	50	0.247	0.91738
494	26217907	0	pcsk9	encode	convertase subtilisin	15385538	Y	17	0.215	0.91513
495	26564216	0	hchola3	link	pcsk9	15118091	Y	35	0.601	0.94263
496	26564209	0	pcsk9	regulate	pcsk9	15118091	Y	11	0.018	0.90066
497	26507940	0	pcsk9	accelerate	ldlr	15677715	Y	1	0.346	0.92444
497	26507958	0	pcsk9	accelerate	ldlr	15677715	Y	110	0.003	0.90012
498	26507952	0	pcsk9	affect	ldlr	15677715	Y	82	0.895	0.97644
498	26507954	1	pcsk9	affect	ldlr	15677715	Y	100	0.447	0.9311
498	26507980	1	pcsk9	affect	ldlr	15677715	Y	169	0.729	0.95654
499	26217937	0	pcsk9	alter	ldlr protein	15385538	Y	275	-0.292	0.87609
500	26507957	0	pcsk9	cause	ldlr	15677715	Y	107	-0.414	0.8632
501	26217941	0	pcsk9	cleave	ldlr	15385538	Y	287	0.641	0.94732
501	26217943	0	pcsk9	cleave	ldlr	15385538	Y	289	0.745	0.95747
501	26217944	0	pcsk9	cleave	ldlr	15385538	Y	294	0.456	0.93142
502	26507967	0	pcsk9	degrade	ldlr	15677715	Y	139	0.677	0.95095
502	26507984	0	pcsk9	degrade	ldlr	15677715	Y	189	0.84	0.96847
503	28513159	0	pcsk9	downregulate	ldlr	16913836	N	6	0.884	0.97489
504	26398142	0	pcsk9	enhance	ldlr	16912035	Y	211	-0.283	0.87644
504	26398145	0	pcsk9	enhance	ldlr	16912035	Y	227	-0.331	0.87196
505	26507949	0	pcsk9	increase	ldlr	15677715	Y	29	0.67	0.95076
505	26515373	0	pcsk9	increase	ldlr protein	15805190	Y	4	0.736	0.95667
505	26969075	0	pcsk9	increase	ldlrs	16424354	Y	27	0.595	0.9423
506	26507943	0	pcsk9	induce	ldlr	15677715	Y	9	0.169	0.91204
506	26507944	0	pcsk9	induce	ldlr	15677715	Y	10	0.452	0.93102
506	26507945	0	pcsk9	induce	ldlr	15677715	Y	11	0.741	0.95708
506	26507950	0	pcsk9	induce	ldlr	15677715	Y	30	0.256	0.91819
506	26507961	0	pcsk9	induce	ldlr	15677715	Y	123	0.423	0.92939
506	26507962	0	pcsk9	induce	ldlr	15677715	Y	125	0.422	0.9291
506	26507963	0	pcsk9	induce	ldlr	15677715	Y	126	0.654	0.94898
506	26507964	0	pcsk9	induce	ldlr	15677715	Y	130	0.643	0.94727
506	26507965	0	pcsk9	induce	ldlr	15677715	Y	136	0.59	0.94175
506	26507966	0	pcsk9	induce	ldlr	15677715	Y	137	0.426	0.92989
506	26507968	0	pcsk9	induce	ldlr	15677715	Y	142	0.16	0.91158
506	26507969	0	pcsk9	induce	ldlr	15677715	Y	144	0.332	0.92391
506	26507970	0	pcsk9	induce	ldlr	15677715	Y	147	0.711	0.95503
506	26507971	0	pcsk9	induce	ldlr	15677715	Y	148	0.423	0.92939
506	26507972	0	pcsk9	induce	ldlr	15677715	Y	149	0.519	0.93589
506	26507973	0	pcsk9	induce	ldlr	15677715	Y	154	0.585	0.9412
506	26507974	0	pcsk9	induce	ldlr	15677715	Y	156	0.764	0.95913
506	26507981	0	pcsk9	induce	ldlr	15677715	Y	171	0.347	0.92443
506	26507983	0	pcsk9	induce	ldlr	15677715	Y	184	0.554	0.93965
506	26507985	0	pcsk9	induce	ldlr	15677715	Y	193	0.812	0.96582
506	26507986	0	pcsk9	induce	ldlr	15677715	Y	193	0.812	0.96582
506	26507987	0	pcsk9	induce	ldlr	15677715	Y	193	0.812	0.96582
506	26507988	0	pcsk9	induce	ldlr	15677715	Y	195	0.173	0.9124
506	26507991	0	pcsk9	induce	ldlr	15677715	Y	201	0.585	0.9412
507	27533237	0	pcsk9	inhibit	ldlr	15741654	Y	27	0.661	0.94966
508	26217939	0	pcsk9	mediate	ldlr	15385538	Y	278	0.834	0.96775
508	26515402	0	pcsk9	mediate	ldlr	15805190	Y	220	0.482	0.93401
508	26515403	0	pcsk9	mediate	ldlr	15805190	Y	221	0.261	0.91869
509	26217947	0	pcsk9	reduce	ldlr protein	15385538	Y	307	0.967	0.9851
509	26507953	0	pcsk9	reduce	cell-surface ldlr	15677715	Y	83	0.956	0.98324
509	26515393	0	pcsk9	reduce	ldlr protein	15805190	Y	200	0.841	0.96862
510	26515376	0	pcsk9	regulate	ldlr protein	15805190	Y	8	0.268	0.91957
510	26564210	0	pcsk9	regulate	ldlr	15118091	Y	11	0.558	0.93963
511	26507956	0	pcsk9	stimulate	ldlr	15677715	Y	106	0.365	0.92557
512	26398122	0	pcsk9	enhance	furin	16912035	Y	163	-0.193	0.88417
513	26217921	0	pcsk9	cleave	srebp-1a	15385538	Y	135	-0.199	0.88353
514	26217922	0	pcsk9	cleave	srebp-2	15385538	Y	135	-0.448	0.85873
515	26515399	0	pcsk9	up-regulate	srebp-2	15805190	Y	216	-0.681	0.82295
516	26887427	0	fh3	lead to	tac1	16452151	Y	436	0.657	0.94894
517	27533251	0	pcsk9	affect	apob	15741654	Y	145	0.854	0.9696
518	26515383	0	pcsk9	alter	apob	15805190	Y	139	-0.192	0.88414
518	27533236	1	pcsk9	alter	apob	15741654	Y	27	0.073	0.90538
518	27533256	1	pcsk9	alter	apob	15741654	Y	176	0.353	0.92461
519	26217940	1	pcsk9	increase	apob	15385538	Y	282	0.522	0.93615
519	26515395	0	pcsk9	increase	apob	15805190	Y	209	0.331	0.92365
520	26406296	0	pcsk9	link	apob	16407292	Y	283	0.164	0.91192
521	10973973	0	pgr1+ gene	encode	ctt1+ gene	12359231	Y	136	0.45	0.93104
522	26418540	0	pgr1	produce	nadph	15951430	Y	189	0.655	0.94896
523	18370376	0	akna	bind	cd40 gene	11268217	Y	56	0.843	0.96854
523	18370379	0	akna	bind	cd40	11268217	Y	58	0.797	0.96288
524	18370385	0	akna	bind	cd40l	11268217	Y	62	0.379	0.92618
525	27837284	0	h6pd	associate	acrd	16091483	N	21	0.892	0.97661
526	30156816	0	gpd-1	link	fv-1	6579201	N	4	0.846	0.96896
527	27248276	0	h6pd	synergize	hsd11b1	16260581	Y	156	0.9	0.97677
528	27504827	0	syntaxin 13	associate	abca1	15469992	Y	1	0.818	0.96656
529	27504857	0	syntaxin 13	colocalize	abca1	15469992	Y	135	0.183	0.91291
530	27504880	0	syntaxin 13	form a complex	abca1	15469992	Y	236	0.464	0.93218
531	27504855	0	syntaxin 13	interact	abca1	15469992	Y	131	0.931	0.98014
532	27504860	0	syntaxin 13	precipitate	abca1	15469992	Y	167	0.898	0.97668
533	27504858	0	syntaxin 13	stabilize	abca1 protein	15469992	Y	147	0.989	0.9929
533	27504874	0	syntaxin 13	stabilize	abca1	15469992	Y	209	0.838	0.96836
534	27504881	0	syntaxin 13	form a complex	flotillin-1	15469992	Y	236	0.373	0.92588
535	27463859	0	syntaxin 13	colocalize	snap25	16314394	Y	203	0.814	0.96612
536	1663572	0	syntaxin 12	interact	syndet	9507000	Y	108	0.862	0.97124
537	8904611	0	syntaxin 13	bind	eea1	10458612	Y	39	-0.302	0.87506
537	8904661	0	syntaxin 13	bind	eea1	10458612	Y	87	0.353	0.92461
537	8904689	0	syntaxin 13	bind	eea1	10458612	Y	145	0.685	0.95256
537	8904727	0	syntaxin 13	bind	eea1	10458612	Y	202	0.757	0.95847
537	26598893	0	syntaxin 13	bind	eea1	16469845	Y	165	0.352	0.92463
538	8904610	0	syntaxin 13	required for	eea1	10458612	Y	39	0.09	0.90632
539	9664754	0	syntaxin 13	colocalize	tfr	9817754	Y	192	0.705	0.95369
539	23278875	0	syntaxin 13	colocalize	tfr	10575030	Y	80	0.202	0.91455
539	23278888	0	syntaxin 13	colocalize	tfr	10575030	Y	108	-0.222	0.88176
540	9664807	0	syntaxin 13	homolog	syntaxin 7	9817754	Y	358	-0.831	0.78265
541	9329206	0	syntaxin 13	form a complex	rabaptin-5	12070131	Y	25	0.093	0.90638
542	23278896	0	syntaxin 13	colocalize	sv2a	10575030	Y	115	0.383	0.92671
543	27031892	1	nipp1	affect	nipp1	15199142	Y	151	-0.183	0.88493
543	27031896	1	nipp1	affect	nipp1	15199142	Y	259	-0.023	0.89763
544	4906064	0	nipp1	associate	nipp1	11909864	Y	142	0.345	0.92432
545	26130300	0	nipp1	required for	nipp1	14699119	Y	178	0.611	0.94331
546	27031897	0	nipp1	result in	nipp1	15199142	Y	261	-0.473	0.85666
547	27031886	0	nipp1	interact	polycomb	15199142	Y	22	0.917	0.97835
548	26252947	0	nipp1	affect	melk	16216881	Y	246	0.62	0.94545
549	26252932	0	nipp1	require	melk	16216881	Y	23	-0.059	0.89516
550	5722647	0	nipp1	contain	pp1	12788942	Y	206	-0.632	0.83433
551	2593077	0	nipp1	inhibit	pp1	10428807	Y	69	0.626	0.94579
551	4906050	0	nipp1	inhibit	pp1	11909864	Y	103	0.273	0.91968
551	5259694	0	nipp1	inhibit	pp1	12185079	Y	181	0.626	0.94579
551	5623644	0	nipp1	inhibit	pp1	12657641	Y	103	0.823	0.96695
551	5717578	0	nipp1	inhibit	pp1	12788939	Y	22	0.147	0.9111
551	5717587	0	nipp1	inhibit	pp1	12788939	Y	28	0.605	0.94299
551	5717730	0	nipp1	inhibit	pp1	12788939	Y	205	0.824	0.96691
551	5722644	0	nipp1	inhibit	pp1	12788942	Y	202	0.897	0.97674
551	26229140	0	nipp1	inhibit	pp1	15501817	Y	177	0.862	0.97124
551	26487668	0	nipp1	inhibit	pp1	16131488	Y	283	0.645	0.94802
551	27031900	0	nipp1	inhibit	pp1	15199142	Y	284	0.474	0.93294
552	21999952	1	nipp1	interact	pp1	9450550	Y	166	0.337	0.92447
552	28746892	1	nipp1	interact	pp1	11104670	N	5	0.588	0.94148
553	5722675	0	nipp1	result in	pp1	12788942	Y	269	-0.27	0.87829
554	3358505	1	nipp1	contain	cdc5l	10827081	Y	142	0.154	0.91115
555	3358570	1	nipp1	enhance	cdc5l	10827081	Y	223	-0.03	0.89708
556	3358525	0	nipp1	inhibit	cdc5l	10827081	Y	185	-0.084	0.89339
556	3358573	0	nipp1	inhibit	cdc5l	10827081	Y	225	-0.288	0.87636
557	3358481	0	nipp1	interact	cdc5l	10827081	Y	113	0.724	0.95615
557	5159914	0	nipp1	interact	cdc5l	12105215	Y	37	0.6	0.94264
557	5160039	0	nipp1	interact	cdc5l	12105215	Y	233	0.843	0.96854
558	4906070	0	nipp1	associate	sap155	11909864	Y	148	0.949	0.98284
559	4906038	0	nipp1	required for	sap155	11909864	Y	69	0.858	0.97097
560	27093325	0	oas1d	induce	ifn-gamma	15899864	Y	259	0.701	0.95364
561	9359621	0	upiiib	interact	upib	12446744	Y	199	0.803	0.96482
562	27158812	0	trrap-regulated genes	connect	trrap	14627834	Y	170	0.108	0.90712
563	12569141	0	trrap	immunoprecipitate	trrap	11511539	Y	293	-0.535	0.84877
563	12569143	0	trrap protein	immunoprecipitate	trrap	11511539	Y	293	-0.823	0.78556
564	27158795	0	trrap	ortholog	trrap	14627834	Y	3	-0.59	0.84073
564	27887516	0	trrap	ortholog	trrap	15549134	N	3	-0.165	0.88623
565	28618887	0	trrap-interaction domain	recruit	trrap	11781841	N	5	-0.016	0.89806
566	5663296	0	trrap	required for	trrap	12660246	Y	27	0.268	0.91957
567	15054483	0	trrap	homolog	ada3	12697829	Y	35	-0.604	0.83873
567	26019124	0	trrap	homolog	ada3	12963728	Y	12	-0.849	0.77589
568	26019126	0	trrap	homolog	taf9	12963728	Y	12	-0.919	0.74263
569	15054484	0	trrap	homolog	spt3	12697829	Y	35	-0.28	0.87705
569	26019125	0	trrap	homolog	spt3 proteins	12963728	Y	12	-0.957	0.71433
570	5663409	0	trrap	interact	spt3	12660246	Y	159	0.838	0.96836
571	26288865	0	trrap	activate	atm	16603769	Y	7	0.493	0.93461
572	8956077	0	trrap	homolog	atm	9708738	Y	86	-0.544	0.84719
572	27285629	0	trrap	homolog	atm	11031250	Y	225	-0.202	0.88329
573	26371293	0	trrap	associate	brca1	16260778	Y	137	0.928	0.97987
573	26371415	0	trrap	associate	brca1	16260778	Y	208	-0.26	0.87925
574	26371406	0	trrap	recruit	brca1	16260778	Y	160	0.121	0.90818
575	4606192	0	trrap	bind	cyclin d2	11673469	Y	53	0.424	0.92938
575	12567377	0	trrap	bind	cyclin d2	11511535	Y	132	0.013	0.90044
575	12567392	0	trrap	bind	cyclin d2	11511535	Y	152	0.183	0.91291
576	12567348	0	trrap	recruit	cyclin d2	11511535	Y	80	0.067	0.90509
576	12567368	0	trrap	recruit	cyclin d2	11511535	Y	102	-0.105	0.89181
576	12567371	0	trrap	recruit	cyclin d2	11511535	Y	106	-0.122	0.8904
577	9249366	1	trrap	recruit	kai1	12150997	Y	192	-0.002	0.8997
577	9249373	1	trrap	recruit	kai1	12150997	Y	201	0.092	0.90639
578	24613720	0	trrap	recruit	cathepsin d	11931763	Y	148	-0.303	0.87497
579	8956201	0	trrap	bind	e2f-1	9708738	Y	245	0.964	0.98469
579	8956207	0	trrap	bind	e2f-1	9708738	Y	248	0.782	0.96089
579	27022723	0	protein trrap	bind	e2f1	15121871	Y	166	0.601	0.94263
580	27067623	0	trrap	homolog	epc1	16382133	Y	164	-0.3	0.87515
581	12569079	0	trrap	recruit	nuc	11511539	Y	174	-0.141	0.88916
582	28522929	0	trrap	block	mdm2	12138177	N	9	0.101	0.90684
583	28522930	0	trrap	recruit	mdm2	12138177	N	10	-0.189	0.88447
584	6165836	0	trrap	associate	c-myc	11274400	Y	198	0.898	0.97668
584	8956098	0	trrap	associate	c-myc	9708738	Y	117	0.775	0.96038
584	8956131	0	trrap	associate	c-myc	9708738	Y	159	0.957	0.98342
584	27158810	0	trrap	associate	c-myc	14627834	Y	168	0.89	0.97606
585	4682469	0	trrap	bind	c-myc	11689553	Y	250	0.902	0.97709
585	8956144	0	trrap	bind	c-myc	9708738	Y	166	0.666	0.95006
585	24552802	0	trrap	bind	c-myc	9885574	Y	4	0.74	0.95692
585	24552824	0	trrap	bind	c-myc	9885574	Y	35	0.74	0.95692
585	24552841	0	trrap	bind	c-myc	9885574	Y	84	0.621	0.94544
586	8956025	0	trrap protein	block	c-myc	9708738	Y	5	0.266	0.91931
587	27158813	0	trrap-regulated genes	connect	c-myc	14627834	Y	170	0.504	0.93478
588	8956189	0	trrap	inhibit	c-myc	9708738	Y	237	0.274	0.91994
588	24552863	0	trrap rna	inhibit	c-myc	9885574	Y	125	0.895	0.97644
589	8956018	0	trrap	interact	c-myc	9708738	Y	3	0.681	0.95149
589	8956192	0	trrap	interact	c-myc	9708738	Y	240	0.921	0.97896
589	27158819	0	trrap	interact	c-myc	14627834	Y	174	0.917	0.97835
590	15144320	0	trrap	link	c-myc	11839798	Y	23	0.29	0.92093
591	24698503	0	trrap	mediate	c-myc	10882073	Y	22	0.704	0.9537
592	27158798	0	trrap	recruit	c-myc	14627834	Y	19	0.307	0.92152
593	28223248	0	trrap protein	required for	c-myc	11857084	N	8	0.895	0.97644
593	28375398	0	trrap	required for	c-myc	12077335	N	4	0.697	0.95357
594	27887523	0	trrap	associate	pcaf	15549134	N	8	0.575	0.94006
595	24613704	0	trrap	enhance	ppar	11931763	Y	127	-0.035	0.89684
596	28375401	0	trrap	activate	tert gene	12077335	N	6	-0.04	0.89639
597	28375400	0	trrap	bind	tert gene	12077335	N	6	0.037	0.90186
598	12684324	0	trrap	interact	yy1	10465786	Y	172	0.033	0.9014
599	28375392	0	domain-associated protein (trrap)	bind	histone h3	12077335	N	2	0.234	0.91686
600	28375394	0	domain-associated protein (trrap)	recruit	histone h3	12077335	N	2	-0.436	0.86079
601	27093265	0	trrap	associate	taf9b	15899866	Y	174	0.687	0.95303
602	2061380	0	trrap	required for	histone acetyltransferase	9756893	Y	455	0.75	0.95785
602	2519306	0	trrap	required for	histone acetyltransferase	10373431	Y	253	0.75	0.95785
602	12665492	0	trrap	required for	histone acetyltransferase	10580001	Y	388	0.75	0.95785
602	15144580	0	trrap	required for	histone acetyltransferase	11839798	Y	423	0.75	0.95785
602	15296451	0	trrap	required for	histone acetyltransferase	12446794	Y	494	0.75	0.95785
602	15588282	0	trrap	required for	histone acetyltransferase	10611242	Y	778	0.75	0.95785
602	17943098	0	trrap	required for	histone acetyltransferase	10839822	Y	2652	0.24	0.91708
602	18008536	0	trrap	required for	histone acetyltransferase	10512862	Y	773	0.75	0.95785
602	19700950	0	trrap	required for	histone acetyltransferase	12441288	Y	711	0.75	0.95785
602	19951324	0	trrap	required for	histone acetyltransferase	11602341	Y	883	0.75	0.95785
602	24613771	0	trrap	required for	histone acetyltransferase	11931763	Y	352	0.75	0.95785
602	24633746	0	trrap	required for	histone acetyltransferase	12408820	Y	409	0.75	0.95785
602	28668107	0	trrap	required for	histone acetyltransferase	11445536	N	1	0.649	0.94813
603	26019127	0	trrap	homolog	taf12	12963728	Y	12	-0.781	0.79905
604	26288896	0	trrap	associate	tip60	16603769	Y	135	0.774	0.96022
604	26529071	0	trrap	associate	tip60	16141325	Y	153	0.66	0.94952
604	27887522	0	trrap	associate	tip60	15549134	N	8	0.856	0.97007
605	15144306	1	trrap	contain	tip60	11839798	Y	6	-0.626	0.83553
606	27610543	0	m-spondin	homolog	m-spondin	14732490	Y	179	-0.925	0.73948
606	27610544	0	mindin	homolog	m-spondin	14732490	Y	179	-0.479	0.85631
607	26557547	0	mindin	bind	app	14983046	Y	108	0.067	0.90509
607	26557548	1	mindin	bind	app	14983046	Y	109	0.456	0.93142
608	26557549	0	mindin	interact	app	14983046	Y	111	0.934	0.98089
609	27421661	0	mindin	required for	il-6	16917498	Y	286	0.009	0.90028
610	27421645	0	mindin	required for	rac1	16917498	Y	198	0.643	0.94727
611	27421662	0	mindin	required for	tnf-alpha	16917498	Y	286	0.3	0.92133
612	14603357	0	accb gene	encode	protein (accb)	10986250	Y	7	0.003	0.90012
613	26856096	0	acc2	exhibit	acc2	16485039	Y	23	0.832	0.96745
614	26114080	0	accb	depend on	acc	14594796	Y	351	0.313	0.92184
615	26856104	0	acc2	combine	acc1	16485039	Y	39	0.554	0.93965
616	6456528	0	acc2	contain	acc1	10677481	Y	4	0.223	0.91568
617	6456582	0	acc2	homolog	acc1	10677481	Y	77	-0.097	0.89248
618	8012081	0	accb	contain	ptr	11526020	Y	164	-0.763	0.80298
619	26399180	0	acacb	up-regulate	tgf-beta1	15845540	Y	151	-0.496	0.85475
620	3260443	0	aprin	bind	aprin	10770939	Y	266	0.436	0.93042
621	3260453	0	aprin	generate	aprin	10770939	Y	306	0.737	0.95666
622	3260367	0	aprin	include	aprin	10770939	Y	43	-0.315	0.87374
623	27171466	0	as3	induce	akt	16421274	Y	121	0.717	0.95527
623	27171467	0	as3	induce	akt	16421274	Y	122	0.699	0.95353
624	27171476	0	as3	induce	cdc25c protein	16421274	Y	160	0.312	0.92173
625	27171444	1	as3	increase	gadd45alpha	16421274	Y	82	0.506	0.93492
626	27171441	0	as3	induce	gadd45alpha protein	16421274	Y	77	0.451	0.93103
626	27171442	0	as3	induce	gadd45alpha	16421274	Y	78	0.417	0.9289
626	27171443	0	as3	induce	gadd45alpha	16421274	Y	80	0.866	0.97224
626	27171445	0	as3	induce	gadd45alpha	16421274	Y	83	0.786	0.96148
626	27171447	0	as3	induce	gadd45alpha	16421274	Y	83	0.786	0.96148
626	27171448	0	as3	induce	gadd45alpha	16421274	Y	84	0.779	0.96078
626	27171449	0	as3	induce	gadd45alpha protein	16421274	Y	85	0.445	0.93084
626	27171450	0	as3	induce	gadd45alpha	16421274	Y	90	0.763	0.95898
626	27171451	0	as3	induce	gadd45alpha	16421274	Y	95	0.801	0.96403
626	27171455	0	as3	induce	gadd45alpha	16421274	Y	102	0.82	0.96684
626	27171457	0	as3	induce	gadd45alpha	16421274	Y	110	0.701	0.95364
626	27171458	0	as3	induce	gadd45alpha	16421274	Y	111	0.773	0.95994
626	27171462	0	as3	induce	gadd45alpha	16421274	Y	117	0.279	0.92023
626	27171463	0	as3	induce	gadd45alpha	16421274	Y	120	0.879	0.9737
626	27171469	0	as3	induce	gadd45alpha	16421274	Y	132	0.874	0.97292
626	27171470	0	as3	induce	gadd45alpha	16421274	Y	134	0.782	0.96089
626	27171471	0	as3	induce	gadd45alpha gene	16421274	Y	153	0.877	0.97337
626	27171474	0	as3	induce	gadd45alpha	16421274	Y	156	0.83	0.96714
626	27171475	0	as3	induce	gadd45alpha protein	16421274	Y	159	0.486	0.93442
626	27171477	0	as3	induce	gadd45alpha	16421274	Y	161	0.751	0.95779
626	27171488	0	as3	induce	gadd45alpha protein	16421274	Y	232	0.635	0.9472
626	27171490	0	as3	induce	gadd45alpha	16421274	Y	237	0.489	0.93468
626	27171492	0	as3	induce	gadd45alpha	16421274	Y	242	0.722	0.95572
626	27171493	0	as3	induce	gadd45alpha	16421274	Y	246	0.823	0.96695
627	27171456	0	as3	regulate	gadd45alpha gene	16421274	Y	107	0.436	0.93042
628	29150293	0	as3	induce	c-fos	8947050	N	6	0.798	0.9632
629	29150292	0	as3	induce	c-jun	8947050	N	6	0.72	0.95544
630	27171497	0	as3	increase	nucleolin	16421274	Y	277	0.651	0.9489
631	27171485	0	as3	modulate	nucleolin	16421274	Y	213	0.979	0.98874
632	16128714	0	as3	mediate	tbp protein	11125147	Y	54	0.695	0.9536
633	29357588	0	as3	effect	inas	7538452	N	6	0.918	0.9787
634	12691247	0	as3	induce	jnk	10398679	Y	252	0.815	0.9663
635	29150296	0	as3	stimulate	jnk	8947050	N	9	0.594	0.94233
636	27848881	0	gld2 protein	interact	cpeb	15987818	N	9	0.809	0.96537
637	14957949	0	hscb	encode	hsc20	12775707	Y	37	0.672	0.95092
638	26072004	0	hscb	add	iscu	15100228	Y	74	-0.863	0.76962
639	4323339	0	hsc20	affect	iscu	11053447	Y	149	0.534	0.9372
639	26072011	0	hscb	affect	iscu	15100228	Y	171	0.371	0.92593
640	5054841	1	hsc20	bind	iscu	11994302	Y	8	0.461	0.9315
640	5054952	0	hsc20	bind	iscu	11994302	Y	176	0.535	0.93718
640	25994556	0	hsc20	bind	iscu	12756240	Y	147	0.01	0.90026
640	25999895	0	hsc20	bind	iscu	12871959	Y	137	0.633	0.94692
640	25999911	0	hsc20	bind	iscu	12871959	Y	198	0.235	0.91696
641	6603902	0	hsc20	enhance	iscu	10869428	Y	5	0.373	0.92588
641	6603969	0	hsc20	enhance	iscu	10869428	Y	103	0.251	0.91758
641	6604001	0	hsc20	enhance	iscu	10869428	Y	136	0.117	0.90772
641	6604031	1	hsc20	enhance	iscu	10869428	Y	164	0.193	0.91401
641	6604070	0	hsc20	enhance	iscu	10869428	Y	177	0.276	0.92004
641	25999893	0	hsc20	enhance	iscu	12871959	Y	132	0.395	0.92797
641	27871952	0	hscb	enhance	iscu	15485839	N	3	-0.05	0.89579
642	26071996	0	hscb	facilitate	iscu	15100228	Y	11	0.98	0.98887
643	4215331	0	hsc20	interact	iscu protein	11423535	Y	224	0.268	0.91957
643	5050694	0	hscb	interact	iscu	12011041	Y	23	0.826	0.96686
643	5054912	0	hsc20	interact	iscu	11994302	Y	158	0.564	0.93945
643	5054949	0	hsc20	interact	iscu	11994302	Y	174	0.848	0.96906
643	6604050	0	hsc20	interact	iscu protein	10869428	Y	170	0.222	0.91571
643	25999876	1	hsc20	interact	iscu	12871959	Y	26	0.557	0.93963
643	25999877	1	hsc20	interact	iscu	12871959	Y	26	0.557	0.93963
644	5055000	0	hsc20	synergistic interaction	iscu	11994302	Y	245	0.227	0.91589
645	11000292	0	emilin-1	interact	c1q domain	12507493	Y	65	0.666	0.95006
646	27010912	0	emilin-1	bind	elastin	14701737	Y	29	0.715	0.95531
646	27010922	0	emilin-1	bind	elastin	14701737	Y	238	0.622	0.94539
646	27010925	0	emilin-1	bind	elastin	14701737	Y	267	0.563	0.9395
647	27010926	0	emilin-1	increase	tropoelastin	14701737	Y	270	0.587	0.94135
648	27010916	1	emilin-1	alter	fibronectin	14701737	Y	146	0.387	0.92726
649	27010913	0	emilin-1	bind	fibulin-5	14701737	Y	29	0.694	0.95362
649	27010923	0	emilin-1	bind	fibulin-5	14701737	Y	238	0.486	0.93442
650	28018576	1	gcf	affect	gcf	15086622	N	14	0.566	0.93942
651	28151332	0	gcf	associate	il1	12622850	N	17	0.649	0.94813
652	28411633	0	gcf	contain	cathepsin b	8809301	N	11	-0.42	0.86282
653	1595423	0	gcf	regulate	epidermal growth factor receptor gene	9013587	Y	193	-0.235	0.88104
653	28364019	0	gcf	regulate	egfr	8494791	N	10	0.188	0.9134
654	13719146	0	gcf	contain	fcgammari-positive cells	11292709	Y	180	-0.267	0.87852
655	29031964	0	gcf	associate	tnf-alpha	9543189	N	13	0.907	0.97739
656	28995330	0	gcf	increase	srp	10534077	N	13	0.672	0.95092
657	29388335	0	gcf	contain	pmns	8025949	N	4	0.278	0.92
658	27282948	0	protein akap450	fuse	chk1	16212501	Y	47	0.941	0.98103
659	26405384	0	akap450	bind	pka	15888437	Y	22	-0.253	0.8798
660	26206844	0	akap9	mediate	pka	14982933	Y	234	0.311	0.92174
661	4042300	0	akap450	signal	pka	11285255	Y	99	-0.825	0.7848
662	26206831	0	akap9	contain	pp1	14982933	Y	204	-0.04	0.89639
663	4042302	0	akap450	signal	pde4d	11285255	Y	99	-0.748	0.80663
664	27114720	0	pot1	affect	pot1	12768206	Y	25	0.377	0.92622
664	27430413	1	pot1	affect	pot1	15973431	Y	63	0.73	0.95651
665	26182724	0	pot1-interacting protein	mediate	pot1	15316005	Y	24	0.337	0.92447
666	27430414	0	pot1	reduce	pot1	15973431	Y	67	0.813	0.96596
667	27075669	0	pot1	require	pot1	15632080	Y	248	-0.163	0.88643
668	27661826	0	pot1	result in	pot1	15231715	Y	83	0.424	0.92938
669	27114742	0	pot1	abrogate	trf1	12768206	Y	122	0.554	0.93965
669	27114744	0	pot1	abrogate	trf1	12768206	Y	157	0.731	0.95646
670	26610043	1	pot1	account for	trf1	16880378	Y	61	0.233	0.91673
671	26212353	0	pot1	associate	trf1	15383534	Y	33	0.73	0.95651
671	26438228	0	pot1	associate	trf1	16030011	Y	26	0.881	0.974
671	27080070	0	pot1	associate	trf1	15657433	Y	336	0.946	0.98261
672	26182723	0	pot1	bind	trf1	15316005	Y	24	0.729	0.95654
672	27114731	0	pot1	bind	trf1	12768206	Y	97	0.84	0.96847
672	27114886	0	pot1	bind	trf1	12827179	Y	59	0.538	0.93745
673	27080049	0	pot1	colocalize	trf1	15657433	Y	242	0.672	0.95092
673	27080051	0	pot1	colocalize	trf1	15657433	Y	249	0.613	0.94329
674	27075664	0	pot1	interact	trf1	15632080	Y	24	0.78	0.96092
674	27080068	0	pot1	interact	trf1	15657433	Y	334	0.927	0.9797
675	27661829	0	pot1	recruit	trf1	15231715	Y	99	0.131	0.90932
676	26438330	1	pot1	alter	wrn	16030011	Y	286	-0.211	0.88247
677	26438222	0	pot1	bind	wrn	16030011	Y	8	0.79	0.96253
678	27647503	0	pot1	cooperate	wrn	16264192	Y	215	0.967	0.9851
679	26438236	0	pot1	facilitate	wrn	16030011	Y	40	0.975	0.98736
679	26438334	0	pot1	facilitate	wrn	16030011	Y	307	0.978	0.9876
680	26438322	1	pot1	influence	wrn	16030011	Y	279	0.877	0.97337
681	26438302	0	pot1	interact	wrn	16030011	Y	219	0.836	0.96787
681	26438305	0	pot1	interact	wrn	16030011	Y	234	0.131	0.90932
681	26438333	0	pot1	interact	wrn	16030011	Y	304	0.918	0.9787
681	26438337	0	pot1	interact	wrn	16030011	Y	313	0.35	0.92469
682	26438331	0	pot1	modulate	wrn	16030011	Y	289	0.819	0.96654
682	26438332	0	pot1	modulate	wrn	16030011	Y	299	0.841	0.96862
683	26438323	0	pot1	promote	wrn	16030011	Y	280	0.752	0.95777
684	26438238	0	pot1	stimulate	wrn	16030011	Y	42	-0.035	0.89684
684	26438300	0	pot1	stimulate	wrn	16030011	Y	192	0.724	0.95615
684	26438397	0	pot1	stimulate	wrn	16030011	Y	331	0.618	0.94501
684	26438400	0	pot1	stimulate	wrn	16030011	Y	344	0.77	0.95965
685	26159653	0	pot1	bind	mbs	14715659	Y	7	0.467	0.93228
685	26159668	0	pot1	bind	mbs	14715659	Y	146	0.344	0.92435
685	26159674	0	pot1	bind	mbs	14715659	Y	158	-0.149	0.88794
685	26159676	0	pot1	bind	mbs	14715659	Y	159	0.069	0.90529
685	26159680	0	pot1	bind	mbs	14715659	Y	169	0.406	0.92842
686	26182754	1	pot1	interact	tin2	15316005	Y	170	0.333	0.92405
686	27661814	0	pot1	interact	tin2	15231715	Y	43	0.395	0.92797
687	27661811	0	pot1	interact	pip1	15231715	Y	41	0.792	0.96267
687	27661820	0	pot1	interact	pip1	15231715	Y	50	0.876	0.97324
688	26159681	0	pot1	result in	rpa	14715659	Y	206	0.643	0.94727
689	27421756	0	pot1a	bind	pot1b	17053789	Y	83	0.554	0.93965
690	1082628	1	ada3	form a complex	ada3	8617808	Y	164	-0.4	0.86407
691	1082667	1	ada3	interact	ada3	8617808	Y	215	-0.743	0.80871
692	26019110	0	ada3 proteins	homolog	taf9	12963728	Y	11	-0.957	0.71433
693	1783521	0	ada3	contain	spt3	9575221	Y	24	0.393	0.92784
693	7481340	0	ada3	contain	spt3	9759497	Y	261	-0.565	0.84477
694	12705883	0	ada3	coexpress	eralpha	9573045	Y	155	0.54	0.93766
695	26195415	0	ada3	enhance	eralpha	15496419	Y	7	0.637	0.94727
696	26195413	0	ada3	interact	eralpha	15496419	Y	5	0.723	0.95603
697	26195414	0	ada3	interact	erbeta	15496419	Y	5	0.605	0.94299
698	12705913	0	ada3	interact	tralpha	9573045	Y	179	0.624	0.94549
699	26372268	0	tra2alpha	interact	srp30c	16249178	Y	170	0.707	0.95478
700	26372248	0	tra2alpha	promote	gnrh	16249178	Y	35	0.383	0.92671
701	26372277	0	tra2alpha	enhance	9g8	16249178	Y	173	-0.262	0.87913
701	26372280	0	tra2alpha	enhance	9g8	16249178	Y	181	-0.19	0.88449
702	26372267	0	tra2alpha	interact	9g8	16249178	Y	170	0.587	0.94135
703	26372279	0	tra2alpha	promote	9g8	16249178	Y	174	-0.439	0.8603
704	26372347	0	tra2alpha	recruit	9g8	16249178	Y	274	-0.078	0.89379
705	18997420	0	adamts9	homolog	adamts9	12697333	Y	151	-0.925	0.73948
706	18997429	0	adamts9	up-regulate	tnf	12697333	Y	156	-0.377	0.86679
707	15242332	0	tapp1	recruit	tapp2	12101241	Y	7	0.351	0.92464
707	15242463	0	tapp1	recruit	tapp2	12101241	Y	141	0.389	0.92733
707	15242466	0	tapp1	recruit	tapp2	12101241	Y	146	0.389	0.92733
707	15242469	0	tapp1	recruit	tapp2	12101241	Y	147	0.564	0.93945
707	15242478	0	tapp1	recruit	tapp2	12101241	Y	159	0.368	0.92583
708	26199626	1	wtip	interact	lmx1b	14736876	Y	6	0.148	0.9112
709	26199647	0	wtip	associate	wt1	14736876	Y	232	0.93	0.98022
709	26199648	0	wtip	associate	wt1	14736876	Y	237	0.884	0.97489
709	26199667	0	wtip	associate	wt1	14736876	Y	350	0.829	0.96699
710	26199642	0	wtip	regulate	wt1	14736876	Y	192	0.71	0.95487
711	26199652	0	wtip	repress	wt1	14736876	Y	250	0.7	0.95349
712	26140344	0	vrk3 gene	encode	vrk1	14645249	Y	324	0.335	0.92427
713	28497442	0	vrk3	interact	vhr	16845380	N	9	0.884	0.97489
714	22439708	0	pypaf5	ortholog	pypaf5	12633874	Y	33	-0.454	0.85823
715	22417669	0	pypaf5	induce	il-1	12387869	Y	164	0.406	0.92842
716	22417567	0	pypaf5	recruit	asc	12387869	Y	75	0.314	0.92179
716	22417580	0	pypaf5	recruit	asc	12387869	Y	89	-0.11	0.89128
716	22417677	0	pypaf5	recruit	asc	12387869	Y	167	-0.331	0.87196
717	22417612	0	pypaf5	synergize	asc	12387869	Y	131	0.896	0.97681
718	16968810	0	ss-56	bind	protein g	11560955	Y	128	0.432	0.93036
719	26064748	0	exo84	associate	sec10	14525976	Y	163	0.91	0.97723
719	26064759	0	exo84	associate	sec10	14525976	Y	183	0.782	0.96089
720	26064757	0	exo84	interact	sec10	14525976	Y	181	0.606	0.94312
721	26064753	0	exo84	required for	sec10	14525976	Y	181	0.63	0.94621
722	6321399	0	exo84	bind	sec15	11493706	Y	133	0.757	0.95847
723	4216963	1	exo84p	associate	snrnp	11425851	Y	363	-0.033	0.89696
724	6321396	0	exo84	bind	exo70	11493706	Y	133	0.857	0.97024
725	4216957	0	exo84p	associate	u1 snrnp	11425851	Y	358	0.889	0.97529
726	4216954	0	exo84p	interact	u1 snrnp	11425851	Y	358	0.898	0.97668
727	27432033	0	exo84	bind	rala	15920473	Y	8	0.156	0.91114
727	27432044	0	exo84	bind	rala	15920473	Y	36	0.038	0.90222
727	27432054	1	exo84	bind	rala	15920473	Y	141	0.225	0.9158
727	27432059	0	exo84	bind	rala	15920473	Y	163	0.4	0.9279
727	27432060	0	exo84	bind	rala	15920473	Y	178	0.604	0.943
727	27432065	0	exo84	bind	rala	15920473	Y	210	0.096	0.90662
727	27432067	1	exo84	bind	rala	15920473	Y	214	0.064	0.90448
727	27432074	0	exo84	bind	ral	15920473	Y	234	-0.14	0.88938
728	26064733	0	exo84	interact	ral	14525976	Y	26	0.946	0.98261
728	27432058	0	exo84	interact	rala	15920473	Y	155	0.662	0.9498
729	26064736	0	exo84	associate	sec5	14525976	Y	90	0.703	0.95356
730	26064749	0	exo84	distribute	sec5	14525976	Y	166	0.933	0.98051
731	26064758	0	exo84	interact	sec5	14525976	Y	181	0.068	0.9052
732	26064754	0	exo84	required for	sec5	14525976	Y	181	0.431	0.93037
733	25985645	0	crif1	interact	gadd45alpha	12716909	Y	30	0.761	0.95853
733	25985667	0	crif1	interact	gadd45 proteins	12716909	Y	231	0.714	0.95533
733	25985673	0	crif1	interact	gadd45 proteins	12716909	Y	237	0.673	0.95089
733	25985680	0	crif1	interact	gadd45 proteins	12716909	Y	246	0.845	0.96902
733	25985699	0	crif1	interact	gadd45alpha	12716909	Y	349	0.642	0.94729
734	27872558	0	crif1	inhibit	nur77	15459248	N	6	0.685	0.95256
735	27872553	0	crif1	interact	nur77	15459248	N	5	0.847	0.9691
736	27527579	0	agpat6	reduce	body weight	16436371	Y	148	0.759	0.9586
737	26239914	1	cog4	interact	cog3	15047703	Y	124	0.745	0.95747
738	26239915	1	cog4	interact	cog8	15047703	Y	124	0.773	0.95994
739	4437611	0	mizf	associate	mbd2	11553631	Y	116	0.962	0.98388
739	4437614	0	mizf protein	associate	mbd2	11553631	Y	116	0.953	0.98327
739	4437632	0	mizf	associate	mbd2	11553631	Y	123	0.585	0.9412
739	4437635	0	mizf	associate	mbd2	11553631	Y	125	0.91	0.97723
739	15032482	0	mizf	associate	mbd2	12588985	Y	26	0.867	0.97262
739	27171714	0	mizf	associate	mbd2	16410616	Y	20	0.549	0.93901
740	4437662	0	mizf	bind	mbd2	11553631	Y	157	0.466	0.93229
740	4437666	0	mizf	bind	mbd2 proteins	11553631	Y	161	0.674	0.95087
740	4437732	0	mizf protein	bind	mbd2	11553631	Y	218	0.839	0.96832
740	4437745	0	mizf	bind	mbd2	11553631	Y	230	0.818	0.96656
741	4437701	0	mizf	enhance	mbd2	11553631	Y	191	0.073	0.90538
741	4437708	0	mizf	enhance	mbd2	11553631	Y	195	0.267	0.91944
742	4437698	0	mizf	modulate	mbd2	11553631	Y	190	0.791	0.9627
743	4437754	0	mizf	associate	mbd3	11553631	Y	246	0.679	0.95121
744	4437602	0	mizf protein	contain	zinc finger domains	11553631	Y	86	0.425	0.92978
745	27694298	0	leurs	influence	leurs		Y	775	0.268	0.91957
746	28347775	0	gene xylb	encode	xylb	1324398	N	4	0.451	0.93103
747	22690357	0	mk3	required for	mk3	12530981	Y	35	0.434	0.93047
747	26447648	0	mk3	required for	mk3	16446359	Y	188	0.654	0.94898
748	22690456	1	mk3	result in	mk3	12530981	Y	213	0.322	0.92223
749	22690351	0	mk3	associate	class i	12530981	Y	27	0.935	0.98106
750	22690360	0	mk3	down-regulate	class i	12530981	Y	36	0.54	0.93766
750	22690389	0	mk3	down-regulate	class i	12530981	Y	64	0.791	0.9627
751	22690477	0	mk3	mediate	class i	12530981	Y	236	0.1	0.90671
752	22690345	1	mk3	regulate	class i	12530981	Y	5	0.726	0.9563
752	22690392	0	mk3	regulate	class i	12530981	Y	65	0.654	0.94898
752	22690397	0	mk3	regulate	class i	12530981	Y	73	0.759	0.9586
752	22690451	1	mk3	regulate	class i	12530981	Y	207	0.418	0.92903
753	22690424	1	mk3	require	class i	12530981	Y	154	0.519	0.93589
754	22690468	0	mk3	ubiquitinate	class i	12530981	Y	220	0.106	0.907
755	27871781	0	3pk	result in	bmi1	15563468	N	8	0.591	0.94204
756	9382232	0	mk3	degrade	mhc-i	11756476	Y	156	0.029	0.90132
757	9382229	1	protein (called mk3)	influence	mhc-i	11756476	Y	147	0.625	0.94548
758	27978244	0	mk3	interact	tap1	15280476	N	7	0.874	0.97292
759	22690430	0	mk3	coprecipitate	tapasin	12530981	Y	163	0.94	0.98088
760	22690480	0	mk3	require	tapasin	12530981	Y	240	0.819	0.96654
760	27887647	0	mk3	require	tapasin	15593121	N	9	0.917	0.97835
761	3245133	0	3pk	bind	e47	10781029	Y	75	0.794	0.96266
762	3245102	0	3pk	interact	e47	10781029	Y	25	0.84	0.96847
762	3245172	0	3pk	interact	e47	10781029	Y	108	0.896	0.97681
763	3245202	0	3pk	phosphorylate	e47	10781029	Y	127	0.579	0.9401
764	3245211	0	3pk	repress	e47	10781029	Y	145	0.169	0.91204
765	3245107	0	3pk	result in	e47	10781029	Y	26	0.033	0.9014
766	27871782	0	3pk	result in	pcg	15563468	N	8	-0.019	0.89784
767	27555480	0	b7-h3	homolog	cd28	15771580	Y	22	-0.693	0.82081
768	27408693	0	b7-h3	inhibit	il-2	16724117	Y	208	0.533	0.93721
769	26572652	0	b7-h3	affect	bmd	15317945	Y	197	0.478	0.93346
770	27974215	0	phldb1	link	mll gene	15289880	N	3	0.569	0.93947
771	26486087	0	ct1	refold	ct1	15583004	Y	150	0.476	0.93319
772	28541112	0	creat	associate	cd59	12219031	N	18	0.723	0.95603
773	26016647	0	ct1	immunoprecipitate	insp3rs	12869571	Y	71	0.721	0.95559
773	26016655	0	ct1	immunoprecipitate	insp3rs	12869571	Y	137	0.892	0.97661
774	28216478	0	slc6a8	depend on	sgk3	16036218	N	9	0.727	0.95626
775	29028274	0	ct1	add	cd45	9620600	N	9	0.783	0.96085
776	21546404	0	ct1	bind	gm2	12531524	Y	177	-0.304	0.87489
777	21546377	0	ct1	bind	ct2	12531524	Y	126	0.232	0.91675
777	21546391	0	ct1	bind	ct2	12531524	Y	153	0.616	0.94445
777	21546392	0	ct1	bind	ct2	12531524	Y	153	0.616	0.94445
777	21546396	0	ct1	bind	ct2	12531524	Y	163	0.561	0.93952
777	21546399	0	ct1	bind	ct2	12531524	Y	168	0.352	0.92463
778	21546527	0	ct1	block	ct2	12531524	Y	391	0.792	0.96267
779	21546400	0	ct1	increase	ct2	12531524	Y	168	0.234	0.91686
780	26486088	0	ct1	refold	ct2	15583004	Y	150	0.865	0.97189
781	27074461	0	sept10	homolog	sept6	16314519	Y	154	-0.835	0.78092
782	18025886	0	sac3	associate	sac3	12631707	Y	173	0.647	0.948
783	18025923	0	sac3	coimmunoprecipitate	dbp5	12631707	Y	198	0.928	0.97987
784	18025986	0	sac3	interact	dbp5	12631707	Y	225	0.704	0.9537
785	18026047	0	sac3	coimmunoprecipitate	mlp1	12631707	Y	306	0.837	0.96821
786	18026044	0	sac3	affect	mex67	12631707	Y	301	0.835	0.96771
787	18025834	0	sac3	associate	mex67	12631707	Y	53	0.957	0.98342
787	18025894	0	sac3	associate	mex67	12631707	Y	180	0.834	0.96775
788	18026009	0	sac3	cause	mex67	12631707	Y	269	0.571	0.93939
789	18025795	0	sac3	coimmunoprecipitate	mex67	12631707	Y	8	0.852	0.96951
789	18026034	0	sac3	coimmunoprecipitate	mex67	12631707	Y	300	0.633	0.94692
790	18025899	0	sac3	interact	mex67	12631707	Y	184	0.587	0.94135
790	18025984	0	sac3	interact	mex67	12631707	Y	225	0.305	0.92127
791	18026002	0	sac3	required for	mex67	12631707	Y	245	0.802	0.96413
791	18026005	0	sac3	required for	mex67	12631707	Y	252	0.807	0.96527
792	11559402	0	sac3 gene	encode	nuclear protein	12411502	Y	308	0.342	0.92438
792	18026066	0	sac3 gene	encode	nuclear protein	12631707	Y	353	0.299	0.92138
792	18265892	0	sac3 gene	encode	nuclear protein	10712505	Y	297	0.299	0.92138
792	29190878	0	sac3 gene	encode	nuclear protein	8799844	N	1	0.156	0.91114
793	27372301	0	gnn	interact	gsn	15811343	Y	152	0.78	0.96092
793	27372302	0	gnn	interact	gsn	15811343	Y	152	0.78	0.96092
793	27372304	0	gnn	interact	gsn	15811343	Y	160	0.918	0.9787
794	27372294	0	protein (gnn)	associate	glycogenins	15811343	Y	65	0.645	0.94802
795	5750983	0	nup107	assemble	nup107	12552102	Y	180	-0.054	0.89574
796	27499131	0	nup107	homolog	nup133	15146057	Y	27	-0.317	0.87355
797	30073752	0	hemp cell	loose	egf	3009547	N	9	0.929	0.98028
798	4916011	1	crm1	affect	rcc1	11932251	Y	12	0.798	0.9632
799	4916003	0	crm1	bind	rcc1	11932251	Y	11	0.693	0.95363
799	4916054	0	crm1	bind	rcc1	11932251	Y	56	0.567	0.93952
799	4916142	0	crm1	bind	rcc1	11932251	Y	172	0.727	0.95626
799	4916151	0	crm1	bind	rcc1	11932251	Y	179	0.647	0.948
799	27490902	0	crm1	bind	rcc1	14565978	Y	300	0.484	0.93429
800	4773161	0	crm1	abrogate	crm1	11796723	Y	7	-0.099	0.89223
801	9422896	0	crm1	bind	crm1	11425870	Y	129	-0.326	0.87272
801	9460747	0	crm1	bind	crm1	11149927	Y	229	-0.566	0.84456
802	2482834	0	xpo1- 1 cells	carry	xpo1	10347213	Y	130	0.44	0.93033
803	2192349	0	crm1	contain	crm1	9837918	Y	99	-0.8	0.79332
804	27072277	0	crm1	depend on	crm1	16943420	Y	409	0.566	0.93942
805	15655953	0	xpo1	homolog	crm1	10825193	Y	21	-0.303	0.87497
806	27047019	0	crm1	inhibit	crm1	15572669	Y	227	0.139	0.91043
807	2192379	0	crm1	interact	crm1	9837918	Y	156	0.311	0.92174
807	15594251	0	crm1	interact	crm1	10982844	Y	206	0.422	0.9291
808	4379098	0	crm1	mediate	crm1	11509558	Y	157	0.013	0.90044
809	4379099	0	crm1	overexpress	crm1	11509558	Y	157	-0.157	0.88701
810	29299840	0	crm1	regulate	crm1	7769002	N	14	-0.342	0.87058
811	4773222	0	crm1	required for	crm1	11796723	Y	135	0.429	0.93028
812	15340540	0	crm1	affect	e2f4	11158323	Y	222	0.826	0.96686
813	28364192	0	crm1	export	e2f4	16216419	N	12	0.88	0.97385
814	27002897	0	crm1s	bind	rex	14612415	Y	220	0.697	0.95357
814	27002899	0	crm1s	bind	rex	14612415	Y	227	0.708	0.95477
815	27002898	0	crm1 proteins	coprecipitate	rex	14612415	Y	222	0.916	0.97842
816	27002893	0	crm1s	enhance	rex	14612415	Y	180	0.325	0.92302
817	27675546	0	crm1	induce	rex	16504563	Y	25	0.604	0.943
818	27002895	0	crm1	interact	rex	14612415	Y	196	0.948	0.98292
819	9484737	0	crm1	coimmunoprecipitate	pp32	11018049	Y	238	0.748	0.95756
819	9484781	0	crm1	coimmunoprecipitate	pp32	11018049	Y	318	0.693	0.95363
820	6520187	0	crm1	induce	apc	11035805	Y	162	0.525	0.93665
821	26117184	0	crm1	mediate	apc	14630927	Y	184	0.676	0.95097
822	27047024	1	crm1	alter	serca2	15572669	Y	266	0.015	0.90043
823	3152929	0	crm1	mediate	bach2	10809773	Y	205	0.553	0.93966
823	3152966	0	crm1	mediate	bach2	10809773	Y	254	0.482	0.93401
824	3612759	1	crm1	affect	brca1	10991937	Y	131	0.368	0.92583
824	3612796	0	crm1	affect	brca1	10991937	Y	214	0.745	0.95747
825	5040027	0	crm1	mediate	brca1	11925436	Y	290	0.795	0.96278
826	4235787	0	crm1	interact	ciita	11413136	Y	207	0.575	0.94006
827	4831681	0	crm1	associate	cyclin d1	11751903	Y	184	0.703	0.95356
827	26228125	0	crm1	associate	cyclin d1	15513923	Y	46	0.816	0.96645
827	26228147	1	crm1	associate	cyclin d1	15513923	Y	178	0.573	0.9395
828	18015208	0	crm1	bind	cyclin d1	12529437	Y	217	0.438	0.93036
828	26228141	0	crm1	bind	cyclin d1	15513923	Y	164	0.739	0.95677
829	26228142	0	crm1	inhibit	cyclin d1	15513923	Y	164	0.462	0.93164
830	26228132	0	crm1	mediate	cyclin d1	15513923	Y	84	0.689	0.95329
830	28048136	0	crm1	mediate	cyclin d1	14647467	N	8	0.752	0.95777
831	4831511	0	crm1	promote	cyclin d1	11751903	Y	15	0.532	0.93724
831	4831651	0	crm1	promote	cyclin d1	11751903	Y	140	0.14	0.91068
831	12604739	0	crm1	promote	cyclin d1	11124803	Y	121	0.276	0.92004
832	12604666	0	crm1	regulate	cyclin d1	11124803	Y	65	-0.022	0.89787
832	12604722	0	crm1	regulate	cyclin d1	11124803	Y	114	0.875	0.9729
832	12604831	0	crm1	regulate	cyclin d1	11124803	Y	229	0.875	0.9729
833	4831646	0	crm1	trigger	cyclin d1	11751903	Y	137	0.628	0.94606
834	9856798	0	crm1	bind	p27kip1	12860972	Y	241	0.557	0.93963
835	4837533	0	crm1	interact	p27kip1	11889117	Y	94	0.927	0.9797
836	26339583	0	crm1	direct	cdx2	15741163	Y	302	0.959	0.98343
837	26339443	0	crm1	lead to	cdx2	15741163	Y	11	0.351	0.92464
838	25964265	0	crm1	interact	chk1	12676962	Y	329	0.974	0.98627
839	26364859	0	crm1	drive	cited1	16864582	Y	170	0.897	0.97674
840	26364863	0	crm1	regulate	cited1	16864582	Y	198	0.655	0.94896
841	15149283	0	crm1	bind	crk protein	11839808	Y	322	0.156	0.91114
841	15149288	0	crm1	bind	crk	11839808	Y	323	0.502	0.93482
842	26078286	0	crm1	associate	daxx	15128734	Y	20	0.967	0.9851
843	26078285	0	crm1	bind	daxx	15128734	Y	18	0.856	0.97007
843	26078293	0	crm1	bind	daxx	15128734	Y	66	0.871	0.97284
844	26078315	0	crm1	interact	daxx	15128734	Y	190	0.985	0.99262
845	26078317	0	crm1	translocate	daxx	15128734	Y	226	0.991	0.99369
846	27115545	1	crm1	require	ddx3	15635396	Y	59	0.504	0.93478
847	15340514	0	crm1	mediate	e2f5	11158323	Y	144	0.75	0.95785
848	27074352	0	crm1	mediate	erbb-2	16314522	Y	189	0.838	0.96836
849	27882668	0	crm1	lead to	fanca	15790592	N	6	0.838	0.96836
850	27882667	0	crm1	mediate	fanca	15790592	N	6	0.838	0.96836
851	26118181	0	crm1	interact	gapdh	14617633	Y	279	0.916	0.97842
851	26118183	0	crm1	interact	gapdh	14617633	Y	282	0.748	0.95756
852	26118178	0	crm1	mediate	gapdh	14617633	Y	272	0.53	0.93669
852	26118185	0	crm1	mediate	gapdh	14617633	Y	289	-0.004	0.89946
853	4175515	0	crm1	regulate	gata4	11382772	Y	387	0.104	0.9069
854	26369522	0	crm1	mediate	gli1 proteins	16293631	Y	109	-0.309	0.87427
855	4789237	0	crm1	bind	hdac3	11779848	Y	189	0.657	0.94894
856	9484808	1	crm1	bind	hur	11018049	Y	352	0.575	0.94006
856	26558620	0	crm1	bind	hur	14981248	Y	254	0.723	0.95603
857	28212578	0	crm1	coimmunoprecipitate	hur	11565755	N	8	0.618	0.94501
858	26558595	0	crm1	recruit	hur	14981248	Y	28	-0.172	0.8857
859	26255877	0	crm1	mediate	id2	15563451	Y	112	0.365	0.92557
860	7167896	0	xpo1	encode	importin-beta-like protein	9636166	Y	180	0.508	0.935
861	2940352	1	crm1	mediate	importin-beta	9933584	Y	143	0.784	0.96117
862	7547703	0	crm1	regulate	ap-1	10611974	Y	548	0.818	0.96656
863	27023707	0	crm1	interact	mad4	15121849	Y	344	0.97	0.98552
864	27064447	0	crm1	catalyze	smad4	16449645	Y	289	0.719	0.9553
865	27646747	0	crm1	export	smad4	16322555	Y	122	0.976	0.98783
866	5531738	1	crm1	affect	smad7	12519765	Y	166	0.39	0.92788
867	9294634	0	crm1	coprecipitate	mcm7	12679039	Y	243	0.845	0.96902
868	15360561	1	crm1	enhance	mdm2	11713287	Y	162	0.003	0.90012
869	15089183	0	crm1	mediate	mnk1	12897141	Y	362	0.762	0.95883
870	9294618	0	crm1	associate	mcm	12679039	Y	235	0.782	0.96089
870	9294628	0	crm1	associate	mcm	12679039	Y	240	0.802	0.96413
870	9294640	0	crm1	associate	mcm	12679039	Y	260	-0.108	0.89151
870	9294708	0	crm1	associate	mcm	12679039	Y	330	0.772	0.95996
870	27575712	0	crm1	associate	mcms	15007098	Y	150	0.897	0.97674
870	27575755	0	crm1	associate	mcms	15007098	Y	388	0.701	0.95364
871	9294717	0	crm1	bind	mcm	12679039	Y	337	0.357	0.92499
872	9294702	0	crm1	form a complex	mcm	12679039	Y	323	0.527	0.9366
873	9294672	0	crm1	inhibit	mcm	12679039	Y	271	0.642	0.94729
873	9294714	0	crm1	inhibit	mcm	12679039	Y	337	0.849	0.96941
873	9294720	0	crm1	inhibit	mcm	12679039	Y	341	0.826	0.96686
874	9294646	0	crm1	interact	mcm	12679039	Y	261	0.771	0.9598
875	3612761	1	crm1	affect	c-myc	10991937	Y	131	0.656	0.94895
876	27075811	0	crm1	account for	nes	15632073	Y	181	-0.062	0.89522
877	4647377	0	crm1	associate	nes	11704659	Y	105	0.242	0.91719
877	6857661	0	crm1	associate	nes	10430904	Y	23	0.571	0.93939
878	2192324	0	crm1	bind	nes	9837918	Y	42	0.181	0.91292
878	2480502	0	crm1	bind	nes	10347184	Y	38	-0.176	0.88551
878	4792721	0	crm1	bind	nes-containing proteins	11777906	Y	171	0.59	0.94175
878	9008039	0	crm1	bind	nes	9323133	Y	175	-0.367	0.86812
878	9461333	0	crm1	bind	nes	11149926	Y	360	0.128	0.90923
878	9620251	0	crm1	bind	nes	10209022	Y	192	-0.297	0.87534
878	11555867	0	crm1	bind	nes-containing proteins	12426389	Y	266	0.414	0.92864
878	12648677	0	crm1	bind	nes	10215621	Y	209	0.128	0.90923
878	15260609	0	crm1	bind	nes	12167720	Y	87	0.215	0.91513
878	15260649	0	crm1	bind	nes	12167720	Y	141	0.018	0.90066
878	15370888	0	crm1	bind	nes	11604520	Y	171	-0.222	0.88176
878	15407418	0	crm1	bind	nes	11509672	Y	255	-0.108	0.89151
878	15643412	0	crm1	bind	nes-containing proteins	10848583	Y	295	0.792	0.96267
878	15698499	0	crm1	bind	nes	10454581	Y	256	-0.048	0.89604
878	18015211	0	crm1	bind	nes-containing proteins	12529437	Y	219	0.543	0.93777
878	26078296	0	crm1	bind	nes	15128734	Y	100	0.194	0.91399
878	26582240	0	crm1	bind	nes-containing proteins	14623982	Y	104	0.679	0.95121
878	26822416	0	crm1	bind	nes	14757752	Y	137	0.515	0.93549
878	27002884	0	crm1	bind	nes	14612415	Y	42	-0.122	0.8904
878	27002888	0	crm1s	bind	nes	14612415	Y	123	0.397	0.92794
878	27002900	0	crm1s	bind	nes	14612415	Y	227	0.309	0.92148
878	27002920	0	crm1	bind	nes	14612415	Y	306	0.455	0.93143
878	27449743	0	crm1	bind	nes	15329671	Y	102	-0.288	0.87636
878	27632180	0	crm1	bind	nes-containing proteins	15147908	Y	100	0.337	0.92447
878	27632181	0	crm1	bind	nes	15147908	Y	144	0.022	0.90076
878	27646743	0	crm1	bind	nes	16322555	Y	108	-0.055	0.8955
878	27662301	0	crm1	bind	nes	15314030	Y	33	0.24	0.91708
879	15656059	0	xpo1	contain	nes	10825193	Y	153	-0.068	0.89467
880	26346837	0	crm1	direct	nes	16782704	Y	174	0.467	0.93228
881	4474407	0	crm1	disrupt	nes	11567023	Y	207	0.613	0.94329
882	7167805	0	xpo1	encode	nes-dependent protein	9636166	Y	82	-0.45	0.85864
883	27002919	0	crm1	export	nes	14612415	Y	306	0.801	0.96403
884	4068910	0	crm1	form a complex	nes-bearing cargo protein	11319224	Y	116	0.751	0.95779
884	9422795	0	crm1	form a complex	nes	11425870	Y	23	0.075	0.90558
885	2192389	0	crm1	interact	nes	9837918	Y	192	0.626	0.94579
885	4068993	0	crm1	interact	nes-bearing cargo proteins	11319224	Y	253	0.665	0.9499
885	9008072	0	crm1	interact	nes	9323133	Y	230	0.352	0.92463
885	16348199	0	crm1	interact	nes	9311922	Y	34	-0.337	0.87118
885	16348212	0	crm1	interact	nes	9311922	Y	88	0.513	0.93537
885	16348224	0	crm1	interact	nes	9311922	Y	100	0.58	0.94008
885	17973239	0	crm1	interact	nes	10233152	Y	346	0.683	0.95225
885	26072451	0	crm1	interact	nes	15087457	Y	319	0.812	0.96582
885	26186241	0	crm1	interact	nes	14729678	Y	313	-0.166	0.88626
885	26346842	0	crm1	interact	nes	16782704	Y	209	0.863	0.97121
885	26346845	0	crm1	interact	nes	16782704	Y	238	0.892	0.97661
885	28991958	0	crm1	interact	nes	9683540	N	7	0.433	0.93048
886	6845005	0	crm1	mediate	nes protein	10449743	Y	97	0.658	0.94891
886	7547671	0	crm1	mediate	nes-containing reporter proteins	10611974	Y	501	0.411	0.92852
886	9008078	0	crm1	mediate	nes protein	9323133	Y	249	0.75	0.95785
886	9634886	0	crm1	mediate	nes	10037787	Y	17	0.34	0.92441
886	15413201	0	crm1	mediate	nes	11486037	Y	279	-0.026	0.89727
886	15847696	0	crm1	mediate	nes-containing proteins	10490645	Y	128	0.068	0.9052
886	26160137	0	crm1	mediate	nes	14711814	Y	225	-0.631	0.83461
886	27016889	0	crm1	mediate	nes protein	14993277	Y	192	0.736	0.95667
886	27016891	0	crm1	mediate	nes protein	14993277	Y	192	0.736	0.95667
886	27016894	0	crm1	mediate	nes	14993277	Y	201	0.044	0.90228
886	27632182	0	crm1	mediate	nes-containing proteins	15147908	Y	144	0.24	0.91708
886	27764858	0	crm1	mediate	nes-containing proteins	11423015	Y	224	0.286	0.92045
887	26122911	0	crm1	recognize	nes	15175343	Y	30	0.649	0.94813
887	26187591	0	crm1	recognize	nes	15364930	Y	152	0.696	0.95359
887	26187593	0	crm1	recognize	nes	15364930	Y	157	0.943	0.98187
887	26187595	0	crm1	recognize	nes	15364930	Y	199	0.784	0.96117
887	26801276	0	crm1	recognize	nes	14684167	Y	89	0.756	0.9585
887	27387241	0	crm1	recognize	nes	11700287	Y	280	0.71	0.95487
887	27512338	0	crm1	recognize	nes	16751392	Y	163	0.929	0.98028
887	27627484	0	crm1	recognize	nes	15474004	Y	14	0.856	0.97007
887	28212576	0	crm1	recognize	nes domains	11565755	N	5	0.983	0.99029
888	2192418	0	crm1	require	nes	9837918	Y	297	-0.701	0.81886
889	7167806	0	xpo1	required for	nes-dependent protein	9636166	Y	82	0.095	0.90637
890	15340523	0	crm1	result in	nes-containing proteins	11158323	Y	193	-0.196	0.88408
890	15340526	0	crm1	result in	nes	11158323	Y	200	-0.57	0.84384
890	28156064	0	crm1	result in	nes	12678777	N	9	-0.196	0.88408
891	3113130	0	crm1	regulate	nfatp	10788511	Y	185	0.398	0.92792
892	26269986	0	crm1	interact	nrf2	16513647	Y	382	0.926	0.97953
893	26269985	0	crm1	phosphorylate	nrf2	16513647	Y	382	0.845	0.96902
894	15098008	0	crm1	induce	nf-kappab	12861014	Y	7	-0.212	0.88237
895	15631744	0	crm1	associate	nup50	10891499	Y	282	0.575	0.94006
896	15631747	0	crm1	bind	nup50	10891499	Y	284	0.622	0.94539
896	15631787	0	crm1	bind	nup50	10891499	Y	317	0.442	0.93059
897	15631738	0	crm1	coprecipitate	nup50	10891499	Y	277	0.784	0.96117
898	28073263	0	crm1	regulate	mybbp1a	12941609	N	10	0.783	0.96085
899	11958542	0	crm1	mediate	pbx1	12505987	Y	80	0.162	0.91183
900	17973122	0	crm1	associate	spc1	10233152	Y	193	0.791	0.9627
900	17973125	0	crm1	associate	spc1	10233152	Y	194	0.922	0.97889
900	17973242	0	crm1	associate	spc1	10233152	Y	349	0.869	0.97254
901	17973099	0	crm1	mediate	spc1	10233152	Y	171	0.645	0.94802
901	17973101	0	crm1	mediate	spc1	10233152	Y	171	0.645	0.94802
902	27368071	1	crm1	require	pkd	16956611	Y	241	0.404	0.92802
903	26949804	0	crm1	mediate	cna	16931796	Y	151	0.235	0.91696
904	28139510	0	crm1	export	pthrp	12852260	N	5	0.848	0.96906
905	28139508	0	crm1	mediate	pthrp	12852260	N	5	0.51	0.93511
906	9460889	0	crm1	bind	ranbp1	11149927	Y	397	0.018	0.90066
907	15673071	0	crm1	dissociate	ranbp1	10779340	Y	279	0.653	0.94884
907	15673086	0	crm1	dissociate	ranbp1	10779340	Y	290	0.666	0.95006
908	2480619	0	crm1	result in	ranbp1	10347184	Y	172	0.603	0.94273
909	27449737	0	crm1	bind	nup358	15329671	Y	25	0.679	0.95121
910	27072278	0	crm1	depend on	nup358	16943420	Y	409	0.707	0.95478
911	4068947	0	crm1	mediate	rel proteins	11319224	Y	177	0.901	0.97694
912	27466179	0	crm1	trigger	rfxank	16236793	Y	199	-0.296	0.87555
913	6041416	0	crm1	up-regulate	sox9	12169669	Y	190	-0.772	0.80088
914	27474004	0	xpo1	bind	spn	16030253	Y	136	0.798	0.9632
915	11753969	0	crm1	bind	stat1	11080165	Y	105	0.456	0.93142
916	26122913	0	crm1	result in	stat1	15175343	Y	40	0.148	0.9112
917	26122931	0	crm1	mediate	stat2	15175343	Y	188	0.783	0.96085
918	26122935	0	crm1	recognize	stat2	15175343	Y	207	0.91	0.97723
919	27831695	0	crm1	mediate	stat3	16140268	N	8	0.905	0.97732
920	11625385	0	crm1	mediate	tnf-alpha	11726507	Y	139	0.754	0.95805
921	4235781	0	crm1	depend on	ner1	11413136	Y	201	0.34	0.92441
922	2709083	0	crm1	control	yap1	10497208	Y	33	0.555	0.93964
923	27041086	0	crm1	export	yap1	15367692	Y	182	0.942	0.98168
924	25969978	0	crm1	interact	yap1	12743123	Y	27	0.947	0.98252
924	25969991	0	crm1	interact	yap1	12743123	Y	225	0.976	0.98783
925	25969980	0	crm1	result in	yap1	12743123	Y	27	0.809	0.96537
925	27041099	0	crm1	result in	yap1	15367692	Y	378	0.457	0.93141
926	28013825	0	crm1	block	yy1	15084399	N	5	-0.257	0.87953
927	9423006	0	crm1	bind	nup214	11425870	Y	267	0.085	0.90596
927	17869340	0	crm1	bind	nup214	11729264	Y	648	-0.091	0.89314
927	27072252	0	crm1	bind	nup214	16943420	Y	328	0.428	0.93014
928	4433075	0	crm1	block	nup214	11551912	Y	255	0.151	0.91119
929	27072272	0	crm1	coprecipitate	nup214	16943420	Y	390	0.493	0.93461
930	28247244	0	crm1	mediate	cdc14	15917648	N	1	0.337	0.92447
931	9294723	0	crm1	associate	cdc6	12679039	Y	349	0.827	0.96685
932	27063527	0	crm1	regulate	erk5	16478989	Y	248	0.742	0.95723
932	27063534	0	crm1	regulate	erk5	16478989	Y	263	0.742	0.95723
933	4391106	0	crm1	depend on	su(fu)	11477086	Y	158	0.777	0.96065
934	4391174	0	crm1	regulate	su(fu)	11477086	Y	209	0.484	0.93429
935	24586394	0	crm1	bind	nxf3	11545741	Y	144	0.28	0.92022
935	24586435	0	crm1	bind	nxf3 protein	11545741	Y	202	-0.237	0.88094
936	24586426	0	crm1	block	nxf3	11545741	Y	200	0.029	0.90132
937	24586374	0	crm1	induce	nxf3	11545741	Y	120	0.726	0.9563
938	24586362	0	crm1	mediate	nxf3	11545741	Y	108	0.818	0.96656
938	24586436	0	crm1	mediate	nxf3 protein	11545741	Y	202	-0.056	0.89538
939	26078310	0	crm1	bind	ask1	15128734	Y	147	-0.534	0.84918
940	26078308	0	crm1	translocate	ask1	15128734	Y	147	0.635	0.9472
941	26160481	0	crm1	result in	erk2	14707138	Y	200	0.103	0.90691
942	11958665	0	crm1	interact	cyclin b1	12505987	Y	256	0.965	0.98455
943	27447202	0	crm1	depend on	nxf1	15201866	Y	189	0.9	0.97677
944	15663458	0	crm1	bind	irf-3	10805757	Y	174	0.618	0.94501
945	26346830	0	crm1	mediate	tonebp	16782704	Y	7	0.844	0.96869
946	15468166	0	crm1	bind	afx	11313479	Y	224	0.672	0.95092
946	15468182	0	crm1	bind	afx	11313479	Y	234	0.516	0.93548
946	15468197	0	crm1	bind	afx	11313479	Y	260	0.824	0.96691
947	15468229	0	crm1	mediate	afxs	11313479	Y	377	0.681	0.95149
948	4632081	0	crm1	mediate	hdac7	11585834	Y	240	0.63	0.94621
948	4632087	0	crm1	mediate	hdac7	11585834	Y	244	0.718	0.95521
948	27368054	0	crm1	mediate	hdac7	16956611	Y	151	0.697	0.95357
948	27368062	0	crm1	mediate	hdac7	16956611	Y	183	0.292	0.92089
948	27368068	0	crm1	mediate	hdac7	16956611	Y	237	0.493	0.93461
948	27368069	0	crm1	mediate	hdac7	16956611	Y	238	0.377	0.92622
948	27368078	0	crm1	mediate	hdac7	16956611	Y	254	0.62	0.94545
949	27368045	0	crm1	promote	hdac7	16956611	Y	129	0.757	0.95847
949	27368047	0	crm1	promote	hdac7	16956611	Y	131	0.788	0.96171
949	27368076	0	crm1	promote	hdac7	16956611	Y	253	0.61	0.94335
950	27368046	0	crm1	regulate	hdac7	16956611	Y	130	0.578	0.94012
951	653444	0	crm1	mediate	adar1	8647818	Y	301	0.623	0.94537
951	1200960	0	crm1	mediate	adar1	8995285	Y	323	0.623	0.94537
951	1614678	0	crm1	mediate	adar1	9020165	Y	433	0.623	0.94537
951	2516366	0	crm1	mediate	adar1	10373439	Y	338	0.623	0.94537
951	2958879	0	crm1	mediate	adar1	9988754	Y	321	0.623	0.94537
951	6495986	0	crm1	mediate	adar1	11087828	Y	309	0.623	0.94537
951	6560393	0	crm1	mediate	adar1	10973496	Y	376	0.623	0.94537
951	6677034	0	crm1	mediate	adar1	10200312	Y	396	0.623	0.94537
951	6857839	0	crm1	mediate	adar1	10430904	Y	370	0.623	0.94537
951	7029585	0	crm1	mediate	adar1	9861020	Y	335	0.623	0.94537
951	7224816	0	crm1	mediate	adar1	9113993	Y	222	0.623	0.94537
951	7402778	0	crm1	mediate	adar1	9237992	Y	381	0.623	0.94537
951	7547836	0	crm1	mediate	adar1	10611974	Y	1048	0.56	0.93956
951	9611622	0	crm1	mediate	adar1	10330396	Y	775	0.623	0.94537
951	9633786	0	crm1	mediate	adar1	10037784	Y	763	0.623	0.94537
951	11895467	0	crm1	mediate	adar1	9889202	Y	448	0.623	0.94537
951	12762760	0	crm1	mediate	adar1	9679058	Y	628	0.623	0.94537
951	15370815	0	crm1	mediate	adar1	11604520	Y	1	0.471	0.93267
951	15693675	0	crm1	mediate	adar1	10454574	Y	679	0.623	0.94537
951	16132017	0	crm1	mediate	adar1	11099415	Y	214	0.623	0.94537
951	16226680	0	crm1	mediate	adar1	10364558	Y	278	0.623	0.94537
951	16348348	0	crm1	mediate	adar1	9311922	Y	643	0.623	0.94537
951	18174302	0	crm1	mediate	adar1	12429827	Y	566	0.471	0.93267
951	24640119	0	crm1	mediate	adar1	12453429	Y	487	0.471	0.93267
952	11974393	0	crm1	inhibit	fkhr	12606579	Y	83	0.683	0.95225
953	9460745	0	crm1	bind	nxt1	11149927	Y	229	0.5	0.93485
953	9460753	0	crm1	bind	nxt1	11149927	Y	233	-0.468	0.85684
953	9460762	0	crm1	bind	nxt1	11149927	Y	239	0.377	0.92622
953	9460780	0	crm1	bind	nxt1	11149927	Y	258	0.498	0.93472
953	9460786	0	crm1	bind	nxt1	11149927	Y	259	0.666	0.95006
953	9460842	0	crm1	bind	nxt1	11149927	Y	345	0.812	0.96582
954	9460620	0	crm1	inhibit	nxt1	11149927	Y	11	0.638	0.94721
955	9460759	0	crm1	interact	nxt1	11149927	Y	236	0.78	0.96092
956	26453034	0	crm1	inhibit	mtor	16407298	Y	72	0.476	0.93319
957	27419856	0	crm1	lead to	mtor	16888624	Y	234	-0.082	0.89333
958	9423117	0	crm1	associate	nucleoporin	11425870	Y	349	0.89	0.97606
958	9611379	0	crm1	associate	nucleoporins	10330396	Y	6	0.667	0.95037
958	9611570	0	crm1	associate	nucleoporins	10330396	Y	379	0.398	0.92792
959	9422993	0	crm1	bind	nucleoporins	11425870	Y	263	0.744	0.95733
959	9423136	0	crm1	bind	nucleoporins	11425870	Y	363	0.363	0.92544
959	15693456	0	crm1	bind	nucleoporin	10454574	Y	23	0.866	0.97224
960	15693452	0	crm1	coprecipitate	nucleoporin	10454574	Y	22	0.927	0.9797
961	102750	0	crm1	interact	nucleoporins	7814383	Y	385	0.839	0.96832
961	143040	0	crm1	interact	nucleoporins	7775481	Y	189	0.839	0.96832
961	1331414	0	crm1	interact	nucleoporins	9235958	Y	352	0.839	0.96832
961	2192435	0	crm1	interact	nucleoporins	9837918	Y	386	0.839	0.96832
961	7103901	0	crm1	interact	nucleoporins	9736720	Y	293	0.839	0.96832
961	7287082	0	crm1	interact	nucleoporins	9405623	Y	369	0.839	0.96832
961	8885409	0	crm1	interact	nucleoporins	10619422	Y	10	0.839	0.96832
961	9213254	0	crm1	interact	nucleoporins	10786834	Y	375	0.839	0.96832
961	9334340	0	crm1	interact	nucleoporins	12105182	Y	386	0.839	0.96832
961	9352180	0	crm1	interact	nucleoporins	12196506	Y	180	0.839	0.96832
961	9423153	0	crm1	interact	nucleoporins	11425870	Y	382	0.839	0.96832
961	9449658	0	crm1	interact	nucleoporins	11238447	Y	472	0.839	0.96832
961	9460898	0	crm1	interact	nucleoporins	11149927	Y	411	0.839	0.96832
961	9461378	0	crm1	interact	nucleoporins	11149926	Y	431	0.839	0.96832
961	9727297	0	crm1	interact	nucleoporins	9531546	Y	1248	-0.113	0.89083
961	9739892	0	crm1	interact	nucleoporins	9456312	Y	836	0.839	0.96832
961	9761950	0	crm1	interact	nucleoporins	9362503	Y	301	0.839	0.96832
961	9786415	0	crm1	interact	nucleoporins	9214382	Y	581	0.839	0.96832
961	9793660	0	crm1	interact	nucleoporins	9166401	Y	321	0.839	0.96832
961	11412256	0	crm1	interact	nucleoporins	9049309	Y	723	0.839	0.96832
961	11436116	0	crm1	interact	nucleoporins	9351834	Y	777	0.839	0.96832
961	11738937	0	crm1	interact	nucleoporins	11118210	Y	211	0.792	0.96267
961	11921686	0	crm1	interact	nucleoporins	10428971	Y	574	0.792	0.96267
961	11958758	0	crm1	interact	nucleoporins	12505987	Y	349	0.792	0.96267
961	12006079	0	crm1	interact	nucleoporins	12773398	Y	293	0.792	0.96267
961	12628821	0	crm1	interact	nucleoporins	10921908	Y	361	0.839	0.96832
961	12737144	0	crm1	interact	nucleoporins	9808617	Y	1373	0.23	0.91665
961	15314432	0	crm1	interact	nucleoporins	11238913	Y	300	0.839	0.96832
961	15329638	0	crm1	interact	nucleoporins	11259602	Y	380	0.839	0.96832
961	15370916	0	crm1	interact	nucleoporins	11604520	Y	239	0.839	0.96832
961	15631800	0	crm1	interact	nucleoporins	10891499	Y	363	0.839	0.96832
961	15656221	0	crm1	interact	nucleoporins	10825193	Y	369	0.839	0.96832
961	15693400	0	crm1	interact	nucleoporins	10454574	Y	1	0.839	0.96832
961	15693449	0	crm1	interact	nucleoporins	10454574	Y	21	0.818	0.96656
961	16341206	0	crm1	interact	nucleoporins	9381176	Y	250	0.839	0.96832
961	16389321	0	crm1	interact	nucleoporins	9045610	Y	212	0.839	0.96832
961	18015339	0	crm1	interact	nucleoporins	12529437	Y	447	0.845	0.96902
961	18100342	0	crm1	interact	nucleoporins	9843582	Y	646	0.839	0.96832
961	18180342	0	crm1	interact	nucleoporins	12475958	Y	475	0.839	0.96832
962	27072234	1	crm1	require	nucleoporins	16943420	Y	288	0.599	0.94237
963	11554324	0	crm1	mediate	eif2	12426392	Y	251	0.57	0.93942
964	28303232	0	crm1	mediate	p37 protein	16415017	N	5	0.197	0.9143
964	28303233	0	crm1	mediate	p37 protein	16415017	N	6	0.154	0.91115
965	9484739	0	crm1	coimmunoprecipitate	april	11018049	Y	238	0.507	0.93488
965	9484783	0	crm1	coimmunoprecipitate	april	11018049	Y	318	0.279	0.92023
966	27002922	0	crm1	recognize	april	14612415	Y	311	0.761	0.95853
967	27428967	0	crm1	export	fbxo7	16096642	Y	175	0.95	0.98273
968	4916157	1	crm1	alter	ranbp3	11932251	Y	184	-0.277	0.87711
969	9422878	0	crm1	bind	ranbp3	11425870	Y	120	0.648	0.94797
969	9423017	0	crm1	bind	ranbp3	11425870	Y	281	0.803	0.96482
969	27002889	0	crm1	bind	ranbp3	14612415	Y	129	0.804	0.9648
969	27002904	0	crm1 proteins	bind	ranbp3	14612415	Y	248	-0.115	0.89085
969	27002906	0	crm1s	bind	ranbp3	14612415	Y	251	0.816	0.96645
969	27002907	0	crm1s	bind	ranbp3	14612415	Y	254	0.708	0.95477
970	26840078	0	crm1	export	ranbp3	16314428	Y	291	0.976	0.98783
971	9423065	0	crm1	interact	ranbp3	11425870	Y	299	0.797	0.96288
971	26840034	0	crm1	interact	ranbp3	16314428	Y	59	0.862	0.97124
972	26426398	0	crm1	bind	s6k1	16895915	Y	380	0.856	0.97007
973	26426214	0	crm1	export	s6k1	16895915	Y	61	0.969	0.9857
974	26426207	0	crm1	mediate	s6k1	16895915	Y	15	0.808	0.9654
974	26426399	0	crm1	mediate	s6k1	16895915	Y	389	0.616	0.94445
975	5531740	1	crm1	affect	smurf1	12519765	Y	166	0.574	0.93964
976	5531677	0	crm1	enhance	smurf1	12519765	Y	92	-0.399	0.86438
977	18015312	0	crm1	bind	alt	12529437	Y	381	-0.099	0.89223
978	27015395	0	crm1	mediate	pym	14729961	Y	291	0.372	0.92591
979	225973	0	crm1	mediate	nuclear protein	7642562	Y	290	0.435	0.93045
979	517738	0	crm1	mediate	nuclear protein	8621381	Y	237	0.435	0.93045
979	768128	0	crm1	mediate	nuclear protein	8702493	Y	453	0.435	0.93045
979	790757	0	crm1	mediate	nuclear protein	8702720	Y	320	0.4	0.9279
979	1202686	0	crm1	mediate	nuclear protein	8995296	Y	250	0.435	0.93045
979	1202699	0	crm1	mediate	nuclear protein	8995296	Y	300	0.4	0.9279
979	1331419	0	crm1	mediate	nuclear protein	9235958	Y	364	0.435	0.93045
979	1555231	0	crm1	mediate	nuclear protein	9395535	Y	426	0.4	0.9279
979	1555235	0	crm1	mediate	nuclear protein	9395535	Y	433	0.435	0.93045
979	2192450	0	crm1	mediate	nuclear protein	9837918	Y	454	0.435	0.93045
979	2480461	0	crm1	mediate	nuclear protein	10347184	Y	1	0.23	0.91665
979	2480651	0	crm1	mediate	nuclear protein	10347184	Y	220	0.414	0.92864
979	3201983	0	crm1	mediate	nuclear protein	10749866	Y	122	0.642	0.94729
979	4054718	0	crm1	mediate	nuclear protein	11287420	Y	116	0.068	0.9052
979	4054755	0	crm1	mediate	nuclear protein	11287420	Y	203	0.251	0.91758
979	6857846	0	crm1	mediate	nuclear protein	10430904	Y	404	0.4	0.9279
979	7031017	0	crm1	mediate	nuclear protein	9843959	Y	360	0.4	0.9279
979	7167913	0	crm1	mediate	nuclear protein	9636166	Y	385	0.4	0.9279
979	7167934	0	crm1	mediate	nuclear protein	9636166	Y	445	0.435	0.93045
979	8495882	0	crm1	mediate	nuclear proteins	12193389	Y	15	0.75	0.95785
979	9257109	0	crm1	mediate	nuclear protein	12176322	Y	505	-0.412	0.86337
979	9286484	0	crm1	mediate	nuclear protein	12600309	Y	429	0.264	0.91908
979	9352191	0	crm1	mediate	nuclear protein	12196506	Y	301	0.088	0.90607
979	9352633	0	crm1	mediate	nuclear protein	12196509	Y	364	0.23	0.91665
979	9422777	0	crm1	mediate	nuclear protein	11425870	Y	1	0.317	0.92228
979	9422804	0	crm1	mediate	nuclear protein	11425870	Y	31	0.427	0.93002
979	9422865	0	crm1	mediate	nuclear protein	11425870	Y	108	0.357	0.92499
979	9423096	0	crm1	mediate	nuclear protein	11425870	Y	333	0.273	0.91968
979	9432881	0	crm1	mediate	nuclear protein	11352933	Y	450	0.23	0.91665
979	9449718	0	crm1	mediate	nuclear protein	11238447	Y	925	0.4	0.9279
979	9452357	0	crm1	mediate	nuclear protein	11266464	Y	459	0.23	0.91665
979	9463222	0	crm1	mediate	nuclear protein	11149916	Y	817	0.4	0.9279
979	9481970	0	crm1	mediate	nuclear protein	11038179	Y	319	0.23	0.91665
979	9520282	0	crm1	mediate	nuclear protein	10811825	Y	796	0.4	0.9279
979	9543646	0	crm1	mediate	nuclear protein	10684247	Y	497	0.23	0.91665
979	9602305	0	crm1	mediate	nuclear protein	10385521	Y	458	0.23	0.91665
979	9611630	0	crm1	mediate	nuclear protein	10330396	Y	795	0.4	0.9279
979	11371135	0	crm1	mediate	nuclear protein	9582265	Y	488	0.4	0.9279
979	11412228	0	crm1	mediate	nuclear protein	9049309	Y	576	0.4	0.9279
979	11412234	0	crm1	mediate	nuclear protein	9049309	Y	598	0.435	0.93045
979	11436069	0	crm1	mediate	nuclear protein	9351834	Y	526	0.435	0.93045
979	11594881	0	crm1	mediate	nuclear protein	11250898	Y	530	0.4	0.9279
979	11764424	0	crm1	mediate	nuclear protein	11032817	Y	494	0.4	0.9279
979	11831150	0	crm1	mediate	nuclear protein	10228171	Y	799	0.4	0.9279
979	11891774	0	crm1	mediate	nuclear protein	10610322	Y	547	0.294	0.9213
979	15092132	0	crm1	mediate	nuclear protein	12808100	Y	491	0.317	0.92228
979	15260765	0	crm1	mediate	nuclear protein	12167720	Y	465	0.317	0.92228
979	15631595	0	crm1	mediate	nuclear protein	10891499	Y	38	0.414	0.92864
979	15656242	0	crm1	mediate	nuclear protein	10825193	Y	506	0.23	0.91665
979	15658518	0	crm1	mediate	nuclear protein	10805742	Y	335	0.23	0.91665
979	15673048	0	crm1	mediate	nuclear protein	10779340	Y	126	0.397	0.92794
979	15673154	0	crm1	mediate	nuclear protein	10779340	Y	767	0.4	0.9279
979	15693681	0	crm1	mediate	nuclear protein	10454574	Y	693	0.4	0.9279
979	15815430	0	crm1	mediate	nuclear protein	10567565	Y	943	0.4	0.9279
979	15824516	0	crm1	mediate	nuclear protein	10567585	Y	638	0.4	0.9279
979	16020764	0	crm1	mediate	nuclear protein	9774653	Y	1110	-0.495	0.85486
979	16348338	0	crm1	mediate	nuclear protein	9311922	Y	537	0.4	0.9279
979	16348342	0	crm1	mediate	nuclear protein	9311922	Y	568	0.435	0.93045
979	16366147	0	crm1	mediate	nuclear protein	9188526	Y	295	0.4	0.9279
979	16366151	0	crm1	mediate	nuclear protein	9188526	Y	299	0.435	0.93045
979	17869405	0	crm1	mediate	nuclear protein	11729264	Y	1065	0.154	0.91115
979	17869454	0	crm1	mediate	nuclear protein	11729264	Y	1479	0.154	0.91115
979	18095309	0	crm1	mediate	nuclear protein	9802895	Y	651	0.435	0.93045
979	18113474	0	crm1	mediate	nuclear protein	9398662	Y	551	0.435	0.93045
979	26428826	0	crm1	mediate	nuclear protein	16332688	Y	72	0.414	0.92864
979	27016857	0	crm1	mediate	nuclear protein	14993277	Y	1	0.563	0.9395
979	27016895	0	crm1	mediate	nuclear protein	14993277	Y	211	0.273	0.91968
979	27072220	0	crm1	mediate	nuclear protein	16943420	Y	40	0.414	0.92864
979	27072254	0	crm1	mediate	nuclear protein	16943420	Y	339	0.527	0.9366
979	27283075	0	crm1	mediate	nuclear protein	16212499	Y	479	0.563	0.9395
980	28251005	0	hos cells	add	hos cells	16142312	N	7	-0.682	0.82287
981	5179535	0	hos	induce	hos	12151397	Y	120	0.165	0.91191
982	5179538	0	hos	phosphorylate	hos	12151397	Y	122	-0.226	0.88143
983	5179629	0	hos	regulate	hos	12151397	Y	229	-0.041	0.8964
984	28836652	0	hos cells	express	bmpr-ia	10491221	N	8	-0.405	0.86359
985	28836653	0	hos cells	express	bmpr-ib	10491221	N	8	-0.473	0.85666
986	12477024	0	hos	homolog	slimb	11850407	Y	385	-0.478	0.85652
986	12594271	0	hos	homolog	slimb	10733526	Y	367	-0.478	0.85652
986	15234559	0	hos	homolog	slimb	12138192	Y	360	-0.478	0.85652
986	15336095	0	hos	homolog	slimb	11238952	Y	394	-0.478	0.85652
986	15347920	0	hos	homolog	slimb	11158290	Y	395	-0.478	0.85652
986	15358269	0	hos	homolog	slimb	11713276	Y	427	-0.478	0.85652
986	15387494	0	hos	homolog	slimb	11564862	Y	420	-0.478	0.85652
986	18024395	0	hos	homolog	slimb	12589056	Y	420	-0.478	0.85652
986	19540823	0	hos	homolog	slimb	12791266	Y	402	-0.478	0.85652
986	24561883	0	hos	homolog	slimb	10230406	Y	206	-0.478	0.85652
986	24570785	0	hos	homolog	slimb	11463388	Y	421	-0.559	0.84574
986	24707828	0	hos	homolog	slimb	10882123	Y	211	-0.478	0.85652
986	28904687	0	hos	homolog	slimb	10321728	N	1	-0.655	0.83003
986	28904689	0	protein (hos)	homolog	slimb	10321728	N	3	-0.46	0.858
987	5522731	0	hos cells	express	cd4	12531905	Y	68	-0.687	0.82199
987	5522757	0	hos cells	express	cd4	12531905	Y	106	0.532	0.93724
988	20651455	0	hos	express	cadherin-11	10550312	Y	128	0.315	0.92204
989	18064040	0	hos cell	express	cxcr4	12925765	Y	164	0.504	0.93478
990	5169138	0	hos cells	express	ccr1	12070155	Y	77	-0.24	0.88059
990	22366790	0	hos cells	express	ccr1	11943214	Y	89	0.233	0.91673
990	22366801	0	hos cells	express	ccr1	11943214	Y	101	0.206	0.91506
991	3877241	0	hos cells	express	ccr3	11297526	Y	76	0.4	0.9279
992	5169153	0	hos cells	express	ccr2b	12070155	Y	84	-0.401	0.86387
993	5522727	0	hos cells	express	ccr5	12531905	Y	68	-0.843	0.77797
993	5522729	0	hos cells	express	ccr5	12531905	Y	68	-0.843	0.77797
993	5522753	0	hos cells	express	ccr5	12531905	Y	106	0.688	0.95332
993	5522755	0	hos cells	express	ccr5	12531905	Y	106	0.688	0.95332
993	18064038	0	hos cell	express	ccr5	12925765	Y	164	-0.238	0.88082
993	18064046	0	hos cells	express	ccr5	12925765	Y	167	-0.469	0.85673
993	18064111	0	hos cell	express	ccr5	12925765	Y	311	-0.355	0.8695
994	9340458	0	hos	form	ecs	12177047	Y	343	-0.639	0.83325
995	9340364	0	hos	induce	gab1	12177047	Y	159	0.71	0.95487
996	8849381	0	hos	induce	hif-1alpha protein	10469629	Y	6	0.139	0.91043
997	5179497	0	hos	activate	nf-kappab	12151397	Y	41	0.493	0.93461
998	5179643	0	hos	depend on	nf-kappab	12151397	Y	238	0.721	0.95559
999	5179496	0	hos	induce	nf-kappab	12151397	Y	41	0.695	0.9536
1000	9340367	0	hos	elicit	pecam-1	12177047	Y	171	0.202	0.91455
1001	9340275	0	hos	induce	pecam-1	12177047	Y	50	0.887	0.97517
1001	9340294	0	hos	induce	pecam-1	12177047	Y	69	0.921	0.97896
1002	9340455	0	hos	phosphorylate	pecam-1	12177047	Y	342	0.65	0.94845
1003	9340362	0	hos	induce	shp-2	12177047	Y	159	0.555	0.93964
1004	18926657	0	hos	increase	band 3	12101015	Y	75	0.632	0.9468
1005	29190194	0	hos	associate	hypertension	8872841	N	14	0.547	0.93815
1006	27362419	0	supernatant protein factor	stimulate	squalene monooxygenase	15539527	Y	65	0.921	0.97896
1007	27421788	0	smg6	recognize	upf1	17053788	Y	21	0.98	0.98887
1007	27719948	0	smg6	recognize	upf1	16199763	Y	22	0.976	0.98783
1008	27421794	0	smg6	inhibit	nmd	17053788	Y	162	0.626	0.94579
1009	12024618	0	smg6	required for	nmd	12881430	Y	58	0.891	0.97623
1010	26423878	0	epi64	abolish	rab27a	16923811	Y	163	0.337	0.92447
1011	26423864	0	epi64	co-express	rab27a	16923811	Y	90	0.897	0.97674
1012	26423875	0	epi64	inactivate	rab27a	16923811	Y	158	0.515	0.93549
1012	26423876	0	epi64	inactivate	rab27a	16923811	Y	160	0.848	0.96906
1013	26423867	0	epi64	induce	rab27a	16923811	Y	128	0.67	0.95076
1014	26423869	1	epi64 mutant proteins	promote	rab27a	16923811	Y	132	0.696	0.95359
1015	9441231	0	epi64	colocalize	ezrin	11285285	Y	7	0.489	0.93468
1016	6659708	0	tubg	encode	ranbpm	10618395	Y	131	0.652	0.94888
1017	9565764	0	pex12	associate	pex5	10562279	Y	208	0.854	0.9696
1018	9512008	0	pex12	bind	pex5	10871277	Y	358	0.858	0.97097
1018	9539226	0	pex12	bind	pex5	10704444	Y	355	0.858	0.97097
1018	9565595	0	pex12	bind	pex5	10562279	Y	5	0.663	0.94977
1018	9565693	0	pex12	bind	pex5	10562279	Y	157	0.623	0.94537
1018	15576648	0	pex12	bind	pex5	11003648	Y	397	0.858	0.97097
1018	18878321	0	pex12	bind	pex5	12031794	Y	411	0.918	0.9787
1018	27387664	0	pex12	bind	pex5	11092841	Y	438	0.858	0.97097
1019	50623	0	pex12	interact	pex5	7706321	Y	235	0.843	0.96854
1019	97585	0	pex12	interact	pex5	7738036	Y	282	0.843	0.96854
1019	186711	0	pex12	interact	pex5	7615522	Y	312	0.843	0.96854
1019	2971369	0	pex12	interact	pex5	10026185	Y	305	0.843	0.96854
1019	6710687	0	pex12	interact	pex5	10051604	Y	477	0.843	0.96854
1019	7145449	0	pex12	interact	pex5	9671729	Y	327	0.843	0.96854
1019	7158027	0	pex12	interact	pex5	9653144	Y	447	0.843	0.96854
1019	7554743	0	pex12	interact	pex5	9442867	Y	337	0.843	0.96854
1019	9156743	0	pex12	interact	pex5	11336669	Y	307	0.927	0.9797
1019	9565575	0	pex12	interact	pex5	10562279	Y	1	0.843	0.96854
1019	9565619	0	pex12	interact	pex5	10562279	Y	44	0.949	0.98284
1019	9565698	0	pex12	interact	pex5	10562279	Y	160	0.84	0.96847
1019	9565802	0	pex12	interact	pex5	10562279	Y	268	0.704	0.9537
1019	9629435	0	pex12	interact	pex5	10087260	Y	723	0.843	0.96854
1019	9641151	0	pex12	interact	pex5	9922452	Y	701	0.843	0.96854
1019	9750177	0	pex12	interact	pex5	9425153	Y	825	0.843	0.96854
1019	10907654	0	pex12	interact	pex5	12054689	Y	338	0.942	0.98168
1019	11025175	0	pex12	interact	pex5	12646226	Y	308	0.942	0.98168
1019	11357216	0	pex12	interact	pex5	9649431	Y	461	0.843	0.96854
1019	15141723	0	pex12	interact	pex5	11865044	Y	658	0.843	0.96854
1019	15447993	0	pex12	interact	pex5	11390669	Y	366	0.843	0.96854
1019	15909315	0	pex12	interact	pex5	9632816	Y	853	0.843	0.96854
1019	15942087	0	pex12	interact	pex5	9566898	Y	738	0.843	0.96854
1019	15988302	0	pex12	interact	pex5	9447990	Y	605	0.843	0.96854
1019	18284604	0	pex12	interact	pex5	11071920	Y	423	0.843	0.96854
1019	24657035	0	pex12	interact	pex5	12667447	Y	340	0.843	0.96854
1019	27387647	0	pex12	interact	pex5	11092841	Y	298	0.621	0.94544
1019	27387658	0	pex12	interact	pex5	11092841	Y	345	0.919	0.97888
1019	27587300	0	pex12	interact	pex5	16388862	Y	433	0.891	0.97623
1019	27695235	0	pex12	interact	pex5		Y	356	0.885	0.97504
1019	27695248	0	pex12	interact	pex5		Y	625	0.843	0.96854
1020	9565809	0	pex12	required for	pex5	10562279	Y	271	0.862	0.97124
1021	9565822	0	pex12	result in	pex5	10562279	Y	283	0.371	0.92593
1022	9565766	0	pex12	associate	pex10	10562279	Y	208	0.738	0.95681
1023	9512010	0	pex12	bind	pex10	10871277	Y	358	0.685	0.95256
1023	9539228	0	pex12	bind	pex10	10704444	Y	355	0.685	0.95256
1023	9565597	0	pex12	bind	pex10	10562279	Y	5	0.775	0.96038
1023	9565747	0	pex12	bind	pex10	10562279	Y	191	0.804	0.9648
1023	15576650	0	pex12	bind	pex10	11003648	Y	397	0.685	0.95256
1023	18878323	0	pex12	bind	pex10	12031794	Y	411	0.755	0.95836
1023	27387665	0	pex12	bind	pex10	11092841	Y	438	0.685	0.95256
1024	50626	0	pex12	interact	pex10	7706321	Y	235	0.789	0.96219
1024	97587	0	pex12	interact	pex10	7738036	Y	282	0.789	0.96219
1024	186713	0	pex12	interact	pex10	7615522	Y	312	0.789	0.96219
1024	2971371	0	pex12	interact	pex10	10026185	Y	305	0.789	0.96219
1024	6710689	0	pex12	interact	pex10	10051604	Y	477	0.789	0.96219
1024	7145451	0	pex12	interact	pex10	9671729	Y	327	0.789	0.96219
1024	7158029	0	pex12	interact	pex10	9653144	Y	447	0.789	0.96219
1024	7554745	0	pex12	interact	pex10	9442867	Y	337	0.789	0.96219
1024	9156745	0	pex12	interact	pex10	11336669	Y	307	0.92	0.97905
1024	9565577	0	pex12	interact	pex10	10562279	Y	1	0.789	0.96219
1024	9565621	0	pex12	interact	pex10	10562279	Y	44	0.974	0.98627
1024	9565804	0	pex12	interact	pex10	10562279	Y	268	0.95	0.98273
1024	9565831	0	pex12	interact	pex10	10562279	Y	340	0.892	0.97661
1024	9629437	0	pex12	interact	pex10	10087260	Y	723	0.789	0.96219
1024	9641153	0	pex12	interact	pex10	9922452	Y	701	0.789	0.96219
1024	9750179	0	pex12	interact	pex10	9425153	Y	825	0.789	0.96219
1024	10907656	0	pex12	interact	pex10	12054689	Y	338	0.919	0.97888
1024	11025177	0	pex12	interact	pex10	12646226	Y	308	0.919	0.97888
1024	11357218	0	pex12	interact	pex10	9649431	Y	461	0.789	0.96219
1024	15141725	0	pex12	interact	pex10	11865044	Y	658	0.789	0.96219
1024	15447995	0	pex12	interact	pex10	11390669	Y	366	0.789	0.96219
1024	15909317	0	pex12	interact	pex10	9632816	Y	853	0.789	0.96219
1024	15942089	0	pex12	interact	pex10	9566898	Y	738	0.789	0.96219
1024	15988304	0	pex12	interact	pex10	9447990	Y	605	0.789	0.96219
1024	18284606	0	pex12	interact	pex10	11071920	Y	423	0.789	0.96219
1024	24657037	0	pex12	interact	pex10	12667447	Y	340	0.789	0.96219
1024	27587301	0	pex12	interact	pex10	16388862	Y	433	0.924	0.97938
1024	27695249	0	pex12	interact	pex10		Y	625	0.789	0.96219
1025	9565778	0	pex12	suppress	pex10	10562279	Y	237	0.764	0.95913
1026	15284311	0	maml1	abolish	maml1	12391150	Y	188	-0.014	0.8983
1027	9177948	0	mam1	colocalize	mam1	11163190	Y	67	0.671	0.95076
1027	9177950	0	mam1	colocalize	mam1	11163190	Y	67	0.671	0.95076
1028	15290594	0	maml1	associate	ataxin-3	12370315	Y	296	0.78	0.96092
1029	15290601	0	maml1	interact	ataxin-3	12370315	Y	298	0.883	0.97471
1030	15290637	0	maml1	activate	ank	12370315	Y	333	0.042	0.90229
1031	15290634	0	maml1	bind	ank	12370315	Y	333	0.398	0.92792
1032	19535328	0	mam1	associate	cen3 dna	12689592	Y	208	0.36	0.92521
1032	19535387	0	mam1	associate	cen3	12689592	Y	289	0.932	0.98031
1033	27300463	0	maml1	bind	mef2c	16510869	Y	278	0.482	0.93401
1034	27300434	0	maml1	cooperate	mef2c	16510869	Y	187	0.967	0.9851
1035	27300458	0	maml1	enhance	mef2c	16510869	Y	262	0.249	0.91747
1035	27300462	0	maml1	enhance	mef2c	16510869	Y	270	0.446	0.93096
1036	27300475	0	maml1	interact	mef2c	16510869	Y	306	0.908	0.97734
1036	27300476	0	maml1	interact	mef2c	16510869	Y	307	0.813	0.96596
1037	27300403	0	maml1	recruit	mef2c	16510869	Y	8	-0.228	0.88133
1037	27300491	0	maml1	recruit	mef2c	16510869	Y	325	0.022	0.90076
1038	27300461	0	maml1	regulate	mef2c	16510869	Y	268	-0.485	0.85583
1039	27300417	0	maml1	block	myod	16510869	Y	105	0.117	0.90772
1040	15121163	0	maml1	form a complex	notch1	12509463	Y	6	0.343	0.92437
1041	15121298	0	maml1	inhibit	notch1	12509463	Y	197	0.211	0.91516
1042	15121304	0	maml1	suppress	notch1	12509463	Y	209	-0.033	0.89696
1043	15284276	0	maml1	required for	pcaf	12391150	Y	159	0.844	0.96869
1044	27069258	0	maml1	enhance	cdk8	16880534	Y	190	0.208	0.91503
1045	15284299	0	maml1	bind	p300	12391150	Y	185	0.951	0.98291
1045	15284309	0	maml1	bind	p300	12391150	Y	188	0.989	0.9929
1046	15284231	0	maml1	interact	p300	12391150	Y	128	0.97	0.98552
1046	15284239	0	maml1	interact	p300	12391150	Y	131	0.914	0.97808
1047	28015547	0	maml1	encode	nuclear protein	15019995	N	5	0.229	0.91626
1048	26075270	0	inca1	bind	cyclin a1	15159402	Y	166	0.698	0.95354
1049	26075255	0	inca1	interact	cyclin a1	15159402	Y	50	0.915	0.97848
1049	26075296	0	inca1	interact	cyclin a1	15159402	Y	334	0.868	0.97259
1050	1744810	0	hoxb2	digest	dnase i	9556594	Y	156	-0.231	0.88105
1051	19591364	0	hoxb2	result in	ectopic	11684652	Y	151	-0.877	0.76267
1052	11516660	0	hoxb2	depend on	krox20	11823429	Y	428	-0.281	0.87675
1052	19569097	0	hoxb2	depend on	krox20	11566863	Y	493	0.663	0.94977
1052	19659626	0	hoxb2	depend on	krox20	12135926	Y	532	0.719	0.9553
1052	27332326	0	hoxb2	depend on	krox20	14522873	Y	93	0.314	0.92179
1052	27334456	0	hoxb2	depend on	krox20	14711874	Y	380	0.759	0.9586
1052	28676348	0	hoxb2	depend on	krox20	11336508	N	1	0.554	0.93965
1053	19591407	0	hoxb2	induce	krox20	11684652	Y	298	0.846	0.96896
1053	19591425	1	hoxb2 protein	induce	krox20	11684652	Y	325	0.837	0.96821
1054	19591368	0	hoxb2	lead to	krox20	11684652	Y	156	0.617	0.94473
1055	27332337	1	hoxb2	activate	hoxb1	14522873	Y	347	0.744	0.95733
1055	27332338	1	hoxb2	activate	hoxb1	14522873	Y	347	0.744	0.95733
1056	20259958	0	hoxb2	regulate	hoxb1	12385756	Y	12	0.558	0.93963
1057	27174102	0	hoxb2	required for	hoxb1	15749252	Y	110	0.835	0.96771
1058	1744771	0	hoxb2	bind	otx2	9556594	Y	86	0.639	0.94733
1058	1744778	0	hoxb2	bind	otx2	9556594	Y	86	0.639	0.94733
1059	15603372	0	frl	contain	fh3	10958683	Y	370	0.644	0.94771
1060	19725483	0	frl	suppress	otx2	12668622	Y	185	0.604	0.943
1061	15603194	0	frl	associate	rac1	10958683	Y	221	0.85	0.96954
1061	15603203	0	frl	associate	rac1	10958683	Y	228	0.631	0.94667
1061	15603209	0	frl	associate	rac1	10958683	Y	230	0.771	0.9598
1061	15603212	0	frl proteins	associate	rac1	10958683	Y	230	0.674	0.95087
1061	15603218	0	frl	associate	rac1	10958683	Y	234	0.853	0.96946
1061	15603225	0	frl	associate	rac1	10958683	Y	239	0.784	0.96117
1062	15603242	0	frl	bind	rac1	10958683	Y	250	0.753	0.95809
1063	4504321	0	frl	interact	rac1	11590143	Y	262	0.797	0.96288
1064	28249876	0	nano	enhance	nano	16164761	N	12	-0.306	0.87447
1065	26597828	0	nano	determine	drm	16481622	Y	123	0.324	0.92276
1066	28133256	0	nano	based on	afm	12769717	N	10	0.146	0.91116
1067	28404331	0	nano	force	afm	16618149	N	4	0.89	0.97606
1068	28609695	0	alopecia	include	alopecia areata	11917783	N	5	-0.731	0.81145
1069	28839528	1	alopecia	link	hairless gene	10509509	N	1	0.07	0.90527
1070	29313942	0	alopecia	accelerate	nephrosis	7777247	N	11	-0.507	0.85298
1071	28083157	0	flectin	regulate	flectin protein	14517993	N	6	-0.271	0.87798
1072	28707229	0	bdr	respond	npy	11171627	N	7	0.929	0.98028
1073	28776863	0	bdr	respond	leptin	10905581	N	16	0.985	0.99262
1074	29211571	0	swl	make	swl	8833724	N	8	0.919	0.97888
1075	27997609	0	tba	associate	tba	15236709	N	5	0.582	0.94035
1075	28157028	0	tba	associate	tba	12629626	N	17	0.345	0.92432
1076	19047773	0	tba	form	tba	10434037	Y	89	-0.782	0.79899
1077	8100466	0	tba	induce	tba	12039730	Y	272	-0.119	0.8905
1077	23277413	0	tba	induce	tba	10594045	Y	167	-0.054	0.89574
1078	29363790	0	tbas	integrate	tbas	7571708	N	4	0.802	0.96413
1079	8100463	0	tba	result in	tba	12039730	Y	269	-0.161	0.88661
1080	28122998	0	tbas	associate	class ii	12831211	N	11	0.12	0.90806
1081	3430398	0	tba	inhibit	tea	10889205	Y	80	-0.165	0.88623
1081	24102528	0	tba	inhibit	tea	10027858	Y	120	-0.432	0.86142
1082	29231756	0	tba	increase	igf-i	8690673	N	11	-0.562	0.84525
1082	29231757	0	tba	increase	igf-i	8690673	N	13	-0.732	0.81103
1083	29410218	0	tba	determine	mld	7864364	N	6	-0.199	0.88353
1084	29869421	0	tba	depend on	nadph	2495801	N	5	0.926	0.97953
1084	30055861	0	tba	depend on	nadph	3939724	N	4	0.917	0.97835
1085	29962662	0	tba	oxidate	nadph	3559919	N	11	0.411	0.92852
1086	27207412	0	tba	add	mul	15189835	Y	75	-0.9	0.75247
1087	29788103	0	tba	determine	lpo	2607662	N	6	-0.412	0.86337
1088	26496841	0	ribophorin i	contain	ribophorin i	15590627	Y	59	-0.411	0.86346
1089	26496842	0	ribophorin i	contain	ribophorin ii	15590627	Y	59	-0.768	0.80145
1090	11615719	0	rpn1	bind	rpt1	11742986	Y	239	0.419	0.92916
1091	29000887	0	ribophorin i	homolog	wbp1	9642163	N	8	-0.487	0.85551
1092	28176050	0	rpn1	drive	mel1	12557231	N	7	0.94	0.98088
1093	27097798	0	rpn1	interact	ddi1	15964793	Y	147	0.626	0.94579
1094	1172461	0	dynamin-3	splice	dynamin-1	9111080	Y	47	0.577	0.94014
1094	1172502	0	dynamin-3	splice	dynamin-1	9111080	Y	109	0.523	0.9364
1095	27939913	0	plin	modulate	body weight	15355432	N	11	0.25	0.91746
1096	28091511	0	perilipin	aggregate	perilipin	14574583	N	4	-0.401	0.86387
1097	19123051	0	perilipin	associate	perilipin	10998572	Y	132	0.259	0.91843
1098	2010114	0	perilipins	cause	perilipins	9733764	Y	145	0.591	0.94204
1099	26279039	1	plin	coat	plin	16243839	Y	16	0.945	0.98267
1100	181830	0	perilipin	contain	perilipin	7622516	Y	8	-0.713	0.81601
1101	27644040	0	gene plin	encode	perilipin	16380219	Y	268	0.687	0.95303
1101	28740625	0	gene plin	encode	perilipin	11101849	N	4	0.811	0.96567
1102	1135577	0	perilipin	express	perilipin	9083075	Y	15	-0.911	0.74716
1103	26144115	0	perilipin	mutate	perilipin a	15292255	Y	243	-0.997	0.6346
1103	26272880	0	perilipin	mutate	perilipin	16488886	Y	68	-0.972	0.69493
1103	27535465	0	perilipin	mutate	perilipin	15342676	Y	110	-0.977	0.68712
1103	27535466	0	perilipin	mutate	perilipin	15342676	Y	111	-0.965	0.7041
1104	27179307	0	perilipin	phosphorylate	perilipin	16380488	Y	16	0.299	0.92138
1104	27193824	0	perilipin	phosphorylate	perilipin	15111495	Y	286	-0.467	0.85705
1105	26290656	0	perilipin	promote	perilipin	16595669	Y	261	-0.438	0.86051
1106	29289989	0	perilipins	restrict	perilipin	8566427	N	10	0.914	0.97808
1107	28091510	0	perilipin	aggregate	adrp	14574583	N	4	-0.205	0.88302
1108	27531908	0	perilipin	associate	adipophilin	16024911	Y	38	0.948	0.98292
1109	26077527	0	perilipin	bind	adrp	15136565	Y	97	0.582	0.94035
1109	26077551	0	perilipin	bind	adrp	15136565	Y	261	0.818	0.96656
1109	26077555	0	perilipin	bind	adrp	15136565	Y	288	0.827	0.96685
1110	19123035	0	perilipin	homolog	adrp	10998572	Y	111	-0.315	0.87374
1110	27527121	0	perilipin	homolog	adfp	16489205	Y	317	-0.625	0.83559
1111	26376906	0	perilipin	replace	adipophilin	15897193	Y	22	0.825	0.96688
1111	26934972	0	perilipin	replace	adrp	15901682	Y	264	0.849	0.96941
1111	27539603	0	perilipin	replace	adrp	12923234	Y	194	0.858	0.97097
1112	26963221	0	perilipin	substitute	adipophilin	14707038	Y	169	0.575	0.94006
1113	27193812	0	perilipin	associate	caveolin-1	15111495	Y	193	0.983	0.99029
1113	27193817	0	perilipin	associate	caveolin-1	15111495	Y	217	0.962	0.98388
1113	27193826	0	perilipin	associate	caveolin-1	15111495	Y	291	0.974	0.98627
1114	27193820	1	perilipin	require	caveolin-1	15111495	Y	230	0.425	0.92978
1115	27530827	0	perilipin	form	cls	16150820	Y	181	0.276	0.92004
1116	26148730	0	perilipin	depend on	foxc2	15277530	Y	160	0.915	0.97848
1117	9848747	0	perilipin-null cells	associate	hsl	12810697	Y	87	0.639	0.94733
1118	26279102	0	plin	colocalize	hsl	16243839	Y	224	0.599	0.94237
1119	27539639	0	perilipin	elicit	hsl	12923228	Y	20	0.272	0.91954
1119	28364242	0	perilipin	elicit	hsl	16545598	N	9	0.223	0.91568
1120	26279111	0	plin	enhance	hsl	16243839	Y	269	0.302	0.92131
1121	9848736	0	perilipin-null cells	express	hsl	12810697	Y	69	0.651	0.9489
1122	9848824	0	perilipin	interact	hsl	12810697	Y	192	0.416	0.92861
1123	26290659	0	perilipin	promote	hsl	16595669	Y	262	0.561	0.93952
1123	26290665	0	perilipin	promote	hsl	16595669	Y	287	0.894	0.97654
1123	26290669	0	perilipin	promote	hsl	16595669	Y	292	0.725	0.95614
1123	27533493	0	perilipin	promote	hsl	15716587	Y	30	0.844	0.96869
1124	9848821	0	perilipin	recruit	hsl	12810697	Y	185	0.258	0.9183
1125	9848811	0	perilipin	regulate	hsl	12810697	Y	170	0.549	0.93901
1125	10936622	0	perilipins	regulate	hsl	12150937	Y	194	0.752	0.95777
1125	26064440	0	perilipin	regulate	hsl	14527948	Y	249	0.745	0.95747
1125	26290570	0	perilipin	regulate	hsl	16595669	Y	12	0.951	0.98291
1125	26290581	0	perilipin	regulate	hsl	16595669	Y	37	0.913	0.97768
1126	28009485	0	perilipin	translocate	hsl	15090627	N	6	0.68	0.95133
1127	5552955	0	perilipin	abrogate	pka	12477720	Y	7	0.486	0.93442
1128	4832344	1	perilipin	block	pka	11751901	Y	218	-0.181	0.88515
1129	4832338	0	perilipins	depend on	pka	11751901	Y	215	0.326	0.92342
1129	26290578	0	perilipin	depend on	pka	16595669	Y	35	0.546	0.93801
1129	26290580	0	perilipin	depend on	pka	16595669	Y	36	0.664	0.94976
1129	26290590	0	perilipin	depend on	pka	16595669	Y	179	0.686	0.95304
1129	26290674	0	perilipin	depend on	pka	16595669	Y	301	0.56	0.93956
1129	27534211	0	perilipin	depend on	pka	15604523	Y	26	0.573	0.9395
1130	26290663	0	perilipin	interact	pka	16595669	Y	283	-0.377	0.86679
1131	22119620	1	perilipins	phosphorylate	pka	9755872	Y	11	-0.49	0.85525
1132	9848818	0	perilipin	require	pka	12810697	Y	179	0.042	0.90229
[truncated: 490,112 more rows]
