# Supplementary material for: Looking at Cerebellar Malformations through Text-Mined Interactomes of Mice and Humans
Source: PLoS Comput Biol. 2009 Nov 6;5(11):e1000559. doi: 10.1371/journal.pcbi.1000559 (PMC2767227; doi:10.1371/journal.pcbi.1000559)
Supplement: Dataset S6 — Combined human network. (6.42 MB ZIP) [file pcbi.1000559.s017.zip]

Archive with 13 entries (12 files):
- combined_network/Documentation.doc
- combined_network/H70-PL0.9.txt
- combined_network/HMD_Human5.rpt.txt
- combined_network/HPRD_Release_7_09012007.txt
- combined_network/human_mouse_HPRD_union.txt
- combined_network/human_mouse_HPRD_union_small.txt
- combined_network/human_symbols.txt
- combined_network/load_human_symbols.m
- combined_network/load_union_network.m
- combined_network/load_union_network_fast.m
- combined_network/M70-PL0.9.txt
- combined_network/uu.pl
- combined_network/
