# Supplementary material for: Looking at Cerebellar Malformations through Text-Mined Interactomes of Mice and Humans
Source: PLoS Comput Biol. 2009 Nov 6;5(11):e1000559. doi: 10.1371/journal.pcbi.1000559 (PMC2767227; doi:10.1371/journal.pcbi.1000559)
Supplement: Dataset S6 — Combined human network. (6.42 MB ZIP) [file pcbi.1000559.s017.zip › combined_network/HMD_Human5.rpt.txt]

# The Jackson Laboratory - Mouse Genome Informatics (MGI)
# Copyright 1996, 1999, 2002, 2005, 2006 The Jackson Laboratory
# All Rights Reserved
# Date Generated: Sat Oct 27 03:56:17 2007
#

#
# *Conditions of use:*
# 
# Copyright Notice:* This software and data are provided to enhance
# knowledge and encourage progress in the scientific community and are
# to be used only for research and educational purposes.Any reproduction
# or use for commercial purpose is prohibited without the prior express
# written permission of the Jackson Laboratory.*
# Copyright ) 1996, 1999, 2002, 2005, 2006 by The Jackson Laboratory
# All Rights Reserved
# 
# *Citing these data:*
# Use of this data must be properly acknowledged in all forms of
# publications (web sites, databases, research papers) by citing the Mouse
# Genome Informatics Database project that made the data available. For this
# report, we recommend the following electronic and published citations:
# 
# Mouse Genome Informatics (MGI) Web, The Jackson Laboratory, Bar Harbor,
# Maine. World Wide Web (URL: http://www.informatics.jax.org). 
# [Type in date (month, yr) when you retrieved data cited.]
# 
# Bult CJ, Richardson JE, Blake JA, Kadin JA, Ringwald M, Eppig JT, and
# the Mouse Genome Database Group. 2000. Mouse genome informatics in a
# new age of biological inquiry. Proceedings of the IEEE International
# Symposium on Bio-Informatics and Biomedical Engineering: 29-32.
# 
# See also http://www.informatics.jax.org/mgihome/other/citation.shtml
# for additional guidelines.
# 
# 
          Orthology - Human vs. Mouse (Sorted by Human Chromosome)          

Data Attributes:  M - MGI curated, C - HomoloGene calculated, B - MGI curated and HomoloGene calculated

Human Chr	Human EntrezGene ID	Human Symbol	Mouse MGI Acc ID	Mouse Chr	Mouse cM	Mouse EntrezGene ID	Mouse Symbol	Mouse Name	Data Attributes

1pter-q31.3	54482	CCDC76	MGI:1925219	3	  syntenic	229780	Ccdc76	coiled-coil domain containing 76	M
1pter-p36.11	9696	CROCC	MGI:3529431	4	  syntenic	230872	Crocc	ciliary rootlet coiled-coil, rootletin	C
1pter-q31.3	9829	DNAJC6	MGI:1919935	4	  syntenic	72685	Dnajc6	DnaJ (Hsp40) homolog, subfamily C, member 6	B
1pter-q31.3	22887	FOXJ3	MGI:2443432	4	  syntenic	230700	Foxj3	forkhead box J3	B
1pter-p22.1	9813	KIAA0494	MGI:2442397	4	  syntenic	230648	4732418C07Rik	RIKEN cDNA 4732418C07 gene	C
1pter-q31.3	23046	KIF21B	MGI:109234	1	     76.00	16565	Kif21b	kinesin family member 21B	C
1pter-p22.1	8613	PPAP2B	MGI:1915166	4	     52.70	67916	Ppap2b	phosphatidic acid phosphatase type 2B	M
1pter-q24	11079	RER1	MGI:1915080	4	  syntenic	67830	Rer1	RER1 retention in endoplasmic reticulum 1 homolog (S. cerevisiae)	M
1pter-p22.2	9783	RIMS3	MGI:2443331	4	  syntenic	242662	Rims3	regulating synaptic membrane exocytosis 3	C
1pter-p22.1	26994	RNF11	MGI:1352759	4	  syntenic	29864	Rnf11	ring finger protein 11	B
1pter-p22.3	9672	SDC3	MGI:1349163	4	     60.80	20970	Sdc3	syndecan 3	B
1pter-q31.3	50999	TMED5	MGI:1921586	5	  syntenic	73130	Tmed5	transmembrane emp24 protein transport domain containing 5	C
1pter	29914	UBIAD1	MGI:1918957	4	  syntenic	71707	Ubiad1	UbiA prenyltransferase domain containing 1	B
1pter-q31.3	9923	ZBTB40	MGI:2682254	4	  syntenic	230848	Zbtb40	zinc finger and BTB domain containing 40	B
1p36.33	375790	AGRN	MGI:87961	4	     80.00	11603	Agrn	agrin	B
1p36.33	55210	ATAD3A	MGI:1919214	4	  syntenic	108888	Atad3a	ATPase family, AAA domain containing 3A	B
1p36.33	54998	AURKAIP1	MGI:1913327	4	     83.00	66077	Aurkaip1	aurora kinase A interacting protein 1	M
1p36.33	126792	B3GALT6	MGI:2152819	4	  syntenic	117592	B3galt6	UDP-Gal:betaGal beta 1,3-galactosyltransferase, polypeptide 6	B
1p36.33	339453	C1orf70	MGI:3648074	4	  syntenic	381582	EG381582	predicted gene, EG381582	C
1p36.33	199990	C1orf86	MGI:1914763	4	  syntenic	67513	2610002J02Rik	RIKEN cDNA 2610002J02 gene	C
1p36.33	81669	CCNL2	MGI:1927119	4	     83.00	56036	Ccnl2	cyclin L2	B
1p36.33	984	CDC2L1	MGI:88353	4	     79.40	12537	Cdc2l1	cell division cycle 2-like 1	M
1p36.33	54973	CPSF3L	MGI:1919207	4	     83.00	71957	Cpsf3l	cleavage and polyadenylation specific factor 3-like	B
1p36.33	388581	FAM132A	MGI:1914639	4	     83.00	67389	C1qdc2	C1q domain containing 2	C
1p36.33	2782	GNB1	MGI:95781	4	     79.40	14688	Gnb1	guanine nucleotide binding protein, beta 1	B
1p36.33	9636	ISG15	MGI:1855694	17	  syntenic	53606	Isg15	ISG15 ubiquitin-like modifier	M
1p36.33	85452	KIAA1751	MGI:1917130	4	  syntenic	544678	2010015L04Rik	RIKEN cDNA 2010015L04 gene	C
1p36.33	339457	LOC339457	MGI:2686516	4	  syntenic	381581	C030017K20Rik	RIKEN cDNA C030017K20 gene	C
1p36.33	643965	LOC643965	MGI:2444329	4	  syntenic	320587	A230069A22Rik	RIKEN cDNA A230069A22 gene	C
1p36.33	643988	LOC643988	MGI:2444790	4	  syntenic	230991	B930041F14Rik	RIKEN cDNA B930041F14 gene	C
1p36.33	728661	LOC728661	MGI:2444240	4	  syntenic	320541	A530082C11Rik	RIKEN cDNA A530082C11 gene	C
1p36.33	80772	MGC10334	MGI:1933107	4	     83.00	79554	BC002216	cDNA sequence BC002216	C
1p36.33	142678	MIB2	MGI:2679684	4	  syntenic	76580	Mib2	mindbomb homolog 2 (Drosophila)	B
1p36.33-p36.32	79906	MORN1	MGI:1924116	4	  syntenic	76866	Morn1	MORN repeat containing 1	C
1p36.33	54587	MXRA8	MGI:1922011	4	     83.00		Mxra8	matrix-remodelling associated 8	B
1p36.33-p36.21	65220	NADK	MGI:2183149	4	  syntenic	192185	Nadk	NAD kinase	B
1p36.33	26155	NOC2L	MGI:1931051	4	  syntenic		Noc2l	nucleolar complex associated 2 homolog (S. cerevisiae)	M
1p36.33	729759	OR4F29	MGI:3031137	2	  syntenic	258397	Olfr1303	olfactory receptor 1303	C
1p36.33-p36.12	11315	PARK7	MGI:2135637	4	  syntenic	57320	Park7	Parkinson disease (autosomal recessive, early onset) 7	B
1p36.33	84069	PLEKHN1	MGI:2387630	4	  syntenic	231002	Plekhn1	pleckstrin homology domain containing, family N member 1	M
1p36.33-p36.2	5590	PRKCZ	MGI:97602	4	     83.00	18762	Prkcz	protein kinase C, zeta	B
1p36.33	126789	PUSL1	MGI:3047787	4	     84.00	433813	Pusl1	pseudouridylate synthase-like 1	B
1p36.33	148398	SAMD11	MGI:2446220	4	  syntenic	231004	Samd11	sterile alpha motif domain containing 11	M
1p36.33	51150	SDF4	MGI:108079	4	  syntenic	20318	Sdf4	stromal cell derived factor 4	B
1p36.33-p36.11	23013	SPEN	MGI:1891706	4	  syntenic	56381	Spen	SPEN homolog, transcriptional regulator (Drosophila)	B
1p36.33	29101	SSU72	MGI:1916241	4	  syntenic	68991	Ssu72	Ssu72 RNA polymerase II CTD phosphatase homolog (yeast)	C
1p36.33	83756	TAS1R3	MGI:1933547	4	     83.00	83771	Tas1r3	taste receptor, type 1, member 3	B
1p36.33	339456	TMEM52	MGI:1916921	4	  syntenic	69671	Tmem52	transmembrane protein 52	C
1p36.33	254173	TTLL10	MGI:1921855	4	  syntenic	330010	Ttll10	tubulin tyrosine ligase-like family, member 10	C
1p36.33	118424	UBE2J2	MGI:2153608	4	     83.00	140499	Ube2j2	ubiquitin-conjugating enzyme E2, J2 homolog (yeast)	B
1p36.33	64856	VWA1	MGI:2179729	4	  syntenic	246228	Vwa1	von Willebrand factor A domain containing 1	B
1p36.33	441869	hCG_20426	MGI:2685285	4	  syntenic	242805	E230028L10Rik	RIKEN cDNA E230028L10 gene	C
1p36.32	140625	ACTRT2	MGI:1920603	4	  syntenic	73353	Actrt2	actin-related protein T2	B
1p36.32	55966	AJAP1	MGI:2685419	4	  syntenic	230959	Ajap1	adherens junction associated protein 1	M
1p36.32	339448	C1orf174	MGI:2140680	4	  syntenic	97159	A430005L14Rik	RIKEN cDNA A430005L14 gene	C
1p36.32	127281	C1orf93	MGI:1913719	4	  syntenic	66469	2810405K02Rik	RIKEN cDNA 2810405K02 gene	C
1p36.32	148870	CCDC27	MGI:2685881	4	  syntenic	381580	Ccdc27	coiled-coil domain containing 27	C
1p36.32	127262	FAM79A	MGI:1915058	4	  syntenic	67808	1200015A19Rik	RIKEN cDNA 1200015A19 gene	C
1p36.32	388585	HES5	MGI:104876	4	     81.50	15208	Hes5	hairy and enhancer of split 5 (Drosophila)	C
1p36.32	9731	KIAA0562	MGI:2687282	4	  syntenic	230967	BC046331	cDNA sequence BC046331	B
1p36.32	57470	LRRC47	MGI:1920196	4	  syntenic	72946	Lrrc47	leucine rich repeat containing 47	C
1p36.32	55229	PANK4	MGI:2387466	4	  syntenic	269614	Pank4	pantothenate kinase 4	C
1p36.32	5192	PEX10	MGI:2684988	4	  syntenic	668173	Pex10	peroxisome biogenesis factor 10	M
1p36.32	9651	PLCH2	MGI:2443078	4	  syntenic	269615	Plch2	phospholipase C, eta 2	M
1p36.31-p36.11	11332	ACOT7	MGI:1917275	4	  syntenic	70025	Acot7	acyl-CoA thioesterase 7	M
1p36.31-p36.23	23261	CAMTA1	MGI:2140230	4	  syntenic	100072	Camta1	calmodulin binding transcription activator 1	C
1p36.31	26038	CHD5	MGI:3036258	4	  syntenic	269610	Chd5	chromodomain helicase DNA binding protein 5	C
1p36.31	55735	DNAJC11	MGI:2443386	4	  syntenic	230935	Dnajc11	DnaJ (Hsp40) homolog, subfamily C, member 11	C
1p36.31-p36.11	83715	ESPN	MGI:1861630	4	     80.10	56226	Espn	espin	B
1p36.31	387509	GPR153	MGI:1916157	4	  syntenic	100129	Gpr153	G protein-coupled receptor 153	C
1p36.31-p36.11	54626	HES2	MGI:1098624	4	     80.10	15206	Hes2	hairy and enhancer of split 2 (Drosophila)	B
1p36.31	390992	HES3	MGI:104877	4	     81.50	15207	Hes3	hairy and enhancer of split 3 (Drosophila)	C
1p36.31	9903	KLHL21	MGI:1919288	4	  syntenic	242785	Klhl21	kelch-like 21 (Drosophila)	C
1p36.31	79707	NOL9	MGI:1921285	4	  syntenic	74035	Nol9	nucleolar protein 9	C
1p36.31	148479	PHF13	MGI:2446217	4	  syntenic	230936	Phf13	PHD finger protein 13	B
1p36.31	57449	PLEKHG5	MGI:2652860	4	  syntenic	269608	Plekhg5	pleckstrin homology domain containing, family G (with RhoGef domain) member	B
1p36.31	388591	RNF207	MGI:2684989	4	  syntenic	433809	Rnf207	ring finger protein 207	C
1p36.31	90326	THAP3	MGI:1917126	4	  syntenic	69876	Thap3	THAP domain containing, apoptosis associated protein 3	B
1p36.3-p36.2	10218	ANGPTL7	MGI:3605801	4	  syntenic	654812	Angptl7	angiopoietin-like 7	B
1p36.3	27237	ARHGEF16	MGI:2446219	4	  syntenic	230972	Arhgef16	Rho guanine nucleotide exchange factor (GEF) 16	B
1p36.3-p36.1	842	CASP9	MGI:1277950	4	  syntenic	12371	Casp9	caspase 9	B
1p36.3-p36.2	1676	DFFA	MGI:1196227	4	  syntenic	13347	Dffa	DNA fragmentation factor, alpha subunit	B
1p36.3	1677	DFFB	MGI:1196287	4	  syntenic	13368	Dffb	DNA fragmentation factor, beta subunit	B
1p36.3-p36.2	2023	ENO1	MGI:95393	4	     79.00	13806	Eno1	enolase 1, alpha non-neuron	M
1p36.3	2563	GABRD	MGI:95622	4	  syntenic	14403	Gabrd	gamma-aminobutyric acid (GABA-A) receptor, subunit delta	B
1p36.3-p34.3	3352	HTR1D	MGI:96276	4	     66.00	15552	Htr1d	5-hydroxytryptamine (serotonin) receptor 1D	B
1p36.3	8514	KCNAB2	MGI:109239	4	     78.40	16498	Kcnab2	potassium voltage-gated channel, shaker-related subfamily, beta member 2	B
1p36.3-p36.2	10747	MASP2	MGI:1330832	4	  syntenic	17175	Masp2	mannan-binding lectin serine peptidase 2	B
1p36.3	1953	MEGF6	MGI:1919351	4	  syntenic	230971	Megf6	multiple EGF-like-domains 6	M
1p36.3	8510	MMP23B	MGI:1347361	4	  syntenic	26561	Mmp23	matrix metallopeptidase 23	C
1p36.3-p36.2	55052	MRPL20	MGI:2137221	4	  syntenic	66448	Mrpl20	mitochondrial ribosomal protein L20	M
1p36.3	4524	MTHFR	MGI:106639	4	     76.40	17769	Mthfr	5,10-methylenetetrahydrofolate reductase	B
1p36.3-p36.13	5226	PGD	MGI:97553	4	     77.60	110208	Pgd	phosphogluconate dehydrogenase	B
1p36.3-p36.2	5351	PLOD1	MGI:99907	4	     76.50	18822	Plod1	procollagen-lysine, 2-oxoglutarate 5-dioxygenase 1	B
1p36.3-p36.2	6146	RPL22	MGI:99262	4	  syntenic	19934	Rpl22	ribosomal protein L22	B
1p36.3-p36.2	8764	TNFRSF14	MGI:2675303	4	  syntenic	230979	Tnfrsf14	tumor necrosis factor receptor superfamily, member 14 (herpesvirus entry me	C
1p36.3	8784	TNFRSF18	MGI:894675	4	  syntenic	21936	Tnfrsf18	tumor necrosis factor receptor superfamily, member 18	C
1p36.3-p36.2	7133	TNFRSF1B	MGI:1314883	4	     75.50	21938	Tnfrsf1b	tumor necrosis factor receptor superfamily, member 1b	B
1p36.3	7161	TP73	MGI:1336991	4	     82.00	22062	Trp73	transformation related protein 73	B
1p36.3	10277	UBE4B	MGI:1927086	4	     76.40	63958	Ube4b	ubiquitination factor E4B, UFD2 homolog (S. cerevisiae)	B
1p36.3	49856	WDR8	MGI:1891749	4	  syntenic	59002	Wdr8	WD repeat domain 8	B
1p36.3	3104	ZBTB48	MGI:2140248	4	  syntenic	100090	Zbtb48	zinc finger and BTB domain containing 48	M
1p36.23-p36.11	54455	FBXO42	MGI:1924992	4	  syntenic	213499	Fbxo42	F-box protein 42	C
1p36.23-p36.11	26270	FBXO6	MGI:1354743	4	     71.00	50762	Fbxo6	F-box protein 6	C
1p36.23	80045	GPR157	MGI:2442046	4	  syntenic	269604	Gpr157	G protein-coupled receptor 157	C
1p36.23-p34.3	27129	HSPB7	MGI:1352494	4	  syntenic	29818	Hspb7	heat shock protein family, member 7 (cardiovascular)	B
1p36.23	8863	PER3	MGI:1277134	4	  syntenic	18628	Per3	period homolog 3 (Drosophila)	B
1p36.23-p33	63976	PRDM16	MGI:1917923	4	  syntenic	70673	Prdm16	PR domain containing 16	B
1p36.23	80835	TAS1R1	MGI:1927505	4	     81.50	110326	Tas1r1	taste receptor, type 1, member 1	B
1p36.23	9341	VAMP3	MGI:1321389	4	  syntenic	22319	Vamp3	vesicle-associated membrane protein 3	B
1p36.23-p35.1	54361	WNT4	MGI:98957	4	  syntenic	22417	Wnt4	wingless-related MMTV integration site 4	B
1p36.22	57085	AGTRAP	MGI:1339977	4	     76.40	11610	Agtrap	angiotensin II, type I receptor-associated protein	B
1p36.22	148345	C1orf127	MGI:2685418	4	  syntenic	230909	Gm572	gene model 572, (NCBI)	M
1p36.22	374946	C1orf187	MGI:1917683	4	  syntenic	70433	2610109H07Rik	RIKEN cDNA 2610109H07 gene	C
1p36.22	54897	CASZ1	MGI:1196251	4	     76.40	69743	Casz1	castor homolog 1, zinc finger (Drosophila)	M
1p36.22	22883	CLSTN1	MGI:1929895	4	  syntenic	65945	Clstn1	calsyntenin 1	M
1p36.22	1325	CORT	MGI:109538	4	     81.00	12854	Cort	cortistatin	B
1p36.22	56998	CTNNBIP1	MGI:1915756	4	  syntenic	67087	Ctnnbip1	catenin beta interacting protein 1	C
1p36.22	5394	EXOSC10	MGI:1355322	4	  syntenic	50912	Exosc10	exosome component 10	B
1p36.22	26232	FBXO2	MGI:2446216	4	  syntenic	230904	Fbxo2	F-box protein 2	B
1p36.22	93611	FBXO44	MGI:1354744	4	  syntenic	230903	Fbxo44	F-box protein 44	M
1p36.22	90231	KIAA2013	MGI:1924284	4	  syntenic	77034	2510039O18Rik	RIKEN cDNA 2510039O18 gene	C
1p36.22	84328	LZIC	MGI:1916401	4	  syntenic	69151	Lzic	leucine zipper and CTNNBIP1 domain containing	C
1p36.22	9927	MFN2	MGI:2442230	4	  syntenic	170731	Mfn2	mitofusin 2	B
1p36.22	261734	NPHP4	MGI:2384210	4	  syntenic	260305	Nphp4	nephronophthisis 4 (juvenile) homolog (human)	B
1p36.22	5195	PEX14	MGI:1927868	4	  syntenic	56273	Pex14	peroxisomal biogenesis factor 14	B
1p36.22	57540	PTCHD2	MGI:2444403	4	  syntenic	242748	Ptchd2	patched domain containing 2	M
1p36.22	116362	RBP7	MGI:1890409	4	  syntenic	63954	Rbp7	retinol binding protein 7, cellular	B
1p36.22	199953	RP13-15M17.2	MGI:1196277	4	     76.40	230917	D4Ertd429e	DNA segment, Chr 4, ERATO Doi 429, expressed	M
1p36.22	60672	RP5-1077B9.4	MGI:106506	4	     76.40	28010	D4Wsu114e	DNA segment, Chr 4, Wayne State University 114, expressed	C
1p36.22	84275	SLC25A33	MGI:1917806	4	  syntenic	70556	Slc25a33	solute carrier family 25, member 33	B
1p36.22	80176	SPSB1	MGI:1921896	4	  syntenic	74646	Spsb1	splA/ryanodine receptor domain and SOCS box containing 1	B
1p36.22	23435	TARDBP	MGI:2387629	4	  syntenic	230908	Tardbp	TAR DNA binding protein	B
1p36.22	55187	VPS13D	MGI:2448530	4	  syntenic	230895	Vps13d	vacuolar protein sorting 13 D (yeast)	M
1p36.21	126767	AADACL3	MGI:2685281	4	  syntenic	230883	Aadacl3	arylacetamide deacetylase-like 3	C
1p36.21	79814	AGMAT	MGI:1923236	4	  syntenic	75986	Agmat	agmatine ureohydrolase (agmatinase)	B
1p36.21	93190	C1orf158	MGI:1916614	4	  syntenic	69364	1700012P22Rik	RIKEN cDNA 1700012P22 gene	C
1p36.21	780789	C1orf196	MGI:1917975	4	  syntenic	70725	6330411D24Rik	RIKEN cDNA 6330411D24 gene	M
1p36.21	11330	CTRC	MGI:1923951	4	  syntenic	76701	Ctrc	chymotrypsin C (caldecrin)	B
1p36.21	84301	DDI2	MGI:1917244	4	  syntenic		Ddi2	DNA-damage inducible protein 2	M
1p36.21	79180	EFHD2	MGI:106504	4	     69.80	27984	Efhd2	EF hand domain containing 2	B
1p36.21	63036	ELA2A	MGI:95316	4	  syntenic	13706	Ela2a	elastase 2A	B
1p36.21	54751	FBLIM1	MGI:1921452	4	  syntenic	74202	Fblim1	filamin binding LIM protein 1	B
1p36.21	23463	ICMT	MGI:1888594	4	  syntenic		Icmt	isoprenylcysteine carboxyl methyltransferase	C
1p36.21	126755	LRRC38	MGI:2442845	4	  syntenic	242735	Lrrc38	leucine rich repeat containing 38	C
1p36.21	4878	NPPA	MGI:97367	4	     76.50	230899	Nppa	natriuretic peptide precursor type A	B
1p36.21	10630	PDPN	MGI:103098	4	  syntenic	14726	Pdpn	podoplanin	C
1p36.21	23207	PLEKHM2	MGI:1916832	4	  syntenic	69582	Plekhm2	pleckstrin homology domain containing, family M (with RUN domain) member 2	C
1p36.21	390999	PRAMEF12	MGI:1924882	4	  syntenic	77632	Pramef12	PRAME family member 12	C
1p36.21	7799	PRDM2	MGI:107628	4	     74.00	110593	Prdm2	PR domain containing 2, with ZNF domain	M
1p36.21	23254	RP1-21O18.1	MGI:1918779	4	  syntenic	71529	9030409G11Rik	RIKEN cDNA 9030409G11 gene	M
1p36.21	284723	SLC25A34	MGI:2686215	4	  syntenic	384071	Slc25a34	solute carrier family 25, member 34	C
1p36.21	55092	TMEM51	MGI:2384874	4	  syntenic	214359	Tmem51	transmembrane protein 51	B
1p36.21	388595	TMEM82	MGI:2384869	4	  syntenic	213989	Tmem82	transmembrane protein 82	C
1p36.2	765	CA6	MGI:1333786	4	  syntenic	12353	Car6	carbonic anhydrase 6	B
1p36.2-p35	978	CDA	MGI:1919519	4	  syntenic	72269	Cda	cytidine deaminase	C
1p36.2-p36.1	2268	FGR	MGI:95527	4	     64.60	14191	Fgr	Gardner-Rasheed feline sarcoma viral (Fgr) oncogene homolog	B
1p36.2	2475	FRAP1	MGI:1928394	4	     71.00	56717	Frap1	FK506 binding protein 12-rapamycin associated protein 1	B
1p36.2	23095	KIF1B	MGI:108426	4	     70.90	16561	Kif1b	kinesin family member 1B	B
1p36.2	4879	NPPB	MGI:97368	4	     76.50	18158	Nppb	natriuretic peptide precursor type B	M
1p36.2-p36.12	5081	PAX7	MGI:97491	4	     69.00	18509	Pax7	paired box gene 7	M
1p36.2	5293	PIK3CD	MGI:1098211	4	  syntenic	18707	Pik3cd	phosphatidylinositol 3-kinase catalytic delta polypeptide	M
1p36.2-p36.1	473	RERE	MGI:2683486	4	     78.00	68703	Rere	arginine glutamic acid dipeptide (RE) repeats	B
1p36.2	6518	SLC2A5	MGI:1928369	4	  syntenic	56485	Slc2a5	solute carrier family 2 (facilitated glucose transporter), member 5	B
1p36.2	8718	TNFRSF25	MGI:1934667	4	  syntenic	85030	Tnfrsf25	tumor necrosis factor receptor superfamily, member 25	B
1p36.2-p36.1	7709	ZBTB17	MGI:107410	4	  syntenic	22642	Zbtb17	zinc finger and BTB domain containing 17	B
1p36.13-q41	51094	ADIPOR1	MGI:1919924	1	  syntenic	72674	Adipor1	adiponectin receptor 1	C
1p36.13	27245	AHDC1	MGI:2444218	4	  syntenic	230793	Ahdc1	AT hook, DNA binding motif, containing 1	C
1p36.13-q31.3	51107	APH1A	MGI:2385110	3	  syntenic	226548	Aph1a	anterior pharynx defective 1a homolog (C. elegans)	B
1p36.13	55160	ARHGEF10L	MGI:1920004	4	  syntenic	72754	Arhgef10l	Rho guanine nucleotide exchange factor (GEF) 10-like	C
1p36.13	128272	ARHGEF19	MGI:1925912	4	  syntenic	213649	Arhgef19	Rho guanine nucleotide exchange factor (GEF) 19	C
1p36.13-q31.3	51027	BOLA1	MGI:1916418	3	  syntenic	69168	Bola1	bolA-like 1 (E. coli)	B
1p36.13	26099	C1orf144	MGI:1098672	4	     69.80	213491	D4Ertd22e	DNA segment, Chr 4, ERATO Doi 22, expressed	M
1p36.13	440574	C1orf151	MGI:1913628	4	  syntenic	433771	2310028O11Rik	RIKEN cDNA 2310028O11 gene	C
1p36.13-p35.1	57035	C1orf63	MGI:106498	4	     65.70	27981	D4Wsu53e	DNA segment, Chr 4, Wayne State University 53, expressed	C
1p36.13	149563	C1orf64	MGI:2685540	4	  syntenic	277744	Gm694	gene model 694, (NCBI)	C
1p36.13	79363	C1orf89	MGI:1923416	4	  syntenic	76166	6330545A04Rik	RIKEN cDNA 6330545A04 gene	C
1p36.13-q41	9857	CEP350	MGI:1921331	1	  syntenic	74081	Cep350	centrosomal protein 350	C
1p36.13-q41	51706	CYB5R1	MGI:1919267	1	  syntenic	72017	Cyb5r1	cytochrome b5 reductase 1	B
1p36.13	348487	FAM131C	MGI:2685539	4	  syntenic	277743	Gm693	gene model 693, (NCBI)	C
1p36.13-p36.12	3399	ID3	MGI:96398	4	     66.00	15903	Id3	inhibitor of DNA binding 3	B
1p36.13	84966	IGSF21	MGI:2681842	4	  syntenic	230868	Igsf21	immunoglobin superfamily, member 21	B
1p36.13-q42.3	25896	INTS7	MGI:1924315	1	  syntenic	77065	Ints7	integrator complex subunit 7	C
1p36.13	127707	KLHDC7A	MGI:2444612	4	  syntenic	242721	Klhdc7a	kelch domain containing 7A	C
1p36.13	51154	MRTO4	MGI:1917152	4	  syntenic	69902	Mrto4	MRT4, mRNA turnover 4, homolog (S. cerevisiae)	C
1p36.13-p36.11	4681	NBL1	MGI:104591	4	     70.00	17965	Nbl1	neuroblastoma, suppression of tumorigenicity 1	M
1p36.13	55707	NECAP2	MGI:1913397	4	  syntenic	66147	Necap2	NECAP endocytosis associated 2	C
1p36.13	23252	OTUD3	MGI:1920412	4	  syntenic	73162	Otud3	OTU domain containing 3	C
1p36.13	29943	PADI1	MGI:1338893	4	     71.00	18599	Padi1	peptidyl arginine deiminase, type I	C
1p36.13	11240	PADI2	MGI:1338892	4	     71.00	18600	Padi2	peptidyl arginine deiminase, type II	B
1p36.13	51702	PADI3	MGI:1338891	4	     71.00	18601	Padi3	peptidyl arginine deiminase, type III	C
1p36.13	23569	PADI4	MGI:1338898	4	     71.00	18602	Padi4	peptidyl arginine deiminase, type IV	B
1p36.13	353238	PADI6	MGI:2655198	4	     71.00	242726	Padi6	peptidyl arginine deiminase, type VI	C
1p36.13	30814	PLA2G2E	MGI:1349660	4	  syntenic	26970	Pla2g2e	phospholipase A2, group IIE	B
1p36.13	54896	PQLC2	MGI:2384837	4	  syntenic	212555	Pqlc2	PQ loop repeat containing 2	M
1p36.13	55920	RCC2	MGI:1919784	4	  syntenic	108911	Rcc2	regulator of chromosome condensation 2	B
1p36.13	54546	RNF186	MGI:1914075	4	  syntenic	66825	Rnf186	ring finger protein 186	C
1p36.13	57190	SEPN1	MGI:2151208	4	  syntenic	74777	Sepn1	selenoprotein N, 1	M
1p36.13	374955	SPATA21	MGI:3607787	4	  syntenic	329972	Spata21	spermatogenesis associated 21	B
1p36.13	80834	TAS1R2	MGI:1933546	4	     70.00	83770	Tas1r2	taste receptor, type 1, member 2	C
1p36.13	255104	TMCO4	MGI:1924306	4	  syntenic	77056	Tmco4	transmembrane and coiled-coil domains 4	C
1p36.13	23352	UBR4	MGI:1916366	4	  syntenic	69116	Ubr4	ubiquitin protein ligase E3 component n-recognin 4	M
1p36.12	23028	AOF2	MGI:1196256	4	     66.75	99982	Aof2	amine oxidase (flavin containing) domain 2	C
1p36.12	712	C1QA	MGI:88223	4	     66.10	12259	C1qa	complement component 1, q subcomponent, alpha polypeptide	B
1p36.12	713	C1QB	MGI:88224	4	     66.10	12260	C1qb	complement component 1, q subcomponent, beta polypeptide	B
1p36.12	79594	C1orf166	MGI:1915600	4	  syntenic	68350	0610009K11Rik	RIKEN cDNA 0610009K11 gene	B
1p36.12	55450	CAMK2N1	MGI:1913509	4	  syntenic		Camk2n1	calcium/calmodulin-dependent protein kinase II inhibitor 1	C
1p36.12	55616	DDEFL1	MGI:2684986	4	  syntenic	230837	Ddefl1	development and differentiation enhancing factor-like 1	C
1p36.12	8672	EIF4G3	MGI:1923935	4	  syntenic	230861	Eif4g3	eukaryotic translation initiation factor 4 gamma, 3	B
1p36.12	23436	ELA3B	MGI:1915118	4	     82.00	67868	Ela3	elastase 3, pancreatic	B
1p36.12	2046	EPHA8	MGI:109378	4	  syntenic	13842	Epha8	Eph receptor A8	B
1p36.12	127731	FLJ32784	MGI:1922968	4	  syntenic	75718	4931403E03Rik	RIKEN cDNA 4931403E03 gene	C
1p36.12	10236	HNRNPR	MGI:1891692	4	  syntenic	74326	Hnrnpr	heterogeneous nuclear ribonucleoprotein R	B
1p36.12	50809	HP1BP3	MGI:109369	4	  syntenic	15441	Hp1bp3	heterochromatin protein 1, binding protein 3	C
1p36.12	57576	KIF17	MGI:1098229	4	  syntenic	16559	Kif17	kinesin family member 17	B
1p36.12	401944	LDLRAD2	MGI:3588210	4	  syntenic	435811	Ldlrad2	low density lipoprotein receptor A domain containing 2	B
1p36.12	646262	LOC646262	MGI:2448566	4	  syntenic	242707	BC029684	cDNA sequence BC029684	C
1p36.12	729059	LOC729059	MGI:1914913	4	  syntenic	67663	4930549C01Rik	RIKEN cDNA 4930549C01 gene	C
1p36.12-p35.1	11313	LYPLA2	MGI:1347000	4	  syntenic	26394	Lypla2	lysophospholipase 2	B
1p36.12-p35.1	57185	NPAL3	MGI:1921802	4	  syntenic	74552	Npal3	NIPA-like domain containing 3	B
1p36.12	26279	PLA2G2D	MGI:1341796	4	     67.00	18782	Pla2g2d	phospholipase A2, group IID	B
1p36.12	400745	SH2D5	MGI:2446215	4	  syntenic	230863	Sh2d5	SH2 domain containing 5	C
1p36.12	6920	TCEA3	MGI:1196908	4	  syntenic	21401	Tcea3	transcription elongation factor A (SII), 3	B
1p36.12	127733	UBXD3	MGI:2443123	4	  syntenic	212190	Ubxd3	UBX domain containing 3	B
1p36.12	84196	USP48	MGI:2158502	4	  syntenic	170707	Usp48	ubiquitin specific peptidase 48	M
1p36.11	55057	AIM1L	MGI:1334463	4	  syntenic	230806	Aim1l	absent in melanoma 1-like	M
1p36.11	54707	ATPBD1B	MGI:2140368	4	  syntenic	100210	Atpbd1b	ATP binding domain 1 family, member B	B
1p36.11	714	C1QC	MGI:88225	4	     66.10	12262	C1qc	complement component 1, q subcomponent, C chain	B
1p36.11	57095	C1orf128	MGI:1913443	4	  syntenic	66193	1110049F12Rik	RIKEN cDNA 1110049F12 gene	B
1p36.11	400746	C1orf130	MGI:2444888	4	  syntenic	230822	A330049M08Rik	RIKEN cDNA A330049M08 gene	M
1p36.11	79000	C1orf135	MGI:1917135	4	  syntenic	69885	2610002D18Rik	RIKEN cDNA 2610002D18 gene	C
1p36.11	84065	C1orf160	MGI:1098568	4	     65.70	52174	D4Ertd196e	DNA segment, Chr 4, ERATO Doi 196, expressed	B
1p36.11	126695	C1orf172	MGI:1916323	4	  syntenic	69073	1810019J16Rik	RIKEN cDNA 1810019J16 gene	M
1p36.11	90529	C1orf201	MGI:1926056	4	  syntenic	78806	4930555I21Rik	RIKEN cDNA 4930555I21 gene	C
1p36.11-p34.2	56063	C1orf91	MGI:1924049	4	  syntenic	76799	2510006D16Rik	RIKEN cDNA 2510006D16 gene	C
1p36.11	64793	CCDC21	MGI:1917262	4	  syntenic	70012	Ccdc21	coiled-coil domain containing 21	C
1p36.11	388611	CD164L2	MGI:1916905	4	  syntenic	69655	Cd164l2	CD164 sialomucin-like 2	C
1p36.11	25932	CLIC4	MGI:1352754	4	  syntenic	29876	Clic4	chloride intracellular channel 4 (mitochondrial)	B
1p36.11	10256	CNKSR1	MGI:2670958	4	  syntenic	194231	Cnksr1	connector enhancer of kinase suppressor of Ras 1	B
1p36.11	1269	CNR2	MGI:104650	4	  syntenic	12802	Cnr2	cannabinoid receptor 2 (macrophage)	B
1p36.11	79947	DHDDS	MGI:1914672	4	  syntenic	67422	Dhdds	dehydrodolichyl diphosphate synthase	M
1p36.11	115572	FAM46B	MGI:2140500	4	  syntenic	100342	4732473B16Rik	RIKEN cDNA 4732473B16 gene	C
1p36.11	56181	FAM54B	MGI:1924074	4	  syntenic	76824	2410166I05Rik	RIKEN cDNA 2410166I05 gene	C
1p36.11	10772	FUSIP1	MGI:1333805	4	  syntenic	14105	Fusip1	FUS interacting protein (serine-arginine rich) 1	M
1p36.11	57822	GRHL3	MGI:2655333	4	  syntenic	230824	Grhl3	grainyhead-like 3 (Drosophila)	C
1p36.11	79927	GRRP1	MGI:1919940	4	  syntenic	72690	Grrp1	glycine/arginine rich protein 1	M
1p36.11	58985	IL22RA1	MGI:2663588	4	     62.00	230828	Il22ra1	interleukin 22 receptor, alpha 1	B
1p36.11	163702	IL28RA	MGI:2429859	4	  syntenic	242700	Il28ra	interleukin 28 receptor alpha	B
1p36.11-p34.2	55721	IQCC	MGI:2446212	4	  syntenic	230767	Iqcc	IQ motif containing C	C
1p36.11	79727	LIN28	MGI:1890546	4	  syntenic	83557	Lin28	lin-28 homolog (C. elegans)	B
1p36.11	388610	LOC388610	MGI:1916789	4	  syntenic	69539	2300002D11Rik	RIKEN cDNA 2300002D11 gene	C
1p36.11	9064	MAP3K6	MGI:1855691	4	  syntenic	53608	Map3k6	mitogen-activated protein kinase kinase kinase 6	B
1p36.11	127294	MYOM3	MGI:2685280	4	  syntenic	242702	Myom3	myomesin family, member 3	C
1p36.11	164091	PAQR7	MGI:1919154	4	  syntenic	71904	Paqr7	progestin and adipoQ receptor family member VII	B
1p36.11	149420	PDIK1L	MGI:2385213	4	  syntenic	230809	Pdik1l	PDLIM1 interacting kinase 1 like	B
1p36.11	55650	PIGV	MGI:2442480	4	  syntenic	230801	Pigv	phosphatidylinositol glycan anchor biosynthesis, class V	C
1p36.11	55629	PNRC2	MGI:106512	4	     66.70	52830	Pnrc2	proline-rich nuclear receptor coactivator 2	B
1p36.11	6007	RHD	MGI:1202882	4	     65.70	19746	Rhd	Rh blood group, D antigen	M
1p36.11	2810	SFN	MGI:1891831	4	     62.00	55948	Sfn	stratifin	B
1p36.11	10250	SRRM1	MGI:1858303	4	  syntenic	51796	Srrm1	serine/arginine repetitive matrix 1	B
1p36.11	25949	SYF2	MGI:1915842	4	     65.70	68592	Syf2	SYF2 homolog, RNA splicing factor (S. cerevisiae)	B
1p36.11	84958	SYTL1	MGI:1933365	4	  syntenic	269589	Sytl1	synaptotagmin-like 1	C
1p36.11	23585	TMEM50A	MGI:1919067	4	     65.71	71817	Tmem50a	transmembrane protein 50A	B
1p36.11	55219	TMEM57	MGI:1913396	4	     65.69	66146	Tmem57	transmembrane protein 57	B
1p36.11	91544	UBXD5	MGI:1914836	4	     65.70	67586	Ubxd5	UBX domain containing 5	B
1p36.11-p34.3	10163	WASF2	MGI:1098641	4	     65.70	242687	Wasf2	WAS protein family, member 2	M
1p36.11	23038	WDTC1	MGI:2685541	4	  syntenic	230796	Wdtc1	WD and tetratricopeptide repeats 1	C
1p36.11	84243	ZDHHC18	MGI:3527792	4	  syntenic	503610	Zdhhc18	zinc finger, DHHC domain containing 18	M
1p36.11	51042	ZNF593	MGI:1915290	4	  syntenic	68040	Zfp593	zinc finger protein 593	B
1p36.1-p34	249	ALPL	MGI:87983	4	     70.20	11647	Akp2	alkaline phosphatase 2, liver	B
1p36.1	832	CAPZB	MGI:104652	4	     66.80	12345	Capzb	capping protein (actin filament) muscle Z-line, beta	B
1p36.1	998	CDC42	MGI:106211	4	     66.75	12540	Cdc42	cell division cycle 42 homolog (S. cerevisiae)	B
1p36.1	1650	DDOST	MGI:1194508	4	  syntenic	13200	Ddost	dolichyl-di-phosphooligosaccharide-protein glycotransferase	B
1p36.1	9249	DHRS3	MGI:1315215	4	  syntenic	20148	Dhrs3	dehydrogenase/reductase (SDR family) member 3	B
1p36.1	23341	DNAJC16	MGI:2442146	4	  syntenic	214063	Dnajc16	DnaJ (Hsp40) homolog, subfamily C, member 16	B
1p36.1	1889	ECE1	MGI:1101357	4	  syntenic	230857	Ece1	endothelin converting enzyme 1	B
1p36.1-p35	2048	EPHB2	MGI:99611	4	     65.70	13844	Ephb2	Eph receptor B2	M
1p36.1	2134	EXTL1	MGI:1888742	4	     60.00	56219	Extl1	exostoses (multiple)-like 1	C
1p36.1-p35	2827	GPR3	MGI:101908	4	  syntenic	14748	Gpr3	G-protein coupled receptor 3	B
1p36.1-p35	3155	HMGCL	MGI:96158	4	     65.60	15356	Hmgcl	3-hydroxy-3-methylglutaryl-Coenzyme A lyase	B
1p36.1	3151	HMGN2	MGI:96136	4	     62.20	15331	Hmgn2	high mobility group nucleosomal binding domain 2	M
1p36.1-p34	3339	HSPG2	MGI:96257	4	     71.40	15530	Hspg2	perlecan (heparan sulfate proteoglycan 2)	M
1p36.1-p35.1	51102	MECR	MGI:1349441	4	  syntenic	26922	Mecr	mitochondrial trans-2-enoyl-CoA reductase	B
1p36.1-p35	4237	MFAP2	MGI:99559	4	  syntenic	17150	Mfap2	microfibrillar-associated protein 2	M
1p36.1	8431	NR0B2	MGI:1346344	4	     60.00	23957	Nr0b2	nuclear receptor subfamily 0, group B, member 2	B
1p36.1-p34.3	4985	OPRD1	MGI:97438	4	     64.80	18386	Oprd1	opioid receptor, delta 1	B
1p36.1-p34	376578	PLA2G2C	MGI:106638	4	     68.00	18781	Pla2g2c	phospholipase A2, group IIC	M
1p36.1	5567	PRKACB	MGI:97594	3	  syntenic	18749	Prkacb	protein kinase, cAMP dependent, catalytic, beta	M
1p36.1-p35	5909	RAP1GAP	MGI:109338	4	     66.30	110351	Rap1gap	Rap1 GTPase-activating protein	B
1p36.1	1104	RCC1	MGI:1913989	4	  syntenic	100088	Rcc1	regulator of chromosome condensation 1	B
1p36.1	6060	RNU1A	MGI:97972	11	     49.00	19842	Rnu1a1	U1a1 small nuclear RNA	M
1p36.1-p35	6135	RPL11	MGI:1914275	4	  syntenic	67025	Rpl11	ribosomal protein L11	B
1p36.1	6248	RSC1A1	MGI:3526447	4	  syntenic		Rsc1a1	regulatory solute carrier protein, family 1, member 1	M
1p36.1-p35	6390	SDHB	MGI:1914930	4	  syntenic	67680	Sdhb	succinate dehydrogenase complex, subunit B, iron sulfur (Ip)	C
1p36.1-p36.2	50651	SLC45A1	MGI:2653235	4	  syntenic	242773	Slc45a1	solute carrier family 45, member 1	B
1p36.1-p35	6548	SLC9A1	MGI:102462	4	     64.60	20544	Slc9a1	solute carrier family 9 (sodium/hydrogen exchanger), member 1	B
1p36.1	8420	SNHG3	MGI:2684817	4	  syntenic	399101	Snhg3	small nucleolar RNA host gene (non-protein coding) 3	M
1p36.1-p35	3925	STMN1	MGI:96739	4	     65.70	16765	Stmn1	stathmin 1	M
1p36.1	6924	TCEB3	MGI:1351315	4	  syntenic	27224	Tceb3	transcription elongation factor B (SIII), polypeptide 3	B
1p36	8659	ALDH4A1	MGI:2443883	4	     66.10	212647	Aldh4a1	aldehyde dehydrogenase 4 family, member A1	M
1p36	23400	ATP13A2	MGI:1922022	4	  syntenic	74772	Atp13a2	ATPase type 13A2	C
1p36	1043	CD52	MGI:1346088	4	     73.50	23833	Cd52	CD52 antigen	M
1p36	116983	CENTB5	MGI:2153589	4	     83.00	140500	Centb5	centaurin, beta 5	B
1p36	1185	CLCN6	MGI:1347049	4	     76.40		Clcn6	chloride channel 6	B
1p36	1187	CLCNKA	MGI:1329026	4	  syntenic	12733	Clcnka	chloride channel Ka	B
1p36	1188	CLCNKB	MGI:1930643	4	  syntenic	56365	Clcnkb	chloride channel Kb	M
1p36	1855	DVL1	MGI:94941	4	     82.00	13542	Dvl1	dishevelled, dsh homolog 1 (Drosophila)	B
1p36	1870	E2F2	MGI:1096341	4	  syntenic	242705	E2f2	E2F transcription factor 2	B
1p36	1969	EPHA2	MGI:95278	4	     73.20	13836	Epha2	Eph receptor A2	B
1p36	54206	ERRFI1	MGI:1921405	4	  syntenic	74155	Errfi1	ERBB receptor feedback inhibitor 1	C
1p36	2140	EYA3	MGI:109339	4	     64.60	14050	Eya3	eyes absent 3 homolog (Drosophila)	B
1p36-p35	2582	GALE	MGI:1921496	4	  syntenic	74246	Gale	galactose-4-epimerase, UDP	M
1p36	9563	H6PD	MGI:2140356	4	     78.40	100198	H6pd	hexose-6-phosphate dehydrogenase (glucose 1-dehydrogenase)	B
1p36-p35	3362	HTR6	MGI:1196627	4	     64.90	15565	Htr6	5-hydroxytryptamine (serotonin) receptor 6	B
1p36-p35	26119	LDLRAP1	MGI:2140175	4	  syntenic	100017	Ldlrap1	low density lipoprotein receptor adaptor protein 1	B
1p36	7798	LUZP1	MGI:107629	4	     66.40	269593	Luzp1	leucine zipper protein 1	B
1p36	10459	MAD2L2	MGI:1919140	4	  syntenic	71890	Mad2l2	MAD2 mitotic arrest deficient-like 2 (yeast)	C
1p36	79258	MMEL1	MGI:1351603	4	  syntenic	27390	Mmel1	membrane metallo-endopeptidase-like 1	C
1p36	5051	PAFAH2	MGI:2140321	4	  syntenic	100163	Pafah2	platelet-activating factor acetylhydrolase 2	B
1p36	65018	PINK1	MGI:1916193	4	  syntenic	68943	Pink1	PTEN induced putative kinase 1	B
1p36-p34	5322	PLA2G5	MGI:101899	4	     68.00	18784	Pla2g5	phospholipase A2, group V	B
1p36	864	RUNX3	MGI:102672	4	     65.70	12399	Runx3	runt related transcription factor 3	B
1p36-p22	6723	SRM	MGI:102690	4	  syntenic	20810	Srm	spermidine synthase	B
1p36-p31	9528	TMEM59	MGI:1929278	4	     51.80	56374	Tmem59	transmembrane protein 59	B
1p36	7293	TNFRSF4	MGI:104512	4	     79.40	22163	Tnfrsf4	tumor necrosis factor receptor superfamily, member 4	B
1p36	943	TNFRSF8	MGI:99908	4	     75.50	21941	Tnfrsf8	tumor necrosis factor receptor superfamily, member 8	B
1p36	3604	TNFRSF9	MGI:1101059	4	     75.50	21942	Tnfrsf9	tumor necrosis factor receptor superfamily, member 9	B
1p36	10911	UTS2	MGI:1346329	4	  syntenic	24111	Uts2	urotensin 2	B
1p36	80818	ZNF436	MGI:99192	4	     65.90	22704	Zfp46	zinc finger protein 46	C
1p35.3	8289	ARID1A	MGI:1935147	4	  syntenic	93760	Arid1a	AT rich interactive domain 1A (Swi1 like)	B
1p35.3	93974	ATPIF1	MGI:1196457	4	  syntenic	11983	Atpif1	ATPase inhibitory factor 1	C
1p35.3-p33	64769	C1orf149	MGI:1917338	4	  syntenic	70088	2310005N01Rik	RIKEN cDNA 2310005N01 gene	C
1p35.3	9473	C1orf38	MGI:2446213	4	  syntenic	230787	BC013712	cDNA sequence BC013712	B
1p35.3	378807	CATSPER4	MGI:3043288	4	  syntenic	329954	Catsper4	channel, sperm associated 4	B
1p35.3-p34.1	58512	DLGAP3	MGI:3039563	4	  syntenic	242667	Dlgap3	discs, large (Drosophila) homolog-associated protein 3	B
1p35.3	22826	DNAJC8	MGI:1915848	4	  syntenic	68598	Dnajc8	DnaJ (Hsp40) homolog, subfamily C, member 8	B
1p35.3	199870	FAM76A	MGI:2385211	4	  syntenic	230789	BC008163	cDNA sequence BC008163	B
1p35.3	10691	GMEB1	MGI:2135604	4	  syntenic	56809	Gmeb1	glucocorticoid modulatory element binding protein 1	M
1p35.3-p35.1	63906	GPATCH3	MGI:2442492	4	  syntenic	242691	Gpatch3	G patch domain containing 3	C
1p35.3	54797	MED18	MGI:1914469	4	  syntenic	67219	Med18	mediator of RNA polymerase II transcription, subunit 18 homolog (yeast)	C
1p35.3	65979	PHACTR4	MGI:2140327	4	  syntenic	100169	Phactr4	phosphatase and actin regulator 4	C
1p35.3-p35.1	10076	PTPRU	MGI:1321151	4	     61.35	19273	Ptpru	protein tyrosine phosphatase, receptor type, U	M
1p35.3-p33	11123	RCAN3	MGI:1858220	4	     67.00	53902	Rcan3	regulator of calcineurin 3	B
1p35.3	83667	SESN2	MGI:2651874	4	  syntenic	230784	Sesn2	sestrin 2	B
1p35.3	6429	SFRS4	MGI:1890577	4	  syntenic	57317	Sfrs4	splicing factor, arginine/serine-rich 4 (SRp75)	M
1p35.3	7780	SLC30A2	MGI:106637	4	     65.70	230810	Slc30a2	solute carrier family 30 (zinc transporter), member 2	B
1p35.3-p34.1	64744	SMAP1L	MGI:1917030	4	  syntenic	69780	Smap1l	stromal membrane-associated protein 1-like	C
1p35.3	27293	SMPDL3B	MGI:1916022	4	  syntenic	100340	Smpdl3b	sphingomyelin phosphodiesterase, acid-like 3B	B
1p35.3	6883	TAF12	MGI:1913714	4	  syntenic	66464	Taf12	TAF12 RNA polymerase II, TATA box binding protein (TBP)-associated factor	B
1p35.3-p34.1	27285	TEKT2	MGI:1346335	4	  syntenic	24084	Tekt2	tektin 2	B
1p35.3-p34.1	54802	TRIT1	MGI:1914216	4	  syntenic	66966	Trit1	tRNA isopentenyltransferase 1	B
1p35.3	54952	TRSPAP1	MGI:1919037	4	  syntenic	71787	Trspap1	tRNA selenocysteine associated protein 1	M
1p35.3	55113	XKR8	MGI:2685877	4	  syntenic	381560	Xkr8	X Kell blood group precursor related family member 8 homolog	C
1p35.2	79570	NKAIN1	MGI:1914399	4	  syntenic	67149	Nkain1	Na+/K+ transporting ATPase interacting 1	M
1p35.2	9698	PUM1	MGI:1931749	4	  syntenic	80912	Pum1	pumilio 1 (Drosophila)	B
1p35.2	64129	TINAGL1	MGI:2137617	4	  syntenic	94242	Tinagl	tubulointerstitial nephritis antigen-like	B
1p35.2	9410	WDR57	MGI:1913835	4	  syntenic	66585	Wdr57	WD repeat domain 57 (U5 snRNP specific)	M
1p35.2	51538	ZCCHC17	MGI:1919955	4	  syntenic	619605	Zcchc17	zinc finger, CCHC domain containing 17	B
1p35.1	127550	A3GALT2	MGI:2685279	4	  syntenic	215493	A3galt2	alpha 1,3-galactosyltransferase 2 (isoglobotriaosylceramide synthase)	C
1p35.1-p36.23	8574	AKR7A2	MGI:107796	4	     66.80	110198	Akr7a5	aldo-keto reductase family 7, member A5 (aflatoxin aldehyde reductase)	B
1p35.1	55108	BSDC1	MGI:1913466	4	  syntenic	100383	Bsdc1	BSD domain containing 1	B
1p35.1	84734	C1orf90	MGI:2668032	4	  syntenic	230766	BC030183	cDNA sequence BC030183	C
1p35.1	79140	CCDC28B	MGI:1913514	4	  syntenic	66264	Ccdc28b	coiled coil domain containing 28B	C
1p35.1-p34.3	114784	CSMD2	MGI:2386401	4	  syntenic	329942	Csmd2	CUB and Sushi multiple domains 2	M
1p35.1	7802	DNALI1	MGI:1922813	4	  syntenic	75563	Dnali1	dynein, axonemal, light intermediate polypeptide 1	C
1p35.1	149076	FLJ25476	MGI:2652839	4	  syntenic	230761	BC039093	cDNA sequence BC039093	C
1p35.1	2701	GJA4	MGI:95715	4	     57.60	14612	Gja4	gap junction membrane channel protein alpha 4	B
1p35.1	2709	GJB5	MGI:95723	4	     57.50	14622	Gjb5	gap junction membrane channel protein beta 5	B
1p35.1	127540	HMGB4	MGI:1916567	4	  syntenic	69317	Hmgb4	high-mobility group box 4	C
1p35.1	57648	KIAA1522	MGI:2140651	4	  syntenic	97130	C77080	expressed sequence C77080	C
1p35.1-p34.3	23633	KPNA6	MGI:1100836	4	  syntenic	16650	Kpna6	karyopherin (importin) alpha 6	B
1p35.1	65108	MARCKSL1	MGI:97143	4	     59.00	17357	Marcksl1	MARCKS-like 1	C
1p35.1	5928	RBBP4	MGI:1194912	4	  syntenic	19646	Rbbp4	retinoblastoma binding protein 4	B
1p35.1	127544	RNF19B	MGI:1922484	4	  syntenic	75234	Rnf19b	ring finger protein 19B	C
1p35.1	64766	S100PBP	MGI:1921898	4	  syntenic	74648	S100pbp	S100P binding protein	C
1p35.1	347735	SERINC2	MGI:1919132	4	  syntenic	230779	Serinc2	serine incorporator 2	C
1p35.1	55116	TMEM39B	MGI:2682939	4	  syntenic	230770	Tmem39b	transmembrane protein 39b	M
1p35.1	55223	TRIM62	MGI:1914775	4	  syntenic	67525	Trim62	tripartite motif-containing 62	C
1p35.1	200081	TXLNA	MGI:105968	4	     59.00	109658	Txlna	taxilin alpha	C
1p35.1	8565	YARS	MGI:2147627	4	  syntenic	107271	Yars	tyrosyl-tRNA synthetase	B
1p35.1	653121	ZBTB8	MGI:2387181	4	  syntenic	215627	Zbtb8	zinc finger and BTB domain containing 8	M
1p35.1	339487	ZBTB8OS	MGI:1914356	4	  syntenic	67106	Zbtb8os	zinc finger and BTB domain containing 8 opposite strand	M
1p35	576	BAI2	MGI:2451244	4	  syntenic	230775	Bai2	brain-specific angiogenesis inhibitor 2	B
1p35-p32	656	BMP8B	MGI:107335	4	     57.40	12164	Bmp8b	bone morphogenetic protein 8b	M
1p35-p34	1307	COL16A1	MGI:1095396	4	  syntenic	107581	Col16a1	procollagen, type XVI, alpha 1	B
1p35-p34.3	1441	CSF3R	MGI:1339755	4	     57.50	12986	Csf3r	colony stimulating factor 3 receptor (granulocyte)	B
1p35-p33	10969	EBNA1BP2	MGI:1916322	4	  syntenic		Ebna1bp2	EBNA1 binding protein 2	B
1p35-p34	26523	EIF2C1	MGI:2446630	4	  syntenic	236511	Eif2c1	eukaryotic translation initiation factor 2C, 1	B
1p35-p34	2166	FAAH	MGI:109609	4	     56.50	14073	Faah	fatty acid amide hydrolase	B
1p35-p34	2980	GUCA2A	MGI:102738	4	     57.00	14915	Guca2a	guanylate cyclase activator 2a (guanylin)	B
1p35-p34.2	3208	HPCA	MGI:1336200	4	  syntenic	15444	Hpca	hippocalcin	B
1p35	57134	MAN1C1	MGI:2446214	4	  syntenic	230815	Man1c1	mannosidase, alpha, class 1C, member 1	B
1p35	4146	MATN1	MGI:106591	4	     61.00	17180	Matn1	matrilin 1, cartilage matrix protein 1	B
1p35-p34.1	64960	MRPS15	MGI:1913657	4	  syntenic	66407	Mrps15	mitochondrial ribosomal protein S15	B
1p35-p34	10726	NUDC	MGI:106014	4	  syntenic	18221	Nudc	nuclear distribution gene C homolog (Aspergillus)	B
1p35	5320	PLA2G2A	MGI:104642	4	     68.00	18780	Pla2g2a	phospholipase A2, group IIA (platelets, synovial fluid)	M
1p35	64600	PLA2G2F	MGI:1349661	4	  syntenic	26971	Pla2g2f	phospholipase A2, group IIF	C
1p35	5511	PPP1R8	MGI:2140494	4	  syntenic	100336	Ppp1r8	protein phosphatase 1, regulatory (inhibitor) subunit 8	C
1p35-p34.3	5724	PTAFR	MGI:106066	4	     62.40	19204	Ptafr	platelet-activating factor receptor	B
1p35	8073	PTP4A2	MGI:1277117	4	  syntenic	19244	Ptp4a2	protein tyrosine phosphatase 4a2	B
1p35	26824	RNU11	MGI:2148804	4	  syntenic	353373	Rnu11	U11 small nuclear RNA	M
1p35	6118	RPA2	MGI:1339939	4	  syntenic	19891	Rpa2	replication protein A2	B
1p35-p34.3	83442	SH3BGRL3	MGI:1920973	4	  syntenic	73723	Sh3bgrl3	SH3 domain binding glutamic acid-rich protein-like 3	B
1p35-p31.3	6513	SLC2A1	MGI:95755	4	     52.00	20525	Slc2a1	solute carrier family 2 (facilitated glucose transporter), member 1	B
1p35-p34.1	23673	STX12	MGI:1931027	4	     60.00	100226	Stx12	syntaxin 12	B
1p35-p34	113452	TMEM54	MGI:1913510	4	  syntenic	66260	Tmem54	transmembrane protein 54	B
1p35-p34	81629	TSSK3	MGI:1929914	4	  syntenic	58864	Tssk3	testis-specific serine kinase 3	B
1p35	399474	TTMB	MGI:3646343	4	  syntenic	623230	EG623230	predicted gene, EG623230	C
1p35	51441	YTHDF2	MGI:2444233	4	  syntenic	213541	Ythdf2	YTH domain family 2	C
1p34.3	54936	ADPRHL2	MGI:2140364	4	  syntenic	100206	Adprhl2	ADP-ribosylhydrolase like 2	B
1p34.3	127700	C1orf102	MGI:1916308	4	  syntenic	230751	1810007P19Rik	RIKEN cDNA 1810007P19 gene	B
1p34.3	79647	C1orf108	MGI:1915300	4	  syntenic	68050	6330407G11Rik	RIKEN cDNA 6330407G11 gene	B
1p34.3	54955	C1orf109	MGI:3041172	4	  syntenic	194268	9930104L06Rik	RIKEN cDNA 9930104L06 gene	C
1p34.3	79729	C1orf113	MGI:1914188	4	  syntenic	66938	1700029G01Rik	RIKEN cDNA 1700029G01 gene	M
1p34.3	127687	C1orf122	MGI:1916170	4	  syntenic	68920	1110065P20Rik	RIKEN cDNA 1110065P20 gene	M
1p34.3	113444	C1orf212	MGI:1933141	4	  syntenic	80284	BC003266	cDNA sequence BC003266	M
1p34.3	127703	C1orf216	MGI:3609248	4	  syntenic	230757	5730409E04Rik	RIKEN cDNA 5730409E04Rik gene	B
1p34.3	55194	C1orf78	MGI:1922063	4	  syntenic	230752	2610027C15Rik	RIKEN cDNA 2610027C15 gene	C
1p34.3	84970	C1orf94	MGI:3616080	4	  syntenic		CK137956	cDNA sequence CK137956	M
1p34.3	55143	CDCA8	MGI:1196274	4	     57.60	52276	Cdca8	cell division cycle associated 8	C
1p34.3	192669	EIF2C3	MGI:2446634	4	  syntenic	214150	Eif2c3	eukaryotic translation initiation factor 2C, 3	B
1p34.3	192670	EIF2C4	MGI:1924100	4	  syntenic	76850	Eif2c4	eukaryotic translation initiation factor 2C, 4	B
1p34.3	284656	EPHA10	MGI:3586824	4	  syntenic	230735	Epha10	Eph receptor A10	M
1p34.3	127534	GJB4	MGI:95722	4	     57.50	14621	Gjb4	gap junction membrane channel protein beta 4	C
1p34.3	29889	GNL2	MGI:2385207	4	  syntenic	230737	Gnl2	guanine nucleotide binding protein-like 2 (nucleolar)	B
1p34.3	26508	HEYL	MGI:1860511	4	  syntenic	56198	Heyl	hairy/enhancer-of-split related with YRPW motif-like	B
1p34.3	3932	LCK	MGI:96756	4	     59.00	16818	Lck	lymphocyte protein tyrosine kinase	B
1p34.3	84967	LSM10	MGI:2151045	4	  syntenic	116748	Lsm10	U7 snRNP-specific Sm-like protein LSM10	B
1p34.3	55700	MAP7D1	MGI:2384297	4	  syntenic	245877	Mtap7d1	microtubule-associated protein 7 domain containing 1	B
1p34.3-p32.1	4595	MUTYH	MGI:1917853	4	  syntenic	70603	Mutyh	mutY homolog (E. coli)	B
1p34.3	23154	NCDN	MGI:1347351	4	  syntenic	26562	Ncdn	neurochondrin	M
1p34.3-p33	84618	NT5C1A	MGI:2155700	4	  syntenic	230718	Nt5c1a	5'-nucleotidase, cytosolic IA	B
1p34.3	1912	PHC2	MGI:1860454	4	     61.00	54383	Phc2	polyhomeotic-like 2 (Drosophila)	B
1p34.3	54933	RHBDL2	MGI:3608413	4	  syntenic	230726	Rhbdl2	rhomboid, veinlet-like 2 (Drosophila)	M
1p34.3	284654	RSPO1	MGI:2183426	4	  syntenic	192199	Rspo1	R-spondin homolog (Xenopus laevis)	B
1p34.3	10946	SF3A3	MGI:1922312	4	  syntenic	75062	Sf3a3	splicing factor 3a, subunit 3	B
1p34.3	6421	SFPQ	MGI:1918764	4	     57.60	71514	Sfpq	splicing factor proline/glutamine rich (polypyrimidine tract binding protei	B
1p34.3	79753	SNIP1	MGI:2156003	4	  syntenic	76793	Snip1	Smad nuclear interacting protein 1	C
1p34.3	83931	STK40	MGI:1921428	4	  syntenic	74178	Stk40	serine/threonine kinase 40	B
1p34.3-p33	81493	SYNC1	MGI:1916078	4	     60.00	68828	Sync	syncoilin	B
1p34.3	339488	TFAP2E	MGI:2679630	4	  syntenic	332937	Tcfap2e	transcription factor AP-2, epsilon	C
1p34.3	9967	THRAP3	MGI:2442637	4	  syntenic	230753	Thrap3	thyroid hormone receptor associated protein 3	B
1p34.3	27095	TRAPPC3	MGI:1351486	4	  syntenic	27096	Trappc3	trafficking protein particle complex 3	B
1p34.3	51118	UTP11L	MGI:1914455	4	  syntenic	67205	Utp11l	UTP11-like, U3 small nucleolar ribonucleoprotein, (yeast)	B
1p34.3	79693	YRDC	MGI:2387201	4	  syntenic	230734	Yrdc	yrdC domain containing (E.coli)	B
1p34.3	80149	ZC3H12A	MGI:2385891	4	  syntenic	230738	Zc3h12a	zinc finger CCCH type containing 12A	B
1p34.3	79830	ZMYM1	MGI:1915560	4	  syntenic	68310	Zmym1	zinc finger, MYM domain containing 1	C
1p34.3	7579	ZSCAN20	MGI:2679268	4	  syntenic	269585	Zscan20	zinc finger and SCAN domains 20	B
1p34.2	353500	BMP8A	MGI:104515	4	     57.40	12163	Bmp8a	bone morphogenetic protein 8a	B
1p34.2	64789	C1orf176	MGI:1920422	4	  syntenic	73172	3110037I16Rik	RIKEN cDNA 3110037I16 gene	C
1p34.2	149466	C1orf210	MGI:1913701	4	  syntenic	66451	2610528J11Rik	RIKEN cDNA 2610528J11 gene	C
1p34.2	79078	C1orf50	MGI:2140466	4	  syntenic		AU022252	expressed sequence AU022252	C
1p34.2	10487	CAP1	MGI:88262	4	  syntenic	12331	Cap1	CAP, adenylate cyclase-associated protein 1 (yeast)	B
1p34.2	374969	CCDC23	MGI:1916466	4	  syntenic	69216	Ccdc23	coiled-coil domain containing 23	C
1p34.2	163732	CITED4	MGI:1861694	4	     56.65	56222	Cited4	Cbp/p300-interacting transactivator, with Glu/Asp-rich carboxy-terminal dom	B
1p34.2	149461	CLDN19	MGI:3033992	4	  syntenic	242653	Cldn19	claudin 19	B
1p34.2	63967	CLSPN	MGI:2445153	4	  syntenic	269582	Clspn	claspin homolog (Xenopus laevis)	C
1p34.2	1296	COL8A2	MGI:88464	4	     57.20	329941	Col8a2	procollagen, type VIII, alpha 2	B
1p34.2	64834	ELOVL1	MGI:1858959	4	  syntenic	54325	Elovl1	elongation of very long chain fatty acids (FEN1/Elo2, SUR4/Elo3, yeast)-lik	M
1p34.2	114625	ERMAP	MGI:1349816	4	     57.00	27028	Ermap	erythroblast membrane-associated protein	M
1p34.2	284716	FAM80A	MGI:3040686	4	  syntenic	194237	BC057371	cDNA sequence BC057371	C
1p34.2	51440	HPCAL4	MGI:2157521	4	  syntenic	170638	Hpcal4	hippocalcin-like 4	B
1p34.2	81888	HYI	MGI:1915430	4	  syntenic	68180	Hyi	hydroxypyruvate isomerase homolog (E. coli)	C
1p34.2	79932	KIAA0319L	MGI:2140475	4	  syntenic	100317	AU040320	expressed sequence AU040320	B
1p34.2	23334	KIAA0467	MGI:2686975	4	  syntenic	230676	BC059842	cDNA sequence BC059842	B
1p34.2	643314	KIAA0754	MGI:3045367	4	  syntenic	442834	D830031N03Rik	RIKEN cDNA D830031N03 gene	C
1p34.2	388621	LOC388621	MGI:3643358	3	  syntenic	665821	EG665821	predicted gene, EG665821	M
1p34.2	112950	MED8	MGI:1915269	4	  syntenic	80509	Med8	mediator of RNA polymerase II transcription, subunit 8 homolog (yeast)	M
1p34.2	84879	MFSD2	MGI:1923824	4	  syntenic	76574	Mfsd2	major facilitator superfamily domain containing 2	B
1p34.2	4610	MYCL1	MGI:96799	4	     55.00	16918	Mycl1	v-myc myelocytomatosis viral oncogene homolog 1, lung carcinoma derived (av	M
1p34.2-p33	4725	NDUFS5	MGI:1890889	4	  syntenic	595136	Ndufs5	NADH dehydrogenase (ubiquinone) Fe-S protein 5	B
1p34.2	79717	PPCS	MGI:1915237	4	  syntenic	106564	Ppcs	phosphopantothenoylcysteine synthetase	C
1p34.2	5690	PSMB2	MGI:1347045	4	     57.60	26445	Psmb2	proteasome (prosome, macropain) subunit, beta type 2	B
1p34.2	728621	RP4-692D3.1	MGI:1920582	4	  syntenic	73332	1700041C02Rik	RIKEN cDNA 1700041C02 gene	M
1p34.2	200172	SLFNL1	MGI:3045330	4	  syntenic	194219	Slfnl1	schlafen like 1	C
1p34.2	127391	TMCO2	MGI:1916719	4	  syntenic	69469	Tmco2	transmembrane and coiled-coil domains 2	C
1p34.2	128218	TMEM125	MGI:1923409	4	  syntenic	230678	Tmem125	transmembrane protein 125	M
1p34.2	149465	WDR65	MGI:2686209	4	  syntenic	384050	Wdr65	WD repeat domain 65	C
1p34.2	9204	ZMYM6	MGI:106505	4	     57.60		Zmym6	zinc finger, MYM-type 6	B
1p34.2	84217	ZMYND12	MGI:2140259	4	  syntenic	332934	Zmynd12	zinc finger, MYND domain containing 12	B
1p34.2	339559	ZNF642	MGI:107794	4	     54.00	381549	Zfp69	zinc finger protein 69	C
1p34.2	51058	ZNF691	MGI:3041163	4	  syntenic	195522	Zfp691	zinc finger protein 691	C
1p34.1	55182	C1orf164	MGI:1913993	4	  syntenic	66743	4931406I20Rik	RIKEN cDNA 4931406I20 gene	C
1p34.1	149483	CCDC17	MGI:1915667	4	  syntenic	622665	Ccdc17	coiled-coil domain containing 17	B
1p34.1	149473	CCDC24	MGI:2685874	4	  syntenic	381546	Ccdc24	coiled-coil domain containing 24	M
1p34.1	991	CDC20	MGI:1859866	4	  syntenic	107995	Cdc20	cell division cycle 20 homolog (S. cerevisiae)	B
1p34.1	1503	CTPS	MGI:1858304	4	     57.00	51797	Ctps	cytidine 5'-triphosphate synthase	B
1p34.1	8891	EIF2B3	MGI:1313286	4	  syntenic	108067	Eif2b3	eukaryotic translation initiation factor 2B, subunit 3	C
1p34.1	8668	EIF3I	MGI:1860763	4	     61.00	54709	Eif3i	eukaryotic translation initiation factor 3, subunit I	B
1p34.1	60313	GPBP1L1	MGI:1924360	4	  syntenic	77110	Gpbp1l1	GC-rich promoter binding protein 1-like 1	C
1p34.1	79654	HECTD3	MGI:1923858	4	  syntenic	76608	Hectd3	HECT domain containing 3	M
1p34.1	84842	HPDL	MGI:2444646	4	  syntenic	242642	Hpdl	4-hydroxyphenylpyruvate dioxygenase-like	C
1p34.1	9670	IPO13	MGI:2385205	4	  syntenic	230673	Ipo13	importin 13	B
1p34.1	9682	JMJD2A	MGI:2446210	4	     56.50	230674	Jmjd2a	jumonji domain containing 2A	B
1p34.1	11004	KIF2C	MGI:1921054	4	      1.50	73804	Kif2c	kinesin family member 2C	B
1p34.1	128209	KLF17	MGI:2181068	4	     56.50	75753	Klf17	Kruppel-like factor 17	C
1p34.1	64175	LEPRE1	MGI:1888921	4	  syntenic	56401	Lepre1	leprecan 1	B
1p34.1	126661	LOC126661	MGI:1915644	4	  syntenic	68394	0610037D15Rik	RIKEN cDNA 0610037D15 gene	M
1p34.1	23139	MAST2	MGI:894676	4	  syntenic	17776	Mast2	microtubule associated serine/threonine kinase 2	B
1p34.1	339541	MGC33556	MGI:2686507	4	  syntenic	381544	Gm1661	gene model 1661, (NCBI)	C
1p34.1	25974	MMACHC	MGI:1914346	4	  syntenic	67096	Mmachc	methylmalonic aciduria cblC type, with homocystinuria	C
1p34.1	4678	NASP	MGI:1355328	4	     56.50	50927	Nasp	nuclear autoantigenic sperm protein (histone-binding)	B
1p34.1	8503	PIK3R3	MGI:109277	4	  syntenic	18710	Pik3r3	phosphatidylinositol 3 kinase, regulatory subunit, polypeptide 3 (p55)	C
1p34.1	1263	PLK3	MGI:109604	4	  syntenic	12795	Plk3	polo-like kinase 3 (Drosophila)	B
1p34.1	55624	POMGNT1	MGI:1915523	4	  syntenic	68273	Pomgnt1	protein O-linked mannose beta1,2-N-acetylglucosaminyltransferase	C
1p34.1	5453	POU3F1	MGI:101896	4	     56.10	18991	Pou3f1	POU domain, class 3, transcription factor 1	B
1p34.1	10465	PPIH	MGI:106499	4	     57.00	66101	Ppih	peptidyl prolyl isomerase H	B
1p34.1	5052	PRDX1	MGI:99523	4	     47.00	18477	Prdx1	peroxiredoxin 1	B
1p34.1	343521	RP11-269F19.9	MGI:3045358	4	  syntenic	242646	4833401D15Rik	RIKEN cDNA 4833401D15 gene	C
1p34.1-p32	6202	RPS8	MGI:98166	4	  syntenic	20116	Rps8	ribosomal protein S8	B
1p34.1	6487	ST3GAL3	MGI:1316659	4	  syntenic	20441	St3gal3	ST3 beta-galactoside alpha-2,3-sialyltransferase 3	M
1p34.1	79639	TMEM53	MGI:1916027	4	  syntenic	68777	Tmem53	transmembrane protein 53	C
1p34.1	51249	TMEM69	MGI:3045357	4	  syntenic	230657	Tmem69	transmembrane protein 69	C
1p34.1	10103	TSPAN1	MGI:1914055	4	  syntenic	66805	Tspan1	tetraspanin 1	C
1p34.1	57643	ZSWIM5	MGI:1921714	4	  syntenic	74464	Zswim5	zinc finger, SWIM domain containing 5	B
1p34	204	AK2	MGI:87978	4	     61.00	11637	Ak2	adenylate kinase 2	B
1p34-p33	8704	B4GALT2	MGI:1858493	4	  syntenic	53418	B4galt2	UDP-Gal:betaGlcNAc beta 1,4- galactosyltransferase, polypeptide 2	M
1p34	541468	C1orf190	MGI:1915325	4	  syntenic	68075	1520402A15Rik	RIKEN cDNA 1520402A15 gene	C
1p34-p12	1580	CYP4B1	MGI:103225	4	     49.50	13120	Cyp4b1	cytochrome P450, family 4, subfamily b, polypeptide 1	B
1p34	55929	DMAP1	MGI:1913483	4	  syntenic	66233	Dmap1	DNA methyltransferase 1-associated protein 1	M
1p34	1802	DPH2	MGI:1914978	4	  syntenic	67728	Dph2	DPH2 homolog (S. cerevisiae)	B
1p34	1907	EDN2	MGI:95284	4	  syntenic	13615	Edn2	endothelin 2	B
1p34	1996	ELAVL4	MGI:107427	4	     49.50	15572	Elavl4	ELAV (embryonic lethal, abnormal vision, Drosophila)-like 4 (Hu antigen D)	M
1p34	2275	FHL3	MGI:1341092	4	  syntenic	14201	Fhl3	four and a half LIM domains 3	B
1p34-p32	2306	FOXD2	MGI:1347471	4	     56.50		Foxd2	forkhead box D2	B
1p34	2517	FUCA1	MGI:95593	4	     65.70	71665	Fuca1	fucosidase, alpha-L- 1, tissue	B
1p34	2707	GJB3	MGI:95721	4	     58.00	14620	Gjb3	gap junction membrane channel protein beta 3	M
1p34-p33	2899	GRIK3	MGI:95816	4	     57.20	14807	Grik3	glutamate receptor, ionotropic, kainate 3	B
1p34-p33	2981	GUCA2B	MGI:1270851	4	     57.00	14916	Guca2b	guanylate cyclase activator 2b (retina)	B
1p34	3065	HDAC1	MGI:108086	4	     59.00	433759	Hdac1	histone deacetylase 1	B
1p34	59269	HIVEP3	MGI:106589	4	  syntenic	16656	Hivep3	human immunodeficiency virus type I enhancer binding protein 3	B
1p34	3633	INPP5B	MGI:103257	4	     56.00	16330	Inpp5b	inositol polyphosphate-5-phosphatase B	B
1p34-p32	3652	IPP	MGI:96581	4	     51.40	16351	Ipp	IAP promoted placental gene	B
1p34	9132	KCNQ4	MGI:1926803	4	  syntenic	60613	Kcnq4	potassium voltage-gated channel, subfamily Q, member 4	B
1p34	7805	LAPTM5	MGI:108046	4	  syntenic	16792	Laptm5	lysosomal-associated protein transmembrane 5	B
1p34	7804	LRP8	MGI:1340044	4	  syntenic		Lrp8	low density lipoprotein receptor-related protein 8, apolipoprotein e recept	B
1p34-p33	4116	MAGOH	MGI:1330312	4	     51.30	17149	Magoh	mago-nashi homolog, proliferation-associated (Drosophila)	B
1p34	4352	MPL	MGI:97076	4	     56.50	17480	Mpl	myeloproliferative leukemia virus oncogene	B
1p34	387338	NSUN4	MGI:1919431	4	  syntenic	72181	Nsun4	NOL1/NOP2/Sun domain family, member 4	C
1p34	553115	PEF1	MGI:1915148	4	  syntenic	67898	Pef1	penta-EF hand domain containing 1	B
1p34	5792	PTPRF	MGI:102695	4	  syntenic	19268	Ptprf	protein tyrosine phosphatase, receptor type, F	B
1p34	64121	RRAGC	MGI:1858751	4	  syntenic	54170	Rragc	Ras-related GTP binding C	B
1p34	22955	SCMH1	MGI:1352762	4	     56.50	29871	Scmh1	sex comb on midleg homolog 1	B
1p34-p33	7075	TIE1	MGI:99906	4	     50.00	21846	Tie1	tyrosine kinase receptor 1	B
1p34-p33	84676	TRIM63	MGI:2447992	4	  syntenic	433766	Trim63	tripartite motif-containing 63	C
1p34	7389	UROD	MGI:98916	4	     50.60	22275	Urod	uroporphyrinogen decarboxylase	B
1p34	4904	YBX1	MGI:99146	4	  syntenic	22608	Ybx1	Y box protein 1	M
1p34	10269	ZMPSTE24	MGI:1890508	4	  syntenic	230709	Zmpste24	zinc metallopeptidase, STE24 homolog (S. cerevisiae)	B
1p33-p34.3	113451	ADC	MGI:2442093	4	  syntenic	242669	Adc	arginine decarboxylase	B
1p33-p32	10327	AKR1A1	MGI:1929955	4	  syntenic	58810	Akr1a4	aldo-keto reductase family 1, member A4 (aldehyde reductase)	M
1p33-p32	9048	ARTN	MGI:1333791	4	  syntenic	11876	Artn	artemin	M
1p33-p32.3	64756	ATPAF1	MGI:2180560	4	  syntenic	230649	Atpaf1	ATP synthase mitochondrial F1 complex assembly factor 1	B
1p33-p32.3	266675	BEST4	MGI:3663793	4	  syntenic	230664	Best4-ps	bestrophin 4, pseudogene	M
1p33	79656	C1orf165	MGI:1914871	4	  syntenic	67621	2310026E23Rik	RIKEN cDNA 2310026E23 gene	C
1p33-p32	1298	COL9A2	MGI:88466	4	     53.00	12840	Col9a2	procollagen, type IX, alpha 2	B
1p33	260293	CYP4X1	MGI:1932403	4	       N/A	81906	Cyp4x1	cytochrome P450, family 4, subfamily x, polypeptide 1	B
1p33-p31.1	1718	DHCR24	MGI:1922004	4	  syntenic	74754	Dhcr24	24-dehydrocholesterol reductase	B
1p33-p32	1733	DIO1	MGI:94896	4	     48.70	13370	Dio1	deiodinase, iodothyronine, type I	B
1p33	127343	DMBX1	MGI:2153518	4	     54.80	140477	Dmbx1	diencephalon/mesencephalon homeobox 1	M
1p33	63950	DMRTA2	MGI:2653629	4	  syntenic	242620	Dmrta2	doublesex and mab-3 related transcription factor like family A2	M
1p33-p32	64123	ELTD1	MGI:2655562	3	  syntenic	170757	Eltd1	EGF, latrophilin seven transmembrane domain containing 1	B
1p33-p32	2035	EPB41	MGI:95401	4	     65.70	269587	Epb4.1	erythrocyte protein band 4.1	B
1p33-p32	2170	FABP3	MGI:95476	4	     61.00	14077	Fabp3	fatty acid binding protein 3, muscle and heart	B
1p33	11124	FAF1	MGI:109419	4	     52.70	14084	Faf1	Fas-associated factor 1	B
1p33	3061	HCRTR1	MGI:2385650	4	  syntenic	230777	Hcrtr1	hypocretin (orexin) receptor 1	B
1p33	148930	KNCN	MGI:3614952	4	  syntenic	654462	Kncn	kinocilin	M
1p33	374973	LOC374973	MGI:1922423	4	  syntenic	75173	4930544O15Rik	RIKEN cDNA 4930544O15 gene	C
1p33	10489	LRRC41	MGI:2441984	4	  syntenic	230654	Lrrc41	leucine rich repeat containing 41	B
1p33-p32.1	115353	LRRC42	MGI:1925059	4	  syntenic	77809	Lrrc42	leucine rich repeat containing 42	C
1p33	8569	MKNK1	MGI:894316	4	  syntenic	17346	Mknk1	MAP kinase-interacting serine/threonine kinase 1	B
1p33	148932	MOBKL2C	MGI:2140623	4	  syntenic	100465	Mobkl2c	MOB1, Mps One Binder kinase activator-like 2C (yeast)	M
1p33	4520	MTF1	MGI:101786	4	     58.30	17764	Mtf1	metal response element binding transcription factor 1	B
1p33-p32.2	26292	MYCBP	MGI:1891750	4	  syntenic	56309	Mycbp	c-myc binding protein	B
1p33	10158	PDZK1IP1	MGI:1914432	4	  syntenic	67182	Pdzk1ip1	PDZK1 interacting protein 1	B
1p33-p32.1	84950	PRPF38A	MGI:1916962	4	  syntenic	230596	Prpf38a	PRP38 pre-mRNA processing factor 38 (yeast) domain containing A	C
1p33-p34	8643	PTCH2	MGI:1095405	4	     56.50	19207	Ptch2	patched homolog 2	B
1p33	200010	SLC5A9	MGI:2140201	4	  syntenic	230612	Slc5a9	solute carrier family 5 (sodium/glucose cotransporter), member 9	C
1p33	6536	SLC6A9	MGI:95760	4	     52.00	14664	Slc6a9	solute carrier family 6 (neurotransmitter transporter, glycine), member 9	M
1p33	54558	SPATA6	MGI:1915196	4	  syntenic	67946	Spata6	spermatogenesis associated 6	C
1p33-p32	7049	TGFBR3	MGI:104637	5	  syntenic	21814	Tgfbr3	transforming growth factor, beta receptor III	B
1p33	7388	UQCRH	MGI:1913826	4	  syntenic	66576	Uqcrh	ubiquinol-cytochrome c reductase hinge protein	C
1p33-p32.1	54432	YIPF1	MGI:1915532	4	  syntenic	230584	Yipf1	Yip1 domain family, member 1	B
1p32.3	26027	ACOT11	MGI:1913736	4	  syntenic	329910	Acot11	acyl-CoA thioesterase 11	B
1p32.3-p31.3	81573	ANKRD13C	MGI:2139746	3	  syntenic		Ankrd13c	ankyrin repeat domain 13c	C
1p32.3	533	ATP6V0B	MGI:1890510	4	  syntenic	114143	Atp6v0b	ATPase, H+ transporting, lysosomal V0 subunit B	B
1p32.3	54987	C1orf123	MGI:1921348	4	  syntenic	74098	0610037L13Rik	RIKEN cDNA 0610037L13 gene	C
1p32.3	65260	C1orf163	MGI:1917143	4	     52.70		2010305A19Rik	RIKEN cDNA 2010305A19 gene	C
1p32.3	374977	C1orf175	MGI:2685873	4	  syntenic	381538	Gm1027	gene model 1027, (NCBI)	C
1p32.3	163747	C1orf177	MGI:2681853	4	  syntenic	242602	BC055111	cDNA sequence BC055111	C
1p32.3	338094	C1orf179	MGI:2657115	4	  syntenic	230579	BC026682	cDNA sequence BC026682	C
1p32.3	284546	C1orf185	MGI:1914896	4	  syntenic	67646	4930522H14Rik	RIKEN cDNA 4930522H14 gene	C
1p32.3	22996	C1orf34	MGI:2444350	4	  syntenic	230603	4922503N01Rik	RIKEN cDNA 4922503N01 gene	C
1p32.3	127428	C1orf83	MGI:1913776	4	  syntenic	66526	2210012G02Rik	RIKEN cDNA 2210012G02 gene	B
1p32.3	200014	CC2D1B	MGI:2443076	4	  syntenic	319965	Cc2d1b	coiled-coil and C2 domain containing 1B	C
1p32.3	200008	CDCP2	MGI:3045328	4	  syntenic	242603	Cdcp2	CUB domain containing protein 2	C
1p32.3	63948	DMRTB1	MGI:1927125	4	  syntenic	56296	Dmrtb1	DMRT-like family B with proline-rich C-terminal, 1	B
1p32.3	55268	ECHDC2	MGI:1289238	4	     51.00	52430	Echdc2	enoyl Coenzyme A hydratase domain containing 2	C
1p32.3	148979	GLIS1	MGI:2386723	4	  syntenic	230587	Glis1	GLIS family zinc finger 1	C
1p32.3-p31.3	3716	JAK1	MGI:96628	4	     46.30	16451	Jak1	Janus kinase 1	B
1p32.3	112970	KTI12	MGI:1923547	4	  syntenic	100087	Kti12	KTI12 homolog, chromatin associated (S. cerevisiae)	C
1p32.3	440589	LOC440589	MGI:3647574	8	  syntenic	667847	EG667847	predicted gene, EG667847	M
1p32.3	606495	LOC606495	MGI:1919657	4	  syntenic	230582	2810410C14Rik	RIKEN cDNA 2810410C14 gene	M
1p32.3	645379	LOC645379	MGI:3649171	4	  syntenic	665668	EG665668	predicted gene, EG665668	C
1p32.3	114883	OSBPL9	MGI:1923784	4	  syntenic	100273	Osbpl9	oxysterol binding protein-like 9	M
1p32.3	255738	PCSK9	MGI:2140260	4	  syntenic	100102	Pcsk9	proprotein convertase subtilisin/kexin type 9	B
1p32.3	127435	PODN	MGI:2674939	4	  syntenic	242608	Podn	podocan	B
1p32.3	6512	SLC1A7	MGI:2444087	4	  syntenic	242607	Slc1a7	solute carrier family 1 (glutamate transporter), member 7	C
1p32.3	23648	SSBP3	MGI:1919725	4	  syntenic	72475	Ssbp3	single-stranded DNA binding protein 3	B
1p32.3	55706	TMEM48	MGI:1920037	4	  syntenic	72787	Tmem48	transmembrane protein 48	C
1p32.3	199964	TMEM61	MGI:3041156	4	  syntenic	329909	Tmem61	transmembrane protein 61	M
1p32.3	55001	TTC22	MGI:3045307	4	  syntenic	230576	Ttc22	tetratricopeptide repeat domain 22	M
1p32.3	51060	TXNDC12	MGI:1913323	4	  syntenic	66073	Txndc12	thioredoxin domain containing 12 (endoplasmic reticulum)	B
1p32.3	23358	USP24	MGI:1919936	4	  syntenic	329908	Usp24	ubiquitin specific peptidase 24	C
1p32.3	23318	ZCCHC11	MGI:2445126	4	  syntenic	230594	Zcchc11	zinc finger, CCHC domain containing 11	C
1p32.3	9372	ZFYVE9	MGI:2652838	4	  syntenic	230597	Zfyve9	zinc finger, FYVE domain containing 9	B
1p32.3	440590	ZYG11A	MGI:2446208	4	  syntenic	230590	Zyg11a	zyg-11 homolog A (C. elegans)	C
1p32.3	79699	ZYG11B	MGI:2685277	4	  syntenic	414872	Zyg11b	zyg-ll homolog B (C. elegans)	C
1p32.2	199920	C1orf168	MGI:2685466	4	  syntenic	242594	1700024P16Rik	RIKEN cDNA 1700024P16 gene	C
1p32.2-p32.1	4898	NRD1	MGI:1201386	4	  syntenic	230598	Nrd1	nardilysin, N-arginine dibasic convertase, NRD convertase 1	B
1p32.2	25973	PARS2	MGI:2386296	4	  syntenic	230577	Pars2	prolyl-tRNA synthetase (mitochondrial)(putative)	B
1p32.1	7809	BSND	MGI:2153465	4	  syntenic	140475	Bsnd	Bartter syndrome, infantile, with sensorineural deafness (Barttin)	B
1p32.1-p33	51668	C1orf41	MGI:1920188	4	  syntenic	72938	2900042B11Rik	RIKEN cDNA 2900042B11 gene	M
1p32.1	55277	FLJ10986	MGI:1922828	4	  syntenic	75578	2310009E04Rik	RIKEN cDNA 2310009E04 gene	M
1p32.1	51361	HOOK1	MGI:1925213	4	     45.50	77963	Hook1	hook homolog 1 (Drosophila)	B
1p32.1	51253	MRPL37	MGI:1926268	4	  syntenic	56280	Mrpl37	mitochondrial ribosomal protein L37	B
1p32.1	114803	MYSM1	MGI:2444584	4	  syntenic	320713	Mysm1	myb-like, SWIRM and MPN domains 1	C
1p32.1	115209	OMA1	MGI:1914263	4	  syntenic	67013	Oma1	OMA1 homolog, zinc metallopeptidase (S. cerevisiae)	B
1p32	731	C8A	MGI:2668347	4	  syntenic	230558	C8a	complement component 8, alpha polypeptide	B
1p32	732	C8B	MGI:88236	4	     49.40	110382	C8b	complement component 8, beta subunit	B
1p32	1031	CDKN2C	MGI:105388	4	     24.70	12580	Cdkn2c	cyclin-dependent kinase inhibitor 2C (p18, inhibits CDK4)	M
1p32	51727	CMPK	MGI:1913838	4	  syntenic	66588	Cmpk	cytidylate kinase	B
1p32	1376	CPT2	MGI:109176	4	     54.40	12896	Cpt2	carnitine palmitoyltransferase 2	B
1p32-p31	1600	DAB1	MGI:108554	4	     52.70	13131	Dab1	disabled homolog 1 (Drosophila)	B
1p32	2060	EPS15	MGI:104583	4	  syntenic	13858	Eps15	epidermal growth factor receptor pathway substrate 15	B
1p32-p31	27022	FOXD3	MGI:1347473	4	     45.80	15221	Foxd3	forkhead box D3	B
1p32	2301	FOXE3	MGI:1353569	4	     49.60	30923	Foxe3	forkhead box E3	B
1p32	2882	GPX7	MGI:1914555	4	  syntenic	67305	Gpx7	glutathione peroxidase 7	B
1p32-p31	3725	JUN	MGI:96646	4	     44.60	16476	Jun	Jun oncogene	B
1p32	10657	KHDRBS1	MGI:893579	4	  syntenic	20218	Khdrbs1	KH domain containing, RNA binding, signal transduction associated 1	B
1p32-p31	23499	MACF1	MGI:108559	4	     57.40	11426	Macf1	microtubule-actin crosslinking factor 1	M
1p32	4802	NFYC	MGI:107901	4	     55.00	18046	Nfyc	nuclear transcription factor-Y gamma	B
1p32-p35	64802	NMNAT1	MGI:1913704	4	  syntenic	66454	Nmnat1	nicotinamide nucleotide adenylyltransferase 1	B
1p32	4998	ORC1L	MGI:1328337	4	  syntenic	18392	Orc1l	origin recognition complex, subunit 1-like (S.cereviaiae)	B
1p32-p36	8761	PABPC4	MGI:2385206	4	  syntenic	230721	Pabpc4	poly A binding protein, cytoplasmic 4	B
1p32	10450	PPIE	MGI:1917118	4	  syntenic	56031	Ppie	peptidylprolyl isomerase E (cyclophilin E)	B
1p32	5538	PPT1	MGI:1298204	4	     59.10	19063	Ppt1	palmitoyl-protein thioesterase 1	B
1p32	79033	PRNPIP	MGI:2153887	4	  syntenic	140546	Prnpip1	prion protein interacting protein 1	B
1p32-p31	5865	RAB3B	MGI:1917158	4	  syntenic	69908	Rab3b	RAB3B, member RAS oncogene family	B
1p32	8438	RAD54L	MGI:894697	4	  syntenic	19366	Rad54l	RAD54 like (S. cerevisiae)	B
1p32	6018	RLF	MGI:1924705	4	  syntenic	109263	Rlf	rearranged L-myc fusion sequence	C
1p32-p31	4919	ROR1	MGI:1347520	4	     49.60	26563	Ror1	receptor tyrosine kinase-like orphan receptor 1	B
1p32	6342	SCP2	MGI:98254	4	     52.00	20280	Scp2	sterol carrier protein 2, liver	B
1p32-p31	23169	SLC35D1	MGI:2140361	4	  syntenic	242585	Slc35d1	solute carrier family 35 (UDP-glucuronic acid/UDP-N-acetylgalactosamine dua	C
1p32	6491	STIL	MGI:107477	4	  syntenic	20460	Stil	Scl/Tal1 interrupting locus	B
1p32-p31	4070	TACSTD2	MGI:1861606	6	  syntenic	56753	Tacstd2	tumor-associated calcium signal transducer 2	B
1p32	6886	TAL1	MGI:98480	4	     49.50	21349	Tal1	T-cell acute lymphocytic leukemia 1	B
1p32	10420	TESK2	MGI:2385204	4	  syntenic	230661	Tesk2	testis-specific kinase 2	B
1p32-p31	7412	VCAM1	MGI:98926	3	     50.80	22329	Vcam1	vascular cell adhesion molecule 1	B
1p32-p34	9202	ZMYM4	MGI:1915035	4	  syntenic	67785	Zmym4	zinc finger, MYM-type 4	M
1p31.3	29929	ALG6	MGI:2444031	4	  syntenic	320438	Alg6	asparagine-linked glycosylation 6 homolog (yeast, alpha-1,3,-glucosyltransf	B
1p31.3	163782	ANKRD38	MGI:3043381	4	  syntenic	242553	Ankrd38	ankyrin repeat domain 38	C
1p31.3	84938	ATG4C	MGI:2651854	4	  syntenic	242557	Atg4c	autophagy-related 4C (yeast)	M
1p31.3	400757	C1orf141	MGI:1918191	4	  syntenic	70941	4921539E11Rik	RIKEN cDNA 4921539E11 gene	C
1p31.3	57685	CACHD1	MGI:2444177	4	  syntenic	320508	Cachd1	cache domain containing 1	C
1p31.3-p31.2	1573	CYP2J2	MGI:1270148	4	     46.50	13110	Cyp2j6	cytochrome P450, family 2, subfamily j, polypeptide 6	C
1p31.3	85440	DOCK7	MGI:1914549	4	  syntenic	67299	Dock7	dedicator of cytokinesis 7	B
1p31.3	55970	GNG12	MGI:1336171	6	     30.00	14701	Gng12	guanine nucleotide binding protein (G protein), gamma 12	C
1p31.3	79971	GPR177	MGI:1915401	3	  syntenic	68151	Gpr177	G protein-coupled receptor 177	C
1p31.3-p31.2	3595	IL12RB2	MGI:1270861	6	     30.10	16162	Il12rb2	interleukin 12 receptor, beta 2	B
1p31.3	149233	IL23R	MGI:2181693	6	  syntenic	209590	Il23r	interleukin 23 receptor	B
1p31.3	10207	INADL	MGI:1277960	4	  syntenic	12695	Inadl	InaD-like (Drosophila)	C
1p31.3	84455	KIAA1799	MGI:2385199	4	  syntenic	230500	BC020077	cDNA sequence BC020077	B
1p31.3	54596	L1TD1	MGI:3578435	4	  syntenic	381591	L1td1	LINE-1 type transposase domain containing 1	C
1p31.3	54741	LEPROT	MGI:2687005	4	  syntenic	230514	Leprot	leptin receptor overlapping transcript	B
1p31.3	149224	LOC149224	MGI:3648396	X	  syntenic	624124	EG624124	predicted gene, EG624124	M
1p31.3	57708	MIER1	MGI:1918398	4	  syntenic	71148	Mier1	mesoderm induction early response 1 homolog (Xenopus laevis	C
1p31.3-p31.2	4774	NFIA	MGI:108056	4	     45.80	18027	Nfia	nuclear factor I/A	B
1p31.3	55225	RAVER2	MGI:2443623	4	  syntenic	242570	Raver2	ribonucleoprotein, PTB-binding 2	C
1p31.3	84251	SGIP1	MGI:1920344	4	  syntenic	73094	Sgip1	SH3-domain GRB2-like (endophilin) interacting protein 1	C
1p31.3	200132	TCTEX1D1	MGI:1914594	4	  syntenic	67344	Tctex1d1	Tctex1 domain containing 1	C
1p31.3	83941	TM2D1	MGI:2137022	4	  syntenic	94043	Tm2d1	TM2 domain containing 1	B
1p31.3	7268	TTC4	MGI:1919604	4	  syntenic	72354	Ttc4	tetratricopeptide repeat domain 4	B
1p31.3	148581	UBE2U	MGI:3588216	4	  syntenic	381534	Ube2u	ubiquitin-conjugating enzyme E2U (putative)	M
1p31.3	7398	USP1	MGI:2385198	4	  syntenic	230484	Usp1	ubiquitin specific peptdiase 1	B
1p31.3	79819	WDR78	MGI:2385328	4	  syntenic	242584	Wdr78	WD repeat domain 78	B
1p31.2	55635	DEPDC1	MGI:1923381	3	  syntenic	76131	Depdc1a	DEP domain containing 1a	B
1p31.2-p31.1	1647	GADD45A	MGI:107799	6	  syntenic	13197	Gadd45a	growth arrest and DNA-damage-inducible 45 alpha	B
1p31.2	5733	PTGER3	MGI:97795	3	     82.00	19218	Ptger3	prostaglandin E receptor 3 (subtype EP3)	M
1p31.1-p22.3	27329	ANGPTL3	MGI:1353627	4	     48.00	30924	Angptl3	angiopoietin-like 3	B
1p31.1	127247	ASB17	MGI:1914022	3	  syntenic	66772	Asb17	ankyrin repeat and SOCS box-containing protein 17	B
1p31.1	127254	C1orf173	MGI:1919095	3	  syntenic	71845	4922501L14Rik	RIKEN cDNA 4922501L14 gene	C
1p31.1	1491	CTH	MGI:1339968	3	  syntenic	107869	Cth	cystathionase (cystathionine gamma-lyase)	B
1p31.1	11080	DNAJB4	MGI:1914285	3	  syntenic	67035	Dnajb4	DnaJ (Hsp40) homolog, subfamily B, member 4	M
1p31.1	374986	FAM73A	MGI:1924567	3	  syntenic	215708	C030011O14Rik	RIKEN cDNA C030011O14 gene	C
1p31.1	8790	FPGT	MGI:1922790	3	  syntenic	75540	Fpgt	fucose-1-phosphate guanylyltransferase	B
1p31.1	8880	FUBP1	MGI:1196294	3	     70.50	51886	Fubp1	far upstream element (FUSE) binding protein 1	B
1p31.1	54810	GIPC2	MGI:1889209	3	  syntenic	54120	Gipc2	GIPC PDZ domain containing family, member 2	B
1p31.1-p22.1	9653	HS2ST1	MGI:1346049	3	  syntenic	23908	Hs2st1	heparan sulfate 2-O-sulfotransferase 1	B
1p31.1	10561	IFI44	MGI:2443016	3	  syntenic	99899	Ifi44	interferon-induced protein 44	C
1p31.1	10964	IFI44L	MGI:95975	3	     82.50	15061	H28	histocompatibility 28	C
1p31.1-p22.3	10022	INSL5	MGI:1346085	4	     49.50	23919	Insl5	insulin-like 5	B
1p31.1	431707	LHX8	MGI:1096343	3	  syntenic	16875	Lhx8	LIM homeobox protein 8	C
1p31.1	23266	LPHN2	MGI:2139714	3	  syntenic	99633	Lphn2	latrophilin 2	M
1p31.1	55631	LRRC40	MGI:1914394	3	  syntenic	67144	Lrrc40	leucine rich repeat containing 40	B
1p31.1	127255	LRRC44	MGI:1921685	3	  syntenic	74435	Lrrc44	leucine rich repeat containing 44	C
1p31.1	57554	LRRC7	MGI:2676665	3	  syntenic	242274	Lrrc7	leucine rich repeat containing 7	B
1p31.1	257194	NEGR1	MGI:2444846	3	  syntenic	320840	Negr1	neuronal growth regulator 1	B
1p31.1	91624	NEXN	MGI:1916060	3	  syntenic	68810	Nexn	nexilin	M
1p31.1	10026	PIGK	MGI:1913863	3	  syntenic	329777	Pigk	phosphatidylinositol glycan anchor biosynthesis, class K	M
1p31.1	5737	PTGFR	MGI:97796	3	     75.80	19220	Ptgfr	prostaglandin F receptor	B
1p31.1	204962	SLC44A5	MGI:3035141	3	  syntenic	242259	Slc44a5	solute carrier family 44, member 5	C
1p31.1	256435	ST6GALNAC3	MGI:1341828	3	  syntenic	20447	St6galnac3	ST6 (alpha-N-acetyl-neuraminyl-2,3-beta-galactosyl-1,3)-N-acetylgalactosami	C
1p31.1	81849	ST6GALNAC5	MGI:1349471	3	  syntenic	26938	St6galnac5	ST6 (alpha-N-acetyl-neuraminyl-2,3-beta-galactosyl-1,3)-N-acetylgalactosami	C
1p31.1	51086	TNNI3K	MGI:2443276	3	  syntenic	435766	Tnni3k	TNNI3 interacting kinase	C
1p31.1	79739	TTLL7	MGI:1918142	3	  syntenic	70892	Ttll7	tubulin tyrosine ligase-like family, member 7	C
1p31.1	127253	TYW3	MGI:2445040	3	  syntenic	209584	Tyw3	tRNA-yW synthesizing protein 3 homolog (S. cerevisiae)	C
1p31.1	23032	USP33	MGI:2159711	3	  syntenic	170822	Usp33	ubiquitin specific peptidase 33	M
1p31.1	26009	ZZZ3	MGI:1920453	3	  syntenic	108946	Zzz3	zinc finger, ZZ domain containing 3	C
1p31	34	ACADM	MGI:87867	3	     73.60	11364	Acadm	acyl-Coenzyme A dehydrogenase, medium chain	B
1p31	26289	AK5	MGI:2677491	3	  syntenic	229949	Ak5	adenylate kinase 5	B
1p31-p22	1179	CLCA1	MGI:1316732	3	     72.50	12722	Clca1	chloride channel calcium activated 1	M
1p31-p22	9635	CLCA2	MGI:2139758	3	  syntenic	229933	Clca5	chloride channel calcium activated 5	C
1p31-p22	22802	CLCA4	MGI:2139790	3	  syntenic	99709	AI747448	expressed sequence AI747448	C
1p31-p22	1429	CRYZ	MGI:88527	3	  syntenic	12972	Cryz	crystallin, zeta	B
1p31-p22	3491	CYR61	MGI:88613	3	     72.90	16007	Cyr61	cysteine rich protein 61	B
1p31	1629	DBT	MGI:105386	3	     51.20	13171	Dbt	dihydrolipoamide branched chain transacylase E2	B
1p31	3953	LEPR	MGI:104993	4	     46.70	16847	Lepr	leptin receptor	B
1p31	4438	MSH4	MGI:1860077	3	  syntenic	55993	Msh4	mutS homolog 4 (E. coli)	B
1p31	5142	PDE4B	MGI:99557	4	     46.80	18578	Pde4b	phosphodiesterase 4B, cAMP specific	B
1p31	5236	PGM1	MGI:97565	4	     45.80	72157	Pgm2	phosphoglucomutase 2	B
1p31	5563	PRKAA2	MGI:1336173	4	  syntenic	108079	Prkaa2	protein kinase, AMP-activated, alpha 2 catalytic subunit	B
1p31	5876	RABGGTB	MGI:99537	3	     76.50	19352	Rabggtb	RAB geranylgeranyl transferase, b subunit	B
1p31	6121	RPE65	MGI:98001	3	     87.60	19892	Rpe65	retinal pigment epithelium 65	B
1p31	9403	SEP15	MGI:1927947	3	  syntenic	93684	Sep15	selenoprotein	B
1p31	26135	SERBP1	MGI:1914120	6	  syntenic	66870	Serbp1	Serpine1 mRNA binding protein 1	M
1p31	9295	SFRS11	MGI:1916457	3	  syntenic	69207	Sfrs11	splicing factor, arginine/serine-rich 11	C
1p31	9406	ZRANB2	MGI:1858211	3	  syntenic	53861	Zranb2	zinc finger, RAN-binding domain containing 2	B
1p22.3	80135	BXDC5	MGI:1917535	3	  syntenic	70285	Bxdc5	brix domain containing 5	B
1p22.3	54680	C1orf181	MGI:1916996	3	  syntenic	229937	2410019A14Rik	RIKEN cDNA 2410019A14 gene	B
1p22.3	148423	C1orf52	MGI:1913671	3	  syntenic	66421	2410004B18Rik	RIKEN cDNA 2410004B18 gene	C
1p22.3	255631	COL24A1	MGI:1918605	3	  syntenic	71355	Col24a1	procollagen, type XXIV, alpha 1	B
1p22.3	58511	DNASE2B	MGI:1913283	3	  syntenic	56629	Dnase2b	deoxyribonuclease II beta	B
1p22.3-p31.1	23566	EDG7	MGI:1929469	3	     70.50	65086	Edg7	endothelial differentiation, lysophosphatidic acid G-protein-coupled recept	B
1p22.3	8543	LMO4	MGI:109360	3	     73.10	16911	Lmo4	LIM domain only 4	B
1p22.3	55283	MCOLN3	MGI:1890500	3	     74.80	171166	Mcoln3	mucolipin 3	B
1p22.3	57489	ODF2L	MGI:1098600	3	     69.00	52184	Odf2l	outer dense fiber of sperm tails 2-like	C
1p22.3	64173	SPATA1	MGI:1918201	3	  syntenic	70951	Spata1	spermatogenesis associated 1	C
1p22.3	117178	SSX2IP	MGI:2139150	3	  syntenic	99167	Ssx2ip	synovial sarcoma, X breakpoint 2 interacting protein	B
1p22.3	84144	SYDE2	MGI:3036264	3	  syntenic	214804	Syde2	synapse defective 1, Rho GTPase, homolog 2 (C. elegans)	C
1p22.3	126820	WDR63	MGI:3045269	3	  syntenic	242253	Wdr63	WD repeat domain 63	C
1p22.2	343472	BARHL2	MGI:1859314	5	  syntenic	104382	Barhl2	BarH-like 2 (Drosophila)	C
1p22.2	2633	GBP1	MGI:102772	3	     67.40	14469	Gbp2	guanylate nucleotide binding protein 2	M
1p22.2	2634	GBP2	MGI:95666	3	     67.40	14468	Gbp1	guanylate nucleotide binding protein 1	B
1p22.2	2635	GBP3	MGI:1923324	5	  syntenic	76074	5830443L24Rik	RIKEN cDNA 5830443L24 gene	M
1p22.2	115361	GBP4	MGI:1926263	3	  syntenic	55932	Gbp3	guanylate nucleotide binding protein 3	B
1p22.2	115362	GBP5	MGI:2429943	3	  syntenic	229898	Gbp5	guanylate nucleotide binding protein 5	B
1p22.2	163351	GBP6	MGI:97072	5	     60.00	17472	Gbp4	guanylate nucleotide binding protein 4	M
1p22.2	388646	GBP7	MGI:2444421	3	  syntenic	229900	Gbp6	guanylate binding protein 6	M
1p22.2	23507	LRRC8B	MGI:2141353	5	  syntenic	433926	Lrrc8b	leucine rich repeat containing 8 family, member B	B
1p22.2	84230	LRRC8C	MGI:2140839	5	  syntenic	100604	Lrrc8c	leucine rich repeat containing 8 family, member C	C
1p22.2	55144	LRRC8D	MGI:1922368	5	  syntenic	231549	Lrrc8d	leucine rich repeat containing 8D	B
1p22.2	5586	PKN2	MGI:109211	3	     74.50	109333	Pkn2	protein kinase N2	C
1p22.2	374992	SEC63D1	MGI:3036246	5	  syntenic	330149	Hfm1	HFM1, ATP-dependent DNA helicase homolog (S. cerevisiae)	C
1p22.2	284695	ZNF326	MGI:1927246	5	  syntenic	54367	Zfp326	zinc finger protein 326	C
1p22.2	84146	ZNF644	MGI:1277212	5	     56.00	52397	Zfp644	zinc finger protein 644	B
1p22.1-p21	24	ABCA4	MGI:109424	3	     61.80	11304	Abca4	ATP-binding cassette, sub-family A (ABC1), member 4	B
1p22.1	253152	ABHD7	MGI:2686228	5	  syntenic	384214	Abhd7	abhydrolase domain containing 7	B
1p22.1	9411	ARHGAP29	MGI:2443818	3	  syntenic	214137	Arhgap29	Rho GTPase activating protein 29	B
1p22.1	8412	BCAR3	MGI:1352501	3	  syntenic	29815	Bcar3	breast cancer anti-estrogen resistance 3	B
1p22.1	676	BRDT	MGI:1891374	5	  syntenic	114642	Brdt	bromodomain, testis-specific	B
1p22.1	388649	C1orf146	MGI:1923671	5	  syntenic	76421	1700028K03Rik	RIKEN cDNA 1700028K03 gene	C
1p22.1	343099	CCDC18	MGI:1922974	5	  syntenic	73254	Ccdc18	coiled-coil domain containing 18	C
1p22.1	30836	DNTTIP2	MGI:1923173	3	  syntenic	99480	Dnttip2	deoxynucleotidyltransferase, terminal, interacting protein 2	C
1p22.1	1810	DR1	MGI:1100515	5	     58.00	13486	Dr1	down-regulator of transcription 1	B
1p22.1	7813	EVI5	MGI:104736	5	     56.00	14020	Evi5	ecotropic viral integration site 5	B
1p22.1	388650	FAM69A	MGI:1914516	5	  syntenic	67266	2900024C23Rik	RIKEN cDNA 2900024C23 gene	M
1p22.1	54874	FNBP1L	MGI:1925642	3	  syntenic	214459	Fnbp1l	formin binding protein 1-like	B
1p22.1	2730	GCLM	MGI:104995	3	     53.50		Gclm	glutamate-cysteine ligase , modifier subunit	B
1p22.1	11146	GLMN	MGI:2141180	5	  syntenic	170823	Glmn	glomulin, FKBP associated protein	B
1p22.1	646817	LOC646817	MGI:3612444	UN	       N/A	434632	BC085271	cDNA sequence BC085271	M
1p22.1	22823	MTF2	MGI:105050	5	  syntenic	17765	Mtf2	metal response element binding transcription factor 2	C
1p22.1-p21.3	58155	PTBP2	MGI:1860489	3	  syntenic	56195	Ptbp2	polypyrimidine tract binding protein 2	B
1p22.1	79871	RPAP2	MGI:2141142	5	  syntenic	231571	Rpap2	RNA polymerase II associated protein 2	C
1p22.1	6125	RPL5	MGI:102854	5	     58.50	19983	Rpl5	ribosomal protein L5	B
1p22-p21	5825	ABCD3	MGI:1349216	3	     56.60	19299	Abcd3	ATP-binding cassette, sub-family D (ALD), member 3	B
1p22	8915	BCL10	MGI:1337994	3	  syntenic	12042	Bcl10	B-cell leukemia/lymphoma 10	B
1p22	8317	CDC7	MGI:1309511	5	  syntenic	12545	Cdc7	cell division cycle 7 (S. cerevisiae)	B
1p22-p21	1266	CNN3	MGI:1919244	3	  syntenic	71994	Cnn3	calponin 3, acidic	B
1p22	7812	CSDE1	MGI:92356	3	     48.50	229663	Csde1	cold shock domain containing E1, RNA binding	B
1p22	1486	CTBS	MGI:1921495	3	  syntenic	74245	Ctbs	chitobiase, di-N-acetyl-	C
1p22	23576	DDAH1	MGI:1916469	3	  syntenic	69219	Ddah1	dimethylarginine dimethylaminohydrolase 1	B
1p22	1806	DPYD	MGI:2139667	3	  syntenic	99586	Dpyd	dihydropyrimidine dehydrogenase	B
1p22-p21	2152	F3	MGI:88381	3	     50.00	14066	F3	coagulation factor III	B
1p22	2672	GFI1	MGI:103170	5	     56.00	14581	Gfi1	growth factor independent 1	B
1p22	2787	GNG5	MGI:109164	3	  syntenic	14707	Gng5	guanine nucleotide binding protein (G protein), gamma 5 subunit	B
1p22-p21	2959	GTF2B	MGI:2385191	3	  syntenic	229906	Gtf2b	general transcription factor IIB	B
1p22	255231	MCOLN2	MGI:1915529	3	  syntenic	68279	Mcoln2	mucolipin 2	B
1p22	118427	OLFM3	MGI:2387329	3	  syntenic	229759	Olfm3	olfactomedin 3	M
1p22-p21	54873	PALMD	MGI:2148896	3	     52.00	114301	Palmd	palmdelphin	B
1p22	51100	SH3GLB1	MGI:1859730	3	  syntenic	54673	Sh3glb1	SH3-domain GRB2-like B1 (endophilin)	B
1p22	8458	TTF2	MGI:1921294	3	  syntenic	74044	Ttf2	transcription termination factor, RNA polymerase II	B
1p22	7377	UOX	MGI:98907	3	     75.00	22262	Uox	urate oxidase	M
1p21.3	199857	ALG14	MGI:1914039	3	  syntenic	66789	Alg14	asparagine-linked glycosylation 14 homolog (yeast)	C
1p21.3	54112	GPR88	MGI:1927653	3	  syntenic	64378	Gpr88	G-protein coupled receptor 88	B
1p21.3	163404	PAP2D	MGI:1923019	3	  syntenic	75769	4833424O15Rik	RIKEN cDNA 4833424O15 gene	C
1p21.3	25950	RWDD3	MGI:1920420	3	  syntenic	73170	Rwdd3	RWD domain containing 3	B
1p21.3	126969	SLC44A3	MGI:2384860	3	  syntenic	213603	Slc44a3	solute carrier family 44, member 3	C
1p21.3	51375	SNX7	MGI:1923811	3	  syntenic	76561	Snx7	sorting nexin 7	B
1p21.3-p13.1	6272	SORT1	MGI:1338015	3	  syntenic	20661	Sort1	sortilin 1	B
1p21.3	148534	TMEM56	MGI:1923195	3	  syntenic	99887	Tmem56	transmembrane protein 56	C
1p21.2	51611	DPH5	MGI:1916990	3	  syntenic	69740	Dph5	DPH5 homolog (S. cerevisiae)	C
1p21.2	391059	FRRS1	MGI:108076	3	  syntenic	20321	Frrs1	ferric-chelate reductase 1	C
1p21.2	64645	HIAT1	MGI:1201609	3	  syntenic	15247	Hiat1	hippocampus abundant gene transcript 1	B
1p21.2	9890	LPPR4	MGI:106530	3	     55.00	229791	D3Bwg0562e	DNA segment, Chr 3, Brigham & Women's Genetics 0562 expressed	B
1p21.2	127495	LRRC39	MGI:1924557	3	  syntenic	109245	Lrrc39	leucine rich repeat containing 39	C
1p21.2	8634	RTCD1	MGI:1913618	3	  syntenic	66368	Rtcd1	RNA terminal phosphate cyclase domain 1	B
1p21.2	163786	SASS6	MGI:1920026	3	  syntenic	72776	Sass6	spindle assembly 6 homolog (C. elegans)	C
1p21.2	148867	SLC30A7	MGI:1913750	3	  syntenic	66500	Slc30a7	solute carrier family 30 (zinc transporter), member 7	B
1p21.1-p13.2	11218	DDX20	MGI:1858415	3	  syntenic	53975	Ddx20	DEAD (Asp-Glu-Ala-Asp) box polypeptide 20	B
1p21	178	AGL	MGI:1924809	3	  syntenic	77559	Agl	amylo-1,6-glucosidase, 4-alpha-glucanotransferase	B
1p21	276	AMY1A	MGI:88019	3	     50.00	11722	Amy1	amylase 1, salivary	M
1p21	279	AMY2A	MGI:88020	3	     50.00		Amy2	amylase 2, pancreatic	M
1p21	476	ATP1A1	MGI:88105	3	     48.40	11928	Atp1a1	ATPase, Na+/K+ transporting, alpha 1 polypeptide	B
1p21-p13.3	10286	BCAS2	MGI:1915433	3	  syntenic	68183	Bcas2	breast carcinoma amplified sequence 2	B
1p21	1952	CELSR2	MGI:1858235	3	     51.00	53883	Celsr2	cadherin EGF LAG seven-pass G-type receptor 2	B
1p21	1301	COL11A1	MGI:88446	3	     53.10	12814	Col11a1	procollagen, type XI, alpha 1	M
1p21-p13	1435	CSF1	MGI:1339753	3	     51.00	12977	Csf1	colony stimulating factor 1 (macrophage)	M
1p21	1901	EDG1	MGI:1096355	3	  syntenic	13609	Edg1	endothelial differentiation sphingolipid G-protein-coupled receptor 1	B
1p21	2135	EXTL2	MGI:1889574	3	  syntenic	58193	Extl2	exotoses (multiple)-like 2	M
1p21	3749	KCNC4	MGI:96670	3	     53.00	99738	Kcnc4	potassium voltage gated channel, Shaw-related subfamily, member 4	B
1p21	84432	PROK1	MGI:2180370	3	  syntenic	246691	Prok1	prokineticin 1	B
1p21	55599	RNPC3	MGI:1914475	3	  syntenic	67225	Rnpc3	RNA-binding region (RNP1, RRM) containing 3	M
1p21	23443	SLC35A3	MGI:1917648	3	  syntenic	229782	Slc35a3	solute carrier family 35 (UDP-N-acetylglucosamine (UDP-GlcNAc) transporter)	B
1p13.3	257	ALX3	MGI:1277097	3	     48.80	11694	Alx3	aristaless 3	B
1p13.3	57463	AMIGO1	MGI:2653612	3	  syntenic	229715	Amigo1	adhesion molecule with Ig like domain 1	B
1p13.3	271	AMPD2	MGI:88016	3	     50.40	109674	Ampd2	adenosine monophosphate deaminase 2 (isoform L)	M
1p13.3	127002	ATXN7L2	MGI:1919772	3	  syntenic	72522	Atxn7l2	ataxin 7-like 2	C
1p13.3	55791	C1orf103	MGI:2445214	3	  syntenic	321000	4933421E11Rik	RIKEN cDNA 4933421E11 gene	C
1p13.3	56900	C1orf119	MGI:1914745	3	  syntenic	67495	2010200O16Rik	RIKEN cDNA 2010200O16 gene	M
1p13.3	127003	C1orf194	MGI:1922754	3	  syntenic	75504	1700013F07Rik	RIKEN cDNA 1700013F07 gene	C
1p13.3	113802	C1orf59	MGI:1913965	3	  syntenic	66715	4921515J06Rik	RIKEN cDNA 4921515J06 gene	C
1p13.3	254268	C1orf62	MGI:3584453	3	  syntenic	329738	4921525H12Rik	RIKEN cDNA 4921525H12 gene	C
1p13.3-p11	845	CASQ2	MGI:1309469	3	  syntenic	12373	Casq2	calsequestrin 2	B
1p13.3	10390	CEPT1	MGI:2139793	3	  syntenic	99712	Cept1	choline/ethanolaminephosphotransferase 1	M
1p13.3	23155	CLCC1	MGI:2385186	3	  syntenic	229725	Clcc1	chloride channel CLIC-like 1	B
1p13.3	284613	CYB561D1	MGI:1919273	3	  syntenic	72023	Cyb561d1	cytochrome b-561 domain containing 1	C
1p13.3	79961	DENND2D	MGI:2181193	3	  syntenic	72121	Dennd2d	DENN/MADD domain containing 2D	B
1p13.3	79574	EPS8L3	MGI:2139743	3	  syntenic	99662	Eps8l3	ESP8-like 3	M
1p13.3	284611	FAM102B	MGI:3036259	3	  syntenic	329739	B430201A12Rik	RIKEN cDNA B430201A12 gene	C
1p13.3	85369	FAM40A	MGI:2443884	3	  syntenic	229707	6330569M22Rik	RIKEN cDNA 6330569M22 gene	C
1p13.3	163479	FNDC7	MGI:2443535	3	  syntenic	320181	Fndc7	fibronectin type III domain containing 7	C
1p13.3	83873	GPR61	MGI:2441719	3	  syntenic	229714	Gpr61	G protein-coupled receptor 61	B
1p13.3	29899	GPSM2	MGI:1923373	3	  syntenic	76123	Gpsm2	G-protein signalling modulator 2 (AGS3-like, C. elegans)	B
1p13.3	2944	GSTM1	MGI:95860	3	  syntenic	14862	Gstm1	glutathione S-transferase, mu 1	M
1p13.3	2946	GSTM2	MGI:95861	3	  syntenic	14863	Gstm2	glutathione S-transferase, mu 2	M
1p13.3	2947	GSTM3	MGI:106026	3	  syntenic	14864	Gstm3	glutathione S-transferase, mu 3	M
1p13.3	2948	GSTM4	MGI:95862	3	  syntenic	14865	Gstm4	glutathione S-transferase, mu 4	B
1p13.3-p13.1	51179	HAO2	MGI:1860477	3	  syntenic	56185	Hao3	hydroxyacid oxidase (glycolate oxidase) 3	C
1p13.3	10542	HBXIP	MGI:1915826	3	  syntenic	68576	Hbxip	hepatitis B virus x interacting protein	B
1p13.3	3738	KCNA3	MGI:96660	3	     52.30	16491	Kcna3	potassium voltage-gated channel, shaker-related subfamily, member 3	B
1p13.3	3752	KCND3	MGI:1928743	3	  syntenic	56543	Kcnd3	potassium voltage-gated channel, Shal-related family, member 3	B
1p13.3	57535	KIAA1324	MGI:1923930	3	  syntenic	229722	5330417C22Rik	RIKEN cDNA 5330417C22 gene	C
1p13.3	343263	MYBPHL	MGI:1916003	3	  syntenic	68753	Mybphl	myosin binding protein H-like	C
1p13.3	22854	NTNG1	MGI:1934028	3	  syntenic	80883	Ntng1	netrin G1	M
1p13.3	55170	PRMT6	MGI:2139971	3	  syntenic	99890	Prmt6	protein arginine N-methyltransferase 6	C
1p13.3	55119	PRPF38B	MGI:1914171	3	  syntenic	66921	Prpf38b	PRP38 pre-mRNA processing factor 38 (yeast) domain containing B	B
1p13.3	84722	PSRC1	MGI:1913099	3	  syntenic	56742	Psrc1	proline/serine-rich coiled-coil 1	M
1p13.3-p13.1	26191	PTPN22	MGI:107170	3	  syntenic	19260	Ptpn22	protein tyrosine phosphatase, non-receptor type 22 (lymphoid)	C
1p13.3	5906	RAP1A	MGI:97852	3	     48.50	109905	Rap1a	RAS-related protein-1a	B
1p13.3-p13.1	6301	SARS	MGI:102809	3	     55.70	20226	Sars	seryl-aminoacyl-tRNA synthetase	B
1p13.3	9122	SLC16A4	MGI:2385183	3	  syntenic	229699	Slc16a4	solute carrier family 16 (monocarboxylic acid transporters), member 4	B
1p13.3	29957	SLC25A24	MGI:1917160	3	  syntenic	229731	Slc25a24	solute carrier family 25 (mitochondrial carrier, phosphate carrier), member	B
1p13.3	388662	SLC6A17	MGI:2442535	3	  syntenic	229706	Slc6a17	solute carrier family 6 (neurotransmitter transporter), member 17	C
1p13.3	6814	STXBP3	MGI:107362	3	  syntenic	20912	Stxbp3a	syntaxin binding protein 3A	B
1p13.3	284612	SYPL2	MGI:1328311	3	  syntenic	17306	Sypl2	synaptophysin-like 2	M
1p13.3	6884	TAF13	MGI:1913500	3	  syntenic	99730	Taf13	TAF13 RNA polymerase II, TATA box binding protein (TBP)-associated factor	B
1p13.3	128338	TMEM77	MGI:1914421	3	  syntenic	67171	Tmem77	transmembrane protein 77	C
1p13.3	164153	UBL4B	MGI:1914841	3	  syntenic	67591	Ubl4b	ubiquitin-like 4B	C
1p13.3	10451	VAV3	MGI:1888518	3	  syntenic	57257	Vav3	vav 3 oncogene	B
1p13.3-p13.1	10352	WARS2	MGI:1917810	3	  syntenic	70560	Wars2	tryptophanyl tRNA synthetase 2 (mitochondrial)	B
1p13.3	22911	WDR47	MGI:2139593	3	  syntenic	99512	Wdr47	WD repeat domain 47	B
1p13.2	140	ADORA3	MGI:104847	3	     55.70		Adora3	adenosine A3 receptor	B
1p13.2	10768	AHCYL1	MGI:2385184	3	     57.00	229709	Ahcyl1	S-adenosylhomocysteine hydrolase-like 1	B
1p13.2	10717	AP4B1	MGI:1337130	3	  syntenic	67489	Ap4b1	adaptor-related protein complex AP-4, beta 1	B
1p13.2	515	ATP5F1	MGI:1100495	3	     57.00	11950	Atp5f1	ATP synthase, H+ transporting, mitochondrial F0 complex, subunit b, isoform	B
1p13.2	128346	C1orf162	MGI:3588284	3	  syntenic	433638	I830077J02Rik	RIKEN cDNA I830077J02 gene	C
1p13.2	55924	C1orf183	MGI:1923497	3	  syntenic	109050	6530418L21Rik	RIKEN cDNA 6530418L21 gene	C
1p13.2	128344	C1orf88	MGI:1923670	3	  syntenic	76420	1700027A23Rik	RIKEN cDNA 1700027A23 gene	C
1p13.2	829	CAPZA1	MGI:106227	3	     55.00	12340	Capza1	capping protein (actin filament) muscle Z-line, alpha 1	B
1p13.2	55917	CTTNBP2NL	MGI:1933137	3	  syntenic	80281	Cttnbp2nl	CTTNBP2 N-terminal like	B
1p13.2	64858	DCLRE1B	MGI:2156057	3	  syntenic	140917	Dclre1b	DNA cross-link repair 1B, PSO2 homolog (S. cerevisiae)	C
1p13.2	163259	DENND2C	MGI:3036254	3	  syntenic	329727	Dennd2c	DENN/MADD domain containing 2C	C
1p13.2	284467	FAM19A3	MGI:3046463	3	  syntenic	329731	7530404M11Rik	RIKEN cDNA 7530404M11 gene	C
1p13.2	204851	HIPK1	MGI:1314873	3	  syntenic	15257	Hipk1	homeodomain interacting protein kinase 1	C
1p13.2	4343	MOV10	MGI:97054	3	  syntenic	17454	Mov10	Moloney leukemia virus 10	B
1p13.2	4893	NRAS	MGI:97376	3	     48.50	18176	Nras	neuroblastoma ras oncogene	B
1p13.2	56944	OLFML3	MGI:1914877	3	  syntenic	99543	Olfml3	olfactomedin-like 3	C
1p13.2	333926	PPM1J	MGI:1919137	3	  syntenic	71887	Ppm1j	protein phosphatase 1J	B
1p13.2	54665	RSBN1	MGI:2444993	3	  syntenic	229675	Rsbn1	rosbin, round spermatid basic protein 1	B
1p13.2	80143	SIKE	MGI:1913891	3	  syntenic		5730470L24Rik	RIKEN cDNA 5730470L24 gene	C
1p13.2	54879	ST7L	MGI:2386964	3	  syntenic	229681	St7l	suppression of tumorigenicity 7-like	B
1p13.2	148281	SYT6	MGI:1859544	3	  syntenic	54524	Syt6	synaptotagmin VI	B
1p13.2	10100	TSPAN2	MGI:1917997	3	  syntenic	70747	Tspan2	tetraspanin 2	B
1p13.2	79084	WDR77	MGI:1917715	3	  syntenic	70465	Wdr77	WD repeat domain 77	C
1p13.1	126868	C1orf161	MGI:2446273	3	  syntenic	242125	BC037703	cDNA sequence BC037703	B
1p13.1-p21.3	27159	CHIA	MGI:1932052	3	  syntenic	81600	Chia	chitinase, acidic	M
1p13.1	2780	GNAT2	MGI:95779	3	     49.00	14686	Gnat2	guanine nucleotide binding protein, alpha transducing 2	B
1p13.1	3283	HSD3B1	MGI:109598	3	     49.10	15497	Hsd3b6	hydroxy-delta-5-steroid dehydrogenase, 3 beta- and steroid delta-isomerase	M
1p13.1	3284	HSD3B2	MGI:96233	3	     49.10	15492	Hsd3b1	hydroxy-delta-5-steroid dehydrogenase, 3 beta- and steroid delta-isomerase	M
1p13.1	3744	KCNA10	MGI:3037820	3	  syntenic	242151	Kcna10	potassium voltage-gated channel, shaker-related subfamily, member 10	C
1p13.1	9860	LRIG2	MGI:2443718	3	  syntenic	269473	Lrig2	leucine-rich repeats and immunoglobulin-like domains 2	C
1p13.1	4803	NGFB	MGI:97321	3	     48.50	18049	Ngfb	nerve growth factor, beta	B
1p13.1	5738	PTGFRN	MGI:1277114	3	  syntenic	19221	Ptgfrn	prostaglandin F2 receptor negative regulator	B
1p13.1-p12	83998	REG4	MGI:1914959	3	  syntenic	67709	Reg4	regenerating islet-derived family, member 4	B
1p13.1	389	RHOC	MGI:106028	3	  syntenic	11853	Rhoc	ras homolog gene family, member C	B
1p13.1	55356	SLC22A15	MGI:3607704	3	  syntenic		Slc22a15	solute carrier family 22 (organic anion/cation transporter), member 15	B
1p13.1	51592	TRIM33	MGI:2137357	3	  syntenic	94093	Trim33	tripartite motif protein 33	B
1p13.1	80263	TRIM45	MGI:1918187	3	  syntenic	229644	Trim45	tripartite motif-containing 45	C
1p13.1	79679	VTCN1	MGI:3039619	3	  syntenic	242122	Vtcn1	V-set domain containing T cell activation inhibitor 1	C
1p13-p11	11085	ADAM30	MGI:1918328	3	  syntenic	71078	Adam30	a disintegrin and metallopeptidase domain 30	C
1p13	270	AMPD1	MGI:88015	3	     48.50	229665	Ampd1	adenosine monophosphate deaminase 1 (isoform M)	B
1p13	914	CD2	MGI:88320	3	     48.20	12481	Cd2	CD2 antigen	B
1p13	963	CD53	MGI:88341	3	     50.50	12508	Cd53	CD53 antigen	M
1p13	2773	GNAI3	MGI:95773	3	     48.80	14679	Gnai3	guanine nucleotide binding protein, alpha inhibiting 3	B
1p13-p12	3158	HMGCS2	MGI:101939	3	     48.00	15360	Hmgcs2	3-hydroxy-3-methylglutaryl-Coenzyme A synthase 2	B
1p13	9398	IGSF2	MGI:2685862	3	  syntenic	630146	Igsf2	immunoglobulin superfamily, member 2	M
1p13	3321	IGSF3	MGI:1926158	3	     48.50	78908	Igsf3	immunoglobulin superfamily, member 3	M
1p13	3737	KCNA2	MGI:96659	3	     48.80	16490	Kcna2	potassium voltage-gated channel, shaker-related subfamily, member 2	B
1p13	10905	MAN1A2	MGI:104676	3	  syntenic	17156	Man1a2	mannosidase, alpha, class 1A, member 2	C
1p13-p11	4853	NOTCH2	MGI:97364	3	     45.60	18129	Notch2	Notch gene homolog 2 (Drosophila)	B
1p13	5016	OVGP1	MGI:106661	3	  syntenic	12659	Ovgp1	oviductal glycoprotein 1	B
1p13	10745	PHTF1	MGI:1332671	3	  syntenic	18685	Phtf1	putative homeodomain transcription factor 1	B
1p13	5686	PSMA5	MGI:1347009	3	  syntenic	26442	Psma5	proteasome (prosome, macropain) subunit, alpha type 5	B
1p13	64783	RBM15	MGI:2443205	3	  syntenic	229700	Rbm15	RNA binding motif protein 15	M
1p13-p12	6847	SYCP1	MGI:105931	3	  syntenic	20957	Sycp1	synaptonemal complex protein 1	C
1p13	7252	TSHB	MGI:98848	3	     48.50	22094	Tshb	thyroid stimulating hormone, beta subunit	B
1p13-p12	10885	WDR3	MGI:2443143	3	  syntenic	269470	Wdr3	WD repeat domain 3	B
1p13	7482	WNT2B	MGI:1261834	3	     49.00	22414	Wnt2b	wingless related MMTV integration site 2b	B
1p12	54855	FAM46C	MGI:1921895	3	  syntenic	74645	4930431B09Rik	RIKEN cDNA 4930431B09 gene	M
1p12	54834	GDAP2	MGI:1338001	3	  syntenic	14547	Gdap2	ganglioside-induced differentiation-associated-protein 2	B
1p12-p11.2	260425	MAGI3	MGI:1923484	3	     53.00	99470	Magi3	membrane associated guanylate kinase, WW and PDZ domain containing 3	B
1p12-p11	4808	NHLH2	MGI:97324	3	  syntenic	18072	Nhlh2	nescient helix loop helix 2	B
1p12	26227	PHGDH	MGI:1355330	3	  syntenic	236539	Phgdh	3-phosphoglycerate dehydrogenase	B
1p12	6566	SLC16A1	MGI:106013	3	  syntenic	20501	Slc16a1	solute carrier family 16 (monocarboxylic acid transporters), member 1	B
1p12	200162	SPAG17	MGI:1921612	3	  syntenic	74362	Spag17	sperm associated antigen 17	C
1p12	90874	ZNF697	MGI:2139736	3	  syntenic	242109	Zfp697	zinc finger protein 697	C
1p11.1	6913	TBX15	MGI:1277234	3	     49.00	21384	Tbx15	T-box 15	B
1p11-p13.1	81839	VANGL1	MGI:2159344	3	  syntenic	229658	Vangl1	vang-like 1 (van gogh, Drosophila)	B
1p	6195	RPS6KA1	MGI:104558	4	  syntenic	20111	Rps6ka1	ribosomal protein S6 kinase polypeptide 1	B
1cen-q12	159	ADSS	MGI:87948	1	  syntenic	11566	Adss	adenylosuccinate synthetase, non muscle	B
1q12	9557	CHD1L	MGI:1915308	3	  syntenic	68058	Chd1l	chromodomain helicase DNA binding protein 1-like	B
1q12-q23	4921	DDR2	MGI:1345277	1	     90.00	18214	Ddr2	discoidin domain receptor family, member 2	M
1q12-q23	1805	DPT	MGI:1928392	1	  syntenic	56429	Dpt	dermatopontin	B
1q12-q23	4209	MEF2D	MGI:99533	3	     43.00	17261	Mef2d	myocyte enhancer factor 2D	B
1q12-q21	10903	MTMR11	MGI:2652817	3	  syntenic	194126	Mtmr11	myotubularin related protein 11	B
1q12	9659	PDE4DIP	MGI:1891434	3	     51.50	83679	Pde4dip	phosphodiesterase 4D interacting protein (myomegalin)	B
1q12	11243	PMF1	MGI:1914287	3	  syntenic	67037	Pmf1	polyamine-modulated factor 1	B
1q12	9939	RBM8A	MGI:1913129	3	  syntenic	60365	Rbm8a	RNA binding motif protein 8a	M
1q12-q21	10262	SF3B4	MGI:109580	3	  syntenic	107701	Sf3b4	splicing factor 3b, subunit 4	B
1q12	29765	TMOD4	MGI:1355285	3	     52.00	50874	Tmod4	tropomodulin 4	B
1q21	51205	ACP6	MGI:1931010	3	  syntenic	66659	Acp6	acid phosphatase 6, lysophosphatidic	B
1q21-q23	9507	ADAMTS4	MGI:1339949	1	     92.30	240913	Adamts4	a disintegrin-like and metallopeptidase (reprolysin type) with thrombospond	B
1q21	8416	ANXA9	MGI:1923711	3	  syntenic	71790	Anxa9	annexin A9	B
1q21-q23	325	APCS	MGI:98229	1	     94.20	20219	Apcs	serum amyloid P-component	B
1q21-q23	336	APOA2	MGI:88050	1	     92.60	11807	Apoa2	apolipoprotein A-II	B
1q21	9826	ARHGEF11	MGI:2441869	3	  syntenic	213498	Arhgef11	Rho guanine nucleotide exchange factor (GEF) 11	B
1q21-q22	9181	ARHGEF2	MGI:103264	3	  syntenic	16800	Arhgef2	rho/rac guanine nucleotide exchange factor (GEF) 2	B
1q21	405	ARNT	MGI:88071	3	     47.90	11863	Arnt	aryl hydrocarbon receptor nuclear translocator	B
1q21-q23	477	ATP1A2	MGI:88106	1	     94.20	98660	Atp1a2	ATPase, Na+/K+ transporting, alpha 2 polypeptide	B
1q21-q23	480	ATP1A4	MGI:1351335	1	     94.00	27222	Atp1a4	ATPase, Na+/K+ transporting, alpha 4 polypeptide	M
1q21-q23	8703	B4GALT3	MGI:1928767	1	     92.60	57370	B4galt3	UDP-Gal:betaGlcNAc beta 1,4-galactosyltransferase, polypeptide 3	B
1q21	607	BCL9	MGI:1924828	3	  syntenic	77578	Bcl9	B-cell CLL/lymphoma 9	B
1q21	10712	C1orf2	MGI:1915771	3	  syntenic	68521	1110013L07Rik	RIKEN cDNA 1110013L07 gene	C
1q21	23632	CA14	MGI:1344341	3	  syntenic	23831	Car14	carbonic anhydrase 14	C
1q21	844	CASQ1	MGI:1309468	1	     94.00	12372	Casq1	calsequestrin 1	B
1q21-q23	922	CD5L	MGI:1334419	3	  syntenic	11801	Cd5l	CD5 antigen-like	B
1q21	57530	CGN	MGI:1927237	3	     43.30	70737	Cgn	cingulin	B
1q21	1196	CLK2	MGI:1098669	3	  syntenic	12748	Clk2	CDC-like kinase 2	B
1q21	54544	CRCT1	MGI:1921425	3	  syntenic	74175	Crct1	cysteine-rich C-terminal 1	C
1q21	49860	CRNN	MGI:2685861	3	  syntenic	381457	Crnn	cornulin	B
1q21-q23	1401	CRP	MGI:88512	1	     94.20	12944	Crp	C-reactive protein, pentraxin-related	B
1q21	1513	CTSK	MGI:107823	3	     47.90	13038	Ctsk	cathepsin K	B
1q21	1520	CTSS	MGI:107341	3	     42.70	13040	Ctss	cathepsin S	B
1q21-q22	7818	DAP3	MGI:1929538	3	     43.40	65111	Dap3	death associated protein 3	B
1q21-q22	2532	DARC	MGI:1097689	1	     94.00	13349	Darc	Duffy blood group, chemokine receptor	B
1q21	9909	DENND4B	MGI:2446201	3	  syntenic	229541	Dennd4b	DENN/MADD domain containing 4B	B
1q21-q22	11266	DUSP12	MGI:1890614	1	  syntenic	80915	Dusp12	dual specificity phosphatase 12	B
1q21	1893	ECM1	MGI:103060	3	     45.40	13601	Ecm1	extracellular matrix protein 1	B
1q21-q22	1942	EFNA1	MGI:103236	3	     48.50	13636	Efna1	ephrin A1	B
1q21-q22	1944	EFNA3	MGI:106644	3	     48.00		Efna3	ephrin A3	B
1q21-q22	1945	EFNA4	MGI:106643	3	     48.00	13639	Efna4	ephrin A4	B
1q21-q23	2117	ETV3	MGI:1350926	3	  syntenic	27049	Etv3	ets variant gene 3	M
1q21-q22	115350	FCRL1	MGI:2442862	3	  syntenic	229499	Fcrl1	Fc receptor-like 1	B
1q21-q22	115352	FCRL3	MGI:3053558	3	  syntenic	329693	Fcrl5	Fc receptor-like 5	C
1q21	2629	GBA	MGI:95665	3	     44.05	14466	Gba	glucosidase, beta, acid	B
1q21-q23	3068	HDGF	MGI:1194494	3	     61.80	15191	Hdgf	hepatoma-derived growth factor	B
1q21	317772	HIST2H2AB	MGI:2448314	3	  syntenic	621893	Hist2h2ab	histone cluster 2, H2ab	M
1q21-q23	8338	HIST2H2AC	MGI:2448316	3	  syntenic	319176	Hist2h2ac	histone cluster 2, H2ac	B
1q21	338391	HIST2H2BB	MGI:2448413	3	  syntenic	319189	Hist2h2bb	histone cluster 2, H2bb	M
1q21-q23	8349	HIST2H2BE	MGI:2448415	3	  syntenic	319190	Hist2h2be	histone cluster 2, H2be	M
1q21	8370	HIST2H4A	MGI:2140113	3	  syntenic	97122	Hist2h4	histone cluster 2, H4	M
1q21	3570	IL6R	MGI:105304	3	     42.10	16194	Il6ra	interleukin 6 receptor, alpha	B
1q21-q23	3645	INSRR	MGI:1346037	3	     46.80	23920	Insrr	insulin receptor-related receptor	B
1q21	8515	ITGA10	MGI:2153482	3	  syntenic	213119	Itga10	integrin, alpha 10	B
1q21	3713	IVL	MGI:96626	3	     45.20	16447	Ivl	involucrin	M
1q21	10899	JTB	MGI:1346082	3	  syntenic	23922	Jtb	jumping translocation breakpoint	B
1q21-q23	3765	KCNJ9	MGI:108007	1	     94.20	16524	Kcnj9	potassium inwardly-rectifying channel, subfamily J, member 9	B
1q21-q25	55243	KIRREL	MGI:1891396	3	  syntenic	170643	Kirrel	kin of IRRE like (Drosophila)	M
1q21	4014	LOR	MGI:96816	3	     42.10	16939	Lor	loricrin	B
1q21	4170	MCL1	MGI:101769	3	     43.60	17210	Mcl1	myeloid cell leukemia sequence 1	B
1q21	10962	MLLT11	MGI:1929671	3	  syntenic	56772	Mllt11	myeloid/lymphoid or mixed-lineage leukemia (trithorax homolog, Drosophila);	B
1q21-q22	79590	MRPL24	MGI:1914957	3	  syntenic	67707	Mrpl24	mitochondrial ribosomal protein L24	M
1q21	65005	MRPL9	MGI:2137211	3	  syntenic	78523	Mrpl9	mitochondrial ribosomal protein L9	B
1q21	54460	MRPS21	MGI:1913542	3	  syntenic	66292	Mrps21	mitochondrial ribosomal protein S21	B
1q21	4580	MTX1	MGI:103025	3	     44.20	17827	Mtx1	metaxin 1	B
1q21	4582	MUC1	MGI:97231	3	     44.80	17829	Muc1	mucin 1, transmembrane	B
1q21-q22	4817	NIT1	MGI:1350916	1	     92.60	27045	Nit1	nitrilase 1	B
1q21-q22	4881	NPR1	MGI:97371	3	     47.60	18160	Npr1	natriuretic peptide receptor 1	B
1q21-q22	4914	NTRK1	MGI:97383	3	     48.00	18211	Ntrk1	neurotrophic tyrosine kinase, receptor, type 1	B
1q21	5174	PDZK1	MGI:1928901	3	  syntenic	59020	Pdzk1	PDZ domain containing 1	B
1q21	114771	PGLYRP3	MGI:2685266	3	  syntenic	242100	Pglyrp3	peptidoglycan recognition protein 3	B
1q21	57115	PGLYRP4	MGI:2686324	3	  syntenic	384997	Pglyrp4	peptidoglycan recognition protein 4	B
1q21	5298	PI4KB	MGI:1334433	3	  syntenic	107650	Pi4kb	phosphatidylinositol 4-kinase, catalytic, beta polypeptide	B
1q21	10401	PIAS3	MGI:1913126	3	  syntenic	229615	Pias3	protein inhibitor of activated STAT 3	B
1q21	5313	PKLR	MGI:97604	3	     44.00	18770	Pklr	pyruvate kinase liver and red blood cell	B
1q21	58497	PRUNE	MGI:1925152	3	  syntenic	229589	Prune	prune homolog (Drosophila)	C
1q21	5692	PSMB4	MGI:1098257	3	     43.10	19172	Psmb4	proteasome (prosome, macropain) subunit, beta type 4	B
1q21	5993	RFX5	MGI:1858421	3	     43.20	53970	Rfx5	regulatory factor X, 5 (influences HLA class II expression)	B
1q21	6097	RORC	MGI:104856	3	  syntenic	19885	Rorc	RAR-related orphan receptor gamma	B
1q21	6232	RPS27	MGI:1888676	3	  syntenic	57294	Rps27	ribosomal protein S27	B
1q21-q22	23623	RUSC1	MGI:1919546	3	  syntenic	72296	Rusc1	RUN and SH3 domain containing 1	B
1q21	6271	S100A1	MGI:1338917	3	     43.60	20193	S100a1	S100 calcium binding protein A1	B
1q21	6281	S100A10	MGI:1339468	3	     41.70	20194	S100a10	S100 calcium binding protein A10 (calpactin)	B
1q21	6282	S100A11	MGI:1338798	3	  syntenic	20195	S100a11	S100 calcium binding protein A11 (calgizzarin)	M
1q21	6284	S100A13	MGI:109581	3	     43.60	20196	S100a13	S100 calcium binding protein A13	M
1q21	140576	S100A16	MGI:1915110	3	  syntenic	67860	S100a16	S100 calcium binding protein A16	C
1q21	6274	S100A3	MGI:1338849	3	     43.60	20197	S100a3	S100 calcium binding protein A3	B
1q21	6275	S100A4	MGI:1330282	3	     43.60	20198	S100a4	S100 calcium binding protein A4	M
1q21	6276	S100A5	MGI:1338915	3	     43.60	20199	S100a5	S100 calcium binding protein A5	B
1q21	6277	S100A6	MGI:1339467	3	     43.60	20200	S100a6	S100 calcium binding protein A6 (calcyclin)	B
1q21	6279	S100A8	MGI:88244	3	     43.60	20201	S100a8	S100 calcium binding protein A8 (calgranulin A)	B
1q21	6280	S100A9	MGI:1338947	3	     43.60	20202	S100a9	S100 calcium binding protein A9 (calgranulin B)	B
1q21	10067	SCAMP3	MGI:1346346	3	  syntenic	24045	Scamp3	secretory carrier membrane protein 3	B
1q21-q22	8991	SELENBP1	MGI:96825	3	     43.25	20341	Selenbp1	selenium binding protein 1	B
1q21	9869	SETDB1	MGI:1934229	3	  syntenic	84505	Setdb1	SET domain, bifurcated 1	B
1q21	9047	SH2D2A	MGI:1351596	3	     42.60	27371	Sh2d2a	SH2 domain protein 2A	B
1q21	6464	SHC1	MGI:98296	3	     45.00	20416	Shc1	src homology 2 domain-containing transforming protein C1	B
1q21	27173	SLC39A1	MGI:1353474	3	  syntenic	30791	Slc39a1	solute carrier family 39 (zinc transporter), member 1	B
1q21-q22	6698	SPRR1A	MGI:106660	3	     45.20	20753	Sprr1a	small proline-rich protein 1A	M
1q21-q22	6699	SPRR1B	MGI:106659	3	     45.20	20754	Sprr1b	small proline-rich protein 1B	M
1q21-q22	6700	SPRR2A	MGI:1330350	3	     45.20	20755	Sprr2a	small proline-rich protein 2A	M
1q21-q22	6704	SPRR2E	MGI:1330344	3	     45.20	20765	Sprr2k	small proline-rich protein 2K	C
1q21-q22	6707	SPRR3	MGI:1330237	3	     45.20	20766	Sprr3	small proline-rich protein 3	B
1q21	6708	SPTA1	MGI:98385	1	     95.40	20739	Spna1	spectrin alpha 1	B
1q21-q23	6746	SSR2	MGI:1913506	3	  syntenic	66256	Ssr2	signal sequence receptor, beta	B
1q21-q25	8407	TAGLN2	MGI:1312985	1	     94.20	21346	Tagln2	transgelin 2	B
1q21	11022	TDRKH	MGI:1919884	3	  syntenic	72634	Tdrkh	tudor and KH domain containing protein	B
1q21	7059	THBS3	MGI:98739	3	     44.10	21827	Thbs3	thrombospondin 3	B
1q21	117145	THEM4	MGI:1923028	3	  syntenic	75778	Them4	thioesterase superfamily member 4	C
1q21	11189	TNRC4	MGI:1926034	3	  syntenic	78784	Tnrc4	trinucleotide repeat containing 4	B
1q21	7286	TUFT1	MGI:109572	3	  syntenic	22156	Tuft1	tuftelin 1	B
1q21	56893	UBQLN4	MGI:2150152	3	  syntenic	94232	Ubqln4	ubiquilin 4	B
1q21	6944	VPS72	MGI:1202305	3	  syntenic	21427	Vps72	vacuolar protein sorting 72 (yeast)	B
1q21.1-q21.2	103	ADAR	MGI:1889575	3	  syntenic	56417	Adar	adenosine deaminase, RNA-specific	B
1q21.1	284615	ANKRD34	MGI:3617846	3	  syntenic		Ankrd34	ankyrin repeat domain 34	B
1q21.1	148741	ANKRD35	MGI:2442590	3	  syntenic	213121	Ankrd35	ankyrin repeat domain 35	C
1q21.1	11126	CD160	MGI:1860383	3	  syntenic	54215	Cd160	CD160 antigen	C
1q21.1	2330	FMO5	MGI:1310004	3	  syntenic	14263	Fmo5	flavin containing monooxygenase 5	B
1q21.1	2702	GJA5	MGI:95716	3	     45.60	14613	Gja5	gap junction membrane channel protein alpha 5	M
1q21.1	2703	GJA8	MGI:99953	3	     47.10	14616	Gja8	gap junction membrane channel protein alpha 8	B
1q21.1	51463	GPR89B	MGI:1914799	3	  syntenic	67549	Gpr89	G protein-coupled receptor 89	B
1q21.1	148738	HFE2	MGI:1916835	3	  syntenic	69585	Hfe2	hemochromatosis type 2 (juvenile) (human homolog)	B
1q21.1	128077	LIX1L	MGI:3036267	3	  syntenic	280411	Lix1l	Lix1-like	M
1q21.1	200035	NUDT17	MGI:1925623	3	  syntenic	78373	Nudt17	nudix (nucleoside diphosphate linked moiety X)-type motif 17	M
1q21.1	8682	PEA15	MGI:104799	1	     93.80	18611	Pea15a	phosphoprotein enriched in astrocytes 15A	B
1q21.1	8799	PEX11B	MGI:1338882	3	  syntenic	18632	Pex11b	peroxisomal biogenesis factor 11b	B
1q21.1	10623	POLR3C	MGI:1921664	3	  syntenic	74414	Polr3c	polymerase (RNA) III (DNA directed) polypeptide C	B
1q21.1	84265	POLR3GL	MGI:1917120	3	  syntenic	69870	Polr3gl	polymerase (RNA) III (DNA directed) polypeptide G like	C
1q21.1	5546	PRCC	MGI:2137738	3	  syntenic	94315	Prcc	papillary renal cell carcinoma (translocation-associated)	B
1q21.1	5565	PRKAB2	MGI:1336185	3	  syntenic	108097	Prkab2	protein kinase, AMP-activated, beta 2 non-catalytic subunit	B
1q21.1	9129	PRPF3	MGI:1918017	3	  syntenic	70767	Prpf3	PRP3 pre-mRNA processing factor 3 homolog (yeast)	B
1q21.1	9554	SEC22B	MGI:1338759	3	  syntenic	20333	Sec22b	SEC22 vesicle trafficking protein homolog B (S. cerevisiae)	B
1q21.1	10628	TXNIP	MGI:1889549	3	     47.10	56338	Txnip	thioredoxin interacting protein	M
1q21.1	27246	ZNF364	MGI:1915095	3	  syntenic	67845	Zfp364	zinc finger protein 364	B
1q21.2	54507	ADAMTSL4	MGI:2389008	3	  syntenic	229595	Adamtsl4	ADAMTS-like 4	B
1q21.2	81611	ANP32E	MGI:1913721	3	  syntenic	66471	Anp32e	acidic (leucine-rich) nuclear phosphoprotein 32 family, member E	B
1q21.2	149428	BNIPL	MGI:2384749	3	  syntenic	171388	Bnipl	BCL2/adenovirus E1B 19kD interacting protein like	B
1q21.2	25912	C1orf43	MGI:1914027	3	  syntenic	99650	4933434E20Rik	RIKEN cDNA 4933434E20 gene	C
1q21.2	148523	C1orf51	MGI:2684975	3	  syntenic	229599	Gm129	gene model 129, (NCBI)	C
1q21.2	79630	C1orf54	MGI:2385885	3	  syntenic	229600	BC028528	cDNA sequence BC028528	B
1q21.2	54964	C1orf56	MGI:2684974	3	  syntenic	229588	Gm128	gene model 128, (NCBI)	C
1q21.2-q22	57863	CADM3	MGI:2137858	1	  syntenic	94332	Cadm3	cell adhesion molecule 3	B
1q21.2	56882	CDC42SE1	MGI:1889510	3	  syntenic	57912	Cdc42se1	CDC42 small effector 1	M
1q21.2	1163	CKS1B	MGI:1889208	3	  syntenic	54124	Cks1b	CDC28 protein kinase 1b	B
1q21.2	2029	ENSA	MGI:1891189	3	  syntenic	56205	Ensa	endosulfine alpha	B
1q21.2-q21.3	50848	F11R	MGI:1321398	1	     93.30	16456	F11r	F11 receptor	M
1q21.2	55793	FAM63A	MGI:1922257	3	  syntenic	75007	4930504E06Rik	RIKEN cDNA 4930504E06 gene	B
1q21.2-q21.3	2209	FCGR1A	MGI:95498	3	     45.20	14129	Fcgr1	Fc receptor, IgG, high affinity I	B
1q21.2	55204	GOLPH3L	MGI:1917129	3	  syntenic	229593	Golph3l	golgi phosphoprotein 3-like	C
1q21.2	8337	HIST2H2AA3	MGI:96097	3	     45.20	15267	Hist2h2aa1	histone cluster 2, H2aa1	M
1q21.2	333931	HIST2H3B	MGI:2448351	3	  syntenic	319154	Hist2h3b	histone cluster 2, H3b	M
1q21.2	126961	HIST2H3C	MGI:2448355	3	  syntenic	15077	Hist2h3c1	histone cluster 2, H3c1	M
1q21.2	84072	HORMAD1	MGI:1915231	3	  syntenic	67981	Hormad1	HORMA domain containing 1	C
1q21.2	23248	KIAA0460	MGI:1922387	3	  syntenic	75137	4930535B03Rik	RIKEN cDNA 4930535B03 gene	C
1q21.2	29956	LASS2	MGI:1924143	3	  syntenic	76893	Lass2	longevity assurance homolog 2 (S. cerevisiae)	M
1q21.2-q21.3	4000	LMNA	MGI:96794	3	     42.60	16905	Lmna	lamin A	B
1q21.2	388695	LYSMD1	MGI:1919409	3	  syntenic	217779	Lysmd1	LysM, putative peptidoglycan-binding, domain containing 1	C
1q21.2	126626	MGC29891	MGI:95612	3	     42.70	213054	Gabpb2	GA repeat binding protein, beta 2	C
1q21.2	56957	OTUD7B	MGI:2654703	3	  syntenic	229603	Otud7b	OTU domain containing 7B	B
1q21.2	51177	PLEKHO1	MGI:1914470	3	  syntenic	67220	Plekho1	pleckstrin homology domain containing, family O member 1	B
1q21.2	5710	PSMD4	MGI:1201670	3	     50.00	19185	Psmd4	proteasome (prosome, macropain) 26S subunit, non-ATPase, 4	B
1q21.2	5872	RAB13	MGI:1927232	3	     45.00	68328	Rab13	RAB13, member RAS oncogene family	C
1q21.2	79005	SCNM1	MGI:1341284	3	     49.70	69269	Scnm1	sodium channel modifier 1	B
1q21.2	10500	SEMA6C	MGI:1338032	3	  syntenic	20360	Sema6c	sema domain, transmembrane domain (TM), and cytoplasmic domain, (semaphorin	B
1q21.2	23381	SMG5	MGI:2447364	3	  syntenic	229512	Smg5	Smg-5 homolog, nonsense mediated mRNA decay factor (C. elegans)	B
1q21.2	9900	SV2A	MGI:1927139	3	  syntenic	64051	Sv2a	synaptic vesicle glycoprotein 2 a	B
1q21.2	23208	SYT11	MGI:1859547	3	     42.00	229521	Syt11	synaptotagmin XI	M
1q21.2	80222	TARS2	MGI:1919057	3	  syntenic	71807	Tars2	threonyl-tRNA synthetase 2, mitochondrial (putative)	C
1q21.2	79626	TNFAIP8L2	MGI:1917019	3	  syntenic	69769	Tnfaip8l2	tumor necrosis factor, alpha-induced protein 8-like 2	C
1q21.2	11311	VPS45	MGI:891965	3	     50.00	22365	Vps45	vacuolar protein sorting 45 (yeast)	B
1q21.2	57592	ZNF687	MGI:1925516	3	  syntenic	78266	Zfp687	zinc finger protein 687	C
1q21.3	8751	ADAM15	MGI:1333882	3	     44.40	11490	Adam15	a disintegrin and metallopeptidase domain 15 (metargidin)	B
1q21.3	57198	ATP8B2	MGI:1859660	3	  syntenic	54667	Atp8b2	Atpase, class I, type 8B, member 2	M
1q21.3	388701	C1orf189	MGI:1920795	3	  syntenic	73545	1700094D03Rik	RIKEN cDNA 1700094D03 gene	C
1q21.3	553168	C1orf68	MGI:1913783	3	  syntenic	66533	2310050C09Rik	RIKEN cDNA 2310050C09 gene	M
1q21.3	26097	C1orf77	MGI:1913761	3	  syntenic	66511	2500003M10Rik	RIKEN cDNA 2500003M10 gene	M
1q21.3-q22	962	CD48	MGI:88339	1	     93.30	12506	Cd48	CD48 antigen	B
1q21.3	1141	CHRNB2	MGI:87891	3	     41.80	11444	Chrnb2	cholinergic receptor, nicotinic, beta polypeptide 2 (neuronal)	B
1q21.3	1382	CRABP2	MGI:88491	3	  syntenic	12904	Crabp2	cellular retinoic acid binding protein II	B
1q21.3	148327	CREB3L4	MGI:1916603	3	  syntenic	78284	Creb3l4	cAMP responsive element binding protein 3-like 4	B
1q21.3	200186	CRTC2	MGI:1921593	3	  syntenic	74343	Crtc2	CREB regulated transcription coactivator 2	C
1q21.3	149095	DCST1	MGI:1925022	3	  syntenic	77772	Dcst1	DC-STAMP domain containing 1	C
1q21.3	127579	DCST2	MGI:2685606	3	  syntenic	329702	Dcst2	DC-STAMP domain containing 2	C
1q21.3	80308	FLAD1	MGI:2443030	3	  syntenic	319945	Flad1	RFad1, flavin adenine dinucleotide synthetase, homolog (yeast)	M
1q21.3	2312	FLG	MGI:95553	3	     42.60	14246	Flg	filaggrin	B
1q21.3	388698	FLG2	MGI:3645678	3	  syntenic	229574	Flg2	filaggrin family member 2	M
1q21.3	284485	FLJ36032	MGI:1913603	3	  syntenic	66353	2310007A19Rik	RIKEN cDNA 2310007A19 gene	C
1q21.3	57459	GATAD2B	MGI:2443225	3	  syntenic	229542	Gatad2b	GATA zinc finger domain containing 2B	C
1q21.3	388697	HRNR	MGI:3046938	3	  syntenic	68723	Hrnr	hornerin	M
1q21.3	3608	ILF2	MGI:1915031	3	  syntenic	67781	Ilf2	interleukin enhancer binding factor 2	B
1q21.3	65123	INTS3	MGI:2140050	3	  syntenic	229543	Ints3	integrator complex subunit 3	C
1q21.3	3782	KCNN3	MGI:2153183	3	  syntenic	140493	Kcnn3	potassium intermediate/small conductance calcium-activated channel, subfami	B
1q21.3	353143	LCE3B	MGI:2135932	3	  syntenic	94060	Lce3c	late cornified envelope 3C	C
1q21.3	149018	LELP1	MGI:1916582	3	  syntenic	69332	Lelp1	ate cornified envelope-like proline-rich 1	M
1q21.3	339398	LINGO4	MGI:2444651	3	  syntenic	320747	Lingo4	leucine rich repeat and Ig domain containing 4	C
1q21.3	729367	LOC729367	MGI:2685505	3	  syntenic	271944	Gm659	gene model 659, (NCBI)	C
1q21.3-q22	4063	LY9	MGI:96885	1	     93.30	17085	Ly9	lymphocyte antigen 9	B
1q21.3	91181	NUP210L	MGI:1924845	3	  syntenic	77595	Nup210l	nucleoporin 210-like	C
1q21.3	51686	OAZ3	MGI:1858170	3	  syntenic	53814	Oaz3	ornithine decarboxylase antizyme 3	B
1q21.3	57326	PBXIP1	MGI:2441670	3	  syntenic	229534	Pbxip1	pre-B-cell leukemia transcription factor interacting protein 1	B
1q21.3	23126	POGZ	MGI:2442117	3	  syntenic	229584	Pogz	pogo transposable element with ZNF domain	C
1q21.3	90780	PYGO2	MGI:1916161	3	  syntenic	68911	Pygo2	pygopus 2	B
1q21.3	57127	RHBG	MGI:1927379	3	     42.00	58176	Rhbg	Rhesus blood group-associated B glycoprotein	B
1q21.3	126638	RPTN	MGI:1099055	3	  syntenic	20129	Rptn	repetin	C
1q21.3	57402	S100A14	MGI:1913416	3	  syntenic	66166	S100a14	S100 calcium binding protein A14	B
1q21.3	338324	S100A7A	MGI:2687194	3	  syntenic	381493	S100a7a	S100 calcium binding protein A7A	M
1q21.3	126669	SHE	MGI:1099462	3	  syntenic	214547	She	src homology 2 domain-containing transforming protein E	B
1q21.3	11000	SLC27A3	MGI:1347358	3	  syntenic	26568	Slc27a3	solute carrier family 27 (fatty acid transporter), member 3	B
1q21.3	4184	SMCP	MGI:96945	3	  syntenic	17235	Smcp	sperm mitochondria-associated cysteine-rich protein	M
1q21.3	23557	SNAPAP	MGI:1333745	3	  syntenic	20615	Snapap	SNAP-associated protein	B
1q21.3	81609	SNX27	MGI:1923992	3	  syntenic	76742	Snx27	sorting nexin family member 27	M
1q21.3	163778	SPRR4	MGI:2654508	3	     45.20	229562	Sprr4	small proline-rich protein 4	B
1q21.3	7062	TCHH	MGI:2177944	3	  syntenic	99681	Tchh	trichohyalin	M
1q21.3	126637	TCHHL1	MGI:1918575	3	  syntenic	71325	Tchhl1	trichohyalin-like 1	C
1q21.3	284486	THEM5	MGI:1913448	3	  syntenic	66198	Them5	thioesterase superfamily member 5	C
1q21.3	9898	UBAP2L	MGI:1921633	3	  syntenic	74383	Ubap2l	ubiquitin associated protein 2-like	M
1q21.3	55585	UBE2Q1	MGI:1917343	3	  syntenic	70093	Ube2q1	ubiquitin-conjugating enzyme E2Q (putative) 1	C
1q21.3	51043	ZBTB7B	MGI:102755	3	     45.00	22724	Zbtb7b	zinc finger and BTB domain containing 7B	B
1q22	9447	AIM2	MGI:2686159	1	  syntenic	383619	Aim2	absent in melanoma 2	C
1q22-q21.2	128240	APOA1BP	MGI:2180167	3	  syntenic	246703	Apoa1bp	apolipoprotein A-I binding protein	B
1q22	55870	ASH1L	MGI:2183158	3	  syntenic	192195	Ash1l	ash1 (absent, small, or homeotic)-like (Drosophila)	B
1q22-q23	22926	ATF6	MGI:1926157	1	     85.00	226641	Atf6	activating transcription factor 6	B
1q22	128229	C1orf182	MGI:1924177	3	  syntenic	76927	1700021C14Rik	RIKEN cDNA 1700021C14 gene	C
1q22	112770	C1orf85	MGI:1913318	3	  syntenic	56700	0610031J06Rik	RIKEN cDNA 0610031J06 gene	C
1q22	25790	CCDC19	MGI:1919120	1	     94.20	71870	Ccdc19	coiled-coil domain containing 19	B
1q22-q23	912	CD1D	MGI:107674	3	     48.00	12479	Cd1d1	CD1d1 antigen	B
1q22-q23	919	CD247	MGI:88334	1	     87.20	12503	Cd247	CD247 antigen	B
1q22	54344	DPM3	MGI:1915813	3	  syntenic	68563	Dpm3	dolichyl-phosphate mannosyltransferase polypeptide 3	M
1q22-q24	92235	DUSP27	MGI:2685055	1	  syntenic	240892	Dusp27	dual specificity phosphatase 27 (putative)	C
1q22	2224	FDPS	MGI:104888	3	     42.60	110196	Fdps	farnesyl diphosphate synthetase	B
1q22	54856	GON4L	MGI:1917579	3	  syntenic		Gon4l	gon-4-like (C.elegans)	M
1q22	54865	GPATCH4	MGI:1913864	3	  syntenic	66614	Gpatch4	G patch domain containing 4	M
1q22	57657	HCN3	MGI:1298211	3	  syntenic	15168	Hcn3	hyperpolarization-activated, cyclic nucleotide-gated K+ 3	B
1q22	3428	IFI16	MGI:96429	1	     95.20		Ifi204	interferon activated gene 204	B
1q22-q23	57549	IGSF9	MGI:2135283	1	     94.00	93842	Igsf9	immunoglobulin superfamily, member 9	B
1q22-q23.1	128239	IQGAP3	MGI:3028642	3	     42.80		Iqgap3	IQ motif containing GTPase activating protein 3	C
1q22-q23.5	55600	ITLN1	MGI:1333831	1	  syntenic	16429	Itln1	intelectin 1 (galactofuranose binding)	M
1q22-q23	3766	KCNJ10	MGI:1194504	1	     93.50	16513	Kcnj10	potassium inwardly-rectifying channel, subfamily J, member 10	B
1q22	22889	KIAA0907	MGI:1921450	3	  syntenic	74200	2810403A07Rik	RIKEN cDNA 2810403A07 gene	C
1q22	200185	KRTCAP2	MGI:1913309	3	  syntenic	66059	Krtcap2	keratinocyte associated protein 2	B
1q22	55891	LENEP	MGI:1930020	3	     44.50	57275	Lenep	lens epithelial protein	B
1q22-q23	4009	LMX1A	MGI:1888519	1	     88.20	110648	Lmx1a	LIM homeobox transcription factor 1 alpha	C
1q22	28956	MAPBPIP	MGI:1932697	3	  syntenic	83409	Mapbpip	mitogen activated protein binding protein interacting protein	B
1q22	92312	MEX3A	MGI:1919890	3	  syntenic	72640	Mex3a	mex3 homolog A (C. elegans)	C
1q22	55154	MSTO1	MGI:2385175	3	  syntenic	229524	Msto1	misato homolog 1 (Drosophila)	C
1q22-q23	23385	NCSTN	MGI:1891700	1	     93.50		Ncstn	nicastrin	B
1q22	4807	NHLH1	MGI:98481	1	     93.40	18071	Nhlh1	nescient helix loop helix 1	B
1q22	79957	PAQR6	MGI:1916207	3	  syntenic	68957	Paqr6	progestin and adipoQ receptor family member VI	C
1q22	5824	PEX19	MGI:1334458	1	     93.60	19298	Pex19	peroxisome biogenesis factor 19	B
1q22-q24	8394	PIP5K1A	MGI:107929	3	  syntenic	18720	Pip5k1a	phosphatidylinositol-4-phosphate 5-kinase, type 1 alpha	B
1q22	10654	PMVK	MGI:1915853	3	  syntenic	68603	Pmvk	phosphomevalonate kinase	B
1q22-q23	5451	POU2F1	MGI:101898	1	     87.20	18986	Pou2f1	POU domain, class 2, transcription factor 1	M
1q22	5498	PPOX	MGI:104968	1	  syntenic	19044	Ppox	protoporphyrinogen oxidase	B
1q22-q23.2	81607	PVRL4	MGI:1918990	1	  syntenic	71740	Pvrl4	poliovirus receptor-related 4	B
1q22	57111	RAB25	MGI:1858203	3	  syntenic	53868	Rab25	RAB25, member RAS oncogene family	B
1q22	55974	RAG1AP1	MGI:107417	3	     44.30	19729	Rag1ap1	recombination activating gene 1 activating protein 1	C
1q22-q24	92241	RCSD1	MGI:2676394	1	  syntenic	226594	Rcsd1	RCSD domain containing 1	C
1q22	6016	RIT1	MGI:108053	3	  syntenic	19769	Rit1	Ras-like without CAAX 1	B
1q22	339403	RXFP4	MGI:2182926	3	  syntenic	242093	Rxfp4	relaxin family peptide receptor 4	B
1q22-q23	6258	RXRG	MGI:98216	1	     88.10	20183	Rxrg	retinoid X receptor gamma	B
1q22-q25	6401	SELE	MGI:98278	1	     86.60	20339	Sele	selectin, endothelial cell	B
1q22-q25	6403	SELP	MGI:98280	1	     86.60	20344	Selp	selectin, platelet	B
1q22	64218	SEMA4A	MGI:107560	3	  syntenic	20351	Sema4a	sema domain, immunoglobulin domain (Ig), transmembrane domain (TM) and shor	C
1q22-q24	6497	SKI	MGI:98310	4	     78.90	20481	Ski	Sloan-Kettering viral oncogene homolog	B
1q22-q23	6504	SLAMF1	MGI:1351314	1	     93.30	27218	Slamf1	signaling lymphocytic activation molecule family member 1	B
1q22	9673	SLC25A44	MGI:2444391	3	  syntenic	229517	Slc25a44	solute carrier family 25, member 44	C
1q22-q25	54499	TMCO1	MGI:1921173	1	  syntenic	68944	Tmco1	transmembrane and coiled-coil domains 1	C
1q22	84283	TMEM79	MGI:1919163	3	  syntenic	71913	Tmem79	transmembrane protein 79	C
1q22	80128	TRIM46	MGI:2673000	3	  syntenic	360213	Trim46	tripartite motif protein 46	B
1q22-q23	7391	USF1	MGI:99542	1	     93.30	22278	Usf1	upstream transcription factor 1	B
1q22	27005	USP21	MGI:1353665	1	     92.60	30941	Usp21	ubiquitin specific peptidase 21	M
1q22-q23	57216	VANGL2	MGI:2135272	1	     93.40	93840	Vangl2	vang-like 2 (van gogh, Drosophila)	B
1q22	391104	VHLL	MGI:3051121	UN	       N/A	446100	Vhll	von Hippel-Lindau tumor suppressor-like	M
1q22-q23	50717	WDR42A	MGI:91860	1	     93.70		Wdr42a	WD repeat domain 42A	B
1q23	7203	CCT3	MGI:104708	3	     42.90	12462	Cct3	chaperonin subunit 3 (gamma)	B
1q23-q25	1314	COPA	MGI:1334462	1	     93.50	12847	Copa	coatomer protein complex subunit alpha	B
1q23	2153	F5	MGI:88382	1	     86.60	14067	F5	coagulation factor V	B
1q23	356	FASLG	MGI:99255	1	     85.00	14103	Fasl	Fas ligand (TNF superfamily, member 6)	B
1q23	2205	FCER1A	MGI:95494	1	     94.20	14125	Fcer1a	Fc receptor, IgE, high affinity I, alpha polypeptide	B
1q23	2207	FCER1G	MGI:95496	1	     93.30	14127	Fcer1g	Fc receptor, IgE, high affinity I, gamma polypeptide	B
1q23	2213	FCGR2B	MGI:95499	1	     92.30	14130	Fcgr2b	Fc receptor, IgG, low affinity IIb	M
1q23	2214	FCGR3A	MGI:2179523	1	     92.29	246256	Fcgr4	Fc receptor, IgG, low affinity IV	B
1q23-q25	2326	FMO1	MGI:1310002	1	     92.60	14261	Fmo1	flavin containing monooxygenase 1	B
1q23-q25	2327	FMO2	MGI:1916776	1	  syntenic	55990	Fmo2	flavin containing monooxygenase 2	B
1q23-q25	2328	FMO3	MGI:1100496	1	     92.60	14262	Fmo3	flavin containing monooxygenase 3	B
1q23-q25	2329	FMO4	MGI:2429497	1	  syntenic	226564	Fmo4	flavin containing monooxygenase 4	B
1q23	51478	HSD17B7	MGI:1330808	1	  syntenic	15490	Hsd17b7	hydroxysteroid (17-beta) dehydrogenase 7	B
1q23	4259	MGST3	MGI:1913697	1	  syntenic	66447	Mgst3	microsomal glutathione S-transferase 3	B
1q23-q25	63931	MRPS14	MGI:1928141	1	  syntenic	64659	Mrps14	mitochondrial ribosomal protein S14	B
1q23-q24	4653	MYOC	MGI:1202864	1	     83.60	17926	Myoc	myocilin	B
1q23	4720	NDUFS2	MGI:2385112	1	  syntenic	226646	Ndufs2	NADH dehydrogenase (ubiquinone) Fe-S protein 2	B
1q23-q25	60676	PAPPA2	MGI:3051647	1	  syntenic	23850	Pappa2	pappalysin 2	B
1q23	5087	PBX1	MGI:97495	1	     88.10	18514	Pbx1	pre B-cell leukemia transcription factor 1	B
1q23-q25	5279	PIGC	MGI:1914542	1	  syntenic	67292	Pigc	phosphatidylinositol glycan anchor biosynthesis, class C	M
1q23-q25	6402	SELL	MGI:98279	1	     86.60	20343	Sell	selectin, lymphocyte	B
1q23-q25.1	462	SERPINC1	MGI:88095	1	     84.60	11905	Serpinc1	serine (or cysteine) peptidase inhibitor, clade C (antithrombin), member 1	B
1q23-q24	9095	TBX19	MGI:1891158	1	     86.60	83993	Tbx19	T-box 19	B
1q23	8995	TNFSF18	MGI:2673064	1	     84.95	240873	Tnfsf18	tumor necrosis factor (ligand) superfamily, member 18	B
1q23-q24	63923	TNN	MGI:2665790	1	  syntenic	329278	Tnn	tenascin N	B
1q23	7371	UCK2	MGI:1931744	1	  syntenic	80914	Uck2	uridine-cytidine kinase 2	C
1q23	6375	XCL1	MGI:104593	1	     87.00	16963	Xcl1	chemokine (C motif) ligand 1	B
1q23.1	223	ALDH9A1	MGI:1861622	1	  syntenic	56752	Aldh9a1	aldehyde dehydrogenase 9, subfamily A1	B
1q23.1	51093	C1orf66	MGI:2387197	3	  syntenic	229503	BC023814	cDNA sequence BC023814	B
1q23.1	149499	C1orf92	MGI:1921735	3	  syntenic	74485	4933430H15Rik	RIKEN cDNA 4933430H15 gene	M
1q23.1	440695	FLJ16478	MGI:3646099	3	  syntenic	546801	EG546801	predicted gene, EG546801	C
1q23.1	60484	HAPLN2	MGI:2137300	3	     42.75	73940	Hapln2	hyaluronan and proteoglycan link protein 2	B
1q23.1	93185	IGSF8	MGI:2154090	1	     94.20	140559	Igsf8	immunoglobulin superfamily, member 8	B
1q23.1	81875	ISG20L2	MGI:2140076	3	  syntenic	229504	Isg20l2	interferon stimulated exonuclease gene 20-like 2	C
1q23.1	10763	NES	MGI:101784	3	     42.50	18008	Nes	nestin	B
1q23.1	391107	OR10K2	MGI:3030204	8	  syntenic	258267	Olfr370	olfactory receptor 370	C
1q23.1	391110	OR10R3P	MGI:2177494	17	  syntenic	545205	Olfr111	olfactory receptor 111	M
1q23.1	128360	OR10T2	MGI:3648871	10	  syntenic		EG547318	predicted gene, EG547318	C
1q23.1	128367	OR10X1	MGI:3030251	1	  syntenic	258238	Olfr417	olfactory receptor 417	C
1q23.1	128368	OR10Z1	MGI:3030253	1	  syntenic	258710	Olfr419	olfactory receptor 419	C
1q23.1	81448	OR6K2	MGI:3030254	1	  syntenic	258302	Olfr420	olfactory receptor 420	C
1q23.1	128371	OR6K6	MGI:3030078	1	  syntenic	404222	Olfr244	olfactory receptor 244	C
1q23.1	128372	OR6N1	MGI:3030263	1	  syntenic	258717	Olfr429	olfactory receptor 429	C
1q23.1	81442	OR6N2	MGI:3030264	1	  syntenic	258713	Olfr430	olfactory receptor 430	C
1q23.1	375033	PEAR1	MGI:1920432	3	  syntenic	73182	3110045G13Rik	RIKEN cDNA 3110045G13 gene	C
1q23.1	149628	PYHIN1	MGI:2138243	1	  syntenic	236312	Pyhin1	pyrin and HIN domain family, member 1	M
1q23.1	8490	RGS5	MGI:1098434	1	     86.50	19737	Rgs5	regulator of G-protein signaling 5	B
1q23.1-q24.1	57823	SLAMF7	MGI:1922595	1	  syntenic	75345	Slamf7	SLAM family member 7	B
1q23.1	164118	TTC24	MGI:2443841	3	  syntenic	214191	Ttc24	tetratricopeptide repeat domain 24	C
1q23.2	54935	DUSP23	MGI:1915690	1	  syntenic	68440	Dusp23	dual specificity phosphatase 23	B
1q23.2	127385	OR10J5	MGI:106648	1	  syntenic	18313	Olfr16	olfactory receptor 16	C
1q23.2	93183	PIGM	MGI:1914806	1	     94.00		Pigm	phosphatidylinositol glycan anchor biosynthesis, class M	B
1q23.2	114836	SLAMF6	MGI:1353620	1	     89.50	30925	Slamf6	SLAM family member 6	C
1q23.2	56833	SLAMF8	MGI:1921998	1	  syntenic	74748	Slamf8	SLAM family member 8	B
1q23.2	89886	SLAMF9	MGI:1923692	1	  syntenic	98365	Slamf9	SLAM family member 9	B
1q23.2	261726	TIPRL	MGI:1915087	1	  syntenic	226591	Tiprl	TIP41, TOR signalling pathway regulator-like (S. cerevisiae)	B
1q23.2	391123	VSIG8	MGI:3642995	1	  syntenic	240916	Vsig8	V-set and immunoglobulin domain containing 8	M
1q23.3	257106	ARHGAP30	MGI:2684948	1	  syntenic	226652	Arhgap30	Rho GTPase activating protein 30	C
1q23.3	23215	BAT2D1	MGI:1913754	1	  syntenic	226562	Bat2d	BAT2 domain containing 1	M
1q23.3	339512	C1orf110	MGI:1925715	1	  syntenic	78465	1700084C01Rik	RIKEN cDNA 1700084C01 gene	C
1q23.3	284680	C1orf111	MGI:1924175	1	  syntenic	76925	1700015E13Rik	RIKEN cDNA 1700015E13 gene	C
1q23.3	257177	C1orf192	MGI:1922722	1	  syntenic	75472	1700009P17Rik	RIKEN cDNA 1700009P17 gene	C
1q23.3	51744	CD244	MGI:109294	1	     93.00	18106	Cd244	CD244 natural killer cell receptor 2B4	B
1q23.3	9191	DEDD	MGI:1333874	1	     90.00	21945	Dedd	death effector domain-containing	M
1q23.3	84824	FCRLA	MGI:2138647	1	  syntenic	98752	Fcrla	Fc receptor-like A	B
1q23.3	127943	FCRLB	MGI:3576487	1	  syntenic	435653	Fcrlb	Fc receptor-like B	C
1q23.3	400793	FLJ13137	MGI:3649135	1	  syntenic	665574	EG665574	predicted gene, EG665574	M
1q23.3	126823	KLHDC9	MGI:1916124	1	     93.30	68874	Klhdc9	kelch domain containing 9	C
1q23.3	440699	LRRC52	MGI:1924118	1	  syntenic	240899	Lrrc52	leucine rich repeat containing 52	C
1q23.3	4359	MPZ	MGI:103177	1	     92.40	17528	Mpz	myelin protein zero	B
1q23.3	9722	NOS1AP	MGI:1917979	1	  syntenic	70729	Nos1ap	nitric oxide synthase 1 (neuronal) adaptor protein	B
1q23.3	9970	NR1I3	MGI:1346307	1	     92.60	12355	Nr1i3	nuclear receptor subfamily 1, group I, member 3	B
1q23.3	83540	NUF2	MGI:1914227	1	  syntenic	66977	Nuf2	NUF2, NDC80 kinetochore complex component, homolog (S. cerevisiae)	B
1q23.3	25903	OLFML2B	MGI:2443310	1	  syntenic	320078	Olfml2b	olfactomedin-like 2B	C
1q23.3	654790	PCP4L1	MGI:1913675	1	  syntenic	66425	Pcp4l1	Purkinje cell protein 4-like 1	C
1q23.3	5202	PFDN2	MGI:1276111	1	     92.60	18637	Pfdn2	prefoldin 2	B
1q23.3	5999	RGS4	MGI:108409	1	     86.50	19736	Rgs4	regulator of G-protein signaling 4	B
1q23.3	6391	SDHC	MGI:1913302	1	  syntenic	66052	Sdhc	succinate dehydrogenase complex, subunit C, integral membrane protein	B
1q23.3	117157	SH2D1B	MGI:1349420	1	  syntenic	26904	Sh2d1b1	SH2 domain protein 1B1	B
1q23.3	10560	SLC19A2	MGI:1928761	1	     87.00	116914	Slc19a2	solute carrier family 19 (thiamine transporter), member 2	B
1q23.3	84134	TOMM40L	MGI:3589112	1	  syntenic	641376	Tomm40l	translocase of outer mitochondrial membrane 40 homolog-like (yeast)	B
1q23.3	6675	UAP1	MGI:1334459	1	  syntenic	107652	Uap1	UDP-N-acetylglucosamine pyrophosphorylase 1	B
1q23.3	51506	UFC1	MGI:1913405	1	     93.00	66155	Ufc1	ubiquitin-fold modifier conjugating enzyme 1	C
1q23.3	127933	UHMK1	MGI:1341908	1	  syntenic	16589	Uhmk1	U2AF homology motif (UHM) kinase 1	B
1q24-q25	27	ABL2	MGI:87860	1	     82.10	11352	Abl2	v-abl Abelson murine leukemia viral oncogene 2 (arg, Abelson-related gene)	B
1q24	481	ATP1B1	MGI:88108	1	     86.80	11931	Atp1b1	ATPase, Na+/K+ transporting, beta 1 polypeptide	B
1q24	8548	BLZF1	MGI:1201607	1	  syntenic	66352	Blzf1	basic leucine zipper nuclear factor 1	C
1q24	25874	BRP44	MGI:1917706	1	  syntenic	70456	Brp44	brain protein 44	B
1q24	57821	C1orf114	MGI:1922145	1	  syntenic	74895	4930455F23Rik	RIKEN cDNA 4930455F23 gene	B
1q24	51430	C1orf9	MGI:2138346	1	  syntenic	226551	AI848100	expressed sequence AI848100	M
1q24-q25	27101	CACYBP	MGI:1270839	1	  syntenic	12301	Cacybp	calcyclin binding protein	C
1q24	8832	CD84	MGI:1336885	1	     93.30	12523	Cd84	CD84 antigen	B
1q24	8804	CREG1	MGI:1344382	1	  syntenic	433375	Creg1	cellular repressor of E1A-stimulated genes 1	B
1q24-q25	80267	EDEM3	MGI:1914217	1	  syntenic	66967	Edem3	ER degradation enhancer, mannosidase alpha-like 3	B
1q24	9293	GPR52	MGI:3643278	1	  syntenic	620246	Gpr52	G protein-coupled receptor 52	C
1q24-q25	9674	KIAA0040	MGI:1914897	1	  syntenic	67647	4930523C07Rik	RIKEN cDNA 4930523C07 gene	M
1q24-q25.3	51603	KIAA0859	MGI:1918699	1	  syntenic	71449	5630401D24Rik	RIKEN cDNA 5630401D24 gene	C
1q24	29922	NME7	MGI:2449121	1	  syntenic	171567	Nme7	non-metastatic cells 7, protein expressed in	B
1q24	5396	PRRX1	MGI:97712	1	     85.40	18933	Prrx1	paired related homeobox 1	B
1q24	5768	QSOX1	MGI:1330818	1	  syntenic	104009	Qsox1	quiescin Q6 sulfhydryl oxidase 1	B
1q24	9910	RABGAP1L	MGI:1352507	1	  syntenic	29809	Rabgap1l	RAB GTPase activating protein 1-like	C
1q24	9462	RASAL2	MGI:2443881	1	  syntenic	226525	Rasal2	RAS protein activator like 2	M
1q24	55811	SAC	MGI:2660854	1	  syntenic	271639	Sacy	soluble adenylyl cyclase	B
1q24	7143	TNR	MGI:99516	1	  syntenic	21960	Tnr	tenascin R	B
1q24-q25	8674	VAMP4	MGI:1858730	1	     85.00	53330	Vamp4	vesicle-associated membrane protein 4	B
1q24.1	387597	C1orf32	MGI:1196370	1	     86.60	27877	D1Ertd471e	DNA segment, Chr 1, ERATO Doi 471, expressed	M
1q24.1-q25.3	57795	FAM5B	MGI:2443333	1	  syntenic	240843	6430517E21Rik	RIKEN cDNA 6430517E21 gene	B
1q24.1	149297	FAM78B	MGI:2443050	1	  syntenic	226610	C030014K22Rik	RIKEN cDNA C030014K22 gene	C
1q24.1	116123	FMO9P	MGI:3606068	1	  syntenic	240894	Fmo9	flavin containing monooxygenase 9	M
1q24.1	10223	GPA33	MGI:1891703	1	     86.20	59290	Gpa33	glycoprotein A33 (transmembrane)	B
1q24.1-q24.3	27252	KLHL20	MGI:2444855	1	  syntenic	226541	Klhl20	kelch-like 20 (Drosophila)	C
1q24.1	84944	MAEL	MGI:2138453	1	  syntenic	98558	Mael	maelstrom homolog (Drosophila)	C
1q24.1	57645	POGK	MGI:1918842	1	  syntenic	71592	Pogk	pogo transposable element with KRAB domain	B
1q24.1	117143	TADA1L	MGI:1196415	1	     86.60	27878	Tada1l	transcriptional adaptor 1 (HFI1 homolog, yeast) like	B
1q24.2	55732	C1orf112	MGI:3590554	1	  syntenic	381306	BC055324	cDNA sequence BC055324	B
1q24.2	92342	C1orf156	MGI:1917212	1	  syntenic	69962	2810422O20Rik	RIKEN cDNA 2810422O20 gene	C
1q24.2	149281	C1orf184	MGI:2685053	1	  syntenic	240879	Gm207	gene model 207, (NCBI)	C
1q24.2	23432	GPR161	MGI:2685054	1	  syntenic	240888	Gpr161	G protein-coupled receptor 161	M
1q24.2	55827	IQWD1	MGI:1921356	1	  syntenic	74106	Iqwd1	IQ motif and WD repeats 1	C
1q24.2	22920	KIFAP3	MGI:107566	1	  syntenic	16579	Kifap3	kinesin-associated protein 3	B
1q24.2	9019	MPZL1	MGI:1915731	1	  syntenic	68481	Mpzl1	myelin protein zero-like 1	M
1q24.2	92344	SCYL1BP1	MGI:2138271	1	  syntenic	98376	Scyl1bp1	SCY1-like 1 binding protein 1	C
1q24.2	57147	SCYL3	MGI:1921385	1	  syntenic	240880	Scyl3	SCY1-like 3 (S. cerevisiae)	B
1q24.2	375035	SFT2D2	MGI:1917362	1	  syntenic	108735	Sft2d2	SFT2 domain containing 2	C
1q24.2	26092	TOR1AIP1	MGI:3582693	1	  syntenic	208263	Tor1aip1	torsin A interacting protein 1	B
1q24.3	80133	C1orf129	MGI:1925508	1	  syntenic	78258	4921528O07Rik	RIKEN cDNA 4921528O07 gene	C
1q24.3	26052	DNM3	MGI:1341299	1	  syntenic	103967	Dnm3	dynamin 3	C
1q24.3	388714	FMO6P	MGI:2681841	1	  syntenic	226565	Fmo6	flavin containing monooxygenase 6	M
1q25	116461	C1orf19	MGI:1913887	1	  syntenic	66637	5730449L18Rik	RIKEN cDNA 5730449L18 gene	M
1q25	81563	C1orf21	MGI:1916649	1	  syntenic	69399	1700025G04Rik	RIKEN cDNA 1700025G04 gene	C
1q25	54823	C1orf26	MGI:1914125	1	  syntenic	66875	1200016B10Rik	RIKEN cDNA 1200016B10 gene	C
1q25	54953	C1orf27	MGI:2385108	1	  syntenic		BC003331	cDNA sequence BC003331	B
1q25-q31	777	CACNA1E	MGI:106217	1	     86.00	12290	Cacna1e	calcium channel, voltage-dependent, R type, alpha 1E subunit	B
1q25	79577	CDC73	MGI:2384876	1	     77.80	214498	Cdc73	Vcell division cycle 73, Paf1/RNA polymerase II complex component, homolog	B
1q25	1660	DHX9	MGI:108177	1	     77.00	13211	Dhx9	DEAH (Asp-Glu-Ala-His) box polypeptide 9	B
1q25	116496	FAM129A	MGI:2137237	1	  syntenic		Niban	niban protein	B
1q25	9917	FAM20B	MGI:2443990	1	  syntenic	215015	C530043G21Rik	RIKEN cDNA C530043G21 gene	B
1q25	23127	GLT25D2	MGI:2138232	1	  syntenic	269132	Glt25d2	glycosyltransferase 25 domain containing 2	C
1q25-q31	3918	LAMC2	MGI:99913	1	     81.10	16782	Lamc2	laminin, gamma 2	B
1q25	4688	NCF2	MGI:97284	1	     76.10	17970	Ncf2	neutrophil cytosolic factor 2	B
1q25	23057	NMNAT2	MGI:2444155	1	  syntenic	226518	Nmnat2	nicotinamide nucleotide adenylyltransferase 2	C
1q25-q31	7827	NPHS2	MGI:2157018	1	  syntenic	170484	Nphs2	nephrosis 2 homolog, podocin (human)	B
1q25	80896	NPL	MGI:1921341	1	  syntenic	74091	Npl	N-acetylneuraminate pyruvate lyase	B
1q25	5183	PEPC	MGI:97541	1	     71.00	109616	Pepc	peptidase C	M
1q25	5321	PLA2G4A	MGI:1195256	1	     76.00	18783	Pla2g4a	phospholipase A2, group IVA (cytosolic, calcium-dependent)	B
1q25-q31	10216	PRG4	MGI:1891344	1	  syntenic	96875	Prg4	proteoglycan 4 (megakaryocyte stimulating factor, articular superficial zon	M
1q25-q31	6004	RGS16	MGI:108407	1	     78.00	19734	Rgs16	regulator of G-protein signaling 16	B
1q25	85397	RGS8	MGI:108408	1	     78.00	67792	Rgs8	regulator of G-protein signaling 8	M
1q25	6041	RNASEL	MGI:1098272	1	  syntenic	24014	Rnasel	ribonuclease L (2', 5'-oligoisoadenylate synthetase-dependent)	B
1q25	9887	SMG7	MGI:2682334	1	  syntenic	226517	Smg7	Smg-7 homolog, nonsense mediated mRNA decay factor (C. elegans)	B
1q25	6646	SOAT1	MGI:104665	1	     81.60		Soat1	sterol O-acyltransferase 1	B
1q25	7292	TNFSF4	MGI:104511	1	     84.90	22164	Tnfsf4	tumor necrosis factor (ligand) superfamily, member 4	B
1q25	7175	TPR	MGI:1922066	1	  syntenic	108989	Tpr	translocated promoter region	B
1q25.1	339416	ANKRD45	MGI:1921094	1	  syntenic	73844	Ankrd45	ankyrin repeat domain 45	C
1q25.1	91687	CENPL	MGI:1917704	1	  syntenic	70454	Cenpl	centromere protein L	C
1q25.1	55157	DARS2	MGI:2442510	1	  syntenic	226539	Dars2	aspartyl-tRNA synthetase 2 (mitochondrial)	C
1q25.1-q31.1	10625	IVNS1ABP	MGI:2152389	1	  syntenic	117198	Ivns1abp	influenza virus NS1A binding protein	B
1q25.1-q32.3	3898	LAD1	MGI:109343	1	  syntenic	16763	Lad1	ladinin	C
1q25.1	9588	PRDX6	MGI:894320	1	     83.60	11758	Prdx6	peroxiredoxin 6	B
1q25.1	149041	RC3H1	MGI:2685397	1	  syntenic		Rc3h1	RING CCCH (C3H) domains 1	B
1q25.1-q25.2	64326	RFWD2	MGI:1347046	1	  syntenic	26374	Rfwd2	ring finger and WD repeat domain 2	M
1q25.1	9213	XPR1	MGI:97932	1	     81.60	19775	Xpr1	xenotropic and polytropic retrovirus receptor 1	B
1q25.1	84614	ZBTB37	MGI:2444467	1	  syntenic	240869	Zbtb37	zinc finger and BTB domain containing 37	M
1q25.2-q25.3	84320	ACBD6	MGI:1919732	1	  syntenic	72482	Acbd6	acyl-Coenzyme A binding domain containing 6	B
1q25.2	9068	ANGPTL1	MGI:1919963	1	  syntenic	72713	Angptl1	angiopoietin-like 1	B
1q25.2	460	ASTN1	MGI:1098567	1	  syntenic	11899	Astn1	astrotactin 1	B
1q25.2	126859	C1orf125	MGI:1924602	1	  syntenic	77352	9430070O13Rik	RIKEN cDNA 9430070O13 gene	M
1q25.2	81627	C1orf25	MGI:1916185	1	  syntenic	98685	1190005F20Rik	RIKEN cDNA 1190005F20 gene	B
1q25.2	84066	C1orf49	MGI:1920685	1	  syntenic	73435	1700057K13Rik	RIKEN cDNA 1700057K13 gene	C
1q25.2	148753	C1orf76	MGI:3618859	1	  syntenic	329274	A230106N23Rik	RIKEN cDNA A230106N23 gene	M
1q25.2	64163	IFRG15	MGI:1929890	1	  syntenic	64164	Ifrg15	interferon alpha responsive gene	B
1q25.2	89884	LHX4	MGI:101776	1	     82.00	16872	Lhx4	LIM homeobox protein 4	B
1q25.2	5132	PDC	MGI:98090	1	     80.00	20028	Pdc	phosducin	B
1q25.2-q25.3	5743	PTGS2	MGI:97798	1	     76.20	19225	Ptgs2	prostaglandin-endoperoxide synthase 2	B
1q25.2	55103	RALGPS2	MGI:1925505	1	  syntenic	78255	Ralgps2	Ral GEF with PH domain and SH3 binding motif 2	C
1q25.2	89866	SEC16B	MGI:2148802	1	  syntenic	89867	Sec16b	SEC16 homolog B (S. cerevisiae)	B
1q25.2	163589	TDRD5	MGI:2684949	1	  syntenic	214575	Tdrd5	tudor domain containing 5	M
1q25.2	163590	TOR1AIP2	MGI:3582695	1	  syntenic	240832	Tor1aip2	torsin A interacting protein 2	B
1q25.2	64222	TOR3A	MGI:1353652	1	  syntenic	30935	Tor3a	torsin family 3, member A	B
1q25.3	10092	ARPC5	MGI:1915021	1	  syntenic	67771	Arpc5	actin related protein 2/3 complex, subunit 5	B
1q25.3	81626	C1orf14	MGI:1919086	1	  syntenic	71836	1700012A16Rik	RIKEN cDNA 1700012A16 gene	C
1q25.3	51278	IER5	MGI:1337072	1	     81.50	15939	Ier5	immediate early response 5	B
1q25.3	57710	KIAA1614	MGI:2672904	1	  syntenic	207792	BC034090	cDNA sequence BC034090	B
1q25.3	730144	LOC730144	MGI:3643416	1	  syntenic	383613	EG383613	predicted gene, EG383613	M
1q25.3	3140	MR1	MGI:1195463	1	  syntenic	15064	Mr1	major histocompatibility complex, class I-related	B
1q25.3	23179	RGL1	MGI:107484	1	  syntenic	19731	Rgl1	ral guanine nucleotide dissociation stimulator,-like 1	B
1q25.3	84227	RGSL2	MGI:2685048	1	  syntenic	240816	Rgsl1	regulator of G-protein signaling like 1	M
1q25.3	6045	RNF2	MGI:1101759	1	  syntenic	19821	Rnf2	ring finger protein 2	B
1q25.3	10228	STX6	MGI:1926235	1	  syntenic	58244	Stx6	syntaxin 6	B
1q25.3	127670	TEDDM1	MGI:2668439	1	  syntenic	240819	Teddm1	transmembrane epididymal protein 1	M
1q31	259266	ASPM	MGI:1334448	1	  syntenic	12316	Aspm	asp (abnormal spindle)-like, microcephaly associated (Drosophila)	B
1q31	8707	B3GALT2	MGI:1349461	1	  syntenic	26878	B3galt2	UDP-Gal:betaGlcNAc beta 1,3-galactosyltransferase, polypeptide 2	B
1q31	63827	BCAN	MGI:1096385	3	     42.70	12032	Bcan	brevican	B
1q31-q32	1118	CHIT1	MGI:1919134	1	  syntenic	71884	Chit1	chitinase 1 (chitotriosidase)	B
1q31-q32.1	23418	CRB1	MGI:2136343	1	     73.00	170788	Crb1	crumbs homolog 1 (Drosophila)	C
1q31	1510	CTSE	MGI:107361	1	     69.10	13034	Ctse	cathepsin E	B
1q31-q32.1	2165	F13B	MGI:88379	1	     74.10	14060	F13b	coagulation factor XIII, beta subunit	B
1q31	2752	GLUL	MGI:95739	1	  syntenic	14645	Glul	glutamate-ammonia ligase (glutamine synthetase)	M
1q31-q32	3586	IL10	MGI:96537	1	     69.90	16153	Il10	interleukin 10	B
1q31	3915	LAMC1	MGI:99914	1	     81.10	226519	Lamc1	laminin, gamma 1	B
1q31-q32	1939	LGTN	MGI:109342	1	     69.10	16865	Lgtn	ligatin	B
1q31-q32	56956	LHX9	MGI:1316721	1	  syntenic	16876	Lhx9	LIM homeobox protein 9	B
1q31	641515	LOC641515	MGI:1918251	1	  syntenic	71001	4931440L10Rik	RIKEN cDNA 4931440L10 gene	C
1q31-q41	4656	MYOG	MGI:97276	1	     72.30	17928	Myog	myogenin	B
1q31-q32	5129	PCTK3	MGI:97518	1	  syntenic	18557	Pctk3	PCTAIRE-motif protein kinase 3	M
1q31	5208	PFKFB2	MGI:107815	1	  syntenic	18640	Pfkfb2	6-phosphofructo-2-kinase/fructose-2,6-biphosphatase 2	B
1q31	23612	PHLDA3	MGI:1351485	1	     75.00	27280	Phlda3	pleckstrin homology-like domain, family A, member 3	B
1q31-q41	5284	PIGR	MGI:103080	1	     68.20	18703	Pigr	polymeric immunoglobulin receptor	B
1q31-q42	5664	PSEN2	MGI:109284	1	    101.00	19165	Psen2	presenilin 2	B
1q31-q32	5788	PTPRC	MGI:97810	1	     74.00	19264	Ptprc	protein tyrosine phosphatase, receptor type, C	M
1q31	5996	RGS1	MGI:1354694	1	     78.00	50778	Rgs1	regulator of G-protein signaling 1	B
1q31	5997	RGS2	MGI:1098271	1	     78.00	19735	Rgs2	regulator of G-protein signaling 2	B
1q31-q32	115019	SLC26A9	MGI:2444594	1	  syntenic	320718	Slc26a9	solute carrier family 26, member 9	C
1q31	6738	TROVE2	MGI:106652	1	     78.70	20822	Trove2	TROVE domain family, member 2	B
1q31.1	339479	FAM5C	MGI:2443035	1	     80.00	215378	B830045N13Rik	RIKEN cDNA B830045N13 gene	C
1q31.1	431704	RGS21	MGI:3645243	1	  syntenic	624910	Rgs21	regulator of G-protein signalling 21	C
1q31.2-q31.3	51022	GLRX2	MGI:1916617	1	     77.80	69367	Glrx2	glutaredoxin 2 (thioltransferase)	B
1q31.2	388720	LOC388720	MGI:3645406	6	  syntenic	667035	EG667035	predicted gene, EG667035	M
1q31.2	6003	RGS13	MGI:2180585	1	     78.00	246709	Rgs13	regulator of G-protein signaling 13	M
1q31.2	64407	RGS18	MGI:1927498	1	     78.50	64214	Rgs18	regulator of G-protein signaling 18	B
1q31.3	127124	ATP6V1G3	MGI:2450548	1	  syntenic	338375	Atp6v1g3	ATPase, H+ transporting, lysosomal V1 subunit G3	B
1q31.3	388722	C1orf53	MGI:1916799	1	  syntenic	69549	2310009B15Rik	RIKEN cDNA 2310009B15 gene	C
1q31.3	163486	DENND1B	MGI:2447812	1	  syntenic	329260	Dennd1b	DENN/MADD domain containing 1B	M
1q31.3	343450	KCNT2	MGI:3036273	1	  syntenic	240776	Kcnt2	potassium channel, subfamily T, member 2	C
1q31.3	140609	NEK7	MGI:1890645	1	     73.00	59125	Nek7	NIMA (never in mitosis gene a)-related expressed kinase 7	B
1q31.3	7135	TNNI1	MGI:105073	1	     60.00	21952	Tnni1	troponin I, skeletal, slow 1	B
1q31.3	360023	ZBTB41	MGI:2444487	1	  syntenic	226470	Zbtb41	zinc finger and BTB domain containing 41 homolog	C
1q32	553	AVPR1B	MGI:1347010	1	  syntenic	26361	Avpr1b	arginine vasopressin receptor 1B	B
1q32	7832	BTG2	MGI:108384	1	     71.00	12227	Btg2	B-cell translocation gene 2, anti-proliferative	B
1q32	722	C4BPA	MGI:88229	1	     67.60	12269	C4bp	complement component 4 binding protein	M
1q32	725	C4BPB	MGI:99594	1	     67.60	12270	C4bp-ps1	complement component 4 binding protein, pseudogene 1	M
1q32	779	CACNA1S	MGI:88294	1	     69.90	12292	Cacna1s	calcium channel, voltage-dependent, L type, alpha 1S subunit	B
1q32-q41	57172	CAMK1G	MGI:2388073	1	    105.00	215303	Camk1g	calcium/calmodulin-dependent protein kinase I gamma	B
1q32-q41	10754	CAPN8	MGI:2181366	1	  syntenic	170725	Capn8	calpain 8	M
1q32	947	CD34	MGI:88329	1	    106.60	12490	Cd34	CD34 antigen	B
1q32	4179	CD46	MGI:1203290	1	    106.60	17221	Cd46	CD46 antigen, complement regulatory protein	M
1q32	1604	CD55	MGI:104850	1	     67.60	13136	Cd55	CD55 antigen	B
1q32-q41	1063	CENPF	MGI:1313302	1	    106.30	108000	Cenpf	centromere protein F	C
1q32	3075	CFH	MGI:88385	1	     74.10	12628	Cfh	complement component factor h	B
1q32	3078	CFHR1	MGI:2138169	1	  syntenic	50702	Cfhr1	complement factor H-related 1	B
1q32	1380	CR2	MGI:88489	1	    106.60	12902	Cr2	complement receptor 2	M
1q32	1465	CSRP1	MGI:88549	1	  syntenic	13007	Csrp1	cysteine and glycine-rich protein 1	B
1q32	2005	ELK4	MGI:102853	1	  syntenic	13714	Elk4	ELK4, member of ETS oncogene family	B
1q32	2331	FMOD	MGI:1328364	1	     74.30	14264	Fmod	fibromodulin	B
1q32-q41	2987	GUK1	MGI:95871	11	  syntenic	14923	Guk1	guanylate kinase 1	B
1q32	55733	HHAT	MGI:2444681	1	  syntenic	226861	Hhat	hedgehog acyltransferase	C
1q32-q41	3290	HSD11B1	MGI:103562	1	  syntenic	15483	Hsd11b1	hydroxysteroid 11-beta dehydrogenase 1	M
1q32	50604	IL20	MGI:1890473	1	  syntenic	58181	Il20	interleukin 20	B
1q32	11009	IL24	MGI:2135548	1	  syntenic	93672	Il24	interleukin 24	C
1q32-q41	3756	KCNH1	MGI:1341721	1	  syntenic	16510	Kcnh1	potassium voltage-gated channel, subfamily H (eag-related), member 1	B
1q32	3814	KISS1	MGI:2663985	1	  syntenic	280287	Kiss1	KiSS-1 metastasis-suppressor	B
1q32	3914	LAMB3	MGI:99915	1	    104.00	16780	Lamb3	laminin, beta 3	M
1q32	25802	LMOD1	MGI:2135671	1	  syntenic	93689	Lmod1	leiomodin 1 (smooth muscle)	B
1q32	9926	LPGAT1	MGI:2446186	1	  syntenic		Lpgat1	lysophosphatidylglycerol acyltransferase 1	B
1q32	9261	MAPKAPK2	MGI:109298	1	  syntenic	17164	Mapkapk2	MAP kinase-activated protein kinase 2	B
1q32	4194	MDM4	MGI:107934	1	     70.00	17248	Mdm4	transformed mouse 3T3 cell double minute 4	B
1q32	5287	PIK3C2B	MGI:2685045	1	  syntenic	240752	Pik3c2b	phosphoinositide-3-kinase, class 2, beta polypeptide	M
1q32	5317	PKP1	MGI:1328359	1	  syntenic	18772	Pkp1	plakophilin 1	B
1q32	5549	PRELP	MGI:2151110	1	     74.30	116847	Prelp	proline arginine-rich end leucine-rich repeat	M
1q32	8934	RAB7L1	MGI:2385107	1	  syntenic	226422	Rab7l1	RAB7, member RAS oncogene family-like 1	B
1q32-q41	5877	RABIF	MGI:2138605	1	  syntenic	98710	Rabif	RAB interacting factor	C
1q32	5929	RBBP5	MGI:1918367	1	  syntenic	213464	Rbbp5	retinoblastoma binding protein 5	B
1q32	5972	REN	MGI:97898	1	     69.90	19701	Ren1	renin 1 structural	B
1q32	6051	RNPEP	MGI:2384902	1	  syntenic	215615	Rnpep	arginyl aminopeptidase (aminopeptidase B)	B
1q32-q41	7779	SLC30A1	MGI:1345281	1	    106.00	22782	Slc30a1	solute carrier family 30 (zinc transporter), member 1	B
1q32	6635	SNRPE	MGI:98346	1	  syntenic	20643	Snrpe	small nuclear ribonucleoprotein E	B
1q32	9580	SOX13	MGI:98361	1	  syntenic	20668	Sox13	SRY-box containing gene 13	B
1q32	7139	TNNT2	MGI:104597	1	     60.00	21956	Tnnt2	troponin T2, cardiac	M
1q32	7188	TRAF5	MGI:107548	1	    105.00	22033	Traf5	Tnf receptor-associated factor 5	M
1q32	51377	UCHL5	MGI:1914848	1	     77.80	56207	Uchl5	ubiquitin carboxyl-terminal esterase L5	B
1q32.1	134	ADORA1	MGI:99401	1	  syntenic	11539	Adora1	adenosine A1 receptor	B
1q32.1	127829	ARL8A	MGI:1915974	1	  syntenic	68724	Arl8a	ADP-ribosylation factor-like 8A	B
1q32.1	647219	ASCL5	MGI:2685043	1	  syntenic	226439	Ascl5	achaete-scute complex homolog 5 (Drosophila)	C
1q32.1	493	ATP2B4	MGI:88111	1	     70.30	381290	Atp2b4	ATPase, Ca++ transporting, plasma membrane 4	C
1q32.1	55765	C1orf106	MGI:1921579	1	  syntenic	67313	5730559C18Rik	RIKEN cDNA 5730559C18 gene	M
1q32.1	79098	C1orf116	MGI:2138143	1	  syntenic	212439	AA986860	expressed sequence AA986860	C
1q32.1	647215	C1orf81	MGI:1923672	1	  syntenic	76422	2310006M14Rik	RIKEN cDNA 2310006M14 gene	C
1q32.1	23271	CAMSAP1L1	MGI:1922434	1	  syntenic	67886	Camsap1l1	calmodulin regulated spectrin-associated protein 1-like 1	M
1q32.1	1116	CHI3L1	MGI:1340899	1	     72.30	12654	Chi3l1	chitinase 3-like 1	B
1q32.1	6900	CNTN2	MGI:104518	1	  syntenic	21367	Cntn2	contactin 2	B
1q32.1	1379	CR1L	MGI:88513	1	    106.60	12946	Crry	complement receptor related protein	M
1q32.1	83479	DDX59	MGI:1915247	1	  syntenic	67997	Ddx59	DEAD (Asp-Glu-Ala-Asp) box polypeptide 59	C
1q32.1	91156	DKFZp434B1231	MGI:3045352	1	  syntenic	226438	9830123M21Rik	RIKEN cDNA 9830123M21 gene	C
1q32.1-q32.2	51514	DTL	MGI:1924093	1	  syntenic	76843	Dtl	denticleless homolog (Drosophila)	C
1q32.1	8444	DYRK3	MGI:1330300	1	  syntenic	226419	Dyrk3	dual-specificity tyrosine-(Y)-phosphorylation regulated kinase 3	B
1q32.1	55224	ETNK2	MGI:2443760	1	  syntenic	214253	Etnk2	ethanolamine kinase 2	B
1q32.1	9214	FAIM3	MGI:1916419	1	  syntenic	69169	Faim3	Fas apoptotic inhibitory molecule 3	C
1q32.1	339521	FAM58B	MGI:1916359	11	  syntenic	69109	1810009O10Rik	RIKEN cDNA 1810009O10 gene	M
1q32.1	729533	FAM72A	MGI:1919669	1	  syntenic	108900	2700049P18Rik	RIKEN cDNA 2700049P18 gene	C
1q32.1	83953	FCAMR	MGI:1927803	1	  syntenic	64435	Fcamr	Fc receptor, IgA, IgM, high affinity	B
1q32.1	148811	FLJ32569	MGI:2442939	1	  syntenic	212933	4732466D17Rik	RIKEN cDNA 4732466D17 gene	C
1q32.1	127845	GOLT1A	MGI:1915588	1	  syntenic	68338	Golt1a	golgi transport 1 homolog A (S. cerevisiae)	C
1q32.1	2848	GPR25	MGI:2686146	1	  syntenic	383563	Gpr25	G protein-coupled receptor 25	C
1q32.1	9283	GPR37L1	MGI:1928503	1	  syntenic	171469	Gpr37l1	G protein-coupled receptor 37-like 1	B
1q32.1	9641	IKBKE	MGI:1929612	1	  syntenic	56489	Ikbke	inhibitor of kappaB kinase epsilon	B
1q32.1	55705	IPO9	MGI:1918944	1	  syntenic	226432	Ipo9	importin 9	B
1q32.1	10765	JARID1B	MGI:1922855	1	     72.00	75605	Jarid1b	jumonji, AT rich interactive domain 1B (Rbp2 like)	B
1q32.1	9928	KIF14	MGI:1098226	1	     78.80	381293	Kif14	kinesin family member 14	B
1q32.1	55220	KLHDC8A	MGI:2442630	1	  syntenic	213417	Klhdc8a	kelch domain containing 8A	C
1q32.1	59349	KLHL12	MGI:2385619	1	  syntenic	240756	Klhl12	kelch-like 12 (Drosophila)	B
1q32.1	54900	LAX1	MGI:2443362	1	  syntenic	240754	Lax1	lymphocyte transmembrane adaptor 1	C
1q32.1	93273	LEMD1	MGI:1922403	1	  syntenic	213409	Lemd1	LEM domain containing 1	M
1q32.1	59352	LGR6	MGI:2441805	1	  syntenic	329252	Lgr6	leucine-rich repeat-containing G protein-coupled receptor 6	C
1q32.1	10446	LRRN2	MGI:106037	1	  syntenic	16980	Lrrn2	leucine rich repeat protein 2, neuronal	M
1q32.1	148808	MFSD4	MGI:2442786	1	  syntenic	213006	Mfsd4	major facilitator superfamily domain containing 4	C
1q32.1	4608	MYBPH	MGI:1858196	1	  syntenic	53311	Mybph	myosin binding protein H	B
1q32.1	23114	NFASC	MGI:104753	1	     70.00	269116	Nfasc	neurofascin	C
1q32.1	2494	NR5A2	MGI:1346834	1	     78.00	26424	Nr5a2	nuclear receptor subfamily 5, group A, member 2	B
1q32.1	81788	NUAK2	MGI:1921387	1	  syntenic	74137	Nuak2	NUAK family, SNF1-like kinase, 2	B
1q32.1	64710	NUCKS1	MGI:1934811	1	  syntenic	98415	Nucks1	nuclear casein kinase and cyclin-dependent kinase substrate 1	B
1q32.1	26254	OPTC	MGI:2151113	1	     74.30	269120	Optc	opticin	B
1q32.1	22874	PLEKHA6	MGI:2388662	1	  syntenic	240753	Plekha6	pleckstrin homology domain containing, family A member 6	B
1q32.1	8497	PPFIA4	MGI:1915757	1	  syntenic	68507	Ppfia4	protein tyrosine phosphatase, receptor type, f polypeptide (PTPRF), interac	M
1q32.1	4660	PPP1R12B	MGI:1916417	1	  syntenic	329251	Ppp1r12b	protein phosphatase 1, regulatory (inhibitor) subunit 12B	B
1q32.1	84919	PPP1R15B	MGI:2444211	1	  syntenic	108954	Ppp1r15b	protein phosphatase 1, regulatory (inhibitor) subunit 15b	B
1q32.1	5778	PTPN7	MGI:2156893	1	  syntenic	320139	Ptpn7	protein tyrosine phosphatase, non-receptor type 7	C
1q32.1	83593	RASSF5	MGI:1926375	1	     69.10	54354	Rassf5	Ras association (RalGDS/AF-6) domain family 5	B
1q32.1	25778	RIPK5	MGI:1925064	1	  syntenic	213452	Ripk5	receptor interacting protein kinase 5	C
1q32.1-q41	56256	SERTAD4	MGI:2443496	1	  syntenic	214791	Sertad4	SERTA domain containing 4	B
1q32.1	254428	SLC41A1	MGI:2444823	1	  syntenic	98396	Slc41a1	solute carrier family 41, member 1	B
1q32.1	85414	SLC45A3	MGI:1922082	1	  syntenic	212980	Slc45a3	solute carrier family 45, member 3	B
1q32.1	23380	SRGAP2	MGI:109605	1	  syntenic	14270	Srgap2	SLIT-ROBO Rho GTPase activating protein 2	M
1q32.1	127833	SYT2	MGI:99666	1	     73.50	20980	Syt2	synaptotagmin II	B
1q32.1	10440	TIMM17A	MGI:1343131	1	  syntenic	21854	Timm17a	translocase of inner mitochondrial membrane 17a	B
1q32.1	9911	TMCC2	MGI:1916125	1	  syntenic	68875	Tmcc2	transmembrane and coiled-coil domains 2	C
1q32.1	92703	TMEM183A	MGI:1914729	1	  syntenic	57439	Tmem183a	transmembrane protein 183A	C
1q32.1	149345	TMEM58	MGI:1924802	1	  syntenic	77552	Tmem58	transmembrane protein 58	C
1q32.1	388730	TMEM81	MGI:1921876	1	  syntenic	74626	Tmem81	transmembrane protein 81	C
1q32.1	29089	UBE2T	MGI:1914446	1	  syntenic	67196	Ube2t	ubiquitin-conjugating enzyme E2T (putative)	C
1q32.1	55432	YOD1	MGI:2442596	1	  syntenic	226418	Yod1	YOD1 OTU deubiquitinating enzyme 1 homologue (S. cerevisiae)	C
1q32.1	9877	ZC3H11A	MGI:1917829	1	  syntenic		Zc3h11a	zinc finger CCCH type containing 11A	M
1q32.1	23528	ZNF281	MGI:3029290	1	  syntenic	226442	Zfp281	zinc finger protein 281	B
1q32.2	27042	C1orf107	MGI:2138080	1	  syntenic	215193	AA408296	expressed sequence AA408296	B
1q32.2	148304	C1orf74	MGI:2441776	1	  syntenic	319266	A130010J15Rik	RIKEN cDNA A130010J15 gene	B
1q32.2	1999	ELF3	MGI:1101781	1	  syntenic	13710	Elf3	E74-like factor 3	B
1q32.2-q41	50486	G0S2	MGI:1316737	1	    104.10	14373	G0s2	G0/G1 switch gene 2	B
1q32.2	29949	IL19	MGI:1890472	1	  syntenic	329244	Il19	interleukin 19	B
1q32.2-q41	4751	NEK2	MGI:109359	1	    103.00	18005	Nek2	NIMA (never in mitosis gene a)-related expressed kinase 2	B
1q32.2	5362	PLXNA2	MGI:107684	1	  syntenic	18845	Plxna2	plexin A2	B
1q32.2-q32.3	5525	PPP2R5A	MGI:2388479	1	  syntenic	226849	Ppp2r5a	protein phosphatase 2, regulatory subunit B (B56), alpha isoform	B
1q32.2-q32.3	5629	PROX1	MGI:97772	1	    106.30	19130	Prox1	prospero-related homeobox 1	B
1q32.2	5784	PTPN14	MGI:102467	1	    103.10	19250	Ptpn14	protein tyrosine phosphatase, non-receptor type 14	B
1q32.2-q32.3	55758	RCOR3	MGI:2441920	1	  syntenic	214742	Rcor3	REST corepressor 3	B
1q32.2	255928	SYT14	MGI:2444490	1	  syntenic	329324	Syt14	synaptotagmin XIV	B
1q32.3	90806	ANGEL2	MGI:1196310	1	    103.40	52477	Angel2	angel homolog 2 (Drosophila)	C
1q32.3	467	ATF3	MGI:109384	1	    103.20	11910	Atf3	activating transcription factor 3	M
1q32.3	55248	C1orf75	MGI:1914200	1	  syntenic	66950	2310028N02Rik	RIKEN cDNA 2310028N02 gene	B
1q32.3	149647	FAM71A	MGI:3588202	1	  syntenic	619288	4933417M04Rik	RIKEN cDNA 4933417M04 gene	B
1q32.3	28982	FLVCR1	MGI:2444881	1	  syntenic	226844	Flvcr1	feline leukemia virus subgroup C cellular receptor 1	C
1q32.3-q41	3664	IRF6	MGI:1859211	1	    104.00	54139	Irf6	interferon regulatory factor 6	B
1q32.3	149643	LOC149643	MGI:1922808	1	  syntenic	75558	1700022P22Rik	RIKEN cDNA 1700022P22 gene	C
1q32.3	89796	NAV1	MGI:2183683	1	  syntenic	215690	Nav1	neuron navigator 1	B
1q32.3	29937	NENF	MGI:1913458	1	  syntenic	66208	Nenf	neuron derived neurotrophic factor	B
1q32.3	343035	RD3	MGI:1921273	1	    108.00		Rd3	retinal degeneration 3	C
1q32.3	55509	SNFT	MGI:1925491	1	  syntenic	381319	9130211I03Rik	RIKEN cDNA 9130211I03 gene	B
1q32.3	128387	TATDN3	MGI:1916222	1	  syntenic	68972	Tatdn3	TatD DNase domain containing 3	C
1q32.3-q41	80342	TRAF3IP3	MGI:2441706	1	  syntenic	215243	Traf3ip3	TRAF3 interacting protein 3	B
1q32.3	79805	VASH2	MGI:2444826	1	  syntenic	226841	Vash2	vasohibin 2	C
1q41	10380	BPNT1	MGI:1338800	1	  syntenic	23827	Bpnt1	bisphosphate 3'-nucleotidase 1	B
1q41	79762	C1orf115	MGI:2444831	1	  syntenic	226777	C130074G19Rik	RIKEN cDNA C130074G19 gene	C
1q41	148362	C1orf58	MGI:1918928	1	  syntenic	71678	0610010K06Rik	RIKEN cDNA 0610010K06 gene	C
1q41	164127	C1orf65	MGI:3618292	1	  syntenic	433386	4922505E12Rik	RIKEN cDNA 4922505E12 gene	B
1q41	64853	C1orf80	MGI:1919737	8	  syntenic		2610208M17Rik	RIKEN cDNA 2610208M17 gene	B
1q41-q42	824	CAPN2	MGI:88264	1	  syntenic	12334	Capn2	calpain 2	B
1q41	84976	DISP1	MGI:1916147	1	    101.20	68897	Disp1	dispatched homolog 1 (Drosophila)	B
1q41	11221	DUSP10	MGI:1927070	1	  syntenic	63953	Dusp10	dual specificity phosphatase 10	B
1q41-q42	2058	EPRS	MGI:97838	1	  syntenic	107508	Eprs	glutamyl-prolyl-tRNA synthetase	B
1q41	2104	ESRRG	MGI:1347056	1	  syntenic	26381	Esrrg	estrogen-related receptor gamma	C
1q41-q42	2590	GALNT2	MGI:894694	8	  syntenic	108148	Galnt2	UDP-N-acetyl-alpha-D-galactosamine:polypeptide N-acetylgalactosaminyltransf	C
1q41-q42	57165	GJA12	MGI:2153060	11	     34.00	118454	Gja12	gap junction membrane channel protein alpha 12	B
1q41	55105	GPATCH2	MGI:1915019	1	  syntenic	67769	Gpatch2	G patch domain containing 2	B
1q41	3020	H3F3A	MGI:1097686	1	  syntenic	15078	H3f3a	H3 histone, family 3A	M
1q41-q42.1	3142	HLX	MGI:96109	1	     99.50	15284	Hlx	H2.0-like homeobox	B
1q41	55699	IARS2	MGI:1919586	1	  syntenic	381314	Iars2	isoleucine-tRNA synthetase 2, mitochondrial	C
1q41	3776	KCNK2	MGI:109366	1	  syntenic		Kcnk2	potassium channel, subfamily K, member 2	M
1q41	51133	KCTD3	MGI:2444629	1	  syntenic	226823	Kctd3	potassium channel tetramerisation domain containing 3	B
1q41	79802	KIAA1822L	MGI:1926022	1	  syntenic	78772	4930507C10Rik	RIKEN cDNA 4930507C10 gene	M
1q41	127018	LYPLAL1	MGI:2385115	1	  syntenic	226791	Lyplal1	lysophospholipase-like 1	C
1q41	4139	MARK1	MGI:2664902	1	  syntenic	226778	Mark1	MAP/microtubule affinity-regulating kinase 1	B
1q41	375056	MIA3	MGI:2443183	1	  syntenic	338366	Mia3	melanoma inhibitory activity 3	M
1q41	54996	MOSC2	MGI:1914497	1	  syntenic	67247	Mosc2	MOCO sulphurase C-terminal domain containing 2	C
1q41	25936	NSL1	MGI:2685830	1	  syntenic	381318	Nsl1	NSL1, MIND kinetochore complex component, homolog (S. cerevisiae)	C
1q41-q42.2	4931	NVL	MGI:1914709	1	  syntenic	67459	Nvl	nuclear VCP-like	C
1q41-q42	142	PARP1	MGI:1340806	1	     98.60	11545	Parp1	poly (ADP-ribose) polymerase family, member 1	B
1q41	25782	RAB3GAP2	MGI:1916043	1	  syntenic	98732	Rab3gap2	RAB3 GTPase activating protein subunit 2	M
1q41	26750	RPS6KC1	MGI:2443419	1	  syntenic	320119	Rps6kc1	ribosomal protein S6 kinase polypeptide 1	C
1q41	51018	RRP15	MGI:1914473	1	  syntenic	67223	Rrp15	ribosomal RNA processing 15 homolog (S. cerevisiae)	C
1q41	55532	SLC30A10	MGI:2685058	1	  syntenic	226781	Slc30a10	solute carrier family 30, member 10	C
1q41	56950	SMYD2	MGI:1915889	1	  syntenic	226830	Smyd2	SET and MYND domain containing 2	B
1q41	128153	SPATA17	MGI:1921967	1	  syntenic	74717	Spata17	spermatogenesis associated 17	C
1q41	55061	SUSD4	MGI:2138351	1	  syntenic	96935	Susd4	sushi domain containing 4	C
1q41	7042	TGFB2	MGI:98726	1	    101.50	21808	Tgfb2	transforming growth factor, beta 2	B
1q41-q42	7100	TLR5	MGI:1858171	1	     98.00	53791	Tlr5	toll-like receptor 5	M
1q41	252839	TMEM9	MGI:1913491	1	  syntenic	66241	Tmem9	transmembrane protein 9	B
1q41	7399	USH2A	MGI:1341292	1	    106.30	22283	Ush2a	Usher syndrome 2A (autosomal recessive, mild) homolog (human)	B
1q42	23456	ABCB10	MGI:1860508	8	  syntenic	56199	Abcb10	ATP-binding cassette, sub-family B (MDR/TAP), member 10	B
1q42-q43	88	ACTN2	MGI:109192	13	      7.00	11472	Actn2	actinin alpha 2	B
1q42-q43	183	AGT	MGI:87963	8	     68.00	11606	Agt	angiotensinogen (serpin peptidase inhibitor, clade A, member 8)	B
1q42	375	ARF1	MGI:99431	11	  syntenic	11840	Arf1	ADP-ribosylation factor 1	M
1q42-qter	1122	CHML	MGI:101913	1	     97.00	12663	Chml	choroideremia-like	B
1q42-q43	9156	EXO1	MGI:1349427	1	     97.00		Exo1	exonuclease 1	M
1q42	8443	GNPAT	MGI:1343460	8	     78.80	14712	Gnpat	glyceronephosphate O-acyltransferase	B
1q42-q43	7107	GPR137B	MGI:1891463	13	      6.00	83924	Gpr137b	G protein-coupled receptor 137B	B
1q42-q43	3775	KCNK1	MGI:109322	8	  syntenic	16525	Kcnk1	potassium channel, subfamily K, member 1	B
1q42	84451	KIAA1804	MGI:2385307	8	  syntenic	234878	BC021891	cDNA sequence BC021891	B
1q42-q44	8564	KMO	MGI:2138151	1	  syntenic	98256	Kmo	kynurenine 3-monooxygenase (kynurenine 3-hydroxylase)	B
1q42-q43	3964	LGALS8	MGI:1928481	13	      8.00	56048	Lgals8	lectin, galactose binding, soluble 8	M
1q42-q43	5867	RAB4A	MGI:105069	8	     67.50	19341	Rab4a	RAB4A, member RAS oncogene family	B
1q42	9015	TAF1A	MGI:109578	1	  syntenic	21339	Taf1a	TATA box binding protein (Tbp)-associated factor, RNA polymerase I, A	M
1q42	9804	TOMM20	MGI:1915202	8	  syntenic	67952	Tomm20	translocase of outer mitochondrial membrane 20 homolog (yeast)	B
1q42	51127	TRIM17	MGI:1861440	11	  syntenic	56631	Trim17	tripartite motif protein 17	M
1q42	89780	WNT3A	MGI:98956	11	     32.00	22416	Wnt3a	wingless-related MMTV integration site 3A	B
1q42	7483	WNT9A	MGI:2446084	11	  syntenic	216795	Wnt9a	wingless-type MMTV integration site 9A	B
1q42.1-q43	51742	ARID4B	MGI:2137512	13	      8.00	94246	Arid4b	AT rich interactive domain 4B (Rbp1 like)	B
1q42.1	27185	DISC1	MGI:2447658	8	     69.60	244667	Disc1	disrupted in schizophrenia 1	B
1q42.1	54583	EGLN1	MGI:1932286	8	  syntenic	112405	Egln1	EGL nine homolog 1 (C. elegans)	M
1q42.1	2052	EPHX1	MGI:95405	1	     98.50	13849	Ephx1	epoxide hydrolase 1, microsomal	B
1q42.1	2271	FH	MGI:95530	1	  syntenic	14194	Fh1	fumarate hydratase 1	B
1q42.1	3930	LBR	MGI:2138281	1	     97.30	98386	Lbr	lamin B receptor	M
1q42.1	10637	LEFTY1	MGI:107405	1	  syntenic	13590	Lefty1	left right determination factor 1	M
1q42.1	7044	LEFTY2	MGI:2443573	1	  syntenic	320202	Lefty2	Left-right determination factor 2	M
1q42.1-q42.2	1130	LYST	MGI:107448	13	      7.00	17101	Lyst	lysosomal trafficking regulator	B
1q42.1-q43	6262	RYR2	MGI:99685	13	      7.00	20191	Ryr2	ryanodine receptor 2, cardiac	B
1q42.1	7159	TP53BP2	MGI:2138319	1	     95.00	209456	Trp53bp2	transformation related protein 53 binding protein 2	M
1q42.1	7257	TSNAX	MGI:1855672	8	     69.50	53424	Tsnax	translin-associated factor X	B
1q42.11-q42.3	10753	CAPN9	MGI:1920897	8	  syntenic	73647	Capn9	calpain 9 (nCL-4)	B
1q42.11	29097	CNIH4	MGI:1925828	1	  syntenic	98417	Cnih4	cornichon homolog 4 (Drosophila)	B
1q42.11	8560	DEGS1	MGI:1097711	1	  syntenic	13244	Degs1	degenerative spermatocyte homolog 1 (Drosophila)	M
1q42.11	23219	FBXO28	MGI:1261890	1	     98.70	67948	Fbxo28	F-box protein 28	C
1q42.11-q42.3	58480	RHOU	MGI:1916831	8	  syntenic	69581	Rhou	ras homolog gene family, member U	B
1q42.11-q42.13	6025	RN5S1@	MGI:97949	8	  syntenic	19804	Rn5s	5S RNA	M
1q42.11	80232	WDR26	MGI:1923825	1	  syntenic	226757	Wdr26	WD repeat domain 26	B
1q42.12	64746	ACBD3	MGI:2181074	1	     98.70	170760	Acbd3	acyl-Coenzyme A binding domain containing 3	B
1q42.12-q43	83932	C1orf124	MGI:2685351	8	  syntenic	244666	Gm505	gene model 505, (NCBI)	C
1q42.12	163859	C1orf55	MGI:2384788	1	  syntenic	208768	BC031781	cDNA sequence BC031781	B
1q42.12	375057	C1orf95	MGI:2138735	1	  syntenic	381310	6330403A02Rik	RIKEN cDNA 6330403A02 gene	C
1q42.12	149111	CNIH3	MGI:1920228	1	  syntenic	72978	Cnih3	cornichon homolog 3 (Drosophila)	C
1q42.12	127602	DNAH14	MGI:2444525	1	  syntenic	240960	Dnahc14	dynein, axonemal, heavy chain 14	M
1q42.12	55740	ENAH	MGI:108360	1	     98.70	13800	Enah	enabled homolog (Drosophila)	M
1q42.12	286826	LIN9	MGI:1919818	1	  syntenic	72568	Lin9	lin-9 homolog (C. elegans)	C
1q42.12	83881	MIXL1	MGI:1351322	1	  syntenic	27217	Mixl1	Mix1 homeobox-like 1 (Xenopus laevis)	B
1q42.12	29920	PYCR2	MGI:1277956	1	  syntenic	69051	Pycr2	pyrroline-5-carboxylate reductase family, member 2	B
1q42.12	6726	SRP9	MGI:1350930	1	  syntenic	27058	Srp9	signal recognition particle 9	M
1q42.12	9725	TMEM63A	MGI:2384789	1	  syntenic	208795	Tmem63a	transmembrane protein 63a	C
1q42.13-q42.2	58	ACTA1	MGI:87902	8	     67.00	11459	Acta1	actin, alpha 1, skeletal muscle	B
1q42.13	116841	C1orf142	MGI:1915076	11	  syntenic	67826	1110031B06Rik	RIKEN cDNA 1110031B06 gene	C
1q42.13-q43	84886	C1orf198	MGI:1916801	8	  syntenic	69551	2310022B05Rik	RIKEN cDNA 2310022B05 gene	C
1q42.13	79169	C1orf35	MGI:1915112	11	  syntenic	67862	2310033P09Rik	RIKEN cDNA 2310033P09 gene	B
1q42.13	200205	C1orf69	MGI:3041174	11	  syntenic	216792	A230051G13Rik	RIKEN cDNA A230051G13 gene	C
1q42.13	126731	C1orf96	MGI:1920670	8	  syntenic	73420	1700054N08Rik	RIKEN cDNA 1700054N08 gene	M
1q42.13	56997	CABC1	MGI:1914676	1	  syntenic	67426	Cabc1	chaperone, ABC1 activity of bc1 complex like (S. pombe)	B
1q42.13	92815	HIST3H2A	MGI:2448458	11	  syntenic	319162	Hist3h2a	histone cluster 3, H2a	B
1q42.13	337872	HIST3H2BA	MGI:1925553	11	  syntenic	78303	Hist3h2ba	histone cluster 3, H2ba	M
1q42.13	128312	HIST3H2BB	MGI:1922442	11	  syntenic	382522	Hist3h2bb	histone cluster 3, H2bb	B
1q42.13	3707	ITPKB	MGI:109235	1	    100.00	320404	Itpkb	inositol 1,4,5-trisphosphate 3-kinase B	B
1q42.13	65094	JMJD4	MGI:2144404	11	  syntenic	194952	Jmjd4	jumonji domain containing 4	C
1q42.13	9816	KIAA0133	MGI:2681124	8	  syntenic	382038	AK122209	cDNA sequence AK122209	B
1q42.13	57729	KIAA1639	MGI:2681862	11	       N/A	380698	Obscn	obscurin, cytoskeletal calmodulin and titin-interacting RhoGEF	C
1q42.13	339501	MPN2	MGI:2685095	11	  syntenic	216797	Gm249	gene model 249, (NCBI)	C
1q42.13	128308	MRPL55	MGI:1914462	11	  syntenic	67212	Mrpl55	mitochondrial ribosomal protein L55	C
1q42.13	55746	NUP133	MGI:2442620	8	  syntenic	234865	Nup133	nucleoporin 133	C
1q42.13	79605	PGBD5	MGI:2429955	8	  syntenic	209966	Pgbd5	piggyBac transposable element derived 5	B
1q42.13	149603	RNF187	MGI:1914224	11	  syntenic	108660	Rnf187	ring finger protein 187	C
1q42.13	27097	TAF5L	MGI:1919039	8	  syntenic	102162	Taf5l	TAF5-like RNA polymerase II, p300/CBP-associated factor (PCAF)-associated f	B
1q42.13	81559	TRIM11	MGI:2137355	11	  syntenic	94091	Trim11	tripartite motif protein 11	B
1q42.2	64801	ARV1	MGI:1916115	8	  syntenic	68865	Arv1	ARV1 homolog (yeast)	B
1q42.2	128061	C1orf131	MGI:1913773	8	       N/A	66523	2810004N23Rik	RIKEN cDNA 2810004N23 gene	B
1q42.2	388753	C1orf31	MGI:1915142	8	  syntenic	67892	1810063B05Rik	RIKEN cDNA 1810063B05 gene	C
1q42.2	84284	C1orf57	MGI:1913816	8	  syntenic	66566	2310079N02Rik	RIKEN cDNA 2310079N02 gene	C
1q42.2	22796	COG2	MGI:1923582	8	  syntenic	76332	Cog2	component of oligomeric golgi complex 2	B
1q42.2-q43	56605	ERO1LB	MGI:1914725	13	  syntenic	67475	Ero1lb	ERO1-like beta (S. cerevisiae)	C
1q42.2	149371	EXOC8	MGI:2142527	8	  syntenic	102058	Exoc8	exocyst complex component 8	C
1q42.2	375061	FAM89A	MGI:1916877	8	  syntenic	69627	2310031A18Rik	RIKEN cDNA 2310031A18 gene	C
1q42.2	54627	KIAA1383	MGI:1921643	8	  syntenic	74393	4933403G14Rik	RIKEN cDNA 4933403G14 gene	C
1q42.2	57568	SIPA1L2	MGI:2676970	8	  syntenic	244668	Sipa1l2	signal-induced proliferation-associated 1 like 2	M
1q42.2	148641	SLC35F3	MGI:2444426	8	  syntenic	210027	Slc35f3	solute carrier family 35, member F3	C
1q42.2	79573	TTC13	MGI:2384573	8	  syntenic	234875	Ttc13	tetratricopeptide repeat domain 13	B
1q42.3	148789	B3GALNT2	MGI:2145517	13	  syntenic	97884	B3galnt2	UDP-GalNAc:betaGlcNAc beta 1,3-galactosaminyltransferase, polypeptide 2	B
1q42.3	2786	GNG4	MGI:102703	13	      7.00	14706	Gng4	guanine nucleotide binding protein (G protein), gamma 4 subunit	B
1q42.3	359948	IRF2BP2	MGI:2443921	8	  syntenic	270110	Irf2bp2	interferon regulatory factor 2 binding protein 2	C
1q42.3	23029	RBM34	MGI:1098653	8	     67.00	52202	Rbm34	RNA binding motif protein 34	C
1q42.3	6905	TBCE	MGI:1917680	13	      7.00	70430	Tbce	tubulin-specific chaperone e	B
1q43-q44	10000	AKT3	MGI:1345147	1	  syntenic	23797	Akt3	thymoma viral proto-oncogene 3	B
1q43	1131	CHRM3	MGI:88398	13	      7.00	12671	Chrm3	cholinergic receptor, muscarinic 3, cardiac	B
1q43	128178	EDARADD	MGI:1931001	13	      6.00	171211	Edaradd	EDAR (ectodysplasin-A receptor)-associated death domain	M
1q43	56776	FMN2	MGI:1859252	1	     96.00	54418	Fmn2	formin 2	B
1q43	9453	GGPS1	MGI:1341724	13	      8.00	14593	Ggps1	geranylgeranyl diphosphate synthase 1	M
1q43	64388	GREM2	MGI:1344367	1	  syntenic	23893	Grem2	gremlin 2 homolog, cysteine knot superfamily (Xenopus laevis)	B
1q43	55127	HEATR1	MGI:2442524	13	      8.00	217995	Heatr1	HEAT repeat containing 1	B
1q43	4548	MTR	MGI:894292	13	      5.00	238505	Mtr	5-methyltetrahydrofolate-homocysteine methyltransferase	B
1q43	4811	NID1	MGI:97342	13	      7.00	18073	Nid1	nidogen 1	B
1q43	23596	OPN3	MGI:1338022	1	  syntenic	13603	Opn3	opsin (encephalopsin)	B
1q43	200150	PLD5	MGI:2442056	1	  syntenic	319455	Pld5	phospholipase D family, member 5	C
1q43	6000	RGS7	MGI:1346089	1	     99.30	24012	Rgs7	regulator of G protein signaling 7	B
1q43-q44	10806	SDCCAG8	MGI:1924066	1	  syntenic	76816	Sdccag8	serologically defined colon cancer antigen 8	B
1q43	128025	WDR64	MGI:1923070	1	  syntenic	75820	Wdr64	WD repeat domain 64	C
1q44	25909	AHCTF1	MGI:1915033	1	    102.00	226747	Ahctf1	AT hook containing transcription factor 1	B
1q44	200159	C1orf100	MGI:1916678	1	  syntenic	69428	1700016C15Rik	RIKEN cDNA 1700016C15 gene	C
1q44	51029	C1orf121	MGI:1926075	1	  syntenic	78825	5830417C01Rik	RIKEN cDNA 5830417C01 gene	C
1q44	163882	C1orf71	MGI:2445141	1	  syntenic	226744	9630058J23Rik	RIKEN cDNA 9630058J23 gene	C
1q44	9859	CEP170	MGI:1918348	1	  syntenic	545389	Cep170	centrosomal protein 170	B
1q44	84288	EFCAB2	MGI:1915476	1	  syntenic	68226	Efcab2	EF-hand calcium binding domain 2	C
1q44	116228	FAM36A	MGI:1913609	1	  syntenic	66359	2310005N03Rik	RIKEN cDNA 2310005N03 gene	C
1q44	3192	HNRNPU	MGI:1858195	1	  syntenic	51810	Hnrnpu	heterogeneous nuclear ribonucleoprotein U	M
1q44	55083	KIF26B	MGI:2447076	1	     97.58	269152	Kif26b	kinesin family member 26B	M
1q44	729810	LOC729810	MGI:1921726	11	  syntenic	74476	4933439C10Rik	RIKEN cDNA 4933439C10 gene	M
1q44	114548	NLRP3	MGI:2653833	11	  syntenic	216799	Nlrp3	NLR family, pyrin domain containing 3	B
1q44	391189	OR11L1	MGI:3030157	11	  syntenic	258373	Olfr323	olfactory receptor 323	C
1q44	441933	OR13G1	MGI:3030143	7	  syntenic	258196	Olfr309	olfactory receptor 309	C
1q44	391191	OR2AK2	MGI:3030152	11	  syntenic	258494	Olfr318	olfactory receptor 318	C
1q44	127623	OR2B11	MGI:3030056	11	  syntenic	257962	Olfr222	olfactory receptor 222	C
1q44	81469	OR2G3	MGI:2177500	17	  syntenic	258263	Olfr117	olfactory receptor 117	M
1q44	391211	OR2G6	MGI:3031202	13	  syntenic	258527	Olfr1368	olfactory receptor 1368	M
1q44	26696	OR2T1	MGI:109304	14	  syntenic	18330	Olfr31	olfactory receptor 31	C
1q44	343563	OR2T29	MGI:3030163	11	  syntenic	259148	Olfr329	olfactory receptor 329	C
1q44	254879	OR2T6	MGI:3030554	14	  syntenic	258387	Olfr720	olfactory receptor 720	C
1q44	343172	OR2T8	MGI:3030148	11	  syntenic	257917	Olfr314	olfactory receptor 314	C
1q44	343171	OR2W3	MGI:3030151	11	  syntenic	257931	Olfr317	olfactory receptor 317	C
1q44	284532	OR5AT1	MGI:3030139	7	  syntenic	258609	Olfr305	olfactory receptor 305	M
1q44	343170	OR5AY1	MGI:3030132	7	  syntenic	257905	Olfr298	olfactory receptor 298	M
1q44	401994	OR5BU1	MGI:3030138	7	  syntenic	258089	Olfr304	olfactory receptor 304	M
1q44	343169	OR6F1	MGI:3030142	7	  syntenic	258614	Olfr308	olfactory receptor 308	C
1q44	51097	SCCPDH	MGI:1924486	1	  syntenic	109232	Sccpdh	saccharopine dehydrogenase (putative)	C
1q44	80851	SH3BP5L	MGI:1933124	11	  syntenic	79566	Sh3bp5l	SH3 binding domain protein 5 like	C
1q44	64754	SMYD3	MGI:1916976	1	     97.59	69726	Smyd3	SET and MYND domain containing 3	B
1q44	64216	TFB2M	MGI:107937	1	     97.60	15278	Tfb2m	transcription factor B2, mitochondrial	B
1q44	25893	TRIM58	MGI:2684862	11	  syntenic	216781	Trim58	tripartite motif-containing 58	C
1q44	317705	VN1R5	MGI:2159451	6	  syntenic	171188	V1rc15	vomeronasal 1 receptor, C15	M
1q44-qter	10472	ZNF238	MGI:1353609	1	  syntenic	30928	Zfp238	zinc finger protein 238	B
1q44	84838	ZNF496	MGI:2679270	11	  syntenic	268417	Zkscan17	zinc finger with KRAB and SCAN domains 17	B
1q44	79894	ZNF672	MGI:2442105	11	  syntenic	319475	Zfp672	zinc finger protein 672	C
1q44	55657	ZNF692	MGI:2144276	11	  syntenic	103836	Zfp692	zinc finger protein 692	C
1	378708	APITD1	MGI:1917178	4	  syntenic	69928	Apitd1	apoptosis-inducing, TAF9-like domain 1	C
1	403314	APOBEC4	MGI:1918531	1	  syntenic	71281	Apobec4	apolipoprotein B mRNA editing enzyme, catalytic polypeptide-like 4 (putativ	C
1	81470	OR2G2	MGI:2177506	17	  syntenic	258623	Olfr123	olfactory receptor 123	M
1	114034	TOE1	MGI:1915526	4	  syntenic	68276	Toe1	target of EGR1, member 1 (nuclear)	C
2pter-p25.1	50618	ITSN2	MGI:1338049	12	  syntenic	20403	Itsn2	intersectin 2	C
2pter-p25.1	51639	SF3B14	MGI:1913305	12	  syntenic	66055	0610009D07Rik	RIKEN cDNA 0610009D07 gene	C
2pter-p25.1	9913	SUPT7L	MGI:1919445	5	  syntenic	72195	Supt7l	suppressor of Ty 7 (S. cerevisiae)-like	B
2p25.3	55256	ADI1	MGI:2144929	12	  syntenic	104923	Adi1	acireductone dioxygenase 1	B
2p25.3	78989	COLEC11	MGI:1918943	12	  syntenic	71693	Colec11	collectin sub-family member 11	B
2p25.3	642273	FAM110C	MGI:1918813	12	  syntenic	104943	9030611O19Rik	RIKEN cDNA 9030611O19 gene	C
2p25.3	728597	LOC728597	MGI:1915761	12	  syntenic	68511	1110015M06Rik	RIKEN cDNA 1110015M06 gene	C
2p25.3	23040	MYT1L	MGI:1100511	12	     14.00	17933	Myt1l	myelin transcription factor 1-like	B
2p25.3	26751	SH3YL1	MGI:1346118	12	  syntenic	24057	Sh3yl1	Sh3 domain YSC-like 1	M
2p25.3	54221	SNTG2	MGI:1919541	12	  syntenic	268534	Sntg2	syntrophin, gamma 2	B
2p25.3	129787	TMEM18	MGI:2387176	12	  syntenic	211986	Tmem18	transmembrane protein 18	C
2p25.3	7260	TSSC1	MGI:1289332	12	     10.00	380752	Tssc1	tumor suppressing subtransferable candidate 1	C
2p25.3	51112	TTC15	MGI:2445089	12	  syntenic	217449	Ttc15	tetratricopeptide repeat domain 15	C
2p25.2	9270	ITGB1BP1	MGI:1306802	12	  syntenic	16413	Itgb1bp1	integrin beta 1 binding protein 1	B
2p25.2	129607	LOC129607	MGI:99830	12	      6.00	22169	Tyki	thymidylate kinase family LPS-inducible member	C
2p25.2-p25.1	9781	RNF144A	MGI:1344401	12	  syntenic	108089	Rnf144a	ring finger protein 144A	B
2p25.2	91543	RSAD2	MGI:1929628	12	  syntenic	58185	Rsad2	radical S-adenosyl methionine domain containing 2	B
2p25.1	245973	ATP6V1C2	MGI:1916025	12	  syntenic	68775	Atp6v1c2	ATPase, H+ transporting, lysosomal V1 subunit C2	B
2p25.1	51692	CPSF3	MGI:1859328	12	  syntenic	54451	Cpsf3	cleavage and polyadenylation specificity factor 3	B
2p25.1	192668	CYS1	MGI:2177632	12	      9.00	12879	Cys1	cystin 1	M
2p25.1-p24.1	51626	DYNC2LI1	MGI:1913996	17	  syntenic	213575	Dync2li1	dynein cytoplasmic 2 light intermediate chain 1	C
2p25.1	1876	E2F6	MGI:1354159	12	      6.00	50496	E2f6	E2F transcription factor 6	M
2p25.1	9687	GREB1	MGI:2149712	12	  syntenic	268527	Greb1	gene regulated by estrogen in breast cancer protein	B
2p25.1	29841	GRHL1	MGI:2182540	12	  syntenic	195733	Grhl1	grainyhead-like 1 (Drosophila)	B
2p25.1	3241	HPCAL1	MGI:1855689	12	  syntenic	53602	Hpcal1	hippocalcin-like 1	B
2p25.1	285148	IAH1	MGI:1914982	12	  syntenic	67732	Iah1	isoamyl acetate-hydrolyzing esterase 1 homolog (S. cerevisiae)	C
2p25.1	23175	LPIN1	MGI:1891340	12	      9.00	14245	Lpin1	lipin 1	M
2p25.1	129642	MBOAT2	MGI:1914466	12	  syntenic	67216	Mboat2	membrane bound O-acyltransferase domain containing 2	C
2p25.1	79954	NOL10	MGI:2684913	12	  syntenic	217431	Nol10	nucleolar protein 10	B
2p25.1	23620	NTSR2	MGI:108018	12	      6.00	18217	Ntsr2	neurotensin receptor 2	B
2p25.1	10130	PDIA6	MGI:1919103	12	  syntenic	71853	Pdia6	protein disulfide isomerase associated 6	B
2p25.1	130814	PQLC3	MGI:2444067	12	  syntenic	217430	Pqlc3	PQ loop repeat containing	C
2p25.1-p24.1	25780	RASGRP3	MGI:3028579	17	  syntenic	240168	Rasgrp3	RAS, guanyl releasing protein 3	B
2p25.1-p24.3	28951	TRIB2	MGI:2145021	12	  syntenic	217410	Trib2	tribbles homolog 2 (Drosophila)	B
2p25.1	10971	YWHAQ	MGI:891963	12	  syntenic	22630	Ywhaq	tyrosine 3-monooxygenase/tryptophan 5-monooxygenase activation protein, the	B
2p25	52	ACP1	MGI:87881	12	  syntenic		Acp1	acid phosphatase 1, soluble	B
2p25	6868	ADAM17	MGI:1096335	12	      3.00	11491	Adam17	a disintegrin and metallopeptidase domain 17	B
2p25	8853	DDEF2	MGI:2685438	12	  syntenic	211914	Ddef2	development and differentiation enhancing factor 2	B
2p25	3398	ID2	MGI:96397	12	      7.00	15902	Id2	inhibitor of DNA binding 2	B
2p25	3754	KCNF1	MGI:2687399	12	  syntenic	382571	Kcnf1	potassium voltage-gated channel, subfamily F, member 1	B
2p25	8462	KLF11	MGI:2653368	12	      6.00	194655	Klf11	Kruppel-like factor 11	M
2p25	4953	ODC1	MGI:97402	12	      6.00	18263	Odc1	ornithine decarboxylase, structural 1	B
2p25	7837	PXDN	MGI:1916925	12	  syntenic	69675	Pxdn	peroxidasin homolog (Drosophila)	M
2p25	246243	RNASEH1	MGI:1335073	12	  syntenic	19819	Rnaseh1	ribonuclease H1	B
2p25	6201	RPS7	MGI:1333818	12	  syntenic	20115	Rps7	ribosomal protein S7	B
2p25-p24	6241	RRM2	MGI:98181	12	      7.00	20135	Rrm2	ribonucleotide reductase M2	B
2p25	6664	SOX11	MGI:98359	12	  syntenic	20666	Sox11	SRY-box containing gene 11	B
2p25	9014	TAF1B	MGI:109577	12	  syntenic	21340	Taf1b	TATA box binding protein (Tbp)-associated factor, RNA polymerase I, B	B
2p25	7173	TPO	MGI:98813	12	     15.00	22018	Tpo	thyroid peroxidase	B
2p24.3-q21.3	54529	ASNSD1	MGI:1917646	1	  syntenic	70396	Asnsd1	asparagine synthetase domain containing 1	B
2p24.3-p24.1	116987	CENTG2	MGI:2653690	1	  syntenic	347722	Centg2	centaurin, gamma 2	B
2p24.3-p11.2	51011	FAHD2A	MGI:1915376	2	  syntenic	68126	Fahd2a	fumarylacetoacetate hydrolase domain containing 2A	C
2p24.3	81553	FAM49A	MGI:1261783	12	      2.50	76820	D12Ertd553e	DNA segment, Chr 12, ERATO Doi 553, expressed	C
2p24.3	151354	FAM84A	MGI:2145011	12	  syntenic	105005	AW125753	expressed sequence AW125753	B
2p24.3-p24.1	8807	IL18RAP	MGI:1338888	1	  syntenic	16174	Il18rap	interleukin 18 receptor accessory protein	B
2p24.3-p24.1	64114	TMBIM1	MGI:1916910	1	  syntenic	69660	Tmbim1	transmembrane BAX inhibitor motif containing 1	B
2p24.3-p24.1	51002	TPRKB	MGI:1917036	6	  syntenic	69786	Tprkb	Tp53rk binding protein	B
2p24.3-p24.1	9654	TTLL4	MGI:1914784	1	  syntenic	67534	Ttll4	tubulin tyrosine ligase-like family, member 4	C
2p24.3-p24.1	51652	VPS24	MGI:1913950	6	     31.50	66700	Vps24	vacuolar protein sorting 24 (yeast)	B
2p24.3	7447	VSNL1	MGI:1349453	12	  syntenic	26950	Vsnl1	visinin-like 1	B
2p24.2	348654	FLJ40869	MGI:2443149	12	  syntenic	209334	5830483C08Rik	RIKEN cDNA 5830483C08 gene	C
2p24.2	343930	MSGN1	MGI:1860483	12	  syntenic	56184	Msgn1	mesogenin 1	C
2p24.2	93034	NT5C1B	MGI:1918131	12	  syntenic	70881	Nt5c1b	5'-nucleotidase, cytosolic IB	B
2p24.2	729475	RAD51AP2	MGI:3644580	12	  syntenic	209550	EG209550	predicted gene, EG209550	C
2p24.2	57665	RDH14	MGI:1920402	12	  syntenic	105014	Rdh14	retinol dehydrogenase 14 (all-trans and 9-cis)	C
2p24.2	79677	SMC6	MGI:1914491	12	  syntenic	67241	Smc6	structural maintenance of chromosomes 6	M
2p24.1	55252	ASXL2	MGI:1922552	12	  syntenic	75302	Asxl2	additional sex combs like 2 (Drosophila)	C
2p24.1-p23.3	54454	ATAD2B	MGI:2444798	12	  syntenic	320817	Atad2b	ATPase family, AAA domain containing 2B	M
2p24.1	60526	C2orf43	MGI:1916082	12	  syntenic	68832	1110057K04Rik	RIKEN cDNA 1110057K04 gene	C
2p24.1	151449	GDF7	MGI:95690	12	  syntenic	238057	Gdf7	growth differentiation factor 7	B
2p24.1	64342	HS1BP3	MGI:1913224	12	  syntenic	58240	Hs1bp3	HCLS1 binding protein 3	C
2p24.1	114818	KLHL29	MGI:2683857	12	  syntenic	208439	Klhl29	kelch-like 29 (Drosophila)	B
2p24.1	9741	LAPTM4A	MGI:108017	12	  syntenic	17775	Laptm4a	lysosomal-associated protein transmembrane 4A	B
2p24.1	4613	MYCN	MGI:97357	12	      4.00	18109	Mycn	v-myc myelocytomatosis viral related oncogene, neuroblastoma derived (avian	B
2p24.1	130497	OSR1	MGI:1344424	12	      1.00	23967	Osr1	odd-skipped related 1 (Drosophila)	C
2p24.1	6382	SDC1	MGI:1349162	12	      1.00	20969	Sdc1	syndecan 1	M
2p24.1	130502	TTC32	MGI:1922766	12	  syntenic	75516	Ttc32	tetratricopeptide repeat domain 32	C
2p24.1	57539	WDR35	MGI:1921932	12	  syntenic	74682	Wdr35	WD repeat domain 35	B
2p24-p23	338	APOB	MGI:88052	12	      2.00	238055	Apob	apolipoprotein B	B
2p24-p21	1058	CENPA	MGI:88375	5	     18.00	12615	Cenpa	centromere protein A	B
2p24	1653	DDX1	MGI:2144727	12	  syntenic	104721	Ddx1	DEAD (Asp-Glu-Ala-Asp) box polypeptide 1	B
2p24	1838	DTNB	MGI:1203728	12	      2.00	13528	Dtnb	dystrobrevin, beta	M
2p24	3790	KCNS3	MGI:1098804	12	      2.50	238076	Kcns3	potassium voltage-gated channel, delayed-rectifier, subfamily S, member 3	B
2p24	57498	KIDINS220	MGI:1924730	12	  syntenic	77480	C330002I19Rik	RIKEN cDNA C330002I19 gene	M
2p24-p23	4148	MATN3	MGI:1328350	12	      2.00	17182	Matn3	matrilin 3	B
2p24	51594	NAG	MGI:1918419	12	  syntenic	71169	4933425L03Rik	RIKEN cDNA 4933425L03 gene	M
2p24	388	RHOB	MGI:107949	12	  syntenic	11852	Rhob	ras homolog gene family, member B	B
2p24	9475	ROCK2	MGI:107926	12	  syntenic	19878	Rock2	Rho-associated coiled-coil containing protein kinase 2	B
2p24-p21	6683	SPAST	MGI:1858896	17	  syntenic	50850	Spast	spastin	B
2p23.3	84696	ABHD1	MGI:1931013	5	  syntenic	57742	Abhd1	abhydrolase domain containing 1	B
2p23.3	109	ADCY3	MGI:99675	12	  syntenic	104111	Adcy3	adenylate cyclase 3	B
2p23.3	60509	AGBL5	MGI:2441745	5	  syntenic	231093	Agbl5	ATP/GTP binding protein-like 5	M
2p23.3	54978	C2orf18	MGI:1922169	5	  syntenic	74919	4930471M23Rik	RIKEN cDNA 4930471M23 gene	B
2p23.3	51374	C2orf28	MGI:1918918	5	  syntenic	381629	0610007C21Rik	RIKEN cDNA 0610007C21 gene	B
2p23.3	80304	C2orf44	MGI:3040699	12	  syntenic	238037	BC068281	cDNA sequence BC068281	C
2p23.3	79172	CENPO	MGI:1923800	12	      1.00	52504	Cenpo	centromere protein O	C
2p23.3	10669	CGREF1	MGI:1915817	5	  syntenic	68567	Cgref1	cell growth regulator with EF hand domain 1	B
2p23.3	130106	CIB4	MGI:1920509	5	  syntenic	73259	1700041E20Rik	RIKEN cDNA 1700041E20 gene	C
2p23.3	285126	DNAJC5G	MGI:3045263	5	  syntenic	231098	Dnajc5g	DnaJ (Hsp40) homolog, subfamily C, member 5 gamma	C
2p23.3	56896	DPYSL5	MGI:1929772	5	  syntenic	65254	Dpysl5	dihydropyrimidinase-like 5	B
2p23.3	8890	EIF2B4	MGI:95300	5	  syntenic	13667	Eif2b4	eukaryotic translation initiation factor 2B, subunit 4 delta	M
2p23.3-p23.2	11117	EMILIN1	MGI:1926189	5	  syntenic	100952	Emilin1	elastin microfibril interfacer 1	B
2p23.3	150946	FAM59B	MGI:2685290	5	  syntenic	242915	Gm444	gene model 444, (NCBI)	C
2p23.3	2281	FKBP1B	MGI:1336205	12	  syntenic	14226	Fkbp1b	FK506 binding protein 1b	B
2p23.3	54867	FLJ20254	MGI:1916046	5	  syntenic	68796	1110039B18Rik	RIKEN cDNA 1110039B18 gene	C
2p23.3	653140	FLJ30851	MGI:1922105	12	  syntenic	74855	4930417G10Rik	RIKEN cDNA 4930417G10 gene	C
2p23.3	64838	FNDC4	MGI:1917195	5	  syntenic	64339	Fndc4	fibronectin type III domain containing 4	B
2p23.3	2355	FOSL2	MGI:102858	5	     18.10	14284	Fosl2	fos-like antigen 2	B
2p23.3	165082	GPR113	MGI:2685887	5	  syntenic	381628	Gpr113	G protein-coupled receptor 113	C
2p23.3	2976	GTF3C2	MGI:1919002	5	  syntenic	71752	Gtf3c2	general transcription factor IIIC, polypeptide 2, beta	M
2p23.3	26160	IFT172	MGI:2682064	5	  syntenic	67661	Ift172	intraflagellar transport 172 homolog (Chlamydomonas)	B
2p23.3	3795	KHK	MGI:1096353	5	     18.10	16548	Khk	ketohexokinase	B
2p23.3	22979	KIAA0953	MGI:2444851	12	  syntenic	668212	C030014M07Rik	RIKEN cDNA C030014M07 gene	M
2p23.3	200634	KRTCAP3	MGI:1917065	5	  syntenic	69815	Krtcap3	keratinocyte associated protein 3	B
2p23.3	339778	LOC339778	MGI:1922684	5	  syntenic	75434	1700001C02Rik	RIKEN cDNA 1700001C02 gene	M
2p23.3	388931	LOC388931	MGI:3583946	12	  syntenic	432628	Gm1964	gene model 1964, (NCBI)	C
2p23.3-p23.1	22924	MAPRE3	MGI:2140967	5	  syntenic	100732	Mapre3	microtubule-associated protein, RP/EB family, member 3	B
2p23.3	4358	MPV17	MGI:97138	5	  syntenic	17527	Mpv17	Mpv17 transgene, kidney disease mutant	B
2p23.3	375189	PFN4	MGI:1920121	12	  syntenic	382562	Pfn4	profilin family, member 4	C
2p23.3	5443	POMC	MGI:97742	12	      4.00	18976	Pomc	pro-opiomelanocortin-alpha	M
2p23.3	5496	PPM1G	MGI:106065	5	     19.00	14208	Ppm1g	protein phosphatase 1G (formerly 2C), magnesium-dependent, gamma isoform	M
2p23.3	10113	PREB	MGI:1355326	5	  syntenic	50907	Preb	prolactin regulatory element binding	B
2p23.3	10890	RAB10	MGI:105066	12	      2.00	19325	Rab10	RAB10, member RAS oncogene family	B
2p23.3	51277	RBJ	MGI:2443036	12	  syntenic	217378	Rbj	rab and DnaJ domain containing	B
2p23.3	64080	RBKS	MGI:1918586	5	  syntenic	71336	Rbks	ribokinase	B
2p23.3	85465	SELI	MGI:107898	5	     18.00	28042	D5Wsu178e	DNA segment, Chr 5, Wayne State University 178, expressed	C
2p23.3	7781	SLC30A3	MGI:1345280	5	     18.00	22784	Slc30a3	solute carrier family 30 (zinc transporter), member 3	B
2p23.3	150921	TCF23	MGI:1934960	5	  syntenic	69852	Tcf23	transcription factor 23	B
2p23.3	57159	TRIM54	MGI:1889623	5	  syntenic	58522	Trim54	tripartite motif-containing 54	B
2p23.3	165324	UBXD4	MGI:2442310	12	  syntenic	217379	Ubxd4	UBX domain containing 4	B
2p23.3	11321	XAB1	MGI:1921504	5	  syntenic	74254	Xab1	XPA binding protein 1	B
2p23.3	130557	ZNF513	MGI:2141255	5	  syntenic	101023	Zfp513	zinc finger protein 513	C
2p23.2	9577	BRE	MGI:1333875	5	  syntenic	107976	Bre	brain and reproductive organ-expressed protein	M
2p23.2	79635	CCDC121	MGI:2685601	1	  syntenic	403180	Ccdc121	coiled-coil domain containing 121	C
2p23.2	79745	CLIP4	MGI:1919100	17	  syntenic	78785	Clip4	CAP-GLY domain containing linker protein family, member 4	C
2p23.2	55006	FLJ20628	MGI:1916039	17	  syntenic	68789	1110039F03Rik	RIKEN cDNA 1110039F03 gene	M
2p23.2	388939	FLJ34931	MGI:2385061	17	  syntenic	225004	BC027072	cDNA sequence BC027072	C
2p23.2	165186	LOC165186	MGI:2443498	17	  syntenic	320159	4632412N22Rik	RIKEN cDNA 4632412N22 gene	C
2p23.2	151056	PLB1	MGI:1922406	5	  syntenic	665270	Plb1	phospholipase B1	M
2p23.2	22950	SLC4A1AP	MGI:1196608	5	  syntenic	20534	Slc4a1ap	solute carrier family 4 (anion exchanger), member 1, adaptor protein	B
2p23.2	23160	WDR43	MGI:1919765	17	  syntenic	72515	Wdr43	WD repeat domain 43	M
2p23.1	79623	GALNT14	MGI:1918935	17	  syntenic	71685	Galnt14	UDP-N-acetyl-alpha-D-galactosamine:polypeptide N-acetylgalactosaminyltransf	B
2p23.1	81606	LBH	MGI:1925139	17	  syntenic	77889	Lbh	limb-bud and heart	B
2p23.1	253558	LYCAT	MGI:2684937	17	  syntenic	225010	Lycat	lysocardiolipin acyltransferase	B
2p23.1	9381	OTOF	MGI:1891247	5	  syntenic	83762	Otof	otoferlin	B
2p23.1	7498	XDH	MGI:98973	17	     45.30	22436	Xdh	xanthine dehydrogenase	B
2p23.1	51646	YPEL5	MGI:1916937	17	  syntenic	383295	Ypel5	yippee-like 5 (Drosophila)	B
2p23	238	ALK	MGI:103305	17	     50.00	11682	Alk	anaplastic lymphoma kinase	B
2p23	1788	DNMT3A	MGI:1261827	12	  syntenic	13435	Dnmt3a	DNA methyltransferase 3A	M
2p23	2646	GCKR	MGI:1096345	5	     18.10	231103	Gckr	glucokinase regulatory protein	B
2p23	3030	HADHA	MGI:2135593	5	  syntenic	97212	Hadha	hydroxyacyl-Coenzyme A dehydrogenase/3-ketoacyl-Coenzyme A thiolase/enoyl-C	B
2p23	3032	HADHB	MGI:2136381	5	  syntenic	231086	Hadhb	hydroxyacyl-Coenzyme A dehydrogenase/3-ketoacyl-Coenzyme A thiolase/enoyl-C	B
2p23	3777	KCNK3	MGI:1100509	5	     18.00	16527	Kcnk3	potassium channel, subfamily K, member 3	B
2p23	3797	KIF3C	MGI:107979	12	      4.00	16570	Kif3c	kinesin family member 3C	B
2p23	8648	NCOA1	MGI:1276523	12	  syntenic	17977	Ncoa1	nuclear receptor coactivator 1	M
2p23	29959	NRBP1	MGI:2183436	5	  syntenic	192292	Nrbp1	nuclear receptor binding protein 1	B
2p23	5500	PPP1CB	MGI:104871	5	  syntenic	19046	Ppp1cb	protein phosphatase 1, catalytic subunit, beta isoform	M
2p23	8884	SLC5A6	MGI:2660847	5	  syntenic	330064	Slc5a6	solute carrier family 5 (sodium-dependent vitamin transporter), member 6	B
2p23-p22	6546	SLC8A1	MGI:107956	17	     48.00	20541	Slc8a1	solute carrier family 8 (sodium/calcium exchanger), member 1	B
2p23-p22	9784	SNX17	MGI:2387801	5	  syntenic	266781	Snx17	sorting nexin 17	B
2p23	6716	SRD5A2	MGI:2150380	17	  syntenic	94224	Srd5a2	steroid 5 alpha-reductase 2	B
2p23-p21	7349	UCN	MGI:1276123	5	     18.00	22226	Ucn	urocortin	B
2p23	84450	ZNF512	MGI:1917345	5	  syntenic	269639	Zfp512	zinc finger protein 512	C
2p22.3	84661	DPY30	MGI:1913560	17	  syntenic	66310	2810410M20Rik	RIKEN cDNA 2810410M20 gene	B
2p22.3	25940	FAM98A	MGI:1919972	17	  syntenic	72722	2810405J04Rik	RIKEN cDNA 2810405J04 gene	C
2p22.3	375196	LOC375196	MGI:3642237	17	  syntenic	791338	ENSMUSG00000066938	predicted gene, ENSMUSG00000066938	M
2p22.3	55676	SLC30A6	MGI:2386741	17	  syntenic	210148	Slc30a6	solute carrier family 30 (zinc transporter), member 6	B
2p22.3	55622	TTC27	MGI:1921446	17	  syntenic	74196	Ttc27	tetratricopeptide repeat domain 27	C
2p22.3	84272	YIPF4	MGI:1915114	17	  syntenic	67864	Yipf4	Yip1 domain family, member 4	C
2p22.3-p21	678	ZFP36L2	MGI:107945	17	  syntenic	12193	Zfp36l2	zinc finger protein 36, C3H type-like 2	B
2p22.2-p22.1	64225	ARL6IP2	MGI:1929492	17	  syntenic	56298	Arl6ip2	ADP-ribosylation factor-like 6 interacting protein 2	M
2p22.2	55471	C2orf56	MGI:1920944	17	  syntenic	73694	2410091C18Rik	RIKEN cDNA 2410091C18 gene	B
2p22.2	10153	CEBPZ	MGI:109386	17	  syntenic	12607	Cebpz	CCAAT/enhancer binding protein zeta	B
2p22.2	151393	FAM82A	MGI:2147043	17	  syntenic	381110	AW061290	expressed sequence AW061290	M
2p22.2	54497	HEATR5B	MGI:2444098	17	  syntenic	320473	Heatr5b	HEAT repeat containing 5B	C
2p22.2	25797	QPCT	MGI:1917786	17	  syntenic	70536	Qpct	glutaminyl-peptide cyclotransferase (glutaminyl cyclase)	B
2p22.2	391365	SULT6B1	MGI:1920921	17	  syntenic	73671	Sult6b1	sulfotransferase family, cytosolic, 6B, member 1	C
2p22.1	344387	CDKL4	MGI:3587025	17	  syntenic	381113	Cdkl4	cyclin-dependent kinase-like 4	C
2p22.1	90957	DHX57	MGI:2147067	17	  syntenic	106794	Dhx57	DEAH (Asp-Glu-Ala-Asp/His) box polypeptide 57	C
2p22.1	130589	GALM	MGI:2442420	17	  syntenic	319625	Galm	galactose mutarotase	B
2p22.1	79833	GEMIN6	MGI:1914492	17	  syntenic	67242	Gemin6	gem (nuclear organelle) associated protein 6	B
2p22.1	92906	HNRPLL	MGI:1919942	17	  syntenic	72692	Hnrpll	heterogeneous nuclear ribonucleoprotein L-like	C
2p22.1	729967	LOC729967	MGI:2685787	17	  syntenic	381112	Gm941	gene model 941, (NCBI)	M
2p22.1	8491	MAP4K3	MGI:2154405	17	  syntenic	225028	Map4k3	mitogen-activated protein kinase kinase kinase kinase 3	M
2p22.1	378464	MORN2	MGI:2674071	17	  syntenic	378462	Morn2	MORN repeat containing 2	M
2p22.1	6432	SFRS7	MGI:1926232	17	  syntenic	225027	Sfrs7	splicing factor, arginine/serine-rich 7	B
2p22.1	80745	THUMPD2	MGI:1919417	17	  syntenic	72167	Thumpd2	THUMP domain containing 2	C
2p22.1	130733	TMEM178	MGI:1915277	17	  syntenic	68027	Tmem178	transmembrane protein 178	C
2p22-p21	57448	BIRC6	MGI:1276108	17	  syntenic	12211	Birc6	baculoviral IAP repeat-containing 6	B
2p22-p21	790	CAD	MGI:1916969	5	  syntenic	69719	Cad	carbamoyl-phosphate synthetase 2, aspartate transcarbamylase, and dihydroor	B
2p22-p21	5610	EIF2AK2	MGI:1353449	17	     40.00	19106	Eif2ak2	eukaryotic translation initiation factor 2-alpha kinase 2	B
2p22-p21	27436	EML4	MGI:1926048	17	  syntenic	78798	Eml4	echinoderm microtubule associated protein like 4	C
2p22-p16	3344	FOXN2	MGI:1347478	17	  syntenic	14236	Foxn2	forkhead box N2	C
2p22-p21	56660	KCNK12	MGI:2684043	17	  syntenic	210741	Kcnk12	potassium channel, subfamily K, member 12	B
2p22-p21	4052	LTBP1	MGI:109151	17	  syntenic	268977	Ltbp1	latent transforming growth factor beta binding protein 1	B
2p22-p21	51072	MEMO1	MGI:1924140	17	  syntenic	76890	Memo1	mediator of cell motility 1	B
2p22-p21	4436	MSH2	MGI:101816	17	     45.90	17685	Msh2	mutS homolog 2 (E. coli)	B
2p22-p21	58484	NLRC4	MGI:3036243	17	  syntenic	268973	Nlrc4	NLR family, CARD domain containing 4	C
2p22-p21	23369	PUM2	MGI:1931751	12	  syntenic	80913	Pum2	pumilio 2 (Drosophila)	B
2p22-p21	6654	SOS1	MGI:98354	17	     44.00	20662	Sos1	Son of sevenless homolog 1 (Drosophila)	M
2p22-p21	6801	STRN	MGI:1333757	17	  syntenic	268980	Strn	striatin, calmodulin binding protein	B
2p22-p21	5212	VIT	MGI:1921449	17	  syntenic	74199	Vit	vitrin	B
2p21	64240	ABCG5	MGI:1351659	17	     54.50	27409	Abcg5	ATP-binding cassette, sub-family G (WHITE), member 5	B
2p21	64241	ABCG8	MGI:1914720	17	     54.50	67470	Abcg8	ATP-binding cassette, sub-family G (WHITE), member 8	B
2p21	90423	ATP6V1E2	MGI:1922165	17	  syntenic	74915	Atp6v1e2	ATPase, H+ transporting, lysosomal V1 subunit E2	C
2p21	79823	C2orf34	MGI:1920832	17	  syntenic	73582	1700106N22Rik	RIKEN cDNA 1700106N22 gene	C
2p21	285051	C2orf61	MGI:1922717	17	  syntenic	75467	1700011E24Rik	RIKEN cDNA 1700011E24 gene	C
2p21	805	CALM2	MGI:103250	17	  syntenic	12314	Calm2	calmodulin 2	M
2p21	10602	CDC42EP3	MGI:2384718	17	  syntenic	260409	Cdc42ep3	CDC42 effector protein (Rho GTPase binding) 3	B
2p21	9167	COX7A2L	MGI:106015	17	  syntenic	20463	Cox7a2l	cytochrome c oxidase subunit VIIa polypeptide 2-like	M
2p21	51232	CRIM1	MGI:1354756	17	  syntenic	50766	Crim1	cysteine rich transmembrane BMP regulator 1 (chordin like)	B
2p21	9419	CRIPT	MGI:1929655	17	  syntenic	56724	Cript	cysteine-rich PDZ-binding protein	B
2p21	1545	CYP1B1	MGI:88590	17	  syntenic	13078	Cyp1b1	cytochrome P450, family 1, subfamily b, polypeptide 1	B
2p21	30845	EHD3	MGI:1928900	17	     43.25	57440	Ehd3	EH-domain containing 3	B
2p21-p16	2034	EPAS1	MGI:109169	17	  syntenic	13819	Epas1	endothelial PAS domain protein 1	B
2p21	9637	FEZ2	MGI:2675856	17	     43.50	225020	Fez2	fasciculation and elongation protein zeta 2 (zygin II)	B
2p21-p16	2492	FSHR	MGI:95583	17	  syntenic	14309	Fshr	follicle stimulating hormone receptor	B
2p21	23498	HAAO	MGI:1349444	17	  syntenic	107766	Haao	3-hydroxyanthranilate 3,4-dioxygenase	M
2p21	170850	KCNG3	MGI:2663923	17	  syntenic	225030	Kcng3	potassium voltage-gated channel, subfamily G, member 3	B
2p21	3973	LHCGR	MGI:96783	17	     46.50	16867	Lhcgr	luteinizing hormone/choriogonadotropin receptor	B
2p21	388946	LOC388946	MGI:1925719	17	  syntenic	78469	1700090G07Rik	RIKEN cDNA 1700090G07 gene	C
2p21	391370	LOC391370	MGI:3646259	X	  syntenic	665611	EG665611	predicted gene, EG665611	M
2p21	91461	LOC91461	MGI:2147077	17	     51.00	106522	AW548124	expressed sequence AW548124	C
2p21	10128	LRPPRC	MGI:1919666	17	  syntenic	72416	Lrpprc	leucine-rich PPR-motif containing	B
2p21	90411	MCFD2	MGI:2183439	17	  syntenic	193813	Mcfd2	multiple coagulation factor deficiency 2	B
2p21	9553	MRPL33	MGI:2137225	5	  syntenic	66845	Mrpl33	mitochondrial ribosomal protein L33	B
2p21	57504	MTA3	MGI:2151172	17	  syntenic	116871	Mta3	metastasis associated 3	B
2p21-p16	5281	PIGF	MGI:99462	17	     54.30	18701	Pigf	phosphatidylinositol glycan anchor biosynthesis, class F	B
2p21	130271	PLEKHH2	MGI:2146813	17	  syntenic	213556	Plekhh2	pleckstrin homology domain containing, family H (with MyTH4 domain) member	C
2p21	5495	PPM1B	MGI:101841	17	     50.80	19043	Ppm1b	protein phosphatase 1B, magnesium dependent, beta isoform	M
2p21	9581	PREPL	MGI:2441932	17	  syntenic	213760	Prepl	prolyl endopeptidase-like	B
2p21	5581	PRKCE	MGI:97599	17	  syntenic	18754	Prkce	protein kinase C, epsilon	B
2p21	23683	PRKD3	MGI:1922542	17	  syntenic	75292	Prkcn	protein kinase C, nu	B
2p21	23433	RHOQ	MGI:1931553	17	     56.00	104215	Rhoq	ras homolog gene family, member Q	B
2p21	9655	SOCS5	MGI:2385459	17	  syntenic	56468	Socs5	suppressor of cytokine signaling 5	B
2p21	6711	SPTBN1	MGI:98388	11	     13.00	20742	Spnb2	spectrin beta 2	B
2p21	55133	SRBD1	MGI:1925836	17	  syntenic	78586	Srbd1	S1 RNA binding domain 1	C
2p21	4072	TACSTD1	MGI:106653	17	  syntenic	17075	Tacstd1	tumor-associated calcium signal transducer 1	B
2p21	63892	THADA	MGI:3039623	17	  syntenic	240174	Thada	thyroid adenoma associated	C
2p21	57217	TTC7A	MGI:1920999	17	     55.70	225049	Ttc7	tetratricopeptide repeat domain 7	B
2p16.3	129285	CCDC128	MGI:1921075	17	  syntenic	73825	Ccdc128	coiled-coil domain containing 128	C
2p16.3	80204	FBXO11	MGI:2147134	17	     50.00	225055	Fbxo11	F-box protein 11	B
2p16.3	11036	GTF2A1L	MGI:1919078	17	  syntenic	71828	Gtf2a1l	general transcription factor IIA, 1-like	B
2p16.3	9378	NRXN1	MGI:1096391	17	  syntenic	18189	Nrxn1	neurexin I	M
2p16.3	57142	RTN4	MGI:1915835	11	  syntenic	68585	Rtn4	reticulon 4	B
2p16.3	6519	SLC3A1	MGI:1195264	17	     51.00	20532	Slc3a1	solute carrier family 3, member 1	B
2p16.3	286749	STON1-GTF2A1L	MGI:1924307	17	  syntenic	77057	Ston1-Gtf2a1l	STON1-GTF2A1L	M
2p16.2	98	ACYP2	MGI:1922822	11	  syntenic	75572	Acyp2	acylphosphatase 2, muscle type	B
2p16.2	27248	C2orf30	MGI:1914003	11	  syntenic	66753	4933407N01Rik	RIKEN cDNA 4933407N01 gene	B
2p16.2	23198	PSME4	MGI:2143994	11	  syntenic	103554	Psme4	proteasome (prosome, macropain) activator subunit 4	B
2p16.1	53335	BCL11A	MGI:106190	11	  syntenic	14025	Bcl11a	B-cell CLL/lymphoma 11A (zinc finger protein)	M
2p16.1	112942	CCDC104	MGI:1913994	11	  syntenic	216618	Ccdc104	coiled-coil domain containing 104	C
2p16.1	150962	CCDC139	MGI:1921717	11	  syntenic	74467	Ccdc139	coiled-coil domain containing 139	M
2p16.1	114800	CCDC85A	MGI:2445069	11	  syntenic	216613	Ccdc85a	coiled-coil domain containing 85A	C
2p16.1	55704	CCDC88A	MGI:1925177	11	  syntenic	108686	Ccdc88a	coiled coil domain containing 88A	B
2p16.1	55120	FANCL	MGI:1914280	11	  syntenic	67030	Fancl	Fanconi anemia, complementation group L	B
2p16.1	130162	FLJ31438	MGI:1920574	11	  syntenic	73324	1700034F02Rik	RIKEN cDNA 1700034F02 gene	M
2p16.1	344405	LOC344405	MGI:1915189	11	  syntenic	67939	2010316F05Rik	RIKEN cDNA 2010316F05 gene	C
2p16.1	64895	PAPOLG	MGI:2442119	11	  syntenic	216578	Papolg	poly(A) polymerase gamma	C
2p16.1	57223	SMEK2	MGI:2144474	11	  syntenic	104570	Smek2	SMEK homolog 2, suppressor of mek1 (Dictyostelium)	B
2p16-p14	51130	ASB3	MGI:1929749	11	     16.00	65257	Asb3	ankyrin repeat and SOCS box-containing protein 3	B
2p16	494143	CHAC2	MGI:1915294	11	  syntenic	68044	Chac2	ChaC, cation transport regulator homolog 2 (E. coli)	C
2p16	2202	EFEMP1	MGI:1339998	11	  syntenic	216616	Efemp1	epidermal growth factor-containing fibulin-like extracellular matrix protei	M
2p16	10936	GPR75	MGI:2441843	11	  syntenic	237716	Gpr75	G protein-coupled receptor 75	B
2p16	2956	MSH6	MGI:1343961	17	     47.00	17688	Msh6	mutS homolog 6 (E. coli)	B
2p16	6233	RPS27A	MGI:1925544	11	  syntenic	78294	Rps27a	ribosomal protein S27a	B
2p16-p15	10736	SIX2	MGI:102778	17	     45.50	20472	Six2	sine oculis-related homeobox 2 homolog (Drosophila)	B
2p16-p21	6496	SIX3	MGI:102764	17	     45.50	20473	Six3	sine oculis-related homeobox 3 homolog (Drosophila)	B
2p16-p15	7444	VRK2	MGI:1917172	11	  syntenic	69922	Vrk2	vaccinia related kinase 2	B
2p16	7514	XPO1	MGI:2144013	11	  syntenic	103573	Xpo1	exportin 1, CRM1 homolog (yeast)	B
2p15	130872	AHSA2	MGI:1916133	11	  syntenic	268390	Ahsa2	AHA1, activator of heat shock protein ATPase homolog 2 (yeast)	M
2p15	10678	B3GNT2	MGI:1889505	11	     12.00	53625	B3gnt2	UDP-GlcNAc:betaGal beta-1,3-N-acetylglucosaminyltransferase 2	B
2p15	10575	CCT4	MGI:104689	11	     13.00	12464	Cct4	chaperonin subunit 4 (delta)	B
2p15	150684	COMMD1	MGI:109474	11	     12.00	17846	Commd1	COMM domain containing 1	B
2p15	23301	EHBP1	MGI:2667252	11	     11.00	216565	Ehbp1	EH domain binding protein 1	B
2p15	84140	FLJ13305	MGI:1921123	11	  syntenic	73873	4930430E16Rik	RIKEN cDNA 4930430E16 gene	C
2p15	339804	LOC339804	MGI:1914608	11	  syntenic	67358	1700093K21Rik	RIKEN cDNA 1700093K21 gene	C
2p15	51057	LOC51057	MGI:2144467	11	     11.50	216560	AV249152	expressed sequence AV249152	C
2p15-p13	27247	NFU1	MGI:1913290	6	  syntenic	56748	Nfu1	NFU1 iron-sulfur cluster scaffold homolog (S. cerevisiae)	M
2p15	87178	PNPT1	MGI:1918951	11	  syntenic	71701	Pnpt1	polyribonucleotide nucleotidyltransferase 1	B
2p15	5534	PPP3R1	MGI:107172	11	  syntenic	19058	Ppp3r1	protein phosphatase 3, regulatory subunit B, alpha isoform (calcineurin B,	B
2p15-p13	6509	SLC1A4	MGI:2135601	11	     10.92	55963	Slc1a4	solute carrier family 1 (glutamate/neutral amino acid transporter), member	B
2p15	200728	TMEM17	MGI:2144205	11	  syntenic	103765	Tmem17	transmembrane protein 17	B
2p15	9736	USP34	MGI:109473	11	     12.00	17847	Usp34	ubiquitin specific peptidase 34	M
2p14	22848	AAK1	MGI:1098687	6	     35.50	269774	Aak1	AP2 associated kinase 1	B
2p14	10097	ACTR2	MGI:1913963	11	     31.50	66713	Actr2	ARP2 actin-related protein 2 homolog (yeast)	M
2p14-p13	119	ADD2	MGI:87919	6	     35.00	11519	Add2	adducin 2 (beta)	B
2p14	54812	AFTPH	MGI:1923012	11	  syntenic		Aftph	aftiphilin	M
2p14	9938	ARHGAP25	MGI:2443687	6	  syntenic	232201	Arhgap25	Rho GTPase activating protein 25	B
2p14	27302	BMP10	MGI:1338820	6	  syntenic	12154	Bmp10	bone morphogenetic protein 10	B
2p14	200558	C2orf13	MGI:1919353	6	  syntenic	72103	2010301N04Rik	RIKEN cDNA 2010301N04 gene	C
2p14	25927	C2orf32	MGI:1917505	11	  syntenic	380686	1500041B16Rik	RIKEN cDNA 1500041B16 gene	B
2p14	54980	C2orf42	MGI:2141787	6	  syntenic	232196	C87436	expressed sequence C87436	B
2p14	23177	CEP68	MGI:2667663	11	     10.91	216543	Cep68	centrosomal protein 68	B
2p14-p13	2016	EMX1	MGI:95387	6	     35.50	13796	Emx1	empty spiracles homolog 1 (Drosophila)	B
2p14	84908	FAM136A	MGI:1913738	6	  syntenic	66488	2010309E21Rik	RIKEN cDNA 2010309E21 gene	M
2p14	56287	GKN1	MGI:1913533	6	  syntenic	66283	Gkn1	gastrokine 1	B
2p14	200504	GKN2	MGI:1913534	6	  syntenic	66284	Gkn2	gastrokine 2	C
2p14	29094	HSPC159	MGI:1916114	11	     11.00	216551	1110067D22Rik	RIKEN cDNA 1110067D22 gene	B
2p14-p13	4211	MEIS1	MGI:104717	11	     11.00	17268	Meis1	myeloid ecotropic viral integration site 1	M
2p14-p16	4528	MTIF2	MGI:1924034	11	  syntenic	76784	Mtif2	mitochondrial translational initiation factor 2	M
2p14-p16	5194	PEX13	MGI:1919379	11	  syntenic	72129	Pex13	peroxisomal biogenesis factor 13	B
2p14	5341	PLEK	MGI:1860485	11	      6.50	56193	Plek	pleckstrin	B
2p14	56902	PNO1	MGI:1913499	11	  syntenic	66249	Pno1	partner of NOB1 homolog (S. cerevisiae)	B
2p14	5861	RAB1A	MGI:97842	11	     10.90	19324	Rab1	RAB1, member RAS oncogene family	B
2p14	11017	RY1	MGI:1913868	6	  syntenic	66618	2610209M04Rik	RIKEN cDNA 2610209M04 gene	B
2p14	151516	SASP	MGI:1915105	6	  syntenic	67855	Asprv1	aspartic peptidase, retroviral-like 1	C
2p14	9792	SERTAD2	MGI:1931026	11	  syntenic	58172	Sertad2	SERTA domain containing 2	B
2p14	6637	SNRPG	MGI:1915261	6	  syntenic	68011	Snrpg	small nuclear ribonucleoprotein polypeptide G	M
2p14-p12	6697	SPR	MGI:103078	6	     37.00	20751	Spr	sepiapterin reductase	B
2p14	200734	SPRED2	MGI:2150019	11	  syntenic	114716	Spred2	sprouty-related, EVH1 domain containing 2	C
2p14-p13	7360	UGP2	MGI:2183447	11	     12.00	216558	Ugp2	UDP-glucose pyrophosphorylase 2	B
2p14	116143	WDR92	MGI:2144224	11	  syntenic	103784	Wdr92	WD repeat domain 92	C
2p13.3	79998	ANKRD53	MGI:1922555	6	  syntenic	75305	Ankrd53	ankyrin repeat domain 53	M
2p13.3	165530	CLEC4F	MGI:1859834	6	  syntenic	51811	Clec4f	C-type lectin domain family 4, member f	B
2p13.3	56603	CYP26B1	MGI:2176159	6	  syntenic	232174	Cyp26b1	cytochrome P450, family 26, subfamily b, polypeptide 1	B
2p13.3-p13.1	8291	DYSF	MGI:1349385	6	     35.85	26903	Dysf	dysferlin	B
2p13.3-p13.2	23233	EXOC6B	MGI:1923164	6	  syntenic	75914	Exoc6b	exocyst complex component 6B	M
2p13.3	344018	FIGLA	MGI:1349421	6	  syntenic	26910	Figla	folliculogenesis specific basic helix-loop-helix	C
2p13.3	64395	GMCL1	MGI:1345156	6	     47.30	23885	Gmcl1	germ cell-less homolog 1 (Drosophila)	C
2p13.3	554251	LOC554251	MGI:2442569	11	  syntenic	319701	A630050E13Rik	RIKEN cDNA A630050E13 gene	C
2p13.3	84693	MCEE	MGI:1920974	7	  syntenic	73724	Mcee	methylmalonyl CoA epimerase	C
2p13.3	4190	MDH1	MGI:97051	11	     12.00	17449	Mdh1	malate dehydrogenase 1, NAD (soluble)	B
2p13.3	10199	MPHOSPH10	MGI:1915223	7	  syntenic	67973	Mphosph10	M-phase phosphoprotein 10 (U3 small nucleolar ribonucleoprotein)	B
2p13.3	55577	NAGK	MGI:1860418	6	  syntenic	56174	Nagk	N-acetylglucosamine kinase	B
2p13.3	79315	OR7E91P	MGI:3030172	2	  syntenic	258949	Olfr338	olfactory receptor 338	M
2p13.3	400961	PAIP2B	MGI:2386865	6	  syntenic	232164	Paip2b	poly(A) binding protein interacting protein 2B	C
2p13.3	51449	PCYOX1	MGI:1914131	6	  syntenic	66881	Pcyox1	prenylcysteine oxidase 1	B
2p13.3	57162	PELI1	MGI:1914495	11	     13.50	67245	Peli1	pellino 1	B
2p13.3	113419	TEX261	MGI:1096575	6	     35.15	21766	Tex261	testis expressed gene 261	C
2p13.2	84279	C2orf7	MGI:1920577	6	  syntenic	73327	1700040I03Rik	RIKEN cDNA 1700040I03 gene	B
2p13.2	10574	CCT7	MGI:107184	6	  syntenic	12468	Cct7	chaperonin subunit 7 (eta)	B
2p13.2	8446	DUSP11	MGI:1919352	6	  syntenic	72102	Dusp11	dual specificity phosphatase 11 (RNA/RNP complex 1-interacting)	B
2p13.2	150726	FBXO41	MGI:1261912	6	     35.50	330369	Fbxo41	F-box protein 41	C
2p13.2	388960	FLJ43987	MGI:3644762	7	  syntenic	625594	EG625594	predicted gene, EG625594	C
2p13.2	51471	NAT8B	MGI:3644831	6	  syntenic	434057	Nat8b	N-acetyltransferase 8B	M
2p13.2	344022	NOTO	MGI:3053002	6	     35.60	384452	Noto	notochord homolog (Xenopus laevis)	B
2p13.2	10322	SMYD5	MGI:108048	6	     35.61	232187	Smyd5	SET and MYND domain containing 5	B
2p13.2-p13.1	27332	ZNF638	MGI:1203484	6	  syntenic	18139	Zfml	zinc finger, matrin-like	B
2p13.1	72	ACTG2	MGI:104589	6	     34.95	11468	Actg2	actin, gamma 2, smooth muscle, enteric	M
2p13.1	84168	ANTXR1	MGI:1916788	6	  syntenic	69538	Antxr1	anthrax toxin receptor 1	B
2p13.1	525	ATP6V1B1	MGI:103285	6	     32.90	110935	Atp6v1b1	ATPase, H+ transporting, lysosomal V1 subunit B1	B
2p13.1	388962	BOLA3	MGI:1925903	6	  syntenic	78653	Bola3	bolA-like 3 (E. coli)	C
2p13.1	84865	CCDC142	MGI:3045292	6	  syntenic	243510	Ccdc142	coiled-coil domain containing 142	C
2p13.1	165545	DQX1	MGI:2136388	6	     35.00	93838	Dqx1	DEAQ RNA-dependent ATPase	B
2p13.1	85474	LBX2	MGI:1342288	6	     35.00	16815	Lbx2	ladybird homeobox homolog 2 (Drosophila)	B
2p13.1	130951	LOC130951	MGI:1315200	6	     34.70	110958	D6Mm5e	DNA segment, Chr 6, Miriam Meisler 5, expressed	C
2p13.1	388963	LOC388963	MGI:1919087	6	  syntenic	71837	1700003E16Rik	RIKEN cDNA 1700003E16 gene	M
2p13.1	55233	MOBKL1B	MGI:2442631	6	  syntenic	232157	Mobkl1b	MOB1, Mps One Binder kinase activator-like 1B (yeast)	B
2p13.1	116540	MRPL53	MGI:1915749	6	  syntenic	68499	Mrpl53	mitochondrial ribosomal protein L53	C
2p13.1	10797	MTHFD2	MGI:1338850	6	     35.15	17768	Mthfd2	methylenetetrahydrofolate dehydrogenase (NAD+ dependent), methenyltetrahydr	B
2p13.1	84759	PCGF1	MGI:1917087	6	     35.00	69837	Pcgf1	polycomb group ring finger 1	B
2p13.1	10887	PROKR1	MGI:1929676	6	  syntenic	58182	Prokr1	prokineticin receptor 1	B
2p13.1	6242	RTKN	MGI:107371	6	     34.81	20166	Rtkn	rhotekin	B
2p13.1	10505	SEMA4F	MGI:1340055	6	     35.00	20355	Sema4f	sema domain, immunoglobulin domain (Ig), TM domain, and short cytoplasmic d	B
2p13.1	10617	STAMBP	MGI:1917777	6	  syntenic	70527	Stambp	Stam binding protein	M
2p13.1	6869	TACR1	MGI:98475	6	  syntenic	21336	Tacr1	tachykinin receptor 1	B
2p13.1-p12	3196	TLX2	MGI:1350935	6	     35.50	21909	Tlx2	T-cell leukemia, homeobox 2	B
2p13.1	84058	WDR54	MGI:1922909	6	  syntenic	75659	Wdr54	WD repeat domain 54	C
2p13.1	83444	ZNHIT4	MGI:1917270	6	  syntenic	70020	Znhit4	zinc finger, HIT type 4	B
2p13.1	200424	hCG_40738	MGI:2446229	6	  syntenic	194388	D230004J03Rik	RIKEN cDNA D230004J03 gene	C
2p13-q13	151	ADRA2B	MGI:87935	2	     71.00	11552	Adra2b	adrenergic receptor, alpha 2b	B
2p13	7840	ALMS1	MGI:1934606	6	       N/A	236266	Alms1	Alstrom syndrome 1 homolog (human)	B
2p13	307	ANXA4	MGI:88030	6	     38.00	11746	Anxa4	annexin A4	B
2p13	550	AUP1	MGI:107789	6	     34.77	11993	Aup1	ancient ubiquitous protein	B
2p13-p12	10438	C1D	MGI:1927354	11	  syntenic	57316	C1d	nuclear DNA binding protein	M
2p13	50489	CD207	MGI:2180021	6	  syntenic	246278	Cd207	CD 207 antigen	B
2p13	1639	DCTN1	MGI:107745	6	     34.90	13191	Dctn1	dynactin 1	B
2p13	1716	DGUOK	MGI:1351602	6	     35.00	27369	Dguok	deoxyguanosine kinase	B
2p13	1796	DOK1	MGI:893587	6	     34.73	13448	Dok1	docking protein 1	B
2p13	1961	EGR4	MGI:99252	6	     36.50	13656	Egr4	early growth response 4	B
2p13-p15	54465	ETAA1	MGI:1915395	11	  syntenic	68145	Etaa1	Ewing's tumor-associated antigen 1	C
2p13-p12	7841	GCS1	MGI:1929872	6	  syntenic	57377	Gcs1	glucosidase 1	B
2p13	2673	GFPT1	MGI:95698	6	     35.50	14583	Gfpt1	glutamine fructose-6-phosphate transaminase 1	B
2p13	3099	HK2	MGI:1315197	6	     34.50	15277	Hk2	hexokinase 2	B
2p13	84695	LOXL3	MGI:1337004	6	     34.76	16950	Loxl3	lysyl oxidase-like 3	B
2p13-p12	4084	MXD1	MGI:96908	6	     35.30	17119	Mxd1	MAX dimerization protein 1	B
2p13	5013	OTX1	MGI:97450	11	     12.00	18423	Otx1	orthodenticle homolog 1 (Drosophila)	B
2p13-p12	5093	PCBP1	MGI:1345635	6	  syntenic	23983	Pcbp1	poly(rC) binding protein 1	B
2p13-p12	26056	RAB11FIP5	MGI:1098586	6	     35.50	52055	Rab11fip5	RAB11 family interacting protein 5 (class I)	M
2p13-p12	5966	REL	MGI:97897	11	     13.00	19696	Rel	reticuloendotheliosis oncogene	B
2p13	94097	SFXN5	MGI:2137681	6	     35.59	94282	Sfxn5	sideroflexin 5	B
2p13	57835	SLC4A5	MGI:2443220	6	  syntenic	232156	Slc4a5	solute carrier family 4, sodium bicarbonate cotransporter, member 5	M
2p13	7039	TGFA	MGI:98724	6	     35.80	21802	Tgfa	transforming growth factor alpha	B
2p13	7072	TIA1	MGI:107914	6	  syntenic	21841	Tia1	cytotoxic granule-associated RNA binding protein 1	B
2p13	25806	VAX2	MGI:1346018	6	     35.50	24113	Vax2	ventral anterior homeobox containing gene 2	B
2p13-p14	51542	VPS54	MGI:2178798	11	     12.10	245944	Vps54	vacuolar protein sorting 54 (yeast)	B
2p12	925	CD8A	MGI:88346	6	     30.50	12525	Cd8a	CD8 antigen, alpha chain	B
2p12	926	CD8B	MGI:88347	6	     30.50	12526	Cd8b1	CD8 antigen, beta chain 1	M
2p12-p11.2	26505	CNNM3	MGI:2151055	1	     20.20	94218	Cnnm3	cyclin M3	B
2p12-p11.2	26504	CNNM4	MGI:2151060	1	     20.20	94220	Cnnm4	cyclin M4	B
2p12-p11.1	1496	CTNNA2	MGI:88275	6	     34.20	12386	Ctnna2	catenin (cadherin associated protein), alpha 2	M
2p12	9451	EIF2AK3	MGI:1341830	6	  syntenic	13666	Eif2ak3	eukaryotic translation initiation factor 2 alpha kinase 3	B
2p12-p11.2	55683	FLJ10081	MGI:1918055	1	  syntenic	226976	4632411B12Rik	RIKEN cDNA 4632411B12 gene	B
2p12	2677	GGCX	MGI:1927655	6	  syntenic	56316	Ggcx	gamma-glutamyl carboxylase	B
2p12	27429	HTRA2	MGI:1928676	6	     34.75	64704	Htra2	HtrA serine peptidase 2	B
2p12	3514	IGKC	MGI:96495	6	     30.00	16071	Igk-C	immunoglobulin kappa chain, constant region	M
2p12	3519	IGKV@	MGI:96499	6	     30.00	16080	Igk-V	immunoglobulin kappa chain complex variable region	M
2p12	347730	LRRTM1	MGI:2389173	6	  syntenic	74342	Lrrtm1	leucine rich repeat transmembrane neuronal 1	B
2p12	80059	LRRTM4	MGI:2389180	6	  syntenic	243499	Lrrtm4	leucine rich repeat transmembrane neuronal 4	M
2p12	56655	POLE4	MGI:1914229	6	  syntenic	66979	Pole4	polymerase (DNA-directed), epsilon 4 (p12 subunit)	C
2p12	5967	REG1A	MGI:97895	6	     33.50	19692	Reg1	regenerating islet-derived 1	B
2p12	5068	REG3A	MGI:97478	6	  syntenic	18489	Pap	pancreatitis-associated protein	M
2p12-p11.2	6439	SFTPB	MGI:109516	6	     31.00	20388	Sftpb	surfactant associated protein B	M
2p12	84141	TMEM166	MGI:2385247	6	  syntenic	232146	Tmem166	transmembrane protein 166	B
2p12-p11.2	8673	VAMP8	MGI:1336882	6	     31.50	22320	Vamp8	vesicle-associated membrane protein 8	B
2p12	23559	WBP1	MGI:104710	6	  syntenic	22377	Wbp1	WW domain binding protein 1	B
2p11.2	84913	ATOH8	MGI:1918343	6	  syntenic	71093	Atoh8	atonal homolog 8 (Drosophila)	B
2p11.2-p11.1	6936	C2orf3	MGI:2141656	6	  syntenic	330361	AW146020	expressed sequence AW146020	B
2p11.2	200523	C2orf51	MGI:1921471	6	  syntenic	74221	1700011F03Rik	RIKEN cDNA 1700011F03 gene	C
2p11.2	822	CAPG	MGI:1098259	6	  syntenic	12332	Capg	capping protein (actin filament), gelsolin-like	B
2p11.2	10989	IMMT	MGI:1923864	6	  syntenic	76614	Immt	inner membrane protein, mitochondrial	M
2p11.2	55818	JMJD1A	MGI:98847	6	  syntenic	104263	Jmjd1a	jumonji domain containing 1A	B
2p11.2	56888	KCMF1	MGI:1921537	6	     30.50	74287	Kcmf1	potassium channel modulatory factor 1	B
2p11.2	51315	KRCC1	MGI:1889377	6	  syntenic	57896	Krcc1	lysine-rich coiled-coil 1	C
2p11.2	200383	LOC200383	MGI:107744	6	     31.00	330355	Dnahc6	dynein, axonemal, heavy chain 6	M
2p11.2	388969	LOC388969	MGI:1915614	6	  syntenic	68364	0610030E20Rik	RIKEN cDNA 0610030E20 gene	M
2p11.2	4144	MAT2A	MGI:2443731	6	  syntenic	232087	Mat2a	methionine adenosyltransferase II, alpha	B
2p11.2	51318	MRPL35	MGI:1913473	6	  syntenic	66223	Mrpl35	mitochondrial ribosomal protein L35	B
2p11.2-q11.2	64969	MRPS5	MGI:1924971	2	  syntenic	77721	Mrps5	mitochondrial ribosomal protein S5	B
2p11.2	25885	POLR1A	MGI:1096397	6	     31.20	20019	Rpo1-4	RNA polymerase 1-4	C
2p11.2	55037	PTCD3	MGI:1917206	6	  syntenic		Ptcd3	pentatricopeptide repeat domain 3	C
2p11.2	84173	RBED1	MGI:2445168	6	  syntenic	232089	Rbed1	RNA binding motif and ELMO domain 1	C
2p11.2	65055	REEP1	MGI:1098827	6	     31.50	52250	Reep1	receptor accessory protein 1	C
2p11.2	54884	RETSAT	MGI:1914692	6	  syntenic	67442	Retsat	retinol saturase (all trans retinol 13,14 reductase)	C
2p11.2	64795	RMND5A	MGI:1915727	6	  syntenic	68477	Rmnd5a	required for meiotic nuclear division 5 homolog A (S. cerevisiae)	B
2p11.2	7844	RNF103	MGI:109483	6	     30.50	22644	Rnf103	ring finger protein 103	B
2p11.2	51255	RNF181	MGI:1913760	6	  syntenic	66510	Rnf181	ring finger protein 181	C
2p11.2	22934	RPIA	MGI:103254	6	     30.00	19895	Rpia	ribose 5-phosphate isomerase A	B
2p11.2	284948	SH2D6	MGI:1918380	6	  syntenic	71130	Sh2d6	SH2 domain containing 6	C
2p11.2	150572	SMYD1	MGI:104790	6	     30.50	12180	Smyd1	SET and MYND domain containing 1	B
2p11.2	8869	ST3GAL5	MGI:1339963	6	  syntenic	20454	St3gal5	ST3 beta-galactoside alpha-2,3-sialyltransferase 5	B
2p11.2	8802	SUCLG1	MGI:1927234	6	  syntenic	56451	Suclg1	succinate-CoA ligase, GDP-forming, alpha subunit	B
2p11.2	83439	TCF7L1	MGI:1202876	6	     30.40	21415	Tcf3	transcription factor 3	C
2p11.2	10618	TGOLN2	MGI:105080	6	     31.50	22134	Tgoln1	trans-golgi network protein	C
2p11.2	55258	THNSL2	MGI:3041254	6	  syntenic	232078	Thnsl2	threonine synthase-like 2 (bacterial)	C
2p11.2	129303	TMEM150	MGI:2385244	6	  syntenic	232086	Tmem150	transmembrane protein 150	B
2p11.2	9168	TMSB10	MGI:109146	6	  syntenic	19240	Tmsb10	thymosin, beta 10	M
2p11.2	10713	USP39	MGI:107622	6	     31.50	28035	Usp39	ubiquitin specific peptidase 39	B
2p11.2	10791	VAMP5	MGI:1858622	6	  syntenic	53620	Vamp5	vesicle-associated membrane protein 5	C
2p11	2168	FABP1	MGI:95479	6	     30.00	14080	Fabp1	fatty acid binding protein 1, liver	B
2cen-q13	1329	COX5B	MGI:88475	1	  syntenic	12859	Cox5b	cytochrome c oxidase, subunit Vb	B
2cen-q13	3625	INHBB	MGI:96571	1	     64.10	16324	Inhbb	inhibin beta-B	B
2cen-q13	4118	MAL	MGI:892970	2	  syntenic	17153	Mal	myelin and lymphocyte protein, T-cell differentiation protein	B
2cen-q13	5899	RALB	MGI:1927244	1	  syntenic	64143	Ralb	v-ral simian leukemia viral oncogene homolog B (ras related)	C
2q11	1844	DUSP2	MGI:101911	2	  syntenic	13537	Dusp2	dual specificity phosphatase 2	B
2q11-q13	10913	EDAR	MGI:1343498	10	     29.00	13608	Edar	ectodysplasin-A receptor	C
2q11-q14	6574	SLC20A1	MGI:108392	2	     73.00	20515	Slc20a1	solute carrier family 20, member 1	B
2q11.1-q11.2	10120	ACTR1B	MGI:1917446	1	  syntenic	226977	Actr1b	ARP1 actin-related protein 1 homolog B (yeast)	B
2q11.1	431705	ASTL	MGI:3046414	2	  syntenic	215095	Astl	astacin-like metalloendopeptidase (M12 family)	B
2q11.1-q12	11250	GPR45	MGI:2135882	1	  syntenic	93690	Gpr45	G protein-coupled receptor 45	B
2q11.1-q11.2	9801	MRPL19	MGI:1926274	6	     34.55	56284	Mrpl19	mitochondrial ribosomal protein L19	B
2q11.1	150696	PROM2	MGI:2138997	2	  syntenic	192212	Prom2	prominin 2	B
2q11.1-q11.2	51455	REV1	MGI:1929074	1	  syntenic	56210	Rev1	REV1 homolog (S. cerevisiae)	M
2q11.1-q11.2	6819	SULT1C2	MGI:1916333	17	  syntenic	69083	Sult1c2	sulfotransferase family, cytosolic, 1C, member 2	M
2q11.1	150483	TEKT4	MGI:1919090	17	  syntenic	71840	Tekt4	tektin 4	C
2q11.2-q12	3899	AFF3	MGI:106927	1	     18.70	16764	Aff3	AF4/FMR2 family, member 3	B
2q11.2	200539	ANKRD23	MGI:1925571	1	  syntenic	78321	Ankrd23	ankyrin repeat domain 23	B
2q11.2	51239	ANKRD39	MGI:1914816	1	  syntenic	109346	Ankrd39	ankyrin repeat domain 39	C
2q11.2	10865	ARID5A	MGI:2443039	1	  syntenic	214855	Arid5a	AT rich interactive domain 5A (Mrf1 like)	B
2q11.2	23020	ASCC3L1	MGI:2444401	2	     62.20	320632	Ascc3l1	activating signal cointegrator 1 complex subunit 3-like 1	B
2q11.2	55571	C2orf29	MGI:106580	1	     19.00	52846	D1Bwg0212e	DNA segment, Chr 1, Brigham & Women's Genetics 0212 expressed	B
2q11.2	343990	C2orf55	MGI:1919347	1	  syntenic	72097	2010300C02Rik	RIKEN cDNA 2010300C02 gene	C
2q11.2	9486	CHST10	MGI:2138283	1	  syntenic	98388	Chst10	carbohydrate sulfotransferase 10	B
2q11.2	9391	CIAO1	MGI:1346998	2	     62.30	26371	Ciao1	cytosolic iron-sulfur protein assembly 1 homolog (S. cerevisiae)	B
2q11.2	1261	CNGA3	MGI:1341818	1	  syntenic	12790	Cnga3	cyclic nucleotide gated channel alpha 3	B
2q11.2	200407	CREG2	MGI:1928333	1	  syntenic	263764	Creg2	cellular repressor of E1A-stimulated genes 2	B
2q11.2	9669	EIF5B	MGI:2441772	1	  syntenic	226982	Eif5b	eukaryotic translation initiation factor 5B	B
2q11.2	90342	FER1L5	MGI:3616091	1	  syntenic	211430	Fer1l5	fer-1-like 5 (C. elegans)	B
2q11.2	389012	FLJ42986	MGI:3588206	1	  syntenic	619289	4933400N17Rik	RIKEN cDNA 4933400N17 gene	C
2q11.2	3631	INPP4A	MGI:1931123	1	     19.00		Inpp4a	inositol polyphosphate-4-phosphatase, type I	B
2q11.2	150771	KIAA1754L	MGI:1920588	2	     62.10	73338	1700041B20Rik	RIKEN cDNA 1700041B20 gene	C
2q11.2	93082	LINCR	MGI:2429944	1	  syntenic	214854	Lincr	lung-inducible neuralized-related C3HC4 RING domain protein	C
2q11.2	51601	LIPT1	MGI:3645211	1	  syntenic	623661	Lipt1	lipoyltransferase 1	M
2q11.2	81562	LMAN2L	MGI:2443010	1	  syntenic	214895	Lman2l	lectin, mannose-binding 2-like	B
2q11.2	150763	LOC150763	MGI:2684962	2	  syntenic	215456	A530057A03Rik	RIKEN cDNA A530057A03 gene	C
2q11.2	51252	LOC51252	MGI:3026913	1	  syntenic	381337	BC050210	cDNA sequence BC050210	M
2q11.2	728537	LOC728537	MGI:1918416	1	  syntenic	71166	4933424G06Rik	RIKEN cDNA 4933424G06 gene	C
2q11.2	164832	LONRF2	MGI:1920209	1	  syntenic	381338	Lonrf2	LON peptidase N-terminal domain and ring finger 2	C
2q11.2	129530	LYG1	MGI:1916791	1	  syntenic	69541	Lyg1	lysozyme G-like 1	B
2q11.2	254773	LYG2	MGI:2685622	1	  syntenic	332427	Lyg2	lysozyme G-like 2	C
2q11.2-q12	9448	MAP4K4	MGI:1349394	1	  syntenic	26921	Map4k4	mitogen-activated protein kinase kinase kinase kinase 4	B
2q11.2	129531	MITD1	MGI:1916278	1	  syntenic	69028	Mitd1	MIT, microtubule interacting and transport, domain containing 1	B
2q11.2	51263	MRPL30	MGI:1333820	1	  syntenic	107734	Mrpl30	mitochondrial ribosomal protein L30	M
2q11.2	23397	NCAPH	MGI:2444777	2	  syntenic	215387	Ncaph	non-SMC condensin I complex, subunit H	C
2q11.2	129521	NMS	MGI:3583618	1	  syntenic	433292	Nms	neuromedin S	B
2q11.2	4862	NPAS2	MGI:109232	1	     20.00	18143	Npas2	neuronal PAS domain protein 2	B
2q11.2	79031	PDCL3	MGI:1916083	1	  syntenic	68833	Pdcl3	phosducin-like 3	B
2q11.2	9595	PSCDBP	MGI:2183535	2	  syntenic	227929	Pscdbp	pleckstrin homology, Sec7 and coiled-coil domains, binding protein	B
2q11.2	284996	RNF149	MGI:2677438	1	  syntenic	67702	Rnf149	ring finger protein 149	B
2q11.2	6160	RPL31	MGI:2149632	1	  syntenic	114641	Rpl31	ribosomal protein L31	M
2q11.2	54910	SEMA4C	MGI:109252	1	  syntenic	20353	Sema4c	sema domain, immunoglobulin domain (Ig), transmembrane domain (TM) and shor	C
2q11.2	6549	SLC9A2	MGI:105075	1	     20.40	226999	Slc9a2	solute carrier family 9 (sodium/hydrogen exchanger), member 2	B
2q11.2-q12.1	84620	ST6GAL2	MGI:2445190	17	  syntenic	240119	St6gal2	beta galactoside alpha 2,6 sialyltransferase 2	B
2q11.2	56910	STARD7	MGI:2139090	2	     62.50	99138	Stard7	START domain containing 7	B
2q11.2	11138	TBC1D8	MGI:1927225	1	  syntenic	54610	Tbc1d8	TBC1 domain family, member 8	B
2q11.2	55654	TMEM127	MGI:1916720	2	     62.40	69470	Tmem127	transmembrane protein 127	C
2q11.2	23505	TMEM131	MGI:1927110	1	     19.00	56030	Tmem131	transmembrane protein 131	B
2q11.2	80705	TSGA10	MGI:2685063	1	  syntenic		Tsga10	testis specific 10	B
2q11.2	10190	TXNDC9	MGI:2138153	1	  syntenic	98258	Txndc9	thioredoxin domain containing 9	B
2q11.2	25972	UNC50	MGI:1914637	1	  syntenic	67387	Unc50	unc-50 homolog (C. elegans)	B
2q11.2	7549	ZNF2	MGI:1919430	2	  syntenic	72180	Zfp661	zinc finger protein 661	C
2q12-q21	1622	DBI	MGI:94865	1	  syntenic	13167	Dbi	diazepam binding inhibitor	B
2q12-q14	2274	FHL2	MGI:1338762	1	  syntenic	14200	Fhl2	four and a half LIM domains 2	B
2q12	8809	IL18R1	MGI:105383	1	  syntenic	16182	Il18r1	interleukin 18 receptor 1	B
2q12-q14.1	27179	IL1F6	MGI:1859324	2	     10.20	54448	Il1f6	interleukin 1 family, member 6	B
2q12-q14.1	27177	IL1F8	MGI:1916927	2	     10.30	69677	Il1f8	interleukin 1 family, member 8	B
2q12-q21	56300	IL1F9	MGI:2449929	2	     10.25	215257	Il1f9	interleukin 1 family, member 9	B
2q12	3554	IL1R1	MGI:96545	1	     19.50	16177	Il1r1	interleukin 1 receptor, type I	B
2q12-q22	7850	IL1R2	MGI:96546	1	     19.50	16178	Il1r2	interleukin 1 receptor, type II	M
2q12	9173	IL1RL1	MGI:98427	1	     20.00	17082	Il1rl1	interleukin 1 receptor-like 1	B
2q12	8808	IL1RL2	MGI:1913107	1	  syntenic	107527	Il1rl2	interleukin 1 receptor-like 2	B
2q12-q13	8685	MARCO	MGI:1309998	1	  syntenic	17167	Marco	macrophage receptor with collagenous structure	B
2q12	11320	MGAT4A	MGI:2662992	1	  syntenic		Mgat4a	mannoside acetylglucosaminyltransferase 4, isoenzyme A	B
2q12-q34	4430	MYO1B	MGI:107752	1	     24.80	17912	Myo1b	myosin IB	B
2q12	8440	NCK2	MGI:1306821	1	  syntenic	17974	Nck2	non-catalytic region of tyrosine kinase adaptor protein 2	M
2q12-qter	4691	NCL	MGI:97286	1	     48.40	17975	Ncl	nucleolin	M
2q12-q14	7849	PAX8	MGI:97492	2	     13.50	18510	Pax8	paired box gene 8	B
2q12	60482	SLC5A7	MGI:1927126	17	  syntenic	63993	Slc5a7	solute carrier family 5 (choline transporter), member 7	B
2q12-qter	25826	SNORD82	MGI:1931502	1	     48.40	80828	Snord82	small nucleolar RNA, C/D box 82	M
2q12	7535	ZAP70	MGI:99613	1	     20.50	22637	Zap70	zeta-chain (TCR) associated protein kinase	B
2q12.1	64682	ANAPC1	MGI:103097	2	  syntenic	17222	Anapc1	anaphase promoting complex subunit 1	B
2q12.1	84804	MFSD9	MGI:2443548	1	  syntenic	211798	Mfsd9	major facilitator superfamily domain containing 9	C
2q12.1	64965	MRPS9	MGI:1916777	1	  syntenic	69527	Mrps9	mitochondrial ribosomal protein S9	B
2q12.1	5455	POU3F3	MGI:102564	1	     22.20	18993	Pou3f3	POU domain, class 3, transcription factor 3	B
2q12.1	389015	SLC9A4	MGI:105074	1	     20.40	110895	Slc9a4	solute carrier family 9 (sodium/hydrogen exchanger), member 4	B
2q12.1-q12.2	9392	TGFBRAP1	MGI:2447427	1	  syntenic	73122	Tgfbrap1	transforming growth factor, beta receptor associated protein 1	B
2q12.1	130827	TMEM182	MGI:1923725	1	  syntenic	381339	Tmem182	transmembrane protein 182	B
2q12.2	84417	C2orf40	MGI:1926146	1	  syntenic	78896	1500015O10Rik	RIKEN cDNA 1500015O10 gene	B
2q12.2	79074	C2orf49	MGI:2138299	1	  syntenic	98404	AI597479	expressed sequence AI597479	B
2q12.2	80146	UXS1	MGI:1915133	1	  syntenic	67883	Uxs1	UDP-glucuronate decarboxylase 1	B
2q12.3	9648	GCC2	MGI:1917547	10	  syntenic	70297	Gcc2	GRIP and coiled-coil domain containing 2	C
2q12.3-q13	3987	LIMS1	MGI:1195263	10	     30.00	110829	Lims1	LIM and senescent cell antigen-like domains 1	M
2q12.3	5903	RANBP2	MGI:894323	10	     30.00	19386	Ranbp2	RAN binding protein 2	M
2q12.3	442038	SULT1C3	MGI:102928	17	     34.00	20888	Sult1c1	sulfotransferase family, cytosolic, 1C, member 1	C
2q13	55289	ACOXL	MGI:1921371	2	  syntenic	74121	Acoxl	acyl-Coenzyme A oxidase-like	C
2q13	65124	ANKRD57	MGI:3606051	10	  syntenic	268301	Ankrd57	ankyrin repeat domain 57	B
2q13	10018	BCL2L11	MGI:1197519	2	  syntenic	12125	Bcl2l11	BCL2-like 11 (apoptosis facilitator)	B
2q13	165055	CCDC138	MGI:1923388	10	  syntenic	76138	Ccdc138	coiled-coil domain containing 138	M
2q13	84269	CHCHD5	MGI:1913420	2	  syntenic	66170	Chchd5	coiled-coil-helix-coiled-coil-helix domain containing 5	C
2q13	150468	CKAP2L	MGI:1917716	2	  syntenic	70466	Ckap2l	cytoskeleton associated protein 2-like	C
2q13-q21	2019	EN1	MGI:95389	1	     64.10	13798	En1	engrailed 1	B
2q13	129804	FBLN7	MGI:1917620	2	  syntenic	70370	1600015H20Rik	RIKEN cDNA 1600015H20 gene	C
2q13	84639	IL1F10	MGI:2652548	2	     10.30	215274	Il1f10	interleukin 1 family, member 10	M
2q13	7851	MALL	MGI:2385152	2	  syntenic	228576	Mall	mal, T-cell differentiation protein-like	C
2q13	4867	NPHP1	MGI:1858233	2	  syntenic	53885	Nphp1	nephronophthisis 1 (juvenile) homolog (human)	B
2q13	84172	POLR1B	MGI:108014	2	  syntenic	20017	Rpo1-2	RNA polymerase 1-2	B
2q13-q14	5624	PROC	MGI:97771	18	  syntenic	19123	Proc	protein C	B
2q13	23550	PSD4	MGI:2674093	2	  syntenic	215632	Psd4	pleckstrin and Sec7 domain containing 4	B
2q13	151011	SEPT10	MGI:1918110	10	  syntenic	103080	Sept10	septin 10	M
2q13	344558	SH3MD4	MGI:2444637	10	  syntenic	237353	Sh3md4	SH3 multiple domains 4	C
2q13	84910	TMEM87B	MGI:1919727	2	  syntenic	72477	Tmem87b	transmembrane protein 87B	C
2q13	150465	TTL	MGI:1916987	2	  syntenic	69737	Ttl	tubulin tyrosine ligase	B
2q13	376940	ZC3H6	MGI:1926001	2	  syntenic	78751	Zc3h6	zinc finger CCCH type containing 6	C
2q13	84524	ZC3H8	MGI:1930128	2	  syntenic	57432	Zc3h8	zinc finger CCCH type containing 8	B
2q14	274	BIN1	MGI:108092	18	     14.00	30948	Bin1	bridging integrator 1	B
2q14	699	BUB1	MGI:1100510	2	     73.00	12235	Bub1	budding uninhibited by benzimidazoles 1 homolog (S. cerevisiae)	B
2q14-q32	1290	COL5A2	MGI:88458	1	  syntenic	12832	Col5a2	procollagen, type V, alpha 2	B
2q14	2736	GLI2	MGI:95728	1	     63.00	14633	Gli2	GLI-Kruppel family member GLI2	B
2q14-q21	2995	GYPC	MGI:1098566	18	     17.00	71683	Gypc	glycophorin C	M
2q14	3552	IL1A	MGI:96542	2	     73.00	16175	Il1a	interleukin 1 alpha	B
2q14	3553	IL1B	MGI:96543	2	     73.00	16176	Il1b	interleukin 1 beta	B
2q14	26525	IL1F5	MGI:1859325	2	     10.11	54450	Il1f5	interleukin 1 family, member 5 (delta)	M
2q14	84542	KIAA1841	MGI:1918925	11	  syntenic	71675	0610010F05Rik	RIKEN cDNA 0610010F05 gene	C
2q14	29842	TFCP2L1	MGI:2444691	1	  syntenic	81879	Tcfcp2l1	transcription factor CP2-like 1	B
2q14-q21	7435	VIS1	MGI:96091	2	     29.20	110153	Vis1	viral integration site 1	M
2q14.1	10096	ACTR3	MGI:1921367	1	  syntenic	74117	Actr3	ARP3 actin-related protein 3 homolog (yeast)	B
2q14.1	54520	CCDC93	MGI:1918079	1	  syntenic	70829	Ccdc93	coiled-coil domain containing 93	C
2q14.1	8886	DDX18	MGI:1914192	1	  syntenic	66942	Ddx18	DEAD (Asp-Glu-Ala-Asp) box polypeptide 18	B
2q14.1	57628	DPP10	MGI:2442409	1	  syntenic	269109	Dpp10	dipeptidylpeptidase 10	M
2q14.1	375260	FAM39B	MGI:1916017	17	  syntenic	68767	ORF19	open reading frame 19	B
2q14.1	343958	HTR5B	MGI:96284	1	     63.00	15564	Htr5b	5-hydroxytryptamine (serotonin) receptor 5B	M
2q14.1	51141	INSIG2	MGI:1920249	1	  syntenic	72999	Insig2	insulin induced gene 2	M
2q14.1	10461	MERTK	MGI:96965	2	  syntenic	17289	Mertk	c-mer proto-oncogene tyrosine kinase	B
2q14.1	6344	SCTR	MGI:2441720	1	  syntenic	319229	Sctr	secretin receptor	M
2q14.1	80255	SLC35F5	MGI:1921400	1	  syntenic	74150	Slc35f5	solute carrier family 35, member F5	C
2q14.2	165257	C1QL2	MGI:3032521	1	  syntenic	226359	C1ql2	complement component 1, q subcomponent-like 2	C
2q14.2-q14.3	23332	CLASP1	MGI:1923957	1	  syntenic	76707	Clasp1	CLIP associating protein 1	B
2q14.2	57669	EPB41L5	MGI:103006	1	  syntenic	226352	Epb4.1l5	erythrocyte protein band 4.1-like 5	B
2q14.2	3557	IL1RN	MGI:96547	2	     10.00	16181	Il1rn	interleukin 1 receptor antagonist	M
2q14.2	130355	LOC130355	MGI:1920353	1	  syntenic	73103	3110009E18Rik	RIKEN cDNA 3110009E18 gene	C
2q14.2	200373	MGC33657	MGI:2684947	1	  syntenic	226356	Gm101	gene model 101, (NCBI)	M
2q14.2	5775	PTPN4	MGI:1099792	1	     41.50	19258	Ptpn4	protein tyrosine phosphatase, non-receptor type 4	B
2q14.2	55240	STEAP3	MGI:1915678	1	  syntenic	68428	Steap3	STEAP family member 3	B
2q14.2	80775	TMEM177	MGI:1913593	1	  syntenic	66343	Tmem177	transmembrane protein 177	C
2q14.2	79134	TMEM185B	MGI:1917634	1	  syntenic	226351	Tmem185b	transmembrane protein 185B	M
2q14.2	140738	TMEM37	MGI:2157899	1	  syntenic	170706	Tmem37	transmembrane protein 37	B
2q14.3	129684	CNTNAP5	MGI:3643623	1	  syntenic	636808	Cntnap5a	contactin associated protein-like 5A	C
2q14.3	55677	IWS1	MGI:1920723	18	  syntenic	73473	Iws1	IWS1 homolog (S. cerevisiae)	C
2q14.3	55679	LIMS2	MGI:2385067	18	  syntenic	225341	Lims2	LIM and senescent cell antigen like domains 2	B
2q14.3	10746	MAP3K2	MGI:1346873	18	  syntenic	26405	Map3k2	mitogen activated protein kinase kinase kinase 2	B
2q14.3	84365	MKI67IP	MGI:1915199	1	  syntenic	67949	Mki67ip	Mki67 (FHA domain) interacting nucleolar phosphoprotein	B
2q14.3	79595	SAP130	MGI:1919782	18	  syntenic	269003	Sap130	Sin3A associated protein, 130kDa	C
2q14.3	84826	SFT2D3	MGI:1914408	18	  syntenic	67158	Sft2d3	SFT2 domain containing 3	C
2q14.3	56886	UGCGL1	MGI:2443162	1	  syntenic	320011	Ugcgl1	UDP-glucose ceramide glucosyltransferase-like 1	C
2q14.3	55339	WDR33	MGI:1921570	18	  syntenic	74320	Wdr33	WD repeat domain 33	B
2q21	83607	AMMECR1L	MGI:2442711	18	  syntenic	225339	Ammecr1l	AMME chromosomal region gene 1-like	C
2q21	7852	CXCR4	MGI:109563	1	     67.40	12767	Cxcr4	chemokine (C-X-C motif) receptor 4	B
2q21	2071	ERCC3	MGI:95414	18	  syntenic	13872	Ercc3	excision repair cross-complementing rodent repair deficiency, complementati	B
2q21	2840	GPR17	MGI:3584514	18	  syntenic	574402	Gpr17	G protein-coupled receptor 17	B
2q21-q22	2863	GPR39	MGI:1918361	1	  syntenic	71111	Gpr39	G protein-coupled receptor 39	B
2q21	9394	HS6ST1	MGI:1354958	1	  syntenic	50785	Hs6st1	heparan sulfate 6-O-sulfotransferase 1	M
2q21	3938	LCT	MGI:104576	1	     65.90	226413	Lct	lactase	B
2q21	4175	MCM6	MGI:1298227	1	     66.60	17219	Mcm6	minichromosome maintenance deficient 6 (MIS5 homolog, S. pombe) (S. cerevis	B
2q21	4249	MGAT5	MGI:894701	1	  syntenic	107895	Mgat5	mannoside acetylglucosaminyltransferase 5	B
2q21	5433	POLR2D	MGI:1916491	18	  syntenic	69241	Polr2d	polymerase (RNA) II (DNA directed) polypeptide D	C
2q21-q23	6332	SCN7A	MGI:102965	2	     45.00	20272	Scn7a	sodium channel, voltage-gated, type VII, alpha	B
2q21-q22	80731	THSD7B	MGI:2443925	1	  syntenic	210417	Thsd7b	thrombospondin, type I, domain containing 7B	C
2q21.1	84317	CCDC115	MGI:1916918	1	  syntenic	69668	Ccdc115	coiled-coil domain containing 115	C
2q21.1	55997	CFC1	MGI:109448	1	  syntenic	12627	Cfc1	cripto, FRL-1, cryptic family 1	M
2q21.1	205147	FAM123C	MGI:3026939	1	  syntenic	211383	9430069J07Rik	RIKEN cDNA 9430069J07 gene	C
2q21.1	80097	FAM128B	MGI:1922845	16	  syntenic	72083	2410018G20Rik	RIKEN cDNA 2410018G20 gene	C
2q21.1	92856	IMP4	MGI:106572	1	     17.00	27993	Imp4	IMP4, U3 small nucleolar ribonucleoprotein, homolog (yeast)	B
2q21.1	30818	KCNIP3	MGI:1929258	2	  syntenic	56461	Kcnip3	Kv channel interacting protein 3, calsenilin	B
2q21.1	130074	LOC130074	MGI:2448487	1	  syntenic	214469	BC043098	cDNA sequence BC043098	M
2q21.1	730032	LOC730032	MGI:3045297	1	  syntenic	241052	C230030N03Rik	RIKEN cDNA C230030N03 gene	C
2q21.1	4648	MYO7B	MGI:107709	18	     14.00	17922	Myo7b	myosin VIIb	B
2q21.1	55041	PLEKHB2	MGI:2385825	1	  syntenic	226971	Plekhb2	pleckstrin homology domain containing, family B (evectins) member 2	C
2q21.1	26469	PTPN18	MGI:108410	1	     17.30	19253	Ptpn18	protein tyrosine phosphatase, non-receptor type 18	B
2q21.1	55627	SMPD4	MGI:1924876	16	  syntenic	77626	Smpd4	sphingomyelin phosphodiesterase 4	C
2q21.1	7247	TSN	MGI:109263	1	  syntenic	22099	Tsn	translin	B
2q21.2	401013	FLJ34870	MGI:2686394	1	  syntenic		E030049G20Rik	RIKEN cDNA E030049G20 gene	C
2q21.2	53353	LRP1B	MGI:2151136	2	  syntenic	94217	Lrp1b	low density lipoprotein-related protein 1B (deleted in tumors)	B
2q21.2	116372	LYPD1	MGI:1919835	1	  syntenic	72585	Lypd1	Ly6/Plaur domain containing 1	B
2q21.3	130013	ACMSD	MGI:2386323	1	  syntenic	266645	Acmsd	amino carboxymuconate semialdehyde decarboxylase	B
2q21.3	905	CCNT2	MGI:1920199	1	  syntenic	72949	Ccnt2	cyclin T2	B
2q21.3	1615	DARS	MGI:2442544	1	  syntenic	226414	Dars	aspartyl-tRNA synthetase	B
2q21.3	23518	R3HDM1	MGI:2448514	1	  syntenic	226412	R3hdm1	R3H domain 1 (binds single-stranded nucleic acids)	B
2q21.3	22930	RAB3GAP1	MGI:2445001	1	  syntenic	226407	Rab3gap1	RAB3 GTPase activating protein subunit 1	B
2q21.3	81615	TMEM163	MGI:1919410	1	  syntenic	72160	Tmem163	transmembrane protein 163	C
2q21.3	23190	UBXD2	MGI:1915062	1	  syntenic	67812	Ubxd2	UBX domain containing 2	C
2q21.3	80122	YSK4	MGI:1203481	1	  syntenic	22625	Ysk4	Yeast Sps1/Ste20-related kinase 4 (S. cerevisiae)	C
2q21.3	84083	ZRANB3	MGI:1918362	1	  syntenic	226409	Zranb3	zinc finger, RAN-binding domain containing 3	C
2q22	50649	ARHGEF4	MGI:2442507	1	  syntenic	226970	Arhgef4	Rho guanine nucleotide exchange factor (GEF) 4	B
2q22-q23	785	CACNB4	MGI:103301	2	     31.50	12298	Cacnb4	calcium channel, voltage-dependent, beta 4 subunit	B
2q22-q24	2888	GRB14	MGI:1355324	2	  syntenic	50915	Grb14	growth factor receptor bound protein 14	B
2q22	4703	NEB	MGI:97292	2	     30.00	17996	Neb	nebulin	B
2q22-q23	4929	NR4A2	MGI:1352456	2	     34.50	18227	Nr4a2	nuclear receptor subfamily 4, group A, member 2	B
2q22-q23	5000	ORC4L	MGI:1347043	2	  syntenic	26428	Orc4l	origin recognition complex, subunit 4-like (S. cerevisiae)	M
2q22	9839	ZEB2	MGI:1344407	2	  syntenic	24136	Zeb2	zinc finger E-box binding homeobox 2	B
2q22.1	3176	HNMT	MGI:2153181	2	  syntenic	140483	Hnmt	histamine N-methyltransferase	B
2q22.1	339745	LOC339745	MGI:1924107	2	  syntenic	76857	4921517N04Rik	RIKEN cDNA 4921517N04 gene	C
2q22.1	11249	NXPH2	MGI:107491	2	  syntenic	18232	Nxph2	neurexophilin 2	C
2q22.2	55843	ARHGAP15	MGI:1923367	2	  syntenic	76117	Arhgap15	Rho GTPase activating protein 15	B
2q22.2-q22.3	79712	GTDC1	MGI:2444269	2	  syntenic	227835	Gtdc1	glycosyltransferase-like domain containing 1	C
2q22.2	8942	KYNU	MGI:1918039	2	  syntenic	70789	Kynu	kynureninase (L-kynurenine hydrolase)	B
2q22.3	92	ACVR2A	MGI:102806	2	     30.00	11480	Acvr2a	activin receptor IIA	B
2q23-q24	90	ACVR1	MGI:87911	2	  syntenic	11477	Acvr1	activin A receptor, type 1	B
2q23-q24	29994	BAZ2B	MGI:2442782	2	     36.00	407823	Baz2b	bromodomain adjacent to zinc finger domain, 2B	C
2q23	2191	FAP	MGI:109608	2	     36.00	14089	Fap	fibroblast activation protein	B
2q23	9111	NMI	MGI:1928368	2	  syntenic	64685	Nmi	N-myc (and STAT) interactor	C
2q23-q31	8502	PKP4	MGI:109281	2	  syntenic	227937	Pkp4	plakophilin 4	B
2q23-q24	22925	PLA2R1	MGI:102468	2	  syntenic	18779	Pla2r1	phospholipase A2 receptor 1	C
2q23-q24	57282	SLC4A10	MGI:2150150	2	  syntenic	94229	Slc4a10	solute carrier family 4, sodium bicarbonate cotransporter-like, member 10	B
2q23.1	26122	EPC2	MGI:1278321	2	     30.00	227867	Epc2	enhancer of polycomb homolog 2 (Drosophila)	B
2q23.1	3800	KIF5C	MGI:1098269	2	     32.50	16574	Kif5c	kinesin family member 5C	B
2q23.1	55777	MBD5	MGI:2138934	2	  syntenic	109241	Mbd5	methyl-CpG binding domain protein 5	M
2q23.2	27249	C2orf25	MGI:1923786	2	  syntenic	109129	2010311D03Rik	RIKEN cDNA 2010311D03 gene	C
2q23.2	130576	LOC130576	MGI:1919147	2	  syntenic	71897	2310010M24Rik	RIKEN cDNA 2310010M24 gene	C
2q23.2	130574	LYPD6	MGI:2443848	2	  syntenic	320343	Lypd6	LY6/PLAUR domain containing 6	C
2q23.3	26225	ARL5A	MGI:1922673	2	  syntenic	75423	Arl5a	ADP-ribosylation factor-like 5A	C
2q23.3	151188	ARL6IP6	MGI:1929507	2	  syntenic	65103	Arl6ip6	ADP-ribosylation factor-like 6 interacting protein 6	C
2q23.3	114793	FMNL2	MGI:1918659	2	  syntenic	71409	Fmnl2	formin-like 2	M
2q23.3-q24.1	114805	GALNT13	MGI:2139447	2	  syntenic	271786	Galnt13	UDP-N-acetyl-alpha-D-galactosamine:polypeptide N-acetylgalactosaminyltransf	B
2q23.3	55660	PRPF40A	MGI:1860512	2	  syntenic	56194	Prpf40a	PRP40 pre-mRNA processing factor 40 homolog A (yeast)	C
2q23.3	375287	RBM43	MGI:1918934	2	  syntenic	71684	Rbm43	RNA binding motif protein 43	C
2q23.3	55183	RIF1	MGI:1098622	2	     31.00	51869	Rif1	Rap1 interacting factor 1 homolog (yeast)	B
2q23.3	390	RND3	MGI:1921444	2	  syntenic	74194	Rnd3	Rho family GTPase 3	B
2q23.3	56475	RPRM	MGI:1915124	2	  syntenic	67874	Rprm	reprimo, TP53 dependent G2 arrest mediator candidate	B
2q23.3	10254	STAM2	MGI:1929100	2	  syntenic	56324	Stam2	signal transducing adaptor molecule (SH3 domain and ITAM motif) 2	B
2q23.3	7130	TNFAIP6	MGI:1195266	2	  syntenic	21930	Tnfaip6	tumor necrosis factor alpha induced protein 6	B
2q24	8647	ABCB11	MGI:1351619	2	     38.40	27413	Abcb11	ATP-binding cassette, sub-family B (MDR/TAP), member 11	B
2q24-q32	1134	CHRNA1	MGI:87885	2	     43.00	11435	Chrna1	cholinergic receptor, nicotinic, alpha polypeptide 1 (muscle)	M
2q24-q31	2591	GALNT3	MGI:894695	2	  syntenic	14425	Galnt3	UDP-N-acetyl-alpha-D-galactosamine:polypeptide N-acetylgalactosaminyltransf	B
2q24	64135	IFIH1	MGI:1918836	2	  syntenic	71586	Ifih1	interferon induced with helicase C domain 1	B
2q24-q31	4036	LRP2	MGI:95794	2	     40.00	14725	Lrp2	low density lipoprotein receptor-related protein 2	M
2q24	4065	LY75	MGI:106662	2	  syntenic	17076	Ly75	lymphocyte antigen 75	C
2q24-qter	4880	NPPC	MGI:97369	1	     54.00	18159	Nppc	natriuretic peptide precursor type C	B
2q24	6325	SCN2A1	MGI:98248	2	     36.00	110876	Scn2a1	sodium channel, voltage-gated, type II, alpha 1	M
2q24	6328	SCN3A	MGI:98249	2	     36.00	20269	Scn3a	sodium channel, voltage-gated, type III, alpha	M
2q24	6335	SCN9A	MGI:107636	2	     36.00	20274	Scn9a	sodium channel, voltage-gated, type IX, alpha	M
2q24	8604	SLC25A12	MGI:1926080	2	  syntenic	78830	Slc25a12	solute carrier family 25 (mitochondrial carrier, Aralar), member 12	B
2q24-q31	10010	TANK	MGI:107676	2	  syntenic	21353	Tank	TRAF family member-associated Nf-kappa B activator	B
2q24	10716	TBR1	MGI:107404	2	     32.00	21375	Tbr1	T-box brain gene 1	B
2q24.1	130399	ACVR1C	MGI:2661081	2	  syntenic	269275	Acvr1c	activin A receptor, type IC	B
2q24.1	92196	DAPL1	MGI:1923997	2	  syntenic	76747	Dapl1	death associated protein-like 1	C
2q24.1	11227	GALNT5	MGI:2179403	2	  syntenic	241391	Galnt5	UDP-N-acetyl-alpha-D-galactosamine:polypeptide N-acetylgalactosaminyltransf	B
2q24.1	2820	GPD2	MGI:99778	2	     33.00	14571	Gpd2	glycerol phosphate dehydrogenase 2, mitochondrial	B
2q24.1	3760	KCNJ3	MGI:104742	2	  syntenic	16519	Kcnj3	potassium inwardly-rectifying channel, subfamily J, member 3	B
2q24.1	57471	KIAA1189	MGI:1925017	2	  syntenic	77767	A330104H05Rik	RIKEN cDNA A330104H05 gene	M
2q24.1	130940	LOC130940	MGI:3039583	2	  syntenic	227933	BC062650	cDNA sequence BC062650	C
2q24.1-q24.2	85461	TANC1	MGI:1914110	2	  syntenic	66860	Tanc1	tetratricopeptide repeat, ankyrin repeat and coiled-coil containing 1	B
2q24.1	151531	UPP2	MGI:1923904	2	  syntenic	76654	Upp2	uridine phosphorylase 2	B
2q24.2	9936	CD302	MGI:1913455	2	  syntenic	66205	Cd302	CD302 antigen	C
2q24.2	25801	GCA	MGI:1918521	2	  syntenic	227960	Gca	grancalcin	B
2q24.2	3694	ITGB6	MGI:96615	2	     34.00	16420	Itgb6	integrin beta 6	B
2q24.2	90134	KCNH7	MGI:2159566	2	  syntenic	170738	Kcnh7	potassium voltage-gated channel, subfamily H (eag-related), member 7	B
2q24.2	64844	MARCH7	MGI:1931053	2	  syntenic	57438	March7	membrane-associated ring finger (C3HC4) 7	B
2q24.2	10213	PSMD14	MGI:1913284	2	  syntenic	59029	Psmd14	proteasome (prosome, macropain) 26S subunit, non-ATPase, 14	B
2q24.2	5937	RBMS1	MGI:1861774	2	  syntenic	56878	Rbms1	RNA binding motif, single stranded interacting protein 1	M
2q24.2	151525	WDSUB1	MGI:1919387	2	  syntenic	72137	Wdsub1	WD repeat, SAM and U-box domain containing 1	C
2q24.2	51776	ZAK	MGI:2443258	2	  syntenic	65964	B230120H23Rik	RIKEN cDNA B230120H23 gene	B
2q24.3	8708	B3GALT1	MGI:1349403	2	  syntenic	26877	B3galt1	UDP-Gal:betaGlcNAc beta 1,3-galactosyltransferase, polypeptide 1	B
2q24.3	22837	COBLL1	MGI:2442894	2	  syntenic	319876	Cobll1	Cobl-like 1	B
2q24.3	1803	DPP4	MGI:94919	2	     35.00	13482	Dpp4	dipeptidylpeptidase 4	B
2q24.3	80034	FAM130A2	MGI:1925021	2	  syntenic	77771	A330102K23Rik	RIKEN cDNA A330102K23 gene	C
2q24.3	55137	FIGN	MGI:1890647	2	     34.00	60344	Fign	fidgetin	B
2q24.3	151258	FLJ39822	MGI:2443383	2	  syntenic	320106	9330158F14Rik	RIKEN cDNA 9330158F14 gene	C
2q24.3	57818	G6PC2	MGI:1277193	2	     42.00	14378	G6pc2	glucose-6-phosphatase, catalytic, 2	B
2q24.3	253782	LASS6	MGI:2442564	2	  syntenic	241447	Lass6	longevity assurance homolog 6 (S. cerevisiae)	B
2q24.3	115677	NOSTRIN	MGI:3606242	2	  syntenic	329416	Nostrin	nitric oxide synthase trafficker	B
2q24.3	6323	SCN1A	MGI:98246	2	     36.00	20265	Scn1a	sodium channel, voltage-gated, type I, alpha	M
2q24.3	57405	SPC25	MGI:1913692	2	  syntenic	66442	Spc25	SPC25, NDC80 kinetochore complex component, homolog (S. cerevisiae)	C
2q24.3	27347	STK39	MGI:1858416	2	  syntenic	53416	Stk39	serine/threonine kinase 39, STE20/SPS1 homolog (yeast)	B
2q24.3	79809	TTC21B	MGI:1920918	2	  syntenic	73668	Ttc21b	tetratricopeptide repeat domain 21B	C
2q24.3	129446	XIRP2	MGI:2685198	2	  syntenic	241431	Xirp2	xin actin-binding repeat containing 2	C
2q31	83879	CDCA7	MGI:1914203	2	  syntenic	66953	Cdca7	cell division cycle associated 7	M
2q31-q32.1	1123	CHN1	MGI:1915674	2	  syntenic	108699	Chn1	chimerin (chimaerin) 1	M
2q31	1281	COL3A1	MGI:88453	1	     25.00		Col3a1	procollagen, type III, alpha 1	M
2q31-q32	2129	EVX2	MGI:95462	2	     45.00	14029	Evx2	even skipped homeotic gene 2 homolog	M
2q31	79675	FASTKD1	MGI:2444596	2	  syntenic	320720	Fastkd1	FAST kinase domains 1	C
2q31	2571	GAD1	MGI:95632	2	     43.00	14415	Gad1	glutamic acid decarboxylase 1	B
2q31-q37	3230	HOXD@	MGI:96200	2	     45.00	111337	Hoxd	homeo box D cluster	M
2q31-q32	3685	ITGAV	MGI:96608	2	     46.00	16410	Itgav	integrin alpha V	B
2q31	80856	KIAA1715	MGI:1918115	2	  syntenic	69605	Lnp	limb and neural patterns	B
2q31	4780	NFE2L2	MGI:108420	2	     45.00	18024	Nfe2l2	nuclear factor, erythroid derived 2, like 2	B
2q31-q32.1	114880	OSBPL6	MGI:2139014	2	  syntenic	99031	Osbpl6	oxysterol binding protein-like 6	B
2q31-q33|2q31.1	5378	PMS1	MGI:1202302	1	  syntenic	227099	Pms1	postmeiotic segregation increased 1 (S. cerevisiae)	C
2q31-q32	11069	RAPGEF4	MGI:1917723	2	  syntenic	56508	Rapgef4	Rap guanine nucleotide exchange factor (GEF) 4	B
2q31	6670	SP3	MGI:1277166	2	  syntenic	20687	Sp3	trans-acting transcription factor 3	B
2q31	7273	TTN	MGI:98864	2	     44.00	22138	Ttn	titin	B
2q31.1	518	ATP5G3	MGI:2442035	2	  syntenic	228033	Atp5g3	ATP synthase, H+ transporting, mitochondrial F0 complex, subunit c (subunit	M
2q31.1	129880	BBS5	MGI:1919819	2	  syntenic	72569	Bbs5	Bardet-Biedl syndrome 5 (human)	C
2q31.1	80067	C2orf37	MGI:1923013	2	  syntenic	75763	4833418A01Rik	RIKEN cDNA 4833418A01 gene	C
2q31.1	9541	CIR	MGI:1914185	2	  syntenic	66935	1700023B02Rik	RIKEN cDNA 1700023B02 gene	B
2q31.1	79901	CYBRD1	MGI:2654575	2	  syntenic	73649	Cybrd1	cytochrome b reductase 1	B
2q31.1	10170	DHRS9	MGI:2442798	2	  syntenic	241452	Dhrs9	dehydrogenase/reductase (SDR family) member 9	B
2q31.1	1781	DYNC1I2	MGI:107750	2	     41.25	13427	Dync1i2	dynein cytoplasmic 1 intermediate chain 2	B
2q31.1-q31.2	26003	GORASP2	MGI:2135962	2	  syntenic	70231	Gorasp2	golgi reassembly stacking protein 2	B
2q31.1	151556	GPR155	MGI:1915776	2	  syntenic	68526	Gpr155	G protein-coupled receptor 155	M
2q31.1	3231	HOXD1	MGI:96201	2	     45.00	15429	Hoxd1	homeo box D1	B
2q31.1	3236	HOXD10	MGI:96202	2	     45.00	15430	Hoxd10	homeo box D10	B
2q31.1	3237	HOXD11	MGI:96203	2	     45.00	15431	Hoxd11	homeo box D11	B
2q31.1	3238	HOXD12	MGI:96204	2	     45.00	15432	Hoxd12	homeo box D12	C
2q31.1	3239	HOXD13	MGI:96205	2	     45.00	15433	Hoxd13	homeo box D13	B
2q31.1	3232	HOXD3	MGI:96207	2	     45.00	15434	Hoxd3	homeo box D3	B
2q31.1	3233	HOXD4	MGI:96208	2	     45.00	15436	Hoxd4	homeo box D4	M
2q31.1	3234	HOXD8	MGI:96209	2	     45.00	15437	Hoxd8	homeo box D8	B
2q31.1	3235	HOXD9	MGI:96210	2	     45.00	15438	Hoxd9	homeo box D9	B
2q31.1	3655	ITGA6	MGI:96605	2	     38.00	16403	Itga6	integrin alpha 6	B
2q31.1	10324	KBTBD10	MGI:2683854	2	  syntenic	228003	Kbtbd10	kelch repeat and BTB (POZ) domain containing 10	B
2q31.1	151230	KLHL23	MGI:2683536	2	  syntenic	277396	Klhl23	kelch-like 23 (Drosophila)	B
2q31.1	129881	LOC129881	MGI:1923100	2	  syntenic	75051	4930578N16Rik	RIKEN cDNA 4930578N16 gene	C
2q31.1	285141	LOC285141	MGI:1913998	2	  syntenic	66748	4933404M02Rik	RIKEN cDNA 4933404M02 gene	M
2q31.1	254042	MAP1D	MGI:1913809	2	  syntenic	66559	Metapl1	methionine aminopeptidase-like 1	C
2q31.1	29081	METTL5	MGI:1922672	2	  syntenic	75422	Mettl5	methyltransferase like 5	C
2q31.1	79828	METTL8	MGI:2385142	2	  syntenic	228019	Mettl8	methyltransferase like 8	C
2q31.1	10651	MTX2	MGI:1859652	2	  syntenic	53375	Mtx2	metaxin 2	B
2q31.1-q31.2	140469	MYO3B	MGI:2448580	2	  syntenic	329421	Myo3b	myosin IIIB	M
2q31.1	29789	OLA1	MGI:1914309	2	  syntenic	67059	Ola1	Obg-like ATPase 1	C
2q31.1	5163	PDK1	MGI:1926119	2	  syntenic	228026	Pdk1	pyruvate dehydrogenase kinase, isoenzyme 1	B
2q31.1	493911	PHOSPHO2	MGI:1920623	2	  syntenic	73373	Phospho2	phosphatase, orphan 2	B
2q31.1	9360	PPIG	MGI:2445173	2	  syntenic	228005	Ppig	peptidyl-prolyl isomerase G (cyclophilin G)	M
2q31.1	79634	SCRN3	MGI:1921866	2	  syntenic	74616	Scrn3	secernin 3	C
2q31.1	389058	SP5	MGI:1927715	2	     40.00	64406	Sp5	trans-acting transcription factor 5	C
2q31.1	6741	SSB	MGI:98423	2	     41.00	20823	Ssb	Sjogren syndrome antigen B	B
2q31.1	9874	TLK1	MGI:2441683	2	  syntenic	228012	Tlk1	tousled-like kinase 1	B
2q31.1	7456	WIPF1	MGI:2178801	2	     43.00	215280	Wipf1	WAS/WASL interacting protein family, member 1	B
2q31.1	130507	ZNF650	MGI:1916045	2	  syntenic	68795	Zfp650	zinc finger protein 650	C
2q31.1	401019	hCG_1783417	MGI:3647234	6	  syntenic	633683	EG633683	predicted gene, EG633683	M
2q31.2	8540	AGPS	MGI:2443065	2	  syntenic	228061	Agps	alkylglycerone phosphate synthase	B
2q31.2	285025	CCDC141	MGI:1919735	2	  syntenic	545428	Ccdc141	coiled-coil domain containing 141	M
2q31.2	494513	DFNB59	MGI:2685847	2	  syntenic	381375	Dfnb59	deafness, autosomal recessive 59 (human)	M
2q31.2	51661	FKBP7	MGI:1336879	2	     60.50	14231	Fkbp7	FK506 binding protein 7	B
2q31.2-q33.1	8520	HAT1	MGI:96013	2	  syntenic	107435	Hat1	histone aminotransferase 1	B
2q31.2	220988	HNRPA3	MGI:1917171	2	  syntenic	229279	Hnrpa3	heterogeneous nuclear ribonucleoprotein A3	C
2q31.2	50940	PDE11A	MGI:3036251	2	  syntenic	241489	Pde11a	phosphodiesterase 11A	B
2q31.2	65977	PLEKHA3	MGI:1932515	2	  syntenic	83435	Plekha3	pleckstrin homology domain-containing, family A (phosphoinositide binding s	B
2q31.2	8575	PRKRA	MGI:1344375	2	  syntenic	23992	Prkra	protein kinase, interferon inducible double stranded RNA dependent activato	B
2q31.2	129831	RBM45	MGI:2387367	2	  syntenic	241490	Rbm45	RNA binding motif protein 45	B
2q31.2	91404	SESTD1	MGI:1916262	2	  syntenic	228071	Sestd1	SEC14 and spectrin domains 1	B
2q31.2-q31.3	151126	ZNF533	MGI:2444734	2	  syntenic	241494	Zfp533	zinc finger protein 533	C
2q31.3	375298	CERKL	MGI:3037816	2	  syntenic	228094	Cerkl	ceramide kinase-like	M
2q31.3	3676	ITGA4	MGI:96603	2	     46.00	16401	Itga4	integrin alpha 4	B
2q31.3	57703	KIAA1604	MGI:2136773	2	  syntenic	80744	BC003993	cDNA sequence BC003993	C
2q31.3	4709	NDUFB3	MGI:1913745	1	  syntenic	66495	Ndufb3	NADH dehydrogenase (ubiquinone) 1 beta subcomplex 3	B
2q31.3	151242	PPP1R1C	MGI:1923185	2	  syntenic	75276	Ppp1r1c	protein phosphatase 1, regulatory (inhibitor) subunit 1C	M
2q31.3	6744	SSFA2	MGI:1917849	2	  syntenic	70599	Ssfa2	sperm specific antigen 2	B
2q32	1386	ATF2	MGI:109349	2	  syntenic	11909	Atf2	activating transcription factor 2	B
2q32	1745	DLX1	MGI:94901	2	     44.00	13390	Dlx1	distal-less homeobox 1	B
2q32	1746	DLX2	MGI:94902	2	     44.00	13392	Dlx2	distal-less homeobox 2	B
2q32-q34	2744	GLS	MGI:95752	1	     25.90		Gls	glutaminase	B
2q32	3628	INPP1	MGI:104848	1	     27.10		Inpp1	inositol polyphosphate-1-phosphatase	B
2q32	8609	KLF7	MGI:1935151	1	  syntenic	93691	Klf7	Kruppel-like factor 7 (ubiquitous)	B
2q32	10787	NCKAP1	MGI:1355333	2	     48.00	50884	Nckap1	NCK-associated protein 1	M
2q32	4760	NEUROD1	MGI:1339708	2	     46.00	18012	Neurod1	neurogenic differentiation 1	B
2q32	94101	ORMDL1	MGI:2181669	1	  syntenic	227102	Ormdl1	ORM1-like 1 (S. cerevisiae)	C
2q32-q33.3	6120	RPE	MGI:1913896	1	  syntenic	66646	Rpe	ribulose-5-phosphate-3-epimerase	B
2q32-q33	8436	SDPR	MGI:99513	1	  syntenic	20324	Sdpr	serum deprivation response	B
2q32	30061	SLC40A1	MGI:1315204	1	  syntenic	53945	Slc40a1	solute carrier family 40 (iron-regulated transporter), member 1	B
2q32	7035	TFPI	MGI:1095418	2	  syntenic	21788	Tfpi	tissue factor pathway inhibitor	B
2q32.1	10203	CALCRL	MGI:1926944	2	  syntenic	54598	Calcrl	calcitonin receptor-like	B
2q32.1	54431	DNAJC10	MGI:1914111	2	  syntenic	66861	Dnajc10	DnaJ (Hsp40) homolog, subfamily C, member 10	B
2q32.1	142679	DUSP19	MGI:1915332	2	  syntenic	68082	Dusp19	dual specificity phosphatase 19	B
2q32.1	285135	FSIP2	MGI:2664111	2	  syntenic	241516	Fsip2	fibrous sheath-interacting protein 2	M
2q32.1	165215	KIAA1946	MGI:2444579	2	  syntenic	241520	D430039N05Rik	RIKEN cDNA D430039N05 gene	C
2q32.1	129401	NUP35	MGI:1916732	2	  syntenic	69482	Nup35	nucleoporin 35	B
2q32.1	5136	PDE1A	MGI:1201792	2	  syntenic	18573	Pde1a	phosphodiesterase 1A, calmodulin-dependent	B
2q32.1	10477	UBE2E3	MGI:107412	2	  syntenic	22193	Ube2e3	ubiquitin-conjugating enzyme E2E 3, UBC4/5 homolog (yeast)	M
2q32.1	55854	ZC3H15	MGI:1919747	2	  syntenic	69082	Zc3h15	zinc finger CCCH-type containing 15	C
2q32.1	91752	ZNF804A	MGI:2442949	2	  syntenic	241514	Zfp804a	zinc finger protein 804A	C
2q32.1	151112	ZSWIM2	MGI:1919111	2	  syntenic	71861	Zswim2	zinc finger, SWIM domain containing 2	B
2q32.2	150709	ANKAR	MGI:2442559	1	  syntenic	319695	Ankar	ankyrin and armadillo repeat containing	C
2q32.2	54842	FLJ20160	MGI:1922925	1	  syntenic	98682	2210010L05Rik	RIKEN cDNA 2210010L05 gene	C
2q32.2	26275	HIBCH	MGI:1923792	1	  syntenic	227095	Hibch	3-hydroxyisobutyryl-Coenzyme A hydrolase	C
2q32.2	84281	MGC13057	MGI:1914330	1	  syntenic	67080	1700019D03Rik	RIKEN cDNA 1700019D03 gene	C
2q32.2	2660	MSTN	MGI:95691	1	     27.80	17700	Mstn	myostatin	B
2q32.2	64172	OSGEPL1	MGI:1919335	1	      0.00	72085	Osgepl1	O-sialoglycoprotein endopeptidase-like 1	B
2q32.2	6772	STAT1	MGI:103063	1	     25.90	20846	Stat1	signal transducer and activator of transcription 1	B
2q32.2-q32.3	6775	STAT4	MGI:103062	1	     25.90	20849	Stat4	signal transducer and activator of transcription 4	B
2q32.2	84128	WDR75	MGI:1920924	1	  syntenic	73674	Wdr75	WD repeat domain 75	C
2q32.3	56171	DNAH7	MGI:2685838	1	  syntenic	627872	Dnahc7a	dynein, axonemal, heavy chain 7A	M
2q32.3-q33	51454	GULP1	MGI:1920407	1	  syntenic	70676	Gulp1	GULP, engulfment adaptor PTB domain containing 1	B
2q32.3-q33.1	57520	HECW2	MGI:2685817	1	  syntenic	329152	Hecw2	HECT, C2 and WW domain containing E3 ubiquitin protein ligase 2	C
2q32.3-q33	4664	NAB1	MGI:107564	1	     27.00	17936	Nab1	Ngfi-A binding protein 1	B
2q32.3	64859	OBFC2A	MGI:1923258	1	  syntenic	109019	Obfc2a	oligonucleotide/oligosaccharide-binding fold containing 2A	C
2q32.3	57181	SLC39A10	MGI:1914515	1	  syntenic	227059	Slc39a10	solute carrier family 39 (zinc transporter), member 10	C
2q32.3	9262	STK17B	MGI:2138162	1	  syntenic	98267	Stk17b	serine/threonine kinase 17b (apoptosis-inducing)	B
2q32.3	23671	TMEFF2	MGI:1861735	1	  syntenic	56363	Tmeff2	transmembrane protein with EGF-like and two follistatin-like domains 2	B
2q33	10152	ABI2	MGI:106913	1	  syntenic	329165	Abi2	abl-interactor 2	B
2q33	8745	ADAM23	MGI:1345162	1	     31.50	23792	Adam23	a disintegrin and metallopeptidase domain 23	B
2q33	316	AOX1	MGI:88035	1	     23.20	11761	Aox1	aldehyde oxidase 1	B
2q33	617	BCS1L	MGI:1914071	1	  syntenic	66821	Bcs1l	BCS1-like (yeast)	B
2q33-q34	659	BMPR2	MGI:1095407	1	  syntenic	12168	Bmpr2	bone morphogenic protein receptor, type II (serine/threonine kinase)	B
2q33	66037	BOLL	MGI:1922638	1	  syntenic	75388	Boll	bol, boule-like (Drosophila)	B
2q33	9689	BZW1	MGI:1914132	1	  syntenic	66882	Bzw1	basic leucine zipper and W2 domains 1	M
2q33-q34	841	CASP8	MGI:1261423	1	     30.10	12370	Casp8	caspase 8	B
2q33-q37	6364	CCL20	MGI:1329031	1	     52.00	20297	Ccl20	chemokine (C-C motif) ligand 20	B
2q33	940	CD28	MGI:88327	1	     30.10	12487	Cd28	CD28 antigen	B
2q33-q34	8837	CFLAR	MGI:1336166	1	     30.10		Cflar	CASP8 and FADD-like apoptosis regulator	B
2q33-q34	1144	CHRND	MGI:87893	1	     52.30	11447	Chrnd	cholinergic receptor, nicotinic, delta polypeptide	B
2q33-q34	1146	CHRNG	MGI:87895	1	     52.30	11449	Chrng	cholinergic receptor, nicotinic, gamma polypeptide	B
2q33	1195	CLK1	MGI:107403	1	     30.10	12747	Clk1	CDC-like kinase 1	M
2q33-q35	1418	CRYGA	MGI:88521	1	     32.00	12964	Cryga	crystallin, gamma A	B
2q33-q35	1419	CRYGB	MGI:88522	1	     32.00	12965	Crygb	crystallin, gamma B	B
2q33-q35	1420	CRYGC	MGI:88523	1	     32.00	12966	Crygc	crystallin, gamma C	B
2q33-q35	1421	CRYGD	MGI:88524	1	     32.00	12967	Crygd	crystallin, gamma D	B
2q33	1493	CTLA4	MGI:88556	1	     30.10	12477	Ctla4	cytotoxic T-lymphocyte-associated protein 4	B
2q33-qter	1593	CYP27A1	MGI:88594	1	     43.10	104086	Cyp27a1	cytochrome P450, family 27, subfamily a, polypeptide 1	B
2q33-q34	1933	EEF1B2	MGI:1929520	1	  syntenic	55949	Eef1b2	eukaryotic translation elongation factor 1 beta 2	M
2q33-q34	7855	FZD5	MGI:108571	1	     30.80	14367	Fzd5	frizzled homolog 5 (Drosophila)	B
2q33	8324	FZD7	MGI:108570	1	     30.10	14369	Fzd7	frizzled homolog 7 (Drosophila)	B
2q33	29851	ICOS	MGI:1858745	1	     32.00	54167	Icos	inducible T-cell co-stimulator	B
2q33-q34	3485	IGFBP2	MGI:96437	1	     36.10	16008	Igfbp2	insulin-like growth factor binding protein 2	B
2q33-q36	3488	IGFBP5	MGI:96440	1	     36.10	16011	Igfbp5	insulin-like growth factor binding protein 5	B
2q33-q35	3549	IHH	MGI:96533	1	     40.80	16147	Ihh	Indian hedgehog	B
2q33-q36	3623	INHA	MGI:96569	1	     41.60	16322	Inha	inhibin alpha	B
2q33-q35	10314	LANCL1	MGI:1336997	1	  syntenic	14768	Lancl1	LanC (bacterial lantibiotic synthetase component C)-like 1	B
2q33-q34	4632	MYL1	MGI:97269	1	     34.10	17901	Myl1	myosin, light polypeptide 1	M
2q33-q34	4719	NDUFS1	MGI:2443241	1	  syntenic	227197	Ndufs1	NADH dehydrogenase (ubiquinone) Fe-S protein 1	B
2q33	60491	NIF3L1	MGI:1929485	1	  syntenic	65102	Nif3l1	Ngg1 interacting factor 3-like 1 (S. pombe)	B
2q33	4999	ORC2L	MGI:1328306	1	  syntenic	18393	Orc2l	origin recognition complex, subunit 2-like (S. cerevisiae)	B
2q33	5334	PLCL1	MGI:3036262	1	  syntenic	227120	Plcl1	phospholipase C-like 1	M
2q33	5746	PTH2R	MGI:2180917	1	     41.50	213527	Pth2r	parathyroid hormone 2 receptor	B
2q33	65059	RAPH1	MGI:1924550	1	  syntenic	77300	Raph1	Ras association (RalGDS/AF-6) and pleckstrin homology domains 1	C
2q33	23314	SATB2	MGI:2679336	1	  syntenic	212712	Satb2	special AT-rich sequence binding protein 2	B
2q33-q35	5270	SERPINE2	MGI:101780	1	     48.60	20720	Serpine2	serine (or cysteine) peptidase inhibitor, clade E, member 2	B
2q33	7341	SUMO1	MGI:1197010	1	  syntenic	22218	Sumo1	SMT3 suppressor of mif two 3 homolog 1 (yeast)	M
2q33	66008	TRAK2	MGI:1918077	1	  syntenic	70827	Trak2	trafficking protein, kinesin binding 2	C
2q33.1	57679	ALS2	MGI:1921268	1	  syntenic	74018	Als2	amyotrophic lateral sclerosis 2 (juvenile) homolog (human)	B
2q33.1	151254	ALS2CR11	MGI:1920713	1	  syntenic	73463	Als2cr11	amyotrophic lateral sclerosis 2 (juvenile) chromosome region, candidate 11	C
2q33.1	130540	ALS2CR12	MGI:1918359	1	  syntenic	108812	Als2cr12	amyotrophic lateral sclerosis 2 (juvenile) chromosome region, candidate 12	C
2q33.1	150864	ALS2CR13	MGI:1920000	1	  syntenic	72750	Als2cr13	amyotrophic lateral sclerosis 2 (juvenile) chromosome region, candidate 13	M
2q33.1	55437	ALS2CR2	MGI:2144047	1	     34.00	227154	Als2cr2	amyotrophic lateral sclerosis 2 (juvenile) chromosome region, candidate 2 (	B
2q33.1-q33.2	79800	ALS2CR8	MGI:2182269	1	  syntenic	241066	Carf	calcium response factor	B
2q33.1	91526	ANKRD44	MGI:3045243	1	  syntenic	329154	Ankrd44	ankyrin repeat domain 44	C
2q33.1	79568	C2orf47	MGI:1915365	1	  syntenic	68115	9430016H08Rik	RIKEN cDNA 9430016H08 gene	C
2q33.1	129450	C2orf60	MGI:1915986	1	  syntenic	68736	1110034B05Rik	RIKEN cDNA 1110034B05 gene	C
2q33.1	80219	COQ10B	MGI:1915126	1	  syntenic		Coq10b	coenzyme Q10 homolog B (S. cerevisiae)	B
2q33.1	285172	FAM126B	MGI:1098784	1	     30.10		D1Ertd53e	DNA segment, Chr 1, ERATO Doi 53, expressed	B
2q33.1	205327	FLJ38973	MGI:1920717	1	  syntenic		1700066M21Rik	RIKEN cDNA 1700066M21 gene	C
2q33.1	165057	FLJ39061	MGI:2685819	1	  syntenic		Gm973	gene model 973, (NCBI)	C
2q33.1	284992	FLJ39660	MGI:1925266	1	  syntenic	78016	4930511H11Rik	RIKEN cDNA 4930511H11 gene	C
2q33.1	9330	GTF3C3	MGI:2138383	1	  syntenic	98488	Gtf3c3	general transcription factor IIIC, polypeptide 3	C
2q33.1	3329	HSPD1	MGI:96242	1	  syntenic	15510	Hspd1	heat shock protein 1 (chaperonin)	M
2q33.1	3336	HSPE1	MGI:104680	1	  syntenic	15528	Hspe1	heat shock protein 1 (chaperonin 10)	B
2q33.1	130026	ICA1L	MGI:1917625	1	  syntenic	70375	Ica1l	islet cell autoantigen 1-like	C
2q33.1	130535	KCTD18	MGI:3603813	1	  syntenic	51960	Kctd18	potassium channel tetramerisation domain containing 18	B
2q33.1	26010	LOC26010	MGI:1914448	1	  syntenic	67198	2810022L02Rik	RIKEN cDNA 2810022L02 gene	C
2q33.1	92935	MARS2	MGI:2444136	1	  syntenic	212679	Mars2	methionine-tRNA synthetase 2 (mitochondrial)	C
2q33.1	25843	MOBKL3	MGI:104899	1	  syntenic	19070	Mobkl3	MOB1, Mps One Binder kinase activator-like 3 (yeast)	B
2q33.1	51602	NOP5/NOP58	MGI:1933184	1	  syntenic	55989	Nol5	nucleolar protein 5	B
2q33.1	80055	PGAP1	MGI:2443342	1	  syntenic	241062	D230012E17Rik	RIKEN cDNA D230012E17 gene	C
2q33.1	53938	PPIL3	MGI:1917475	1	  syntenic	70225	Ppil3	peptidylprolyl isomerase (cyclophilin)-like 3	M
2q33.1	130132	RFTN2	MGI:1921263	1	  syntenic	74013	Rftn2	raftlin family member 2	C
2q33.1	23451	SF3B1	MGI:1932339	1	     28.90	81898	Sf3b1	splicing factor 3b, subunit 1	B
2q33.1	151246	SGOL2	MGI:1098767	1	     30.10	68549	Sgol2	shugoshin-like 2 (S. pombe)	B
2q33.1	401027	UNQ6411	MGI:3645540	1	  syntenic	627915	EG627915	predicted gene, EG627915	C
2q33.1	55759	WDR12	MGI:1927241	1	  syntenic	57750	Wdr12	WD repeat domain 12	B
2q33.2	65061	ALS2CR7	MGI:3583944	1	  syntenic	271697	Als2cr7	amyotrophic lateral sclerosis 2 (juvenile) chromosome region, candidate 7	B
2q33.2	57404	CYP20A1	MGI:1925201	1	  syntenic	77951	Cyp20a1	cytochrome P450, family 20, subfamily A, polypeptide 1	B
2q33.2	58538	MPP4	MGI:2386681	1	  syntenic	227157	Mpp4	membrane protein, palmitoylated 4 (MAGUK p55 subfamily member 4)	B
2q33.2	65065	NBEAL1	MGI:2444343	1	  syntenic	269198	Nbeal1	neurobeachin like 1	C
2q33.3	151195	CCNYL1	MGI:2138614	1	  syntenic	227210	Ccnyl1	cyclin Y-like 1	C
2q33.3	391475	DYTN	MGI:2685061	1	  syntenic	241073	Dytn	dystrotelin	M
2q33.3-q34	2066	ERBB4	MGI:104771	1	     35.10	13869	Erbb4	v-erb-a erythroblastic leukemia viral oncogene homolog 4 (avian)	M
2q33.3	151194	FAM119A	MGI:1914349	1	  syntenic	67099	2310038H17Rik	RIKEN cDNA 2310038H17 gene	B
2q33.3	22868	FASTKD2	MGI:1922869	1	  syntenic	75619	Fastkd2	FAST kinase domains 2	C
2q33.3	54891	FLJ20309	MGI:3027003	1	  syntenic	227195	A430093A21Rik	RIKEN cDNA A430093A21 gene	B
2q33.3	2825	GPR1	MGI:2385324	1	  syntenic	241070	Gpr1	G protein-coupled receptor 1	B
2q33.3	3417	IDH1	MGI:96413	1	     29.80	15926	Idh1	isocitrate dehydrogenase 1 (NADP+), soluble	B
2q33.3	389072	LOC389072	MGI:2443627	1	  syntenic	241075	9430067K14Rik	RIKEN cDNA 9430067K14 gene	C
2q33.3	389073	LOC389073	MGI:2138198	1	  syntenic	98303	D630023F18Rik	RIKEN cDNA D630023F18 gene	C
2q33.3	130752	MDH1B	MGI:1923918	1	  syntenic	76668	Mdh1b	malate dehydrogenase 1B, NAD (soluble)	C
2q33.3	8828	NRP2	MGI:1100492	1	  syntenic	18187	Nrp2	neuropilin 2	B
2q33.3	117583	PARD3B	MGI:1919301	1	  syntenic	72823	Pard3b	par-3 partitioning defective 3 homolog B (C. elegans)	B
2q33.3	200576	PIP5K3	MGI:1335106	1	  syntenic	18711	Pip5k3	phosphatidylinositol-3-phosphate/phosphatidylinositol 5-kinase, type III	B
2q33.3	57683	ZDBF2	MGI:1921134	1	  syntenic	73884	Zdbf2	zinc finger, DBF-type containing 2	C
2q34	26154	ABCA12	MGI:2676312	1	  syntenic	74591	Abca12	ATP-binding cassette, sub-family A (ABC1), member 12	M
2q34-q35	33	ACADL	MGI:87866	1	     27.30	11363	Acadl	acyl-Coenzyme A dehydrogenase, long-chain	B
2q34-q35	2181	ACSL3	MGI:1921455	1	     24.10	74205	Acsl3	acyl-CoA synthetase long-chain family member 3	M
2q34-q35	580	BARD1	MGI:1328361	1	  syntenic	12021	Bard1	BRCA1 associated RING domain 1	B
2q34	1385	CREB1	MGI:88494	1	     31.00	12912	Creb1	cAMP responsive element binding protein 1	M
2q34-q36	1412	CRYBA2	MGI:104336	1	     40.80	12958	Cryba2	crystallin, beta A2	M
2q34	151050	FLJ23861	MGI:1915941	1	  syntenic	68691	1110028C15Rik	RIKEN cDNA 1110028C15 gene	C
2q34	2335	FN1	MGI:95566	1	     36.10	14268	Fn1	fibronectin 1	B
2q34	22807	IKZF2	MGI:1342541	1	  syntenic		Ikzf2	IKAROS family zinc finger 2	B
2q34-q35	402117	LOC402117	MGI:2444069	1	  syntenic	320460	A830006F12Rik	RIKEN cDNA A830006F12 gene	C
2q34-q35	4133	MAP2	MGI:97175	1	     33.70	17756	Mtap2	microtubule-associated protein 2	M
2q34-q35	50485	SMARCAL1	MGI:1859183	1	     40.00	54380	Smarcal1	Swi/SNF related matrix associated, actin dependent regulator of chromatin,	B
2q34	79582	SPAG16	MGI:1913972	1	  syntenic	66722	Spag16	sperm associated antigen 16	B
2q34-q37	8576	STK16	MGI:1313271	1	  syntenic	20872	Stk16	serine/threonine kinase 16	B
2q34-q35	7701	ZNF142	MGI:1924514	1	     41.50	77264	Zfp142	zinc finger protein 142	M
2q34	646249	hCG_1645016	MGI:3644590	1	  syntenic	241084	EG241084	predicted gene, EG241084	C
2q35	14	AAMP	MGI:107809	1	     41.00	227290	Aamp	angio-associated migratory protein	B
2q35	55515	ACCN4	MGI:2652846	1	  syntenic	241118	Accn4	amiloride-sensitive cation channel 4, pituitary	B
2q35	55821	ALLC	MGI:2136971	12	     13.00	94041	Allc	allantoicase	B
2q35	55139	ANKZF1	MGI:1098746	1	     41.00	52231	Ankzf1	ankyrin repeat and zinc finger domain containing 1	M
2q35	79065	ATG9A	MGI:2138446	1	  syntenic	245860	Atg9a	autophagy-related 9A (yeast)	B
2q35	471	ATIC	MGI:1351352	1	  syntenic	108147	Atic	5-aminoimidazole-4-carboxamide ribonucleotide formyltransferase/IMP cyclohy	B
2q35	27013	C2orf24	MGI:1916421	1	  syntenic	69171	1810031K17Rik	RIKEN cDNA 1810031K17 gene	C
2q35	375307	C2orf62	MGI:2685062	1	  syntenic	241112	Gm216	gene model 216, (NCBI)	C
2q35	255101	CCDC108	MGI:2444274	1	  syntenic	241116	Ccdc108	coiled-coil domain containing 108	C
2q35	8941	CDK5R2	MGI:1330828	1	  syntenic		Cdk5r2	cyclin-dependent kinase 5, regulatory subunit 2 (p39)	B
2q35	79586	CHPF	MGI:106576	1	     41.00	74241	D1Bwg1363e	DNA segment, Chr 1, Brigham & Women's Genetics 1363 expressed	B
2q35-q37	1286	COL4A4	MGI:104687	1	  syntenic	12829	Col4a4	procollagen, type IV, alpha 4	B
2q35	1373	CPS1	MGI:891996	1	     43.40	227231	Cps1	carbamoyl-phosphate synthetase 1	B
2q35	58190	CTDSP1	MGI:2654470	1	  syntenic	227292	Ctdsp1	CTD (carboxy-terminal domain, RNA polymerase II, polypeptide A) small phosp	B
2q35	1674	DES	MGI:94885	1	     41.10	13346	Des	desmin	B
2q35	23549	DNPEP	MGI:1278328	1	  syntenic	13437	Dnpep	aspartyl aminopeptidase	B
2q35	79137	FAM134A	MGI:2388278	1	  syntenic	227298	BC038286	cDNA sequence BC038286	B
2q35	79411	GLB1L	MGI:1921827	1	  syntenic	74577	Glb1l	galactosidase, beta 1-like	M
2q35	29926	GMPPA	MGI:1916330	1	  syntenic	69080	Gmppa	GDP-mannose pyrophosphorylase A	M
2q35	151306	GPBAR1	MGI:2653863	1	     40.40	227289	Gpbar1	G protein-coupled bile acid receptor 1	B
2q35-q37	2817	GPC1	MGI:1194891	1	  syntenic	14733	Gpc1	glypican 1	B
2q35	3577	IL8RA	MGI:2448715	1	     40.10	227288	Il8ra	interleukin 8 receptor, alpha	M
2q35	3579	IL8RB	MGI:105303	1	     40.00	12765	Il8rb	interleukin 8 receptor, beta	B
2q35	84540	KIAA1843	MGI:2652882	1	  syntenic	329178	BC042720	cDNA sequence BC042720	M
2q35	57574	MARCH4	MGI:2683550	1	  syntenic	381270	March4	membrane-associated ring finger (C3HC4) 4	B
2q35	130612	MGC99813	MGI:2443133	1	  syntenic	319998	A230078I05Rik	RIKEN cDNA A230078I05 gene	C
2q35	55686	MREG	MGI:2151839	1	  syntenic	381269	Mreg	melanoregulin	C
2q35	79840	NHEJ1	MGI:1922820	1	  syntenic	75570	Nhej1	nonhomologous end-joining factor 1	C
2q35	23363	OBSL1	MGI:2138628	1	  syntenic	98733	Obsl1	obscurin-like 1	M
2q35	5077	PAX3	MGI:97487	1	     44.00	18505	Pax3	paired box gene 3	M
2q35-q36	5147	PDE6D	MGI:1270843	1	  syntenic	18582	Pde6d	phosphodiesterase 6D, cGMP-specific, rod, delta	B
2q35	55825	PECR	MGI:2148199	1	     36.10	111175	Pecr	peroxisomal trans-2-enoyl-CoA reductase	B
2q35	84812	PLCD4	MGI:107469	1	     39.20	18802	Plcd4	phospholipase C, delta 4	B
2q35	25953	PNKD	MGI:1930773	1	  syntenic	56695	Pnkd	paroxysmal nonkinesiogenic dyskinesia	B
2q35	53632	PRKAG3	MGI:1891343	1	  syntenic	241113	Prkag3	protein kinase, AMP-activated, gamma 3 non-catatlytic subunit	B
2q35-q36	5757	PTMA	MGI:97803	1	  syntenic	19231	Ptma	prothymosin alpha	B
2q35-q36.1	5798	PTPRN	MGI:102765	1	     41.00	19275	Ptprn	protein tyrosine phosphatase, receptor type, N	B
2q35	389075	RESP18	MGI:1098222	1	  syntenic	19711	Resp18	regulated endocrine-specific protein 18	C
2q35	64320	RNF25	MGI:1890215	1	  syntenic	57751	Rnf25	ring finger protein 25	B
2q35	6168	RPL37A	MGI:98068	1	  syntenic	19981	Rpl37a	ribosomal protein L37a	B
2q35	9125	RQCD1	MGI:1928902	1	  syntenic	58184	Rqcd1	rcd1 (required for cell differentiation) homolog 1 (S. pombe)	B
2q35	285180	RUFY4	MGI:3588214	1	  syntenic	435626	Rufy4	RUN and FYVE domain containing 4	B
2q35-q36	7857	SCG2	MGI:103033	1	     43.60	20254	Scg2	secretogranin II	B
2q35	6556	SLC11A1	MGI:1345275	1	     39.20	18173	Slc11a1	solute carrier family 11 (proton-coupled divalent metal ion transporters),	B
2q35	151295	SLC23A3	MGI:104516	1	  syntenic	22626	Slc23a3	solute carrier family 23 (nucleobase transporters), member 3	B
2q35	10290	SPEG	MGI:109282	1	     41.00	11790	Speg	SPEG complex locus	M
2q35	114790	STK11IP	MGI:1918978	1	  syntenic	71728	Stk11ip	serine/threonine kinase 11 interacting protein	C
2q35	27148	STK36	MGI:1920831	1	  syntenic	269209	Stk36	serine/threonine kinase 36 (fused homolog, Drosophila)	C
2q35	92691	TMEM169	MGI:2442781	1	  syntenic	271711	Tmem169	transmembrane protein 169	C
2q35-q36	7141	TNP1	MGI:98784	1	     38.40	21958	Tnp1	transition protein 1	B
2q35-q36	7145	TNS1	MGI:104552	1	     44.50	21961	Tns1	tensin 1	B
2q35	7277	TUBA4A	MGI:1095410	1	  syntenic	22145	Tuba4a	tubulin, alpha 4A	C
2q35	57695	USP37	MGI:2442483	1	  syntenic	319651	Usp37	ubiquitin specific peptidase 37	C
2q35-q36	7429	VIL1	MGI:98930	1	     40.80	22349	Vil1	villin 1	B
2q35	80326	WNT10A	MGI:108071	1	  syntenic	22409	Wnt10a	wingless related MMTV integration site 10a	B
2q35	7475	WNT6	MGI:98960	1	  syntenic	22420	Wnt6	wingless-related MMTV integration site 6	B
2q35	7520	XRCC5	MGI:104517	1	     42.00	22596	Xrcc5	X-ray repair complementing defective repair in Chinese hamster cells 5	B
2q35	130617	ZFAND2B	MGI:1916068	1	  syntenic	68818	Zfand2b	zinc finger, AN1 type domain 2B	C
2q36	10058	ABCB6	MGI:1921354	1	  syntenic	74104	Abcb6	ATP-binding cassette, sub-family B (MDR/TAP), member 6	B
2q36-q37	189	AGXT	MGI:1329033	1	     59.00	11611	Agxt	alanine-glyoxylate aminotransferase	B
2q36-q37	1285	COL4A3	MGI:104688	1	  syntenic	12828	Col4a3	procollagen, type IV, alpha 3	B
2q36-q37	9427	ECEL1	MGI:1343461	1	  syntenic	13599	Ecel1	endothelin converting enzyme-like 1	B
2q36	54738	FEV	MGI:2449712	1	  syntenic	260298	Fev	FEV (ETS oncogene family)	B
2q36-q37	2641	GCG	MGI:95674	2	     36.00	14526	Gcg	glucagon	B
2q36	3667	IRS1	MGI:99454	1	     57.00	16367	Irs1	insulin receptor substrate 1	B
2q36-q37.1	10267	RAMP1	MGI:1858418	1	     56.00	51801	Ramp1	receptor (calcitonin) activity modifying protein 1	B
2q36	80309	SKIP	MGI:1924879	1	  syntenic	77629	4930544G21Rik	RIKEN cDNA 4930544G21 gene	B
2q36	6508	SLC4A3	MGI:109350	1	     41.00	20536	Slc4a3	solute carrier family 4 (anion exchanger), member 3	B
2q36.1	130340	AP1S3	MGI:1891304	1	  syntenic	252903	Ap1s3	adaptor-related protein complex AP-1, sigma 3	B
2q36.1	10109	ARPC2	MGI:1923959	1	     40.30	76709	Arpc2	actin related protein 2/3 complex, subunit 2	M
2q36.1	2043	EPHA4	MGI:98277	1	     43.00	13838	Epha4	Eph receptor A4	B
2q36.1	10056	FARSB	MGI:1346035	1	  syntenic	23874	Farsb	phenylalanyl-tRNA synthetase, beta subunit	B
2q36.1	116255	MOGAT1	MGI:1915643	1	  syntenic	68393	Mogat1	monoacylglycerol O-acyltransferase 1	B
2q36.1	65080	MRPL44	MGI:1916413	1	  syntenic	69163	Mrpl44	mitochondrial ribosomal protein L44	B
2q36.1	130367	SGPP2	MGI:3589109	1	  syntenic	433323	Sgpp2	sphingosine-1-phosphate phosphotase 2	B
2q36.1	57590	WDFY1	MGI:1916618	1	  syntenic	69368	Wdfy1	WD repeat and FYVE domain containing 1	M
2q36.2	8452	CUL3	MGI:1347360	1	  syntenic	26554	Cul3	cullin 3	B
2q36.2	55619	DOCK10	MGI:2146320	1	  syntenic	210293	Dock10	dedicator of cytokinesis 10	B
2q36.2	79843	FAM124B	MGI:3026880	1	  syntenic	241128	A830043J08Rik	RIKEN cDNA A830043J08 gene	M
2q36.3	56947	C2orf33	MGI:1922984	1	  syntenic	75734	5230400G24Rik	RIKEN cDNA 5230400G24 gene	C
2q36.3	92737	DNER	MGI:2152889	1	  syntenic	227325	Dner	delta/notch-like EGF-related receptor	B
2q36.3	130888	FBXO36	MGI:1289192	1	     54.00	66153	Fbxo36	F-box protein 36	C
2q36.3	3267	HRB	MGI:1333754	1	  syntenic	15463	Hrb	HIV-1 Rev binding protein	B
2q36.3-q37.1	3357	HTR2B	MGI:109323	1	  syntenic	15559	Htr2b	5-hydroxytryptamine (serotonin) receptor 2B	B
2q36.3	23704	KCNE4	MGI:1891125	1	  syntenic	57814	Kcne4	potassium voltage-gated channel, Isk-related subfamily, gene 4	B
2q36.3	57624	KIAA1486	MGI:2443135	1	  syntenic	241134	9430031J16Rik	RIKEN cDNA 9430031J16 gene	B
2q36.3	55022	PID1	MGI:2138391	1	  syntenic	98496	Pid1	phosphotyrosine interaction domain containing 1	C
2q36.3	84236	RHBDD1	MGI:1924117	1	  syntenic	76867	Rhbdd1	rhomboid domain containing 1	C
2q36.3	151473	SLC16A14	MGI:1919031	1	  syntenic	71781	Slc16a14	solute carrier family 16 (monocarboxylic acid transporters), member 14	B
2q36.3	79853	TM4SF20	MGI:1913511	1	  syntenic	66261	Tm4sf20	transmembrane 4 L six family member 20	B
2q36.3	9320	TRIP12	MGI:1309481	1	  syntenic	14897	Trip12	thyroid hormone receptor interactor 12	C
2q36.3	164781	WDR69	MGI:1923089	1	  syntenic	71227	Wdr69	WD repeat domain 69	M
2q37	51665	ASB1	MGI:1929735	1	     57.00	65247	Asb1	ankyrin repeat and SOCS box-containing protein 1	B
2q37	1293	COL6A3	MGI:88461	1	     53.90	12835	Col6a3	procollagen, type VI, alpha 3	B
2q37	2637	GBX2	MGI:95668	1	     65.00		Gbx2	gastrulation brain homeobox 2	B
2q37	9290	GPR55	MGI:2685064	1	  syntenic	227326	Gpr55	G protein-coupled receptor 55	C
2q37	414061	HCG3	MGI:1306822	1	  syntenic	15504	Dnajb3	DnaJ (Hsp40) homolog, subfamily B, member 3	M
2q37	81618	ITM2C	MGI:1927594	1	  syntenic	64294	Itm2c	integral membrane protein 2C	B
2q37	4759	NEU2	MGI:1344417	1	  syntenic	23956	Neu2	neuraminidase 2	B
2q37	25791	NGEF	MGI:1858414	1	     54.00	53972	Ngef	neuronal guanine nucleotide exchange factor	B
2q37	4735	SEPT2	MGI:97298	1	  syntenic	18000	Sept2	septin 2	M
2q37	80704	SLC19A3	MGI:1931307	1	     51.00	80721	Slc19a3	solute carrier family 19 (sodium/hydrogen exchanger), member 3	B
2q37-qter	6694	SPP2	MGI:1922646	1	  syntenic	75396	Spp2	secreted phosphoprotein 2	B
2q37	54658	UGT1A1	MGI:98898	1	     51.70	394436	Ugt1a1	UDP glucuronosyltransferase 1 family, polypeptide A1	B
2q37	54659	UGT1A3	MGI:3576049	1	  syntenic	22236	Ugt1a2	UDP glucuronosyltransferase 1 family, polypeptide A2	C
2q37	54579	UGT1A5	MGI:3032634	1	  syntenic	394433	Ugt1a5	UDP glucuronosyltransferase 1 family, polypeptide A5	M
2q37	54578	UGT1A6	MGI:2137698	1	  syntenic	94284	Ugt1a6a	UDP glucuronosyltransferase 1 family, polypeptide A6A	B
2q37	54577	UGT1A7	MGI:3580642	1	  syntenic	394430	Ugt1a10	UDP glycosyltransferase 1 family, polypeptide A10	C
2q37	54576	UGT1A8	MGI:3576090	UN	       N/A	613123	Ugt1a8	UDP glucuronosyltransferase 1 family, polypeptide A8	M
2q37	54600	UGT1A9	MGI:3576092	1	  syntenic	394434	Ugt1a9	UDP glucuronosyltransferase 1 family, polypeptide A9	M
2q37.1	248	ALPI	MGI:1924018	1	  syntenic	76768	Alpi	alkaline phosphatase, intestinal	B
2q37.1	10123	ARL4C	MGI:2445172	1	  syntenic	320982	Arl4c	ADP-ribosylation factor-like 4C	C
2q37.1	80210	ARMC9	MGI:1926045	1	  syntenic	78795	Armc9	armadillo repeat containing 9	M
2q37.1	55054	ATG16L1	MGI:1924290	1	  syntenic	77040	Atg16l1	autophagy-related 16-like 1 (yeast)	B
2q37.1	93010	B3GNT7	MGI:2384394	1	  syntenic	227327	B3gnt7	UDP-GlcNAc:betaGal beta-1,3-N-acetylglucosaminyltransferase 7	B
2q37.1	165100	C2orf57	MGI:1919113	1	  syntenic	71863	1700019O17Rik	RIKEN cDNA 1700019O17 gene	M
2q37.1	51719	CAB39	MGI:107438	1	  syntenic	12283	Cab39	calcium binding protein 39	B
2q37.1	64708	COPS7B	MGI:1349388	1	     54.00	26895	Cops7b	COP9 (constitutive photomorphogenic) homolog, subunit 7b (Arabidopsis thali	B
2q37.1	8527	DGKD	MGI:2138334	1	  syntenic	227333	Dgkd	diacylglycerol kinase, delta	M
2q37.1	129563	DIS3L2	MGI:2442555	1	  syntenic	208718	Dis3l2	DIS3 mitotic control homolog (S. cerevisiae)-like 2	M
2q37.1	55355	DKFZp762E1312	MGI:2685821	1	  syntenic		6430706D22Rik	RIKEN cDNA 6430706D22 gene	C
2q37.1	80303	EFHD1	MGI:1921607	1	  syntenic	98363	Efhd1	EF hand domain containing 1	B
2q37.1	9470	EIF4E2	MGI:1914440	1	  syntenic	26987	Eif4e2	eukaryotic translation initiation factor 4E member 2	M
2q37.1	3635	INPP5D	MGI:107357	1	     57.00	16331	Inpp5d	inositol polyphosphate-5-phosphatase D	B
2q37.1	257407	LOC257407	MGI:1920042	1	  syntenic	72792	2810459M11Rik	RIKEN cDNA 2810459M11 gene	C
2q37.1	646960	LOC646960	MGI:1916703	1	  syntenic	69453	1700027L20Rik	RIKEN cDNA 1700027L20 gene	C
2q37.1	10316	NMUR1	MGI:1341898	1	  syntenic	14767	Nmur1	neuromedin U receptor 1	B
2q37.1	5707	PSMD1	MGI:1917497	1	  syntenic	70247	Psmd1	proteasome (prosome, macropain) 26S subunit, non-ATPase, 1	B
2q37.1	6295	SAG	MGI:98227	1	     53.60	20215	Sag	retinal S-antigen	B
2q37.1-q37.2	23677	SH3BP4	MGI:2138297	1	  syntenic	98402	Sh3bp4	SH3-domain binding protein 4	B
2q37.1	6672	SP100	MGI:109561	1	     50.00	20684	Sp100	nuclear antigen Sp100	M
2q37.1	3431	SP110	MGI:1923364	1	  syntenic	109032	Sp110	Sp110 nuclear body protein	M
2q37.1	11262	SP140	MGI:3702467	1	  syntenic	434484	Sp140	Sp140 nuclear body protein	M
2q37.1	26058	TNRC15	MGI:2138584	1	  syntenic	227331	Tnrc15	trinucleotide repeat containing 15	B
2q37.1	79054	TRPM8	MGI:2181435	1	  syntenic	171382	Trpm8	transient receptor potential cation channel, subfamily M, member 8	B
2q37.1	389084	UNQ830	MGI:1920484	1	  syntenic	73234	3110079O15Rik	RIKEN cDNA 3110079O15 gene	C
2q37.1	55230	USP40	MGI:2443184	1	  syntenic	227334	Usp40	ubiquitin specific peptidase 40	C
2q37.2	401036	ASB18	MGI:2655109	1	  syntenic	208372	Asb18	ankyrin repeat and SOCS box-containing 18	M
2q37.3	51281	ANKMY1	MGI:3045261	1	  syntenic	241158	Ankmy1	ankyrin repeat and MYND domain containing 1	C
2q37.3	653437	AQP12B	MGI:2664636	1	  syntenic	208760	Aqp12	aquaporin 12	C
2q37.3	23192	ATG4B	MGI:1913865	1	  syntenic		Atg4b	autophagy-related 4B (yeast)	M
2q37.3	666	BOK	MGI:1858494	1	  syntenic	51800	Bok	Bcl-2-related ovarian killer protein	B
2q37.3	79919	C2orf54	MGI:1919124	1	  syntenic	71874	2310007B03Rik	RIKEN cDNA 2310007B03 gene	B
2q37.3	11132	CAPN10	MGI:1344392	1	  syntenic	23830	Capn10	calpain 10	B
2q37.3	10920	COPS8	MGI:1915363	1	  syntenic	108679	Cops8	COP9 (constitutive photomorphogenic) homolog, subunit 8 (Arabidopsis thalia	B
2q37.3	57007	CXCR7	MGI:109562	1	     55.60	12778	Cxcr7	chemokine (C-X-C motif) receptor 7	B
2q37.3	728294	D2HGDH	MGI:2138209	1	  syntenic	98314	D2hgdh	D-2-hydroxyglutarate dehydrogenase	M
2q37.3	1841	DTYMK	MGI:108396	1	     38.00	21915	Dtymk	deoxythymidylate kinase	M
2q37.3	285193	DUSP28	MGI:1914696	1	  syntenic	67446	Dusp28	dual specificity phosphatase 28	C
2q37.3	339768	ESPNL	MGI:2685402	1	  syntenic	227357	Espnl	espin-like	C
2q37.3	151176	FAM132B	MGI:3606476	1	  syntenic	227358	BC056923	cDNA sequence BC056923	C
2q37.3	9855	FARP2	MGI:2385126	1	  syntenic	227377	Farp2	FERM, RhoGEF and pleckstrin domain protein 2	M
2q37.3	64090	GAL3ST2	MGI:2685834	1	  syntenic	381334	Gal3st2	galactose-3-O-sulfotransferase 2	C
2q37.3	2859	GPR35	MGI:1929509	1	  syntenic	64095	Gpr35	G protein-coupled receptor 35	B
2q37.3	9759	HDAC4	MGI:3036234	1	  syntenic	208727	Hdac4	histone deacetylase 4	B
2q37.3	3069	HDLBP	MGI:99256	1	     55.30	110611	Hdlbp	high density lipoprotein (HDL) binding protein	M
2q37.3	55502	HES6	MGI:1859852	1	  syntenic	55927	Hes6	hairy and enhancer of split 6 (Drosophila)	B
2q37.3	80895	ILKAP	MGI:1914694	1	  syntenic	67444	Ilkap	integrin-linked kinase-associated serine/threonine phosphatase 2C	C
2q37.3	84289	ING5	MGI:1922816	1	  syntenic	66262	Ing5	inhibitor of growth family, member 5	M
2q37.3	547	KIF1A	MGI:108391	1	  syntenic	16560	Kif1a	kinesin family member 1A	C
2q37.3	377007	KLHL30	MGI:1918038	1	  syntenic	70788	Klhl30	kelch-like 30 (Drosophila)	C
2q37.3	728763	LOC728763	MGI:3045962	1	  syntenic	381284	E030010N08Rik	RIKEN cDNA E030010N08 gene	C
2q37.3	9208	LRRFIP1	MGI:1342770	1	  syntenic	16978	Lrrfip1	leucine rich repeat (in FLII) interacting protein 1	M
2q37.3	79083	MLPH	MGI:2176380	1	     59.00	171531	Mlph	melanophilin	C
2q37.3	130916	MTERFD2	MGI:1918355	1	  syntenic	69821	Mterfd2	MTERF domain containing 2	C
2q37.3	150678	MYEOV2	MGI:1914165	1	  syntenic	66915	Myeov2	myeloma overexpressed 2	C
2q37.3	4705	NDUFA10	MGI:1914523	1	  syntenic	67273	Ndufa10	NADH dehydrogenase (ubiquinone) 1 alpha subcomplex 10	B
2q37.3	129807	NEU4	MGI:2661364	1	  syntenic	241159	Neu4	sialidase 4	B
2q37.3	150677	OTOS	MGI:2672814	1	  syntenic	260301	Otos	otospiralin	C
2q37.3	23178	PASK	MGI:2155936	1	  syntenic	269224	Pask	PAS domain containing serine/threonine kinase	B
2q37.3	5133	PDCD1	MGI:104879	1	  syntenic	18566	Pdcd1	programmed cell death 1	B
2q37.3	8864	PER2	MGI:1195265	1	  syntenic	18627	Per2	period homolog 2 (Drosophila)	B
2q37.3	5510	PPP1R7	MGI:1913635	1	  syntenic	66385	Ppp1r7	protein phosphatase 1, regulatory (inhibitor) subunit 7	B
2q37.3	51052	PRLH	MGI:3644668	1	  syntenic	623503	Prlh	prolactin releasing hormone	C
2q37.3	64284	RAB17	MGI:104640	1	     57.90	19329	Rab17	RAB17, member RAS oncogene family	C
2q37.3	375316	RBM44	MGI:2685663	1	  syntenic	329207	Rbm44	RNA binding motif protein 44	C
2q37.3	57140	RNPEPL1	MGI:1914170	1	  syntenic	108657	Rnpepl1	arginyl aminopeptidase (aminopeptidase B)-like 1	C
2q37.3	51540	SCLY	MGI:1355310	1	  syntenic	50880	Scly	selenocysteine lyase	B
2q37.3	25992	SNED1	MGI:3045960	1	  syntenic	208777	Sned1	sushi, nidogen and EGF-like domains 1	B
2q37.3	10494	STK25	MGI:1891699	1	     58.00	59041	Stk25	serine/threonine kinase 25 (yeast)	M
2q37.3	51078	THAP4	MGI:1914276	1	  syntenic	67026	Thap4	THAP domain containing 4	C
2q37.3	50636	TMEM16G	MGI:3052714	1	  syntenic	404545	Tmem16g	transmembrane protein 16g	B
2q37.3	26146	TRAF3IP1	MGI:1921269	1	  syntenic	74019	Traf3ip1	TNF receptor-associated factor 3 interacting protein 1	B
2q37.3	117581	TWIST2	MGI:104685	1	  syntenic	13345	Twist2	twist homolog 2 (Drosophila)	M
2q37.3	140739	UBE2F	MGI:1915171	1	  syntenic	67921	Ube2f	ubiquitin-conjugating enzyme E2F (putative)	B
2qter	2487	FRZB	MGI:892032	2	     49.75	20378	Frzb	frizzled-related protein	B
2	65062	ALS2CR4	MGI:2138365	1	  syntenic	381259	Als2cr4	amyotrophic lateral sclerosis 2 (juvenile) chromosome region, candidate 4	M
2	92291	CAPN13	MGI:2685789	17	  syntenic	381122	Capn13	calpain 13	C
2	493753	MGC52110	MGI:1923428	1	  syntenic	76178	6330578E17Rik	RIKEN cDNA 6330578E17 gene	M
3p26.3	51185	CRBN	MGI:1913277	6	  syntenic	58799	Crbn	cereblon	B
3p26.2	55207	ARL8B	MGI:1914416	6	  syntenic	67166	Arl8b	ADP-ribosylation factor-like 8B	C
3p26.2	9695	EDEM1	MGI:2180139	6	  syntenic	192193	Edem1	ER degradation enhancer, mannosidase alpha-like 1	B
3p26.2	57633	LRRN1	MGI:106038	6	  syntenic	16979	Lrrn1	leucine rich repeat protein 1, neuronal	C
3p26.2	4968	OGG1	MGI:1097693	6	     48.00	18294	Ogg1	8-oxoguanine DNA-glycosylase 1	B
3p26.2	6419	SETMAR	MGI:1921979	6	  syntenic	74729	Setmar	SET domain and mariner transposase fusion gene	C
3p26.2	285362	SUMF1	MGI:1889844	6	  syntenic	58911	Sumf1	sulfatase modifying factor 1	C
3p26.1	51066	C3orf32	MGI:2443733	6	  syntenic	243612	D630042P16Rik	RIKEN cDNA D630042P16 gene	C
3p26.1	10752	CHL1	MGI:1098266	6	  syntenic		Chl1	cell adhesion molecule with homology to L1CAM	B
3p26.1-p25.1	2917	GRM7	MGI:1351344	6	  syntenic	108073	Grm7	glutamate receptor, metabotropic 7	B
3p26	8553	BHLHB2	MGI:1097714	6	  syntenic	20893	Bhlhb2	basic helix-loop-helix domain containing, class B2	B
3p26-p25	7862	BRPF1	MGI:1926033	6	  syntenic	78783	Brpf1	bromodomain and PHD finger containing, 1	M
3p26	5067	CNTN3	MGI:99534	6	     43.50	18488	Cntn3	contactin 3	B
3p26-p25	152330	CNTN4	MGI:1095737	6	  syntenic	269784	Cntn4	contactin 4	M
3p26-p25	27255	CNTN6	MGI:1858223	6	  syntenic	53870	Cntn6	contactin 6	B
3p26	2177	FANCD2	MGI:2448480	6	  syntenic	211651	Fancd2	Fanconi anemia, complementation group D2	B
3p26-p25	51738	GHRL	MGI:1930008	6	     49.70	58991	Ghrl	ghrelin	B
3p26-p24	3568	IL5RA	MGI:96558	6	     46.00	16192	Il5ra	interleukin 5 receptor, alpha	B
3p26-p25	3708	ITPR1	MGI:96623	6	     48.00	16438	Itpr1	inositol 1,4,5-triphosphate receptor 1	B
3p26-p24	29995	LMCD1	MGI:1353635	6	  syntenic	30937	Lmcd1	LIM and cysteine-rich domains 1	B
3p26	64419	MTMR14	MGI:1916075	6	  syntenic	97287	Mtmr14	myotubularin related protein 14	M
3p26-p25	7428	VHL	MGI:103223	6	     49.45	22346	Vhlh	von Hippel-Lindau syndrome homolog	B
3p25.3	10093	ARPC4	MGI:1915339	6	  syntenic	68089	Arpc4	actin related protein 2/3 complex, subunit 4	B
3p25.3-p25.2	10533	ATG7	MGI:1921494	6	  syntenic		Atg7	autophagy-related 7 (yeast)	B
3p25.3	491	ATP2B2	MGI:105368	6	     49.50	11941	Atp2b2	ATPase, Ca++ transporting, plasma membrane 2	M
3p25.3	55845	C3orf10	MGI:1915406	6	  syntenic	101314	6720456B07Rik	RIKEN cDNA 6720456B07 gene	C
3p25.3	115795	C3orf24	MGI:1918229	6	  syntenic	70979	4931417G12Rik	RIKEN cDNA 4931417G12 gene	C
3p25.3	8536	CAMK1	MGI:1098535	6	     48.70	52163	Camk1	calcium/calmodulin-dependent protein kinase I	B
3p25.3	63924	CIDEC	MGI:95585	6	  syntenic	14311	Cidec	cell death-inducing DFFA-like effector c	B
3p25.3	151835	CPNE9	MGI:2443052	6	  syntenic	211232	Cpne9	copine family member IX	C
3p25.3	78987	CRELD1	MGI:2152539	6	     49.50	171508	Creld1	cysteine-rich with EGF-like domains 1	B
3p25.3	84818	IL17RC	MGI:2159336	6	  syntenic	171095	Il17rc	interleukin 17 receptor C	B
3p25.3	132014	IL17RE	MGI:1889371	6	  syntenic	57890	Il17re	interleukin 17 receptor E	M
3p25.3	3656	IRAK2	MGI:2429603	6	     49.50	108960	Irak2	interleukin-1 receptor-associated kinase 2	B
3p25.3	375323	LHFPL4	MGI:3057108	6	  syntenic	269788	Lhfpl4	lipoma HMGIC fusion partner-like protein 4	B
3p25.3	285368	PRRT3	MGI:2444810	6	  syntenic	210673	Prrt3	proline-rich transmembrane protein 3	C
3p25.3	285367	RPUSD3	MGI:2141440	6	  syntenic	101122	Rpusd3	RNA pseudouridylate synthase domain containing 3	C
3p25.3	55209	SETD5	MGI:1920145	6	  syntenic	72895	Setd5	SET domain containing 5	M
3p25.3	6538	SLC6A11	MGI:95630	6	     49.60	243616	Slc6a11	solute carrier family 6 (neurotransmitter transporter, GABA), member 11	C
3p25.3	9901	SRGAP3	MGI:2152938	6	  syntenic	259302	Srgap3	SLIT-ROBO Rho GTPase activating protein 3	C
3p25.3	10474	TADA3L	MGI:1915724	6	  syntenic	101206	Tada3l	transcriptional adaptor 3 (NGG1 homolog, yeast)-like	B
3p25.3	9797	TATDN2	MGI:3576210	6	     49.60	381801	Tatdn2	TatD DNase domain containing 2	B
3p25.3	25917	THUMPD3	MGI:1277973	6	     48.70	14911	Thumpd3	THUMP domain containing 3	C
3p25.3	55831	TMEM111	MGI:1913337	6	  syntenic	66087	Tmem111	transmembrane protein 111	C
3p25.3-p24.1	22906	TRAK1	MGI:1914345	9	     71.00		Trak1	trafficking protein, kinesin binding 1	C
3p25.3	26140	TTLL3	MGI:2141418	6	  syntenic	101100	Ttll3	tubulin tyrosine ligase-like family, member 3	C
3p25.2	132001	C3orf31	MGI:1916221	6	  syntenic	68971	1500001M20Rik	RIKEN cDNA 1500001M20 gene	C
3p25.2	84522	JAGN1	MGI:1915017	6	  syntenic	67767	Jagn1	jagunal homolog 1 (Drosophila)	C
3p25.2	9686	VGLL4	MGI:2652840	6	  syntenic		Vgll4	vestigial like 4 (Drosophila)	B
3p25.1	51244	C3orf19	MGI:2444652	6	  syntenic	232236	C130022K22Rik	RIKEN cDNA C130022K22 gene	C
3p25.1-p24.3	84077	C3orf20	MGI:2685917	6	  syntenic	381798	4930590J08Rik	RIKEN cDNA 4930590J08 gene	C
3p25.1	23066	CAND2	MGI:1914338	6	  syntenic	67088	Cand2	cullin-associated and neddylation-dissociated 2 (putative)	B
3p25.1	131474	CHCHD4	MGI:1919420	6	  syntenic	72170	Chchd4	coiled-coil-helix-coiled-coil-helix domain containing 4	C
3p25.1	2199	FBLN2	MGI:95488	6	     37.20	14115	Fbln2	fibulin 2	B
3p25.1	79885	HDAC11	MGI:2385252	6	  syntenic	232232	Hdac11	histone deacetylase 11	B
3p25.1	9922	IQSEC1	MGI:1196356	6	     38.00	232227	Iqsec1	IQ motif and Sec7 domain 1	M
3p25.1	27258	LSM3	MGI:1914928	6	  syntenic	67678	Lsm3	LSM3 homolog, U6 small nuclear RNA associated (S. cerevisiae)	B
3p25.1	23225	NUP210	MGI:1859555	6	     37.10	54563	Nup210	nucleoporin 210	C
3p25.1	55287	TMEM40	MGI:2137870	6	  syntenic	94346	Tmem40	transmembrane protein 40	C
3p25.1	79188	TMEM43	MGI:1921372	6	  syntenic	74122	Tmem43	transmembrane protein 43	C
3p25.1	51095	TRNT1	MGI:1917297	6	  syntenic	70047	Trnt1	tRNA nucleotidyl transferase, CCA-adding, 1	B
3p25.1	80746	TSEN2	MGI:2141599	6	  syntenic	381802	Tsen2	tRNA splicing endonuclease 2 homolog (SEN2, S. cerevisiae)	C
3p25	686	BTD	MGI:1347001	14	  syntenic	26363	Btd	biotinidase	B
3p25	859	CAV3	MGI:107570	6	     48.30	12391	Cav3	caveolin 3	M
3p25	8292	COLQ	MGI:1338761	14	  syntenic	382864	Colq	collagen-like tail subunit (single strand of homotrimer) of asymmetric acet	B
3p25	3269	HRH1	MGI:107619	6	     49.00	15465	Hrh1	histamine receptor H 1	B
3p25	23609	MKRN2	MGI:1914277	6	  syntenic	67027	Mkrn2	makorin, ring finger protein, 2	B
3p25	64432	MRPS25	MGI:1928140	6	  syntenic	64658	Mrps25	mitochondrial ribosomal protein S25	B
3p25	7182	NR2C2	MGI:1352466	6	  syntenic	22026	Nr2c2	nuclear receptor subfamily 2, group C, member 2	B
3p25-p24	92106	OXNAD1	MGI:1916953	14	  syntenic	218885	Oxnad1	oxidoreductase NAD-binding domain containing 1	C
3p25	5021	OXTR	MGI:109147	6	  syntenic	18430	Oxtr	oxytocin receptor	B
3p25	5468	PPARG	MGI:97747	6	     52.70	19016	Pparg	peroxisome proliferator activated receptor gamma	B
3p25-p24	56852	RAD18	MGI:1890476	6	  syntenic	58186	Rad18	RAD18 homolog (S. cerevisiae)	B
3p25	5894	RAF1	MGI:97847	6	     52.50	110157	Raf1	v-raf-leukemia viral oncogene 1	B
3p25-p24	6396	SEC13	MGI:99832	6	     52.50	110379	Sec13	SEC13 homolog (S. cerevisiae)	M
3p25-p24	6529	SLC6A1	MGI:95627	6	  syntenic	232333	Slc6a1	solute carrier family 6 (neurotransmitter transporter, GABA), member 1	B
3p25-p24	6533	SLC6A6	MGI:98488	6	     38.20	21366	Slc6a6	solute carrier family 6 (neurotransmitter transporter, taurine), member 6	B
3p25	6854	SYN2	MGI:103020	6	     50.30	20965	Syn2	synapsin II	M
3p25	7079	TIMP4	MGI:109125	6	     46.00	110595	Timp4	tissue inhibitor of metalloproteinase 4	B
3p25	7476	WNT7A	MGI:98961	6	     39.50	22421	Wnt7a	wingless-related MMTV integration site 7A	B
3p25	7508	XPC	MGI:103557	6	  syntenic	22591	Xpc	xeroderma pigmentosum, complementation group C	B
3p24.3	23243	ANKRD28	MGI:2145661	14	  syntenic	105522	Ankrd28	ankyrin repeat domain 28	B
3p24.3	151649	C3orf48	MGI:3612067	17	  syntenic	110332	4921523A10Rik	RIKEN cDNA 4921523A10 gene	C
3p24.3	1618	DAZL	MGI:1342328	17	     25.60	13164	Dazl	deleted in azoospermia-like	M
3p24.3	285381	DPH3	MGI:1922658	14	  syntenic	105638	Dph3	DPH3 homolog (KTI11, S. cerevisiae)	C
3p24.3	85403	EAF1	MGI:1921677	14	  syntenic	74427	Eaf1	ELL associated factor 1	B
3p24.3	151651	EFHB	MGI:3045296	17	  syntenic	211482	Efhb	EF hand domain family, member B	C
3p24.3	152273	FGD5	MGI:2443369	6	  syntenic	232237	Fgd5	FYVE, RhoGEF and PH domain containing 5	B
3p24.3	117248	GALNTL2	MGI:1926004	14	  syntenic	78754	Galntl2	UDP-N-acetyl-alpha-D-galactosamine:polypeptide N-acetylgalactosaminyltransf	C
3p24.3	26061	HACL1	MGI:1929657	14	  syntenic	56794	Hacl1	2-hydroxyacyl-CoA lyase 1	B
3p24.3	131096	KCNH8	MGI:2445160	17	  syntenic	211468	Kcnh8	potassium voltage-gated channel, subfamily H (eag-related), member 8	C
3p24.3	131965	METTL6	MGI:1914261	14	  syntenic	67011	Mettl6	methyltransferase like 6	C
3p24.3	23228	PLCL2	MGI:1352756	17	  syntenic	224860	Plcl2	phospholipase C-like 2	B
3p24.3	23180	RFTN1	MGI:1923688	17	  syntenic	76438	Rftn1	raftlin lipid raft linker 1	C
3p24.3	63891	RNF123	MGI:2148796	9	  syntenic	84585	Rnf123	ring finger protein 123	B
3p24.3	151648	SGOL1	MGI:1919665	17	  syntenic	72415	Sgol1	shugoshin-like 1 (S. pombe)	M
3p24.3	9467	SH3BP5	MGI:1344391	14	  syntenic	24056	Sh3bp5	SH3-domain binding protein 5 (BTK-associated)	B
3p24.3	9779	TBC1D5	MGI:1919488	17	  syntenic	72238	Tbc1d5	TBC1 domain family, member 5	C
3p24.3-p13	9039	UBE1C	MGI:1341217	6	  syntenic		Ube1c	ubiquitin-activating enzyme E1C	M
3p24.3	64145	ZFYVE20	MGI:1925537	6	  syntenic	78287	Zfyve20	zinc finger, FYVE domain containing 20	C
3p24.2	55768	NGLY1	MGI:1913276	14	      4.00	59007	Ngly1	N-glycanase 1	B
3p24.2	28512	NKIRAS1	MGI:1916971	14	  syntenic	69721	Nkiras1	NFKB inhibitor interacting Ras-like protein 1	B
3p24.2	9975	NR1D2	MGI:2449205	14	  syntenic	353187	Nr1d2	nuclear receptor subfamily 1, group D, member 2	B
3p24.2	54995	OXSM	MGI:1918397	14	  syntenic	71147	Oxsm	3-oxoacyl-ACP synthase, mitochondrial	C
3p24.2	6138	RPL15	MGI:1913730	14	  syntenic	66480	Rpl15	ribosomal protein L15	M
3p24.2	7068	THRB	MGI:98743	14	  syntenic	21834	Thrb	thyroid hormone receptor beta	B
3p24.2	7324	UBE2E1	MGI:107411	14	  syntenic	22194	Ube2e1	ubiquitin-conjugating enzyme E2E 1, UBC4/5 homolog (yeast)	B
3p24.2	7325	UBE2E2	MGI:2384997	14	  syntenic	218793	Ube2e2	ubiquitin-conjugating enzyme E2E 2 (UBC4/5 homolog, yeast)	B
3p24.1	64343	AZI2	MGI:1351332	9	  syntenic	27215	Azi2	5-azacytidine induced gene 2	C
3p24.1-p21.2	1951	CELSR3	MGI:1858236	9	  syntenic	107934	Celsr3	cadherin EGF LAG seven-pass G-type receptor 3	B
3p24.1-p23	339896	GADL1	MGI:1920998	9	  syntenic	73748	Gadl1	glutamate decarboxylase-like 1	C
3p24.1	152100	MGC61571	MGI:1915149	9	  syntenic	67899	2010110K16Rik	RIKEN cDNA 2010110K16 gene	C
3p24.1	152110	NEK10	MGI:2685128	14	  syntenic	238944	Nek10	NIMA (never in mitosis gene a)- related kinase 10	B
3p24	23473	CAPN7	MGI:1338030	14	  syntenic	12339	Capn7	calpain 7	B
3p24	1233	CCR4	MGI:107824	9	     61.00	12773	Ccr4	chemokine (C-C motif) receptor 4	B
3p24-p23	80852	GRIP2	MGI:2681173	6	  syntenic	243547	Grip2	glutamate receptor interacting protein 2	B
3p24	116135	LRRC3B	MGI:2384996	14	  syntenic	218763	Lrrc3b	leucine rich repeat containing 3B	B
3p24	8850	PCAF	MGI:1343094	17	     30.00	18519	Pcaf	p300/CBP-associated factor	B
3p24-p22	5868	RAB5A	MGI:105926	17	     32.00	271457	Rab5a	RAB5A, member RAS oncogene family	B
3p24	5915	RARB	MGI:97857	14	      1.50	218772	Rarb	retinoic acid receptor, beta	B
3p24-p21	11280	SCN11A	MGI:1345149	9	     71.00	24046	Scn11a	sodium channel, voltage-gated, type XI, alpha	B
3p24	7155	TOP2B	MGI:98791	14	  syntenic	21974	Top2b	topoisomerase (DNA) II beta	B
3p23-p22	30	ACAA1	MGI:2148491	9	     71.00	113868	Acaa1a	acetyl-Coenzyme A acyltransferase 1A	B
3p23-p21	4820	NKTR	MGI:97346	9	     71.00	18087	Nktr	natural killer tumor recognition sequence	B
3p23	6304	SATB1	MGI:105084	17	  syntenic	20230	Satb1	special AT-rich sequence binding protein 1	B
3p23-p21	6599	SMARCC1	MGI:1203524	9	  syntenic	20588	Smarcc1	SWI/SNF related, matrix associated, actin dependent regulator of chromatin,	B
3p23	201595	STT3B	MGI:1915542	9	  syntenic		Stt3b	STT3, subunit of the oligosaccharyltransferase complex, homolog B (S. cerev	B
3p22.3	10777	ARPP-21	MGI:107562	9	     59.00	74100	Arpp21	cyclic AMP-regulated phosphoprotein, 21	C
3p22.3	23122	CLASP2	MGI:1923749	9	  syntenic	76499	Clasp2	CLIP associating protein 2	B
3p22.3	54918	CMTM6	MGI:2447165	9	  syntenic	67213	Cmtm6	CKLF-like MARVEL transmembrane domain containing 6	B
3p22.3	112616	CMTM7	MGI:2447166	9	  syntenic	102545	Cmtm7	CKLF-like MARVEL transmembrane domain containing 7	B
3p22.3	152189	CMTM8	MGI:2447167	9	  syntenic	70031	Cmtm8	CKLF-like MARVEL transmembrane domain containing 8	B
3p22.3	25904	CNOT10	MGI:1926143	9	  syntenic	78893	Cnot10	CCR4-NOT transcription complex, subunit 10	C
3p22.3	10491	CRTAP	MGI:1891221	9	  syntenic	56693	Crtap	cartilage associated protein	B
3p22.3	51143	DYNC1LI1	MGI:2135610	9	  syntenic	235661	Dync1li1	dynein cytoplasmic 1 light intermediate chain 1	B
3p22.3	25827	FBXL2	MGI:1919429	9	  syntenic	72179	Fbxl2	F-box and leucine-rich repeat protein 2	B
3p22.3	23171	GPD1L	MGI:1289257	9	     60.00	333433	Gpd1l	glycerol-3-phosphate dehydrogenase 1-like	C
3p22.3	114884	OSBPL10	MGI:1921736	9	  syntenic	74486	Osbpl10	oxysterol binding protein-like 10	B
3p22.3	10015	PDCD6IP	MGI:1333753	9	  syntenic	18571	Pdcd6ip	programmed cell death 6 interacting protein	B
3p22.3	6769	STAC	MGI:1201400	9	     62.00	20840	Stac	src homology three (SH3) and cysteine rich domain	B
3p22.3	26032	SUSD5	MGI:2685972	9	  syntenic	382111	Susd5	sushi domain containing 5	C
3p22.3	131405	TRIM71	MGI:2685973	9	  syntenic		Trim71	tripartite motif-containing 71	C
3p22.3	7342	UBP1	MGI:104889	9	  syntenic	22221	Ubp1	upstream binding protein 1	B
3p22.3-p21.1	55888	ZNF167	MGI:3040678	9	  syntenic	382118	Zfp167	zinc finger protein 167	C
3p22.2	85443	DCLK3	MGI:3039580	9	  syntenic	245038	Dclk3	doublecortin-like kinase 3	C
3p22.2	9209	LRRFIP2	MGI:1918518	9	  syntenic	71268	Lrrfip2	leucine rich repeat (in FLII) interacting protein 2	B
3p22.2	3921	RPSA	MGI:105381	9	     71.00	16785	Rpsa	ribosomal protein SA	M
3p22.2	199223	TTC21A	MGI:1921302	9	  syntenic	74052	Ttc21a	tetratricopeptide repeat domain 21A	C
3p22.2	165904	XIRP1	MGI:1333878	9	  syntenic	22437	Xirp1	xin actin-binding repeat containing 1	C
3p22.1	84892	C3orf39	MGI:2143424	9	  syntenic	215494	C85492	expressed sequence C85492	B
3p22.1	152206	CCDC13	MGI:1920144	9	  syntenic	434446	Ccdc13	coiled-coil domain containing 13	M
3p22.1	10289	EIF1B	MGI:1916219	9	  syntenic	68969	Eif1b	eukaryotic translation initiation factor 1B	B
3p22.1	9852	EPM2AIP1	MGI:1925031	9	  syntenic	77781	Epm2aip1	EPM2A (laforin) interacting protein 1	B
3p22.1	57467	HHATL	MGI:1922020	9	  syntenic	74770	Hhatl	hedgehog acyltransferase-like	C
3p22.1	25994	HIGD1A	MGI:1930666	9	  syntenic	56295	Higd1a	HIG1 domain family, member 1A	B
3p22.1	131377	KBTBD5	MGI:1919580	9	  syntenic	72330	Kbtbd5	kelch repeat and BTB (POZ) domain containing 5	B
3p22.1	729085	LOC729085	MGI:3041196	9	  syntenic	245050	C730027P07Rik	RIKEN cDNA C730027P07 gene	C
3p22.1	131375	LYZL4	MGI:1916282	9	  syntenic	69032	Lyzl4	lysozyme-like 4	C
3p22.1	4336	MOBP	MGI:108511	9	     69.00	17433	Mobp	myelin-associated oligodendrocytic basic protein	M
3p22.1	25924	MYRIP	MGI:2384407	9	  syntenic	245049	Myrip	myosin VIIA and Rab interacting protein	B
3p22.1	9117	SEC22C	MGI:2447871	9	  syntenic	215474	Sec22c	SEC22 vesicle trafficking protein-like C (S. cerevisiae)	B
3p22.1	54977	SLC25A38	MGI:2384782	9	  syntenic	208638	Slc25a38	solute carrier family 25, member 38	B
3p22.1	54861	SNRK	MGI:108104	9	  syntenic	20623	Snrk	SNF related kinase	B
3p22.1-p21.33	55129	TMEM16K	MGI:2143103	9	  syntenic	102566	Tmem16k	transmembrane protein 16K	B
3p22.1	54986	ULK4	MGI:1921622	9	  syntenic	209012	Ulk4	unc-51-like kinase 4 (C. elegans)	M
3p22	93	ACVR2B	MGI:87912	9	  syntenic	11481	Acvr2b	activin receptor IIB	B
3p22	64651	AXUD1	MGI:2387989	9	  syntenic	215418	Axud1	AXIN1 up-regulated 1	B
3p22-p21.3	885	CCK	MGI:88297	9	     71.00	12424	Cck	cholecystokinin	B
3p22	1237	CCR8	MGI:1201402	9	  syntenic	12776	Ccr8	chemokine (C-C motif) receptor 8	B
3p22-p21.3	7123	CLEC3B	MGI:104540	9	     71.00	21922	Clec3b	C-type lectin domain family 3, member b	B
3p22-p21.3	1582	CYP8B1	MGI:1338044	9	     71.00	13124	Cyp8b1	cytochrome P450, family 8, subfamily b, polypeptide 1	B
3p22-p21.3	9940	DLEC1	MGI:2443671	9	  syntenic	320256	Dlec1	deleted in lung and esophageal cancer 1	C
3p22-p21.3	2803	GOLGA4	MGI:1859646	9	  syntenic	54214	Golga4	golgi autoantigen, golgin subfamily a, 4	B
3p22-p21.33	64689	GORASP1	MGI:1921748	9	  syntenic	74498	Gorasp1	golgi reassembly stacking protein 1	B
3p22	4615	MYD88	MGI:108005	9	     70.00	17874	Myd88	myeloid differentiation primary response gene 88	B
3p22-p21.3	9943	OXSR1	MGI:1917378	9	  syntenic	108737	Oxsr1	oxidative-stress responsive 1	B
3p22-p21	5210	PFKFB4	MGI:2687284	9	  syntenic	270198	Pfkfb4	6-phosphofructo-2-kinase/fructose-2,6-biphosphatase 4	B
3p22-p21.3	5333	PLCD1	MGI:97614	9	  syntenic	18799	Plcd1	phospholipase C, delta 1	B
3p22-p21.1	5745	PTHR1	MGI:97801	9	     58.00	19228	Pthr1	parathyroid hormone receptor 1	B
3p22-p21	6336	SCN10A	MGI:108029	9	     67.00	20264	Scn10a	sodium channel, voltage-gated, type X, alpha	B
3p22	9497	SLC4A7	MGI:2443878	14	  syntenic	218756	Slc4a7	solute carrier family 4, sodium bicarbonate cotransporter, member 7	B
3p22	6044	SNORA62	MGI:2148179	9	  syntenic	104433	Snora62	small nucleolar RNA, H/ACA box 62	M
3p22	7048	TGFBR2	MGI:98729	9	     69.00	21813	Tgfbr2	transforming growth factor, beta receptor II	B
3p22-p21.33	7047	TGM4	MGI:3027002	9	  syntenic	331046	Tgm4	transglutaminase 4 (prostate)	C
3p22	7433	VIPR1	MGI:109272	9	     72.50	22354	Vipr1	vasoactive intestinal peptide receptor 1	B
3p22-p21.3	9942	XYLB	MGI:2142985	9	  syntenic	102448	Xylb	xylulokinase homolog (H. influenzae)	C
3p22-p21	7584	ZNF35	MGI:1277119	9	     72.00	22646	Zfp105	zinc finger protein 105	B
3p21.33-p21.32	285343	C3orf23	MGI:1196217	9	     72.00	382117	D9Ertd402e	DNA segment, Chr 9, ERATO Doi 402, expressed	C
3p21.33	2720	GLB1	MGI:88151	9	     66.00	12091	Glb1	galactosidase, beta 1	B
3p21.33	57599	WDR48	MGI:1914811	9	  syntenic	67561	Wdr48	WD repeat domain 48	B
3p21.32	353274	ZNF445	MGI:2143340	9	  syntenic	235682	Zfp445	zinc finger protein 445	C
3p21.32	285349	ZNF660	MGI:3643882	9	  syntenic	623911	Zfp660	zinc finger protein 660	C
3p21.31	93973	ACTR8	MGI:1860775	14	  syntenic	56249	Actr8	ARP8 actin-related protein 8 homolog (S. cerevisiae)	C
3p21.31	259173	ALS2CL	MGI:2447532	9	     64.01	235633	Als2cl	ALS2 C-terminal like	C
3p21.31	327	APEH	MGI:88041	9	     60.00	235606	Apeh	acylpeptide hydrolase	B
3p21.31-p21.2	8314	BAP1	MGI:1206586	14	  syntenic	104416	Bap1	Brca1 associated protein 1	B
3p21.31	8927	BSN	MGI:1277955	9	     60.00	12217	Bsn	bassoon	B
3p21.31	389119	C3orf54	MGI:1915426	9	  syntenic	68176	6230427J02Rik	RIKEN cDNA 6230427J02 gene	C
3p21.31	25915	C3orf60	MGI:1913956	9	  syntenic	66706	4733401H18Rik	RIKEN cDNA 4733401H18 gene	B
3p21.31	375341	C3orf62	MGI:2148248	9	  syntenic	112418	1700102P08Rik	RIKEN cDNA 1700102P08 gene	C
3p21.31	79012	CAMKV	MGI:2384296	9	  syntenic	235604	Camkv	CaM kinase-like vesicle-associated	B
3p21.31	151903	CCDC12	MGI:1919904	9	  syntenic	72654	Ccdc12	coiled-coil domain containing 12	C
3p21.31	339834	CCDC36	MGI:3612242	9	  syntenic	434438	Ccdc36	coiled-coil domain containing 36	B
3p21.31	79714	CCDC51	MGI:1913908	9	  syntenic	66658	Ccdc51	coiled-coil domain containing 51	C
3p21.31	64925	CCDC71	MGI:1919704	9	  syntenic	72454	Ccdc71	coiled-coil domain containing 71	C
3p21.31	51372	CCDC72	MGI:1913417	9	  syntenic	66167	Ccdc72	coiled-coil domain containing 72	B
3p21.31	1231	CCR2	MGI:106185	9	     71.90	12772	Ccr2	chemokine (C-C motif) receptor 2	M
3p21.31	1234	CCR5	MGI:107182	9	     72.00	12774	Ccr5	chemokine (C-C motif) receptor 5	M
3p21.31	64866	CDCP1	MGI:2442010	9	  syntenic	109332	Cdcp1	CUB domain containing protein 1	B
3p21.31	55152	DALRD3	MGI:1915039	9	  syntenic	67789	Dalrd3	DALR anticodon binding domain containing 3	M
3p21.31	22907	DHX30	MGI:1920081	9	  syntenic	72831	Dhx30	DEAH (Asp-Glu-Ala-His) box polypeptide 30	B
3p21.31	1795	DOCK3	MGI:2429763	9	  syntenic	208869	Dock3	dedicator of cyto-kinesis 3	B
3p21.31	23016	EXOSC7	MGI:1913696	9	  syntenic	66446	Exosc7	exosome component 7	C
3p21.31	285231	FBXW12	MGI:3584372	9	  syntenic	434440	Fbxw12	F-box and WD-40 domain protein 12	C
3p21.31	79443	FYCO1	MGI:107277	9	     71.30	17281	Fyco1	FYVE and coiled-coil domain containing 1	B
3p21.31	29925	GMPPB	MGI:2660880	9	  syntenic	331026	Gmppb	GDP-mannose pyrophosphorylase B	M
3p21.31	9807	IHPK1	MGI:1351633	9	  syntenic	27399	Ihpk1	inositol hexaphosphate kinase 1	B
3p21.31	51447	IHPK2	MGI:1923750	9	  syntenic	76500	Ihpk2	inositol hexaphosphate kinase 2	M
3p21.31	57456	KIAA1143	MGI:1913452	9	  syntenic	66202	1110059G10Rik	RIKEN cDNA 1110059G10 gene	B
3p21.31	56992	KIF15	MGI:1098258	9	  syntenic	209737	Kif15	kinesin family member 15	B
3p21.31	64147	KIF9	MGI:1098237	9	  syntenic	16578	Kif9	kinesin family member 9	B
3p21.31	200942	KLHDC8B	MGI:1925517	9	  syntenic	78267	Klhdc8b	kelch domain containing 8B	C
3p21.31	23276	KLHL18	MGI:2143315	9	  syntenic	270201	Klhl18	kelch-like 18 (Drosophila)	B
3p21.31	389118	LOC389118	MGI:2443519	9	  syntenic	320169	D330022A01Rik	RIKEN cDNA D330022A01 gene	C
3p21.31	646450	LOC646450	MGI:3642291	9	  syntenic	100038635	ENSMUSG00000074075	predicted gene, ENSMUSG00000074075	M
3p21.31	646498	LOC646498	MGI:3618861	9	  syntenic	434439	BC048562	cDNA sequence BC048562	C
3p21.31	729752	LOC729752	MGI:2684822	9	  syntenic	272643	Tessp3	testis serine protease 3	M
3p21.31	79442	LRRC2	MGI:1921499	9	     70.40	74249	Lrrc2	leucine rich repeat containing 2	B
3p21.31	84315	MON1A	MGI:1920075	9	  syntenic	72825	Mon1a	MON1 homolog A (yeast)	C
3p21.31	23218	NBEAL2	MGI:2448554	9	  syntenic	235627	Nbeal2	neurobeachin-like 2	B
3p21.31	84276	NICN1	MGI:1913507	9	  syntenic	66257	Nicn1	nicolin 1	C
3p21.31-p21.1	10039	PARP3	MGI:1891258	9	  syntenic	235587	Parp3	poly (ADP-ribose) polymerase family, member 3	M
3p21.31	54681	PH-4	MGI:1921693	9	  syntenic	74443	4933406E20Rik	RIKEN cDNA 4933406E20 gene	B
3p21.31	5364	PLXNB1	MGI:2154238	9	  syntenic	235611	Plxnb1	plexin B1	B
3p21.31	5580	PRKCD	MGI:97598	14	     11.00	18753	Prkcd	protein kinase C, delta	M
3p21.31	54870	QRICH1	MGI:1916482	9	  syntenic	69232	Qrich1	glutamine-rich 1	C
3p21.31	22937	SCAP	MGI:2135958	9	     58.00	235623	Scap	SREBF chaperone	B
3p21.31	51246	SCOTIN	MGI:1915044	9	  syntenic	66940	Scotin	scotin gene	B
3p21.31	58515	SELK	MGI:1931466	14	  syntenic	80795	Selk	selenoprotein K	B
3p21.31	29072	SETD2	MGI:1918177	9	  syntenic	235626	Setd2	SET domain containing 2	B
3p21.31	788	SLC25A20	MGI:1928738	9	  syntenic	57279	Slc25a20	solute carrier family 25 (mitochondrial carnitine/acylcarnitine translocase	B
3p21.31	646424	SPINK8	MGI:1925959	9	  syntenic	78709	Spink8	serine peptidase inhibitor, Kazal type 8	B
3p21.31	6997	TDGF1	MGI:98658	9	     60.00	21667	Tdgf1	teratocarcinoma-derived growth factor	B
3p21.31	339906	TESSP2	MGI:2665280	9	  syntenic	235628	Tessp2	testis serine protease 2	C
3p21.31	377047	TESSP5	MGI:3605764	9	  syntenic	260408	BC107230	cDNA sequence BC107230	C
3p21.31	51368	TEX264	MGI:1096570	9	  syntenic	21767	Tex264	testis expressed gene 264	C
3p21.31	54859	TMEM103	MGI:1919349	9	  syntenic	72341	Tmem103	transmembrane protein 103	C
3p21.31	131616	TMEM42	MGI:1277176	9	     72.00	66079	Tmem42	transmembrane protein 42	B
3p21.31	440955	TMEM89	MGI:1916634	9	  syntenic	69384	Tmem89	transmembrane protein 89	C
3p21.31	10293	TRAIP	MGI:1096377	9	     60.00	22036	Traip	TRAF-interacting protein	B
3p21.31	11277	TREX1	MGI:1328317	9	  syntenic	22040	Trex1	three prime repair exonuclease 1	M
3p21.31	10869	USP19	MGI:1918722	9	  syntenic	71472	Usp19	ubiquitin specific peptidase 19	B
3p21.31	11180	WDR6	MGI:1930140	9	  syntenic	83669	Wdr6	WD repeat domain 6	B
3p21.31	51304	ZDHHC3	MGI:1926134	9	  syntenic	69035	Zdhhc3	zinc finger, DHHC domain containing 3	B
3p21.31	91392	ZNF502	MGI:3040708	13	     40.00	218311	Zfp455	zinc finger protein 455	M
3p21.3	51161	C3orf18	MGI:2445137	9	  syntenic	235599	6430571L13Rik	RIKEN cDNA 6430571L13 gene	C
3p21.3	9254	CACNA2D2	MGI:1929813	9	     60.00	56808	Cacna2d2	calcium channel, voltage-dependent, alpha 2/delta subunit 2	B
3p21.3	820	CAMP	MGI:108443	9	     61.00	12796	Camp	cathelicidin antimicrobial peptide	B
3p21.3	1238	CCBP2	MGI:1891697	9	  syntenic	59289	Ccbp2	chemokine binding protein 2	C
3p21.3	1232	CCR3	MGI:104616	9	     71.80	12771	Ccr3	chemokine (C-C motif) receptor 3	M
3p21.3	10803	CCR9	MGI:1341902	9	     71.20	12769	Ccr9	chemokine (C-C motif) receptor 9	B
3p21.3	1154	CISH	MGI:103159	9	     59.00	12700	Cish	cytokine inducible SH2-containing protein	B
3p21.3	10675	CSPG5	MGI:1352747	9	  syntenic	29873	Cspg5	chondroitin sulfate proteoglycan 5	B
3p21.3	10217	CTDSPL	MGI:1916524	9	  syntenic	69274	Ctdspl	CTD (carboxy-terminal domain, RNA polymerase II, polypeptide A) small phosp	B
3p21.3	1524	CX3CR1	MGI:1333815	9	  syntenic	13051	Cx3cr1	chemokine (C-X3-C) receptor 1	B
3p21.3	11068	CYB561D2	MGI:1929280	9	  syntenic	56368	Cyb561d2	cytochrome b-561 domain containing 2	B
3p21.3	9941	ENDOGL1	MGI:2143333	9	  syntenic	208194	Endogl1	endonuclease G-like 1	C
3p21.3	956	ENTPD3	MGI:1321386	9	  syntenic	215446	Entpd3	ectonucleoside triphosphate diphosphohydrolase 3	B
3p21.3-p21.2	8320	EOMES	MGI:1201683	9	     67.00	13813	Eomes	eomesodermin homolog (Xenopus laevis)	B
3p21.3	2876	GPX1	MGI:104887	9	     57.00	14775	Gpx1	glutathione peroxidase 1	B
3p21.3	51409	HEMK1	MGI:1916786	9	  syntenic	69536	Hemk1	HemK methyltransferase family member 1	C
3p21.3-p21.2	3373	HYAL1	MGI:96298	9	     60.10	15586	Hyal1	hyaluronoglucosaminidase 1	M
3p21.3	8692	HYAL2	MGI:1196334	9	     60.00	15587	Hyal2	hyaluronoglucosaminidase 2	M
3p21.3	8372	HYAL3	MGI:1330288	9	     60.12	109685	Hyal3	hyaluronoglucosaminidase 3	B
3p21.3	7866	IFRD2	MGI:1316708	9	     60.21	15983	Ifrd2	interferon-related developmental regulator 2	B
3p21.3	3680	ITGA9	MGI:104756	9	     67.00	104099	Itga9	integrin alpha 9	B
3p21.3	23395	LARS2	MGI:2142973	9	     70.60	102436	Lars2	leucyl-tRNA synthetase, mitochondrial	B
3p21.3	8994	LIMD1	MGI:1352502	9	     70.70	29806	Limd1	LIM domains containing 1	B
3p21.3	54585	LZTFL1	MGI:1934860	9	     71.10	93730	Lztfl1	leucine zipper transcription factor-like 1	B
3p21.3	7867	MAPKAPK3	MGI:2143163	9	  syntenic	102626	Mapkapk3	mitogen-activated protein kinase-activated protein kinase 3	C
3p21.3	4292	MLH1	MGI:101938	9	     62.00	17350	Mlh1	mutL homolog 1 (E. coli)	B
3p21.3	4486	MST1R	MGI:99614	9	     60.00	19882	Mst1r	macrophage stimulating 1 receptor (c-met-related tyrosine kinase)	B
3p21.3-p21.2	4634	MYL3	MGI:97268	9	     61.00	17897	Myl3	myosin, light polypeptide 3	B
3p21.3	24142	NAT6	MGI:1888902	9	     60.15	56441	Nat6	N-acetyltransferase 6	B
3p21.3-p21.2	5576	PRKAR2A	MGI:108025	9	  syntenic	19087	Prkar2a	protein kinase, cAMP dependent regulatory, type II alpha	B
3p21.3	25930	PTPN23	MGI:2144837	9	  syntenic	104831	Ptpn23	protein tyrosine phosphatase, non-receptor type 23	B
3p21.3-p21.1	5859	QARS	MGI:1915851	9	  syntenic	97541	Qars	glutaminyl-tRNA synthetase	B
3p21.3	11186	RASSF1	MGI:1928386	9	  syntenic	56289	Rassf1	Ras association (RalGDS/AF-6) domain family 1	M
3p21.3	10181	RBM5	MGI:1933204	9	  syntenic	83486	Rbm5	RNA binding motif protein 5	B
3p21.3	10180	RBM6	MGI:1338037	9	  syntenic	19654	Rbm6	RNA binding motif protein 6	B
3p21.3	387	RHOA	MGI:1096342	9	  syntenic	11848	Rhoa	ras homolog gene family, member A	B
3p21.3-p21.2	6159	RPL29	MGI:99687	9	  syntenic	19944	Rpl29	ribosomal protein L29	M
3p21.3	83597	RTP3	MGI:2446841	9	  syntenic	235636	Rtp3	receptor transporter protein 3	B
3p21.3	22908	SACM1L	MGI:1933169	9	     70.80	83493	Sacm1l	SAC1 (suppressor of actin mutations 1, homolog)-like (S. cerevisiae)	B
3p21.3	7869	SEMA3B	MGI:107561	9	     60.30	20347	Sema3b	sema domain, immunoglobulin domain (Ig), short basic domain, secreted, (sem	B
3p21.3	6405	SEMA3F	MGI:1096347	9	  syntenic	20350	Sema3f	sema domain, immunoglobulin domain (Ig), short basic domain, secreted, (sem	B
3p21.3	9390	SLC22A13	MGI:2143107	9	  syntenic	102570	Slc22a13	solute carrier family 22 (organic cation transporter), member 13	C
3p21.3	9389	SLC22A14	MGI:2685974	9	  syntenic	382113	Slc22a14	solute carrier family 22 (organic cation transporter), member 14	C
3p21.3	65010	SLC26A6	MGI:2159728	9	  syntenic	171429	Slc26a6	solute carrier family 26, member 6	M
3p21.3	10991	SLC38A3	MGI:1923507	9	     63.00	76257	Slc38a3	solute carrier family 38, member 3	B
3p21.3	54716	SLC6A20	MGI:1336891	9	     70.90	22599	Slc6a20	solute carrier family 6 (neurotransmitter transporter), member 20	M
3p21.3	54106	TLR9	MGI:1932389	9	  syntenic	81897	Tlr9	toll-like receptor 9	B
3p21.3	11070	TMEM115	MGI:1930765	9	  syntenic	56395	Tmem115	transmembrane protein 115	B
3p21.3	25907	TMEM158	MGI:1919559	9	  syntenic	72309	Tmem158	transmembrane protein 158	C
3p21.3-p14.3	7134	TNNC1	MGI:98779	14	     10.00	21924	Tnnc1	troponin C, cardiac/slow skeletal	C
3p21.3	11334	TUSC2	MGI:1931086	9	  syntenic	80385	Tusc2	tumor suppressor candidate 2	B
3p21.3	10641	TUSC4	MGI:1914482	9	  syntenic	56032	Tusc4	tumor suppressor candidate 4	B
3p21.3	90226	UCN2	MGI:2176375	9	  syntenic	171530	Ucn2	urocortin 2	M
3p21.3	7384	UQCRC1	MGI:107876	9	     57.00	22273	Uqcrc1	ubiquinol-cytochrome c reductase core protein 1	B
3p21.3	7375	USP4	MGI:98905	9	     60.00	22258	Usp4	ubiquitin specific peptidase 4 (proto-oncogene)	B
3p21.3	50853	VILL	MGI:1201781	9	  syntenic	22351	Vill	villin-like	C
3p21.3	2829	XCR1	MGI:1346338	9	     71.50	23832	Xcr1	chemokine (C motif) receptor 1	M
3p21.3	51364	ZMYND10	MGI:2387863	9	  syntenic	114602	Zmynd10	zinc finger, MYND domain containing 10	B
3p21.2-p21.1	275	AMT	MGI:3646700	9	  syntenic	434437	Amt	aminomethyltransferase	M
3p21.2-p21.1	378	ARF4	MGI:99433	14	      8.50	11843	Arf4	ADP-ribosylation factor 4	B
3p21.2-p21.3	10425	ARIH2	MGI:1344361	9	  syntenic	23807	Arih2	ariadne homolog 2 (Drosophila)	B
3p21.2-p21.1	8820	HESX1	MGI:96071	14	  syntenic	15209	Hesx1	homeo box gene expressed in ES cells	B
3p21.2	3615	IMPDH2	MGI:109367	9	  syntenic	23918	Impdh2	inosine 5'-phosphate dehydrogenase 2	B
3p21.2-p21.1	3697	ITIH1	MGI:96618	14	  syntenic	16424	Itih1	inter-alpha trypsin inhibitor, heavy chain 1	B
3p21.2-p21.1	3699	ITIH3	MGI:96620	14	  syntenic	16426	Itih3	inter-alpha trypsin inhibitor, heavy chain 3	B
3p21.2	23132	RAD54L2	MGI:1933196	9	  syntenic	81000	Rad54l2	Rad54 like 2 (S. cerevisiae)	B
3p21.2	29890	RBM15B	MGI:1923598	9	  syntenic	109095	Rbm15b	RNA binding motif protein 15B	M
3p21.2-p14.3	7871	SLMAP	MGI:1933549	14	  syntenic	83997	Slmap	sarcolemma associated protein	B
3p21.2	9730	VPRBP	MGI:2445220	9	  syntenic	321006	Vprbp	Vpr (HIV-1) binding protein	C
3p21.1	25864	ABHD14A	MGI:1915894	9	  syntenic	68644	Abhd14a	abhydrolase domain containing 14A	B
3p21.1	84836	ABHD14B	MGI:1923741	9	  syntenic	76491	Abhd14b	abhydrolase domain containing 14b	C
3p21.1	95	ACY1	MGI:87913	9	     60.00	109652	Acy1	aminoacylase 1	B
3p21.1	211	ALAS1	MGI:87989	9	  syntenic	11655	Alas1	aminolevulinic acid synthase 1	B
3p21.1-p14.3	26060	APPL1	MGI:1920243	14	  syntenic	72993	Appl1	adaptor protein, phosphotyrosine interaction, PH domain and leucine zipper	C
3p21.1	7873	ARMET	MGI:1922090	9	     59.70	74840	Armet	arginine-rich, mutated in early stage tumors	M
3p21.1	142686	ASB14	MGI:2655107	14	  syntenic	142687	Asb14	ankyrin repeat and SOCS box-containing protein 14	B
3p21.1-p12	6314	ATXN7	MGI:2179277	14	  syntenic	246103	Atxn7	ataxin 7	B
3p21.1	55799	CACNA2D3	MGI:1338890	14	  syntenic	12294	Cacna2d3	calcium channel, voltage-dependent, alpha2/delta subunit 3	C
3p21.1	55349	CHDH	MGI:1860776	14	  syntenic	218865	Chdh	choline dehydrogenase	M
3p21.1	1294	COL7A1	MGI:88462	9	     61.00	12836	Col7a1	procollagen, type VII, alpha 1	B
3p21.1	55802	DCP1A	MGI:1923151	14	      9.00	75901	Dcp1a	decapping enzyme	B
3p21.1	25981	DNAH1	MGI:107721	14	      8.30	110084	Dnahc1	dynein, axonemal, heavy chain 1	B
3p21.1	8679	DNAH12	MGI:107720	14	      6.00	110083	Dnahc12	dynein, axonemal, heavy chain 12	M
3p21.1-p14.3	1776	DNASE1L3	MGI:1314633	14	  syntenic	13421	Dnase1l3	deoxyribonuclease 1-like 3	B
3p21.1	11170	FAM107A	MGI:3041256	14	  syntenic	268709	BC055107	cDNA sequence BC055107	C
3p21.1	55830	GLT8D1	MGI:1923735	14	  syntenic	76485	Glt8d1	glycosyltransferase 8 domain containing 1	B
3p21.1	132158	GLYCTK	MGI:2444085	9	  syntenic	235582	6230410P16Rik	RIKEN cDNA 6230410P16 gene	C
3p21.1	26354	GNL3	MGI:1353651	14	     11.00	30877	Gnl3	guanine nucleotide binding protein-like 3 (nucleolar)	B
3p21.1	118442	GPR62	MGI:3525078	9	  syntenic	436090	Gpr62	G protein-coupled receptor 62	M
3p21.1	2912	GRM2	MGI:1351339	9	  syntenic	108068	Grm2	G protein-coupled receptor, family C, group 1, member B	M
3p21.1	55540	IL17RB	MGI:1355292	14	      6.00	50905	Il17rb	interleukin 17 receptor B	B
3p21.1	132141	IQCF1	MGI:1921517	9	  syntenic	74267	Iqcf1	IQ motif containing F1	B
3p21.1	389123	IQCF2	MGI:3646813	9	  syntenic	547049	Iqcf2	IQ motif containing F2	C
3p21.1	401067	IQCF3	MGI:1915515	9	  syntenic	68265	Iqcf3	IQ motif containing F3	M
3p21.1	389124	LOC389124	MGI:1922720	9	  syntenic	75470	Iqcf5	IQ motif containing F5	C
3p21.1	440957	LOC440957	MGI:1913737	14	  syntenic	66487	Snhg8	small nucleolar RNA host gene (non-protein coding) 8	C
3p21.1	389125	MUSTN1	MGI:1913425	14	  syntenic	66175	Mustn1	musculoskeletal, embryonic nuclear protein 1	B
3p21.1	6787	NEK4	MGI:1344404	14	  syntenic	23955	Nek4	NIMA (never in mitosis gene a)-related expressed kinase 4	B
3p21.1	11188	NISCH	MGI:1928323	14	  syntenic	64652	Nisch	nischarin	M
3p21.1	64943	NT5DC2	MGI:1917271	14	  syntenic	70021	Nt5dc2	5'-nucleotidase domain containing 2	C
3p21.1-p14.2	5162	PDHB	MGI:1915513	14	  syntenic	68263	Pdhb	pyruvate dehydrogenase (lipoamide) beta	B
3p21.1	51533	PHF7	MGI:1919088	14	  syntenic	71838	Phf7	PHD finger protein 7	B
3p21.1	132160	PPM1M	MGI:1915155	9	  syntenic	67905	Ppm1m	protein phosphatase 1M	M
3p21.1	60675	PROK2	MGI:1354178	6	     41.00	50501	Prok2	prokineticin 2	M
3p21.1	91869	RFT1	MGI:3607791	14	  syntenic	328370	Rft1	RFT1 homolog (S. cerevisiae)	B
3p21.1	9136	RRP9	MGI:2384313	9	     56.00	27966	Rrp9	RRP9, small subunit (SSU) processome component, homolog (yeast)	C
3p21.1	56920	SEMA3G	MGI:3041242	14	  syntenic	218877	Sema3g	sema domain, immunoglobulin domain (Ig), short basic domain, secreted, (sem	C
3p21.1	51460	SFMBT1	MGI:1859609	14	     10.50	54650	Sfmbt1	Scm-like with four mbt domains 1	M
3p21.1	28972	SPCS1	MGI:1916269	14	  syntenic	69019	Spcs1	signal peptidase complex subunit 1 homolog (S. cerevisiae)	B
3p21.1	23166	STAB1	MGI:2178742	14	  syntenic	192187	Stab1	stabilin 1	B
3p21.1	375346	TMEM110	MGI:1921500	14	  syntenic	69179	Tmem110	transmembrane protein 110	C
3p21.1	11344	TWF2	MGI:1346078	9	  syntenic	23999	Twf2	twinfilin, actin-binding protein, homolog 2 (Drosophila)	B
3p21.1	25886	WDR51A	MGI:1917485	9	  syntenic	70235	Wdr51a	WD repeat domain 51A	C
3p21.1	80335	WDR82	MGI:1924555	9	  syntenic	77305	Wdr82	WD repeat domain containing 82	M
3p21	51099	ABHD5	MGI:1914719	9	  syntenic	67469	Abhd5	abhydrolase domain containing 5	B
3p21	386724	AMIGO3	MGI:2444854	9	  syntenic	320844	Amigo3	adhesion molecule with Ig like domain 3	B
3p21-p13	50650	ARHGEF3	MGI:1918954	14	      9.00	71704	Arhgef3	Rho guanine nucleotide exchange factor (GEF) 3	B
3p21	1230	CCR1	MGI:104618	9	     71.60	12768	Ccr1	chemokine (C-C motif) receptor 1	B
3p21	9034	CCRL2	MGI:1920904	9	     70.10	54199	Ccrl2	chemokine (C-C motif) receptor-like 2	M
3p21	993	CDC25A	MGI:103198	9	     62.00	12530	Cdc25a	cell division cycle 25 homolog A (S. pombe)	B
3p21	1499	CTNNB1	MGI:88276	9	     72.00	12387	Ctnnb1	catenin (cadherin associated protein), beta 1	B
3p21	10663	CXCR6	MGI:1934582	9	     71.40	80901	Cxcr6	chemokine (C-X-C motif) receptor 6	B
3p21	1605	DAG1	MGI:101864	9	     60.00	13138	Dag1	dystroglycan 1	B
3p21	1849	DUSP7	MGI:2387100	9	  syntenic	235584	Dusp7	dual specificity phosphatase 7	C
3p21	2771	GNAI2	MGI:95772	9	     59.00	14678	Gnai2	guanine nucleotide binding protein, alpha inhibiting 2	B
3p21	2779	GNAT1	MGI:95778	9	     59.00	14685	Gnat1	guanine nucleotide binding protein, alpha transducing 1	B
3p21-p14	2850	GPR27	MGI:1202299	6	  syntenic	14761	Gpr27	G protein-coupled receptor 27	B
3p21-p14	3700	ITIH4	MGI:109536	14	     11.75	16427	Itih4	inter alpha-trypsin inhibitor, heavy chain 4	B
3p21	3913	LAMB2	MGI:99916	9	     60.00	16779	Lamb2	laminin, beta 2	B
3p21	4134	MAP4	MGI:97178	9	     58.00	17758	Mtap4	microtubule-associated protein 4	B
3p21	4485	MST1	MGI:96080	9	     60.00	15235	Mst1	macrophage stimulating 1 (hepatocyte growth factor-like)	B
3p21	51517	NCKIPSD	MGI:1931834	9	  syntenic	80987	Nckipsd	NCK interacting protein with SH3 domain	M
3p21	10201	NME6	MGI:1861676	9	  syntenic	54369	Nme6	expressed in non-metastatic cells 6, protein	B
3p21	55193	PBRM1	MGI:1923998	14	  syntenic	66923	Pbrm1	polybromo 1	M
3p21	57060	PCBP4	MGI:1890471	9	  syntenic	59092	Pcbp4	poly(rC) binding protein 4	B
3p21-p14	5793	PTPRG	MGI:97814	14	      2.00	19270	Ptprg	protein tyrosine phosphatase, receptor type, G	B
3p21	6331	SCN5A	MGI:98251	9	     70.00	20271	Scn5a	sodium channel, voltage-gated, type V, alpha	B
3p21	51188	SS18L2	MGI:1349474	9	  syntenic	26901	Deb1	differentially expressed in B16F10 1	B
3p21	6988	TCTA	MGI:1918829	9	     60.00	102791	Tcta	T-cell leukemia translocation altered gene	C
3p21-p12	7110	TMF1	MGI:2684999	6	  syntenic	232286	Tmf1	TATA element modulatory factor 1	C
3p21	259236	TMIE	MGI:2159400	9	     64.00	20776	Tmie	transmembrane inner ear	C
3p21	7318	UBE1L	MGI:1349462	9	     60.00	74153	Ube1l	ubiquitin-activating enzyme E1-like	C
3p21-p14	7474	WNT5A	MGI:98958	14	      7.80	22418	Wnt5a	wingless-related MMTV integration site 5A	B
3p14.3	201626	2'-PDE	MGI:2443226	14	  syntenic	211948	E430028B21Rik	RIKEN cDNA E430028B21 gene	B
3p14.3	51146	A4GNT	MGI:2143261	9	  syntenic	333424	A4gnt	alpha-1,4-N-acetylglucosaminyltransferase	C
3p14.3	57406	ABHD6	MGI:1913332	14	  syntenic	66082	Abhd6	abhydrolase domain containing 6	B
3p14.3	8309	ACOX2	MGI:1934852	14	  syntenic	93732	Acox2	acyl-Coenzyme A oxidase 2, branched chain	B
3p14.3-p14.2	56999	ADAMTS9	MGI:1916320	6	  syntenic	101401	Adamts9	a disintegrin-like and metallopeptidase (reprolysin type) with thrombospond	M
3p14.3	23272	C3orf63	MGI:1921694	14	  syntenic	218850	D14Abb1e	DNA segment, Chr 14, Abbott 1 expressed	B
3p14.3	776	CACNA1D	MGI:88293	14	      8.00	12289	Cacna1d	calcium channel, voltage-dependent, L type, alpha 1D subunit	B
3p14.3	285331	CCDC66	MGI:2443639	14	  syntenic	320234	Ccdc66	coiled-coil domain containing 66	C
3p14.3	375347	DNAH12L	MGI:2685130	14	  syntenic	207778	Dnahc7l	dynein, axonemal, heavy chain 7-like	C
3p14.3	26059	ERC2	MGI:1098749	14	      8.00	238988	Erc2	ELKS/RAB6-interacting/CAST family member 2	C
3p14.3	201627	FAM116A	MGI:2442980	14	  syntenic	211922	A630054L15Rik	RIKEN cDNA A630054L15 gene	C
3p14.3	2317	FLNB	MGI:2446089	14	  syntenic	286940	Flnb	filamin, beta	B
3p14.3	54756	IL17RD	MGI:2159727	14	  syntenic	171463	Il17rd	interleukin 17 receptor D	B
3p14.3	200845	KCTD6	MGI:1918643	14	  syntenic	71393	Kctd6	potassium channel tetramerisation domain containing 6	C
3p14.3	57408	LRTM1	MGI:2442106	14	  syntenic	319476	Lrtm1	leucine-rich repeats and transmembrane domains 1	C
3p14.3	54899	PXK	MGI:1289230	14	      5.00	218699	Pxk	PX domain containing serine/threonine kinase	C
3p14.3	11102	RPP14	MGI:1914303	14	  syntenic	67053	Rpp14	ribonuclease P 14 subunit (human)	C
3p14.3	7086	TKT	MGI:105992	14	  syntenic	21881	Tkt	transketolase	B
3p14.2	57415	C3orf14	MGI:1917937	14	  syntenic	218734	3830406C13Rik	RIKEN cDNA 3830406C13 gene	C
3p14.2	8618	CADPS	MGI:1350922	14	  syntenic	27062	Cadps	Ca<2+>dependent activator protein for secretion	C
3p14.2	131177	FAM3D	MGI:1201784	14	  syntenic	18300	Oit1	oncoprotein induced transcript 1	C
3p14.2	55079	FEZF2	MGI:1859823	14	  syntenic	54713	Fezf2	Fez family zinc finger 2	B
3p14.2	2272	FHIT	MGI:1277947	14	      1.75	14198	Fhit	fragile histidine triad gene	B
3p14.2	200844	FLJ42117	MGI:1926154	14	  syntenic	74430	4930452B06Rik	RIKEN cDNA 4930452B06 gene	C
3p14.2	132203	FLJ44379	MGI:3045373	14	  syntenic	218739	A430083B19Rik	RIKEN cDNA A430083B19 gene	C
3p14.2-p14.1	4286	MITF	MGI:104554	6	     40.00	17342	Mitf	microphthalmia-associated transcription factor	M
3p14.2	132204	SYNPR	MGI:1919253	14	  syntenic	72003	Synpr	synaptoporin	B
3p14.1	285203	C3orf64	MGI:2141669	6	  syntenic	101351	A130022J15Rik	RIKEN cDNA A130022J15 gene	M
3p14.1	407738	FAM19A1	MGI:2443695	6	  syntenic	320265	C630007B19Rik	RIKEN cDNA C630007B19 gene	C
3p14.1	27086	FOXP1	MGI:1914004	6	  syntenic	108655	Foxp1	forkhead box P1	C
3p14.1	23150	FRMD4B	MGI:2141794	6	  syntenic	232288	Frmd4b	FERM domain containing 4B	B
3p14.1	56203	LMOD3	MGI:2444169	6	  syntenic	320502	Lmod3	leiomodin 3 (fetal)	C
3p14.1	9223	MAGI1	MGI:1203522	6	  syntenic	14924	Magi1	membrane associated guanylate kinase, WW and PDZ domain containing 1	C
3p14.1	166336	PRICKLE2	MGI:1925144	6	  syntenic	243548	Prickle2	prickle-like 2 (Drosophila)	C
3p14.1	9861	PSMD6	MGI:1913663	14	  syntenic	66413	Psmd6	proteasome (prosome, macropain) 26S subunit, non-ATPase, 6	B
3p14.1	115286	SLC25A26	MGI:1914832	6	  syntenic	67582	Slc25a26	solute carrier family 25 (mitochondrial carrier, phosphate carrier), member	B
3p14.1	8801	SUCLG2	MGI:1306824	6	     41.00	20917	Suclg2	succinate-Coenzyme A ligase, GDP-forming, beta subunit	M
3p14.1	80145	THOC7	MGI:1913481	14	  syntenic	66231	Thoc7	THO complex 7 homolog (Drosophila)	B
3p14	10550	ARL6IP5	MGI:1929501	6	  syntenic	65106	Arl6ip5	ADP-ribosylation factor-like 6 interacting protein 5	B
3p14	317649	EIF4E3	MGI:1914142	6	  syntenic	66892	Eif4e3	eukaryotic translation initiation factor 4E member 3	B
3p14	84541	KBTBD8	MGI:2661430	6	  syntenic	243574	Kbtbd8	kelch repeat and BTB (POZ) domain containing 8	B
3p14	26018	LRIG1	MGI:107935	6	     39.00	16206	Lrig1	leucine-rich repeats and immunoglobulin-like domains 1	B
3p14-p12	29122	TSP50	MGI:2447303	9	     63.99	235631	Tsp50	testes-specific protease 50	C
3p13-q23	170506	DHX36	MGI:1919412	3	  syntenic	72162	Dhx36	DEAH (Asp-Glu-Ala-His) box polypeptide 36	B
3p13	727936	GLT8D4	MGI:2682940	6	  syntenic	232313	Glt8d4	glycosyltransferase 8 domain containing 4	C
3p13	23024	PDZRN3	MGI:1933157	6	  syntenic	55983	Pdzrn3	PDZ domain containing RING finger 3	C
3p13	151987	PPP4R2	MGI:3027896	6	  syntenic	232314	Ppp4r2	protein phosphatase 4, regulatory subunit 2	B
3p13	23429	RYBP	MGI:1929059	6	  syntenic	56353	Rybp	RING1 and YY1 binding protein	B
3p13	55164	SHQ1	MGI:1919421	6	  syntenic	72171	Shq1	SHQ1 homolog (S. cerevisiae)	C
3p12.3	2632	GBE1	MGI:1921435	16	     41.90	74185	Gbe1	glucan (1,4-alpha-), branching enzyme 1	B
3p12.3	6092	ROBO2	MGI:1890110	16	  syntenic	268902	Robo2	roundabout homolog 2 (Drosophila)	B
3p12.1	253559	CADM2	MGI:2442722	16	  syntenic	239857	Cadm2	cell adhesion molecule 2	C
3p12.1	389136	VGLL3	MGI:1920819	16	  syntenic	73569	Vgll3	vestigial like 3 (Drosophila)	C
3p12-p11.1	8545	CGGBP1	MGI:2146370	16	  syntenic	106143	Cggbp1	CGG triplet repeat binding protein 1	M
3p12	3355	HTR1F	MGI:99842	16	     38.80	15557	Htr1f	5-hydroxytryptamine (serotonin) receptor 1F	B
3p12-q12	64332	NFKBIZ	MGI:1931595	16	  syntenic	80859	Nfkbiz	nuclear factor of kappa light polypeptide gene enhancer in B-cells inhibito	C
3p12	6091	ROBO1	MGI:1274781	16	  syntenic	19876	Robo1	roundabout homolog 1 (Drosophila)	M
3p11.2	285237	C3orf38	MGI:1914859	16	  syntenic	67609	4930453N24Rik	RIKEN cDNA 4930453N24 gene	C
3p11.2	25978	CHMP2B	MGI:1916192	16	  syntenic	68942	Chmp2b	chromatin modifying protein 2B	M
3p11.2	2042	EPHA3	MGI:99612	16	  syntenic	13837	Epha3	Eph receptor A3	B
3p11.2	55279	ZNF654	MGI:1919270	16	  syntenic	72020	Zfp654	zinc finger protein 654	C
3p11	5449	POU1F1	MGI:97588	16	     43.50	18736	Pou1f1	POU domain, class 1, transcription factor 1 (Pit1, growth hormone factor 1)	B
3q11	415117	STX19	MGI:1915409	16	  syntenic	68159	Stx19	syntaxin 19	B
3q11.2	200894	ARL13B	MGI:1915396	16	     39.00	68146	Arl13b	ADP-ribosylation factor-like 13B	C
3q11.2	84100	ARL6	MGI:1927136	16	  syntenic	56297	Arl6	ADP-ribosylation factor-like 6	M
3q11.2	131544	DKFZp667G2110	MGI:2676311	16	  syntenic	224273	BC043118	cDNA sequence BC043118	M
3q11.2	285220	EPHA6	MGI:108034	16	  syntenic	13840	Epha6	Eph receptor A6	C
3q11.2-q12.1	200959	GABRR3	MGI:3588203	16	  syntenic	328699	Gabrr3	gamma-aminobutyric acid (GABA) receptor, rho 3	M
3q11.2-q13.1	2838	GPR15	MGI:1918473	16	  syntenic	71223	Gpr15	G protein-coupled receptor 15	C
3q11.2	84864	MINA	MGI:1914264	16	  syntenic	67014	Mina	myc induced nuclear antigen	B
3q11.2	63899	NSUN3	MGI:2146565	16	  syntenic	106338	Nsun3	NOL1/NOP2/Sun domain family 3	C
3q11.2	26339	OR5K1	MGI:3030007	16	  syntenic	259002	Olfr173	olfactory receptor 173	C
3q11.2	5627	PROS1	MGI:1095733	16	  syntenic	19128	Pros1	protein S (alpha)	B
3q12	25890	ABI3BP	MGI:2444583	16	  syntenic	320712	Abi3bp	ABI gene family, member 3 (NESH) binding protein	M
3q12-q13.3	89876	C3orf15	MGI:2443598	16	  syntenic	320214	4932425I24Rik	RIKEN cDNA 4932425I24 gene	C
3q12-q13	4345	CD200	MGI:1196990	16	     29.00	17470	Cd200	Cd200 antigen	M
3q12	1371	CPOX	MGI:104841	16	  syntenic	12892	Cpox	coproporphyrinogen oxidase	B
3q12-q13.3	8856	NR1I2	MGI:1337040	16	  syntenic	18171	Nr1i2	nuclear receptor subfamily 1, group I, member 2	B
3q12	6152	RPL24	MGI:1915443	16	     31.50	68193	Rpl24	ribosomal protein L24	B
3q12	57337	SENP7	MGI:1913565	16	  syntenic	66315	Senp7	SUMO1/sentrin specific peptidase 7	B
3q12.1	84319	C3orf26	MGI:1913747	16	  syntenic	66497	2610528E23Rik	RIKEN cDNA 2610528E23 gene	C
3q12.1	56650	CLDND1	MGI:2447860	16	  syntenic	224250	Cldnd1	claudin domain containing 1	M
3q12.1	131566	DCBLD2	MGI:1920629	16	  syntenic	73379	Dcbld2	discoidin, CUB and LCCL domain containing 2	B
3q12.1	81050	OR5AC2	MGI:3030032	16	  syntenic	258036	Olfr198	olfactory receptor 198	C
3q12.1	403277	OR5K3	MGI:3030029	16	  syntenic	259000	Olfr195	olfactory receptor 195	C
3q12.1	403278	OR5K4	MGI:3030014	16	  syntenic	258178	Olfr180	olfactory receptor 180	C
3q12.1	10402	ST3GAL6	MGI:1888707	16	  syntenic	54613	St3gal6	ST3 beta-galactoside alpha-2,3-sialyltransferase 6	B
3q12.1	644444	TMEM30C	MGI:1918277	16	  syntenic	71027	Tmem30c	transmembrane protein 30C	C
3q12.2	84873	GPR128	MGI:2441732	16	  syntenic	239853	Gpr128	G protein-coupled receptor 128	C
3q12.2-q12.3	50939	IMPG2	MGI:3044955	16	  syntenic	224224	Impg2	interphotoreceptor matrix proteoglycan 2	B
3q12.2	56954	NIT2	MGI:1261838	16	     38.00	52633	Nit2	nitrilase family, member 2	B
3q12.2	10342	TFG	MGI:1338041	16	  syntenic	21787	Tfg	Trk-fused gene	M
3q12.2	55076	TMEM45A	MGI:1913122	16	  syntenic	56277	Tmem45a	transmembrane protein 45a	C
3q12.2	9868	TOMM70A	MGI:106295	16	     36.90	28185	Tomm70a	translocase of outer mitochondrial membrane 70 homolog A (yeast)	C
3q12.3	1295	COL8A1	MGI:88463	16	  syntenic	12837	Col8a1	procollagen, type VIII, alpha 1	M
3q12.3	91775	FAM55C	MGI:2686598	16	  syntenic	385658	Gm1752	gene model 1752, (NCBI)	C
3q12.3	100009676	LOC100009676	MGI:1913641	16	  syntenic	66391	2310061J03Rik	RIKEN cDNA 2310061J03 gene	M
3q12.3	79598	LRRIQ2	MGI:1921451	16	  syntenic	74201	Lrriq2	leucine-rich repeats and IQ motif containing 2	C
3q12.3	57092	PCNP	MGI:1923552	16	  syntenic	76302	Pcnp	PEST proteolytic signal containing nuclear protein	B
3q12.3	54931	RG9MTD1	MGI:1196261	16	     35.90	52575	Rg9mtd1	RNA (guanine-9-) methyltransferase domain containing 1	B
3q12.3	27107	ZBTB11	MGI:2443876	16	  syntenic	271377	Zbtb11	zinc finger and BTB domain containing 11	M
3q12.3	131368	ZPLD1	MGI:2443415	16	  syntenic	239852	Zpld1	zona pellucida like domain containing 1	C
3q13	846	CASR	MGI:1351351	16	     26.30	12374	Casr	calcium-sensing receptor	B
3q13	2804	GOLGB1	MGI:1099447	16	  syntenic		Golgb1	golgi autoantigen, golgin subfamily b, macrogolgin 1	M
3q13	3059	HCLS1	MGI:104568	16	  syntenic	15163	Hcls1	hematopoietic cell specific Lyn substrate 1	B
3q13-q21	28999	KLF15	MGI:1929988	6	  syntenic	66277	Klf15	Kruppel-like factor 15	B
3q13	64110	MAGEF1	MGI:1923472	16	  syntenic	76222	Magef1	melanoma antigen family F, 1	M
3q13	27136	MORC1	MGI:1316740	16	     33.70	17450	Morc1	microrchidia 1	B
3q13-q21	83666	PARP9	MGI:1933117	16	  syntenic	80285	Parp9	poly (ADP-ribose) polymerase family, member 9	B
3q13	25945	PVRL3	MGI:1930171	16	  syntenic	58998	Pvrl3	poliovirus receptor-related 3	M
3q13	50852	TRAT1	MGI:1924897	16	  syntenic	77647	Trat1	T cell receptor associated transmembrane adaptor 1	B
3q13	7372	UMPS	MGI:1298388	16	  syntenic	22247	Umps	uridine monophosphate synthetase	B
3q13.1	214	ALCAM	MGI:1313266	16	  syntenic	11658	Alcam	activated leukocyte cell adhesion molecule	B
3q13.1	56987	BBX	MGI:1917758	16	  syntenic	70508	Bbx	bobby sox homolog (Drosophila)	B
3q13.1-q13.2	961	CD47	MGI:96617	16	  syntenic	16423	Cd47	CD47 antigen (Rh-related antigen, integrin-associated signal transducer)	M
3q13.1-q13.2	2596	GAP43	MGI:95639	16	     29.50	14432	Gap43	growth associated protein 43	B
3q13.1	84666	RETNLB	MGI:1888505	16	     33.00	57263	Retnlb	resistin like beta	M
3q13.11	868	CBLB	MGI:2146430	16	  syntenic	208650	Cblb	Casitas B-lineage lymphoma b	B
3q13.12	84692	CCDC54	MGI:1916589	16	  syntenic	69339	Ccdc54	coiled-coil domain containing 54	C
3q13.12	55081	IFT57	MGI:1921166	16	  syntenic	73916	Ift57	intraflagellar transport 57 homolog (Chlamydomonas)	B
3q13.13-q13.2	10225	CD96	MGI:1934368	16	  syntenic	84544	Cd96	CD96 antigen	C
3q13.13	151871	DPPA2	MGI:2157523	16	  syntenic	73703	Dppa2	developmental pluripotency associated 2	M
3q13.13	9666	DZIP3	MGI:1917433	16	  syntenic	224170	Dzip3	DAZ interacting protein 3, zinc finger	M
3q13.13	57650	KIAA1524	MGI:2146335	16	  syntenic	224171	C330027C09Rik	RIKEN cDNA C330027C09 gene	C
3q13.13	22989	MYH15	MGI:3643515	16	  syntenic	667772	Myh15	myosin, heavy chain 15	C
3q13.13-q13.2	51365	PLA1A	MGI:1934677	16	     28.40	85031	Pla1a	phospholipase A1 member A	B
3q13.2	55347	ABHD10	MGI:2442422	16	  syntenic	213012	Abhd10	abhydrolase domain containing 10	C
3q13.2-q21	111	ADCY5	MGI:99673	16	  syntenic	224129	Adcy5	adenylate cyclase 5	B
3q13.2	64422	ATG3	MGI:1915091	16	  syntenic	67841	Atg3	autophagy-related 3 (yeast)	B
3q13.2-q13.31	523	ATP6V1A	MGI:1201780	16	  syntenic	11964	Atp6v1a	ATPase, H+ transporting, lysosomal V1 subunit A	B
3q13.2	91653	BOC	MGI:2151153	16	  syntenic	117606	Boc	biregional cell adhesion molecule-related/down-regulated by oncogenes (Cdon	B
3q13.2	151888	BTLA	MGI:2658978	16	  syntenic	208154	Btla	B and T lymphocyte associated	M
3q13.2	25871	C3orf17	MGI:2384836	16	  syntenic	212547	BC027231	cDNA sequence BC027231	C
3q13.2	79669	C3orf52	MGI:2384848	16	  syntenic	212998	BC016579	cDNA sequence, BC016579	B
3q13.2	152185	CCDC52	MGI:1196252	16	     28.90	212514	Ccdc52	coiled-coil domain containing 52	C
3q13.2	151887	CCDC80	MGI:1915146	16	  syntenic	67896	Ccdc80	coiled-coil domain containing 80	M
3q13.2	257144	GCET2	MGI:102969	16	  syntenic	14525	Gcet2	germinal center expressed transcript 2	C
3q13.2	29083	GTPBP8	MGI:1913317	16	  syntenic	66067	Gtpbp8	GTP-binding protein 8 (putative)	C
3q13.2	205717	KIAA2018	MGI:2685454	16	  syntenic	207806	Gm608	gene model 608, (NCBI)	B
3q13.2-q21	4045	LSAMP	MGI:1261760	16	  syntenic	268890	Lsamp	limbic system-associated membrane protein	B
3q13.2	80218	NAT13	MGI:1919367	16	  syntenic	72117	Nat13	N-acetyltransferase 13	B
3q13.2	90102	PHLDB2	MGI:2444981	16	  syntenic	208177	Phldb2	pleckstrin homology-like domain, family B, member 2	B
3q13.2	257068	PLCXD2	MGI:3647874	16	  syntenic	433022	Plcxd2	phosphatidylinositol-specific phospholipase C, X domain containing 2	C
3q13.2	54847	SIDT1	MGI:2443155	16	  syntenic	320007	Sidt1	SID1 transmembrane family, member 1	C
3q13.2	55032	SLC35A5	MGI:1921352	16	     29.90	74102	Slc35a5	solute carrier family 35, member A5	B
3q13.2	285335	SLC9A10	MGI:2685456	16	  syntenic	208169	Slc9a10	solute carrier family 9, isoform 10	C
3q13.2	29114	TAGLN3	MGI:1926784	16	  syntenic	56370	Tagln3	transgelin 3	M
3q13.2	344805	TMPRSS7	MGI:2686594	16	  syntenic	208171	Tmprss7	transmembrane serine protease 7	M
3q13.2	55779	WDR52	MGI:1277238	16	     28.90	212517	Wdr52	WD repeat domain 52	C
3q13.2	26137	ZBTB20	MGI:1929213	16	     28.90	56490	Zbtb20	zinc finger and BTB domain containing 20	B
3q13.3	8702	B4GALT4	MGI:1928387	16	  syntenic	56375	B4galt4	UDP-Gal:betaGlcNAc beta 1,4-galactosyltransferase, polypeptide 4	M
3q13.3-q21	941	CD80	MGI:101775	16	     28.00	12519	Cd80	CD80 antigen	B
3q13.3	1814	DRD3	MGI:94925	16	     23.30	13490	Drd3	dopamine receptor 3	B
3q13.3	2932	GSK3B	MGI:1861437	16	  syntenic	56637	Gsk3b	glycogen synthase kinase 3 beta	B
3q13.3-q21	7200	TRH	MGI:98823	6	     40.00	22044	Trh	thyrotropin releasing hormone	B
3q13.3-q21	7348	UPK1B	MGI:98912	16	  syntenic	22268	Upk1b	uroplakin 1B	B
3q13.31-q13.33	141	ADPRH	MGI:1098234	16	  syntenic	11544	Adprh	ADP-ribosylarginine hydrolase	B
3q13.31	54762	GRAMD1C	MGI:2443024	16	  syntenic	207798	Gramd1c	GRAM domain containing 1C	C
3q13.31	57577	KIAA1407	MGI:1922661	16	  syntenic	212153	2610015P09Rik	RIKEN cDNA 2610015P09 gene	C
3q13.31	79691	QTRTD1	MGI:1922194	16	  syntenic	106248	Qtrtd1	queuine tRNA-ribosyltransferase domain containing 1	C
3q13.31	254887	ZDHHC23	MGI:2685625	16	  syntenic	332175	Zdhhc23	zinc finger, DHHC domain containing 23	B
3q13.32	152405	C3orf30	MGI:1921913	16	  syntenic	74663	4930435E12Rik	RIKEN cDNA 4930435E12 gene	C
3q13.32-q13.33	57514	CDGAP	MGI:1333857	16	  syntenic	12549	Cdgap	Cdc42 GTPase-activating protein	B
3q13.32	152404	IGSF11	MGI:2388477	16	  syntenic	207683	Igsf11	immunoglobulin superfamily, member 11	B
3q13.33	51300	C3orf1	MGI:1922139	16	  syntenic	76916	4930455C21Rik	RIKEN cDNA 4930455C21 gene	C
3q13.33	10063	COX17	MGI:1333806	16	  syntenic	12856	Cox17	cytochrome c oxidase, subunit XVII assembly protein homolog (yeast)	B
3q13.33	55840	EAF2	MGI:2146616	16	  syntenic	106389	Eaf2	ELL associated factor 2	M
3q13.33	51725	FBXO40	MGI:2443753	16	  syntenic	207215	Fbxo40	F-box protein 40	C
3q13.33	11167	FSTL1	MGI:102793	16	     27.30	14314	Fstl1	follistatin-like 1	B
3q13.33	165829	GPR156	MGI:2653880	16	  syntenic	239845	Gpr156	G protein-coupled receptor 156	B
3q13.33	3081	HGD	MGI:96078	16	     27.30	15233	Hgd	homogentisate 1, 2-dioxygenase	M
3q13.33	286676	ILDR1	MGI:2146574	16	  syntenic	106347	Ildr1	immunoglobulin-like domain containing receptor 1	C
3q13.33	9657	IQCB1	MGI:2443764	16	  syntenic	320299	Iqcb1	IQ calmodulin-binding motif containing 1	B
3q13.33	56983	KTELC1	MGI:2444232	16	  syntenic	224143	Ktelc1	KTEL (Lys-Tyr-Glu-Leu) containing 1	M
3q13.33	4710	NDUFB4	MGI:1915444	16	  syntenic	68194	Ndufb4	NADH dehydrogenase (ubiquinone) 1 beta subcomplex 4	M
3q13.33	10721	POLQ	MGI:2155399	16	     38.00	77782	Polq	polymerase (DNA directed), theta	C
3q13.33	64091	POPDC2	MGI:1930150	16	  syntenic	64082	Popdc2	popeye domain containing 2	B
3q13.33	285282	RABL3	MGI:1914907	16	  syntenic	67657	Rabl3	RAB, member of RAS oncogene family-like 3	B
3q13.33	6565	SLC15A2	MGI:1890457	16	  syntenic	57738	Slc15a2	solute carrier family 15 (H+/peptide transporter), member 2	B
3q13.33	9515	STXBP5L	MGI:2443815	16	  syntenic	207227	Stxbp5l	syntaxin binding protein 5-like	C
3q13.33	55254	TMEM39A	MGI:1915096	16	  syntenic	67846	Tmem39a	transmembrane protein 39a	B
3q21	80325	ABTB1	MGI:1933148	6	  syntenic	80283	Abtb1	ankyrin repeat and  BTB (POZ) domain containing 1	B
3q21-q23	55	ACPP	MGI:1928480	9	  syntenic	56318	Acpp	acid phosphatase, prostate	M
3q21-q25	185	AGTR1	MGI:87964	13	     16.00	11607	Agtr1a	angiotensin II receptor, type 1a	M
3q21-q22	51421	AMOTL2	MGI:1929286	9	  syntenic	56332	Amotl2	angiomotin like 2	B
3q21-q25	8419	BFSP2	MGI:1333828	9	  syntenic		Bfsp2	beaded filament structural protein 2, phakinin	B
3q21	942	CD86	MGI:101773	16	     26.90	12524	Cd86	CD86 antigen	B
3q21	7555	CNBP	MGI:88431	6	  syntenic	12785	Cnbp	cellular nucleic acid binding protein	B
3q21-q25	1359	CPA3	MGI:88479	3	     13.20	12873	Cpa3	carboxypeptidase A3, mast cell	B
3q21	1475	CSTA	MGI:3524930	16	  syntenic	209294	Csta	cystatin A	C
3q21-q23	2047	EPHB1	MGI:1096337	9	  syntenic		Ephb1	Eph receptor B1	B
3q21-qter	2049	EPHB3	MGI:104770	16	  syntenic	13845	Ephb3	Eph receptor B3	B
3q21	2815	GP9	MGI:1860137	6	     37.00	54368	Gp9	glycoprotein 9 (platelet)	B
3q21-q24	2960	GTF2E1	MGI:1921447	16	  syntenic	74197	Gtf2e1	general transcription factor II E, polypeptide 1 (alpha subunit)	B
3q21	55764	IFT122	MGI:1932386	6	  syntenic	81896	Ift122	intraflagellar transport 122 homolog (Chlamydomonas)	M
3q21	3836	KPNA1	MGI:103560	16	  syntenic	16646	Kpna1	karyopherin (importin) alpha 1	B
3q21-q23	4057	LTF	MGI:96837	9	     70.20	17002	Ltf	lactotransferrin	B
3q21-q22	8930	MBD4	MGI:1333850	6	     50.30	17193	Mbd4	methyl-CpG binding domain protein 4	B
3q21	4171	MCM2	MGI:105380	6	  syntenic	17216	Mcm2	minichromosome maintenance deficient 2 mitotin (S. cerevisiae)	B
3q21-q23	11222	MRPL3	MGI:2137204	9	  syntenic	94062	Mrpl3	mitochondrial ribosomal protein L3	B
3q21	4638	MYLK	MGI:894806	16	  syntenic	107589	Mylk	myosin, light polypeptide kinase	B
3q21	4690	NCK1	MGI:109601	9	  syntenic	17973	Nck1	non-catalytic region of tyrosine kinase adaptor protein 1	B
3q21	114885	OSBPL11	MGI:2146553	16	  syntenic	106326	Osbpl11	oxysterol binding protein-like 11	B
3q21-q22	5096	PCCB	MGI:1914154	9	  syntenic	66904	Pccb	propionyl Coenzyme A carboxylase, beta polypeptide	B
3q21-q24	26577	PCOLCE2	MGI:1923727	9	  syntenic	76477	Pcolce2	procollagen C-endopeptidase enhancer 2	B
3q21-q24	6010	RHO	MGI:97914	6	     51.50	212541	Rho	rhodopsin	B
3q21	8607	RUVBL1	MGI:1928760	6	  syntenic	56505	Ruvbl1	RuvB-like protein 1	B
3q21	6578	SLCO2A1	MGI:1346021	9	     51.00	24059	Slco2a1	solute carrier organic anion transporter family, member 2a1	B
3q21-q25	4071	TM4SF1	MGI:104678	3	  syntenic	17112	Tm4sf1	transmembrane 4 superfamily member 1	B
3q21	66000	TMEM108	MGI:1932411	9	  syntenic	81907	Tmem108	transmembrane protein 108	B
3q21	7707	ZNF148	MGI:1332234	16	     21.10	22661	Zfp148	zinc finger protein 148	B
3q21.1	26355	C3orf28	MGI:1917436	16	  syntenic	70186	2310056P07Rik	RIKEN cDNA 2310056P07 gene	C
3q21.1	64770	CCDC14	MGI:2443448	16	  syntenic	239839	Ccdc14	coiled-coil domain containing 14	C
3q21.1	131076	CCDC58	MGI:2146423	16	  syntenic	381045	Ccdc58	coiled-coil domain containing 58	C
3q21.1	84925	DIRC2	MGI:2387188	16	  syntenic	224132	Dirc2	disrupted in renal carcinoma 2 (human)	B
3q21.1	151636	DTX3L	MGI:2656973	16	  syntenic	209200	Dtx3l	deltex 3-like (Drosophila)	C
3q21.1	79663	HSPBAP1	MGI:1913917	16	  syntenic	66667	Hspbap1	Hspb associated protein 1	B
3q21.1	54625	PARP14	MGI:1919489	16	  syntenic	547253	Parp14	poly (ADP-ribose) polymerase family, member 14	B
3q21.1	10954	PDIA5	MGI:1919849	16	  syntenic	72599	Pdia5	protein disulfide isomerase associated 5	B
3q21.1	201562	PTPLB	MGI:1918007	16	  syntenic	70757	Ptplb	protein tyrosine phosphatase-like (proline instead of catalytic arginine),	B
3q21.1	54763	ROPN1	MGI:1923628	16	  syntenic	76378	Ropn1	ropporin, rhophilin associated protein 1	M
3q21.1	26984	SEC22A	MGI:2447876	16	  syntenic	317717	Sec22a	SEC22 vesicle trafficking protein-like A (S. cerevisiae)	B
3q21.1	54437	SEMA5B	MGI:107555	16	  syntenic	20357	Sema5b	sema domain, seven thrombospondin repeats (type 1 and type 1-like), transme	B
3q21.1	54554	WDR5B	MGI:1916794	16	  syntenic	69544	Wdr5b	WD repeat domain 5B	M
3q21.2	10840	ALDH1L1	MGI:1340024	6	  syntenic	107747	Aldh1l1	aldehyde dehydrogenase 1 family, member L1	B
3q21.2	348807	CCDC37	MGI:2141635	6	  syntenic	243538	Ccdc37	coiled-coil domain containing 37	C
3q21.2	131601	GPR175	MGI:1345190	6	  syntenic	24100	Gpr175	G protein-coupled receptor 175	B
3q21.2	57493	HEG1	MGI:1924696	16	  syntenic		Heg1	HEG homolog 1 (zebrafish)	C
3q21.2	3693	ITGB5	MGI:96614	16	  syntenic	16419	Itgb5	integrin beta 5	B
3q21.2	84561	SLC12A8	MGI:2443672	16	  syntenic	171286	Slc12a8	solute carrier family 12 (potassium/chloride transporters), member 8	B
3q21.2	54946	SLC41A3	MGI:1918949	6	  syntenic	71699	Slc41a3	solute carrier family 41, member 3	C
3q21.2	8723	SNX4	MGI:1916400	16	  syntenic	69150	Snx4	sorting nexin 4	B
3q21.2-q21.3	131669	UROC1	MGI:2385332	6	  syntenic	243537	Uroc1	urocanase domain containing 1	B
3q21.3-q25.2	13	AADAC	MGI:1915008	3	  syntenic	67758	Aadac	arylacetamide deacetylase (esterase)	B
3q21.3	28976	ACAD9	MGI:1914272	3	  syntenic	229211	Acad9	acyl-Coenzyme A dehydrogenase family, member 9	C
3q21.3	152065	C3orf22	MGI:2679261	6	  syntenic	243535	BC048671	cDNA sequence BC048671	C
3q21.3	90288	C3orf25	MGI:2681834	6	  syntenic	212516	BC060267	cDNA sequence BC060267	C
3q21.3	56941	C3orf37	MGI:1914053	6	  syntenic	232210	8430410A17Rik	RIKEN cDNA 8430410A17 gene	M
3q21.3	79825	CCDC48	MGI:3611451	6	  syntenic	639069	Ccdc48	coiled-coil domain containing 48	M
3q21.3	84303	CHCHD6	MGI:1913348	6	  syntenic	66098	Chchd6	coiled-coil-helix-coiled-coil-helix domain containing 6	B
3q21.3	166012	CHST13	MGI:1919047	6	  syntenic	71797	Chst13	carbohydrate (chondroitin 4) sulfotransferase 13	C
3q21.3	22820	COPG	MGI:1858696	6	     38.00	54161	Copg	coatomer protein complex, subunit gamma	B
3q21.3	165721	DNAJB8	MGI:1922801	6	     38.60		Dnajb8	DnaJ (Hsp40) homolog, subfamily B, member 8	C
3q21.3	60678	EEFSEC	MGI:2137092	6	  syntenic	65967	Eefsec	eukaryotic elongation factor, selenocysteine-tRNA-specific	B
3q21.3	2624	GATA2	MGI:95662	6	     38.50	14461	Gata2	GATA binding protein 2	B
3q21.3	132243	H1FOO	MGI:2176207	6	  syntenic	171506	H1foo	H1 histone family, member O, oocyte-specific	B
3q21.3	8971	H1FX	MGI:2685307	6	  syntenic	243529	H1fx	H1 histone family, member X	C
3q21.3	57461	ISY1	MGI:1923310	6	  syntenic	57905	Isy1	ISY1 splicing factor homolog (S. cerevisiae)	C
3q21.3	166348	KLHDC6	MGI:1918481	6	  syntenic	74589	Klhdc6	kelch domain containing 6	M
3q21.3	646300	LOC646300	MGI:1915803	9	  syntenic		1110001D15Rik	RIKEN cDNA 1110001D15 gene	C
3q21.3	729581	LOC729581	MGI:1931020	6	  syntenic	58229	AB041550	hypothetical protein, MNCb-4779	C
3q21.3	11343	MGLL	MGI:1346042	6	  syntenic	23945	Mgll	monoglyceride lipase	B
3q21.3	5361	PLXNA1	MGI:107685	6	  syntenic	18844	Plxna1	plexin A1	B
3q21.3	23129	PLXND1	MGI:2154244	6	  syntenic	67784	Plxnd1	plexin D1	B
3q21.3	339122	RAB43	MGI:1917084	6	  syntenic	69834	Rab43	RAB43, member RAS oncogene family	C
3q21.3	7879	RAB7A	MGI:105068	6	     38.50	19349	Rab7	RAB7, member RAS oncogene family	B
3q21.3	6184	RPN1	MGI:98084	6	     38.00	103963	Rpn1	ribophorin I	B
3q21.3	29927	SEC61a1	MGI:1858417	6	  syntenic	53421	Sec61a1	Sec61 alpha 1 subunit (S. cerevisiae)	B
3q21.3	23023	TMCC1	MGI:2442368	6	  syntenic	330401	Tmcc1	transmembrane and coiled coil domains 1	C
3q21.3	114112	TXNRD3	MGI:2386711	6	  syntenic	232223	Txnrd3	thioredoxin reductase 3	B
3q22-q24	545	ATR	MGI:108028	9	  syntenic	245000	Atr	ataxia telangiectasia and Rad3 related	M
3q22	51554	CCRL1	MGI:2181676	9	  syntenic	252837	Ccrl1	chemokine (C-C motif) receptor-like 1	M
3q22-q23	80321	CEP70	MGI:1915371	9	  syntenic	68121	Cep70	centrosomal protein 70	B
3q22-q23	5922	RASA2	MGI:2149960	9	  syntenic	114713	Rasa2	RAS p21 protein activator 2	B
3q22-q24	9616	RNF7	MGI:1337096	9	  syntenic	19823	Rnf7	ring finger protein 7	B
3q22	6259	RYK	MGI:101766	9	     61.00	20187	Ryk	receptor-like tyrosine kinase	M
3q22-q23	8403	SOX14	MGI:98362	9	     53.00	20669	Sox14	SRY-box containing gene 14	B
3q22-q24	7220	TRPC1	MGI:109528	9	     51.00	22063	Trpc1	transient receptor potential cation channel, subfamily C, member 1	B
3q22.1	84129	ACAD11	MGI:2143169	9	  syntenic	102632	Acad11	acyl-Coenzyme A dehydrogenase family, member 11	C
3q22.1	25847	ANAPC13	MGI:1916260	9	  syntenic	69010	Anapc13	anaphase promoting complex subunit 13	B
3q22.1	28990	ASTE1	MGI:1913845	9	  syntenic	66595	Aste1	asteroid homolog 1 (Drosophila)	B
3q22.1	27032	ATP2C1	MGI:1889008	9	  syntenic	235574	Atp2c1	ATPase, Ca++-sequestering	M
3q22.1	55573	CDV3	MGI:2448759	9	  syntenic	321022	Cdv3	carnitine deficiency-associated gene expressed in ventricle 3	B
3q22.1-q22.2	80254	CEP63	MGI:2158560	9	     56.00	28135	Cep63	centrosomal protein 63	M
3q22.1	131873	COL6A6	MGI:2444259	9	  syntenic	245026	E330026B02Rik	RIKEN cDNA E330026B02 gene	C
3q22.1	131034	CPNE4	MGI:1921270	9	  syntenic	74020	Cpne4	copine IV	C
3q22.1	23317	DNAJC13	MGI:2676368	9	  syntenic	235567	Dnajc13	DnaJ (Hsp40) homolog, subfamily C, member 13	B
3q22.1	79858	NEK11	MGI:2442276	9	  syntenic	208583	Nek11	NIMA (never in mitosis gene a)-related expressed kinase 11	B
3q22.1	27031	NPHP3	MGI:1921275	9	     61.00	74025	Nphp3	nephronophthisis 3 (adolescent)	B
3q22.1	131870	NUDT16	MGI:1922936	9	  syntenic	75686	Nudt16	nudix (nucleoside diphosphate linked moiety X)-type motif 16	C
3q22.1	30849	PIK3R4	MGI:1922919	9	     56.00	75669	Pik3r4	phosphatidylinositol 3 kinase, regulatory subunit, polypeptide 4, p150	M
3q22.1	5523	PPP2R3A	MGI:1335093	9	  syntenic	19054	Ppp2r3a	protein phosphatase 2 (formerly 2A), regulatory subunit B'', alpha	M
3q22.1	51560	RAB6B	MGI:107283	9	     56.00	270192	Rab6b	RAB6B, member RAS oncogene family	C
3q22.1	58477	SRPRB	MGI:102964	9	  syntenic	20818	Srprb	signal recognition particle receptor, B subunit	B
3q22.1	7018	TF	MGI:98821	9	     56.00	22041	Trf	transferrin	B
3q22.1	11073	TOPBP1	MGI:1920018	9	  syntenic	235559	Topbp1	topoisomerase (DNA) II beta binding protein	B
3q22.1	79876	UBE1DC1	MGI:1913913	9	  syntenic	66663	Ube1dc1	ubiquitin-activating enzyme E1-domain containing 1	B
3q22.2	339855	KY	MGI:96709	9	     56.00	16716	Ky	kyphoscoliosis peptidase	B
3q22.2	55167	MSL2L1	MGI:1925103	9	  syntenic	77853	Msl2l1	male-specific lethal 2-like 1 (Drosophila)	B
3q22.3	25852	ARMC8	MGI:1921375	9	  syntenic	74125	Armc8	armadillo repeat containing 8	C
3q22.3	51208	CLDN18	MGI:1929209	9	  syntenic	56492	Cldn18	claudin 18	M
3q22.3	51163	DBR1	MGI:1931520	9	  syntenic	83703	Dbr1	debranching enzyme homolog 1 (S. cerevisiae)	B
3q22.3	199221	DZIP1L	MGI:1919757	9	  syntenic	72507	Dzip1l	DAZ interacting protein 1-like	C
3q22.3	55179	FAIM	MGI:1344387	9	  syntenic	23873	Faim	Fas apoptotic inhibitory molecule	M
3q22.3	83850	FAM62C	MGI:1098699	9	     52.00	272636	D9Ertd280e	DNA segment, Chr 9, ERATO Doi 280, expressed	C
3q22.3	53833	IL20RB	MGI:2143266	9	  syntenic	213208	Il20rb	interleukin 20 receptor beta	C
3q22.3	729627	LOC729627	MGI:3645743	9	  syntenic	623166	EG623166	predicted gene, EG623166	M
3q22.3	22808	MRAS	MGI:1100856	9	  syntenic	17532	Mras	muscle and microspikes RAS	B
3q22.3	5291	PIK3CB	MGI:1922019	9	  syntenic	74769	Pik3cb	phosphatidylinositol 3-kinase, catalytic, beta polypeptide	B
3q22.3	10274	STAG1	MGI:1098658	9	  syntenic	20842	Stag1	stromal antigen 1	B
3q22.3	80723	TMEM22	MGI:2685365	9	  syntenic	245020	Tmem22	transmembrane protein 22	C
3q23	92370	ACPL2	MGI:2442444	9	  syntenic	235534	Acpl2	acid phosphatase-like 2	C
3q23	483	ATP1B3	MGI:107788	9	     51.00	11933	Atp1b3	ATPase, Na+/K+ transporting, beta 3 polypeptide	B
3q23-q24	64084	CLSTN2	MGI:1929897	9	  syntenic	64085	Clstn2	calsyntenin 2	B
3q23	9276	COPB2	MGI:1354962	9	  syntenic	50797	Copb2	coatomer protein complex, subunit beta 2 (beta prime)	B
3q23-q25	1356	CP	MGI:88476	3	  syntenic	12870	Cp	ceruloplasmin	B
3q23	668	FOXL2	MGI:1349428	9	  syntenic		Foxl2	forkhead box L2	B
3q23	256356	GK5	MGI:2443336	9	  syntenic	235533	Gk5	glycerol kinase 5 (putative)	C
3q23	56945	MRPS22	MGI:1928137	9	  syntenic	64655	Mrps22	mitochondrial ribosomal protein S22	B
3q23	349565	NMNAT3	MGI:1921330	9	  syntenic	74080	Nmnat3	nicotinamide nucleotide adenylyltransferase 3	C
3q23	344838	PAQR9	MGI:1922802	9	  syntenic	75552	Paqr9	progestin and adipoQ receptor family member IX	C
3q23-q24	5352	PLOD2	MGI:1347007	9	     52.00	26432	Plod2	procollagen lysine, 2-oxoglutarate 5-dioxygenase 2	M
3q23	5357	PLS1	MGI:104809	9	  syntenic	104006	Pls1	plastin 1 (I-isoform)	M
3q23	5359	PLSCR1	MGI:893575	9	  syntenic	22038	Plscr1	phospholipid scramblase 1	M
3q23	5947	RBP1	MGI:97876	9	     52.00	19659	Rbp1	retinol binding protein 1, cellular	B
3q23	5948	RBP2	MGI:97877	9	     57.00	19660	Rbp2	retinol binding protein 2, cellular	B
3q23	55186	SLC25A36	MGI:1924909	9	  syntenic	192287	Slc25a36	solute carrier family 25, member 36	C
3q23	92369	SPSB4	MGI:2183445	9	  syntenic	211949	Spsb4	splA/ryanodine receptor domain and SOCS box containing 4	B
3q23	23350	SR140	MGI:1915208	9	  syntenic		2610101N10Rik	RIKEN cDNA 2610101N10 gene	B
3q23	7029	TFDP2	MGI:107167	9	  syntenic	211586	Tfdp2	transcription factor Dp 2	B
3q23	287015	TRIM42	MGI:1926161	9	  syntenic	78911	Trim42	tripartite motif-containing 42	C
3q23-q24	25937	WWTR1	MGI:1917649	3	  syntenic	97064	Wwtr1	WW domain containing transcription regulator 1	C
3q23	54464	XRN1	MGI:891964	9	  syntenic	24127	Xrn1	5'-3' exoribonuclease 1	C
3q23	253461	ZBTB38	MGI:2442866	9	  syntenic	245007	Zbtb38	zinc finger and BTB domain containing 38	C
3q24	205428	C3orf58	MGI:1916111	9	  syntenic	68861	1190002N15Rik	RIKEN cDNA 1190002N15 gene	C
3q24	9435	CHST2	MGI:1891160	9	  syntenic	54371	Chst2	carbohydrate sulfotransferase 2	B
3q24	1360	CPB1	MGI:1923953	3	     13.00	76703	Cpb1	carboxypeptidase B1 (tissue)	B
3q24-q28	2122	EVI1	MGI:95457	3	     14.40	14013	Evi1	ecotropic viral integration site 1	B
3q24	8833	GMPS	MGI:2448526	3	  syntenic	229363	Gmps	guanine monphosphate synthetase	B
3q24	53836	GPR87	MGI:1934133	3	  syntenic	84111	Gpr87	G protein-coupled receptor 87	B
3q24-q25.1	2992	GYG1	MGI:1351614	3	     12.50	27357	Gyg	glycogenin	B
3q24	84343	HPS3	MGI:2153839	3	     12.50	12807	Hps3	Hermansky-Pudlak syndrome 3 homolog (human)	B
3q24-q25	64805	P2RY12	MGI:1918089	3	  syntenic	70839	P2ry12	purinergic receptor P2Y, G-protein coupled 12	M
3q24	53829	P2RY13	MGI:1921441	3	  syntenic	74191	P2ry13	purinergic receptor P2Y, G-protein coupled 13	B
3q24-q25.1	9934	P2RY14	MGI:2155705	3	     29.50	140795	P2ry14	purinergic receptor P2Y, G-protein coupled, 14	B
3q24	57088	PLSCR4	MGI:2143267	9	  syntenic	235527	Plscr4	phospholipid scramblase 4	B
3q24	285195	SLC9A9	MGI:2679732	9	  syntenic	331004	Slc9a9	solute carrier family 9 (sodium/hydrogen exchanger), isoform 9	C
3q24-q25.1	56670	SUCNR1	MGI:1934135	3	  syntenic	84112	Sucnr1	succinate receptor 1	B
3q24-q25	79674	VEPH1	MGI:1920039	3	  syntenic	72789	Veph1	ventricular zone expressed PH domain homolog 1 (zebrafish)	C
3q24	7545	ZIC1	MGI:106683	9	     61.00	22771	Zic1	zinc finger protein of the cerebellum 1	B
3q24	84107	ZIC4	MGI:107201	9	     61.00	22774	Zic4	zinc finger protein of the cerebellum 4	C
3q25	8706	B3GALNT1	MGI:1349405	3	  syntenic	26879	B3galnt1	UDP-GalNAc:betaGlcNAc beta 1,3-galactosaminyltransferase, polypeptide 1	M
3q25	7401	CLRN1	MGI:2388124	3	  syntenic	229320	Clrn1	clarin 1	M
3q25-qter	1427	CRYGS	MGI:1298216	16	     16.10	12970	Crygs	crystallin, gamma S	B
3q25	4154	MBNL1	MGI:1928482	3	  syntenic	56758	Mbnl1	muscleblind-like 1 (Drosophila)	M
3q25	5806	PTX3	MGI:104641	3	     33.80	19288	Ptx3	pentraxin related gene	B
3q25-q26.1	6474	SHOX2	MGI:1201673	3	     31.60	20429	Shox2	short stature homeobox 2	B
3q25	6478	SIAH2	MGI:108062	3	     35.00	20439	Siah2	seven in absentia 2	B
3q25	7104	TM4SF4	MGI:2385173	3	  syntenic	229302	Tm4sf4	transmembrane 4 superfamily member 4	B
3q25.1	344752	AADACL2	MGI:3646333	3	  syntenic	639634	Aadacl2	arylacetamide deacetylase-like 2	C
3q25.1	389161	C3orf16	MGI:2685256	3	  syntenic	242037	Gm410	gene model 410, (NCBI)	C
3q25.1	131831	C3orf44	MGI:3588212	3	  syntenic	545527	4932431H17Rik	RIKEN cDNA 4932431H17 gene	B
3q25.1	51122	COMMD2	MGI:1098806	3	     30.00	52245	Commd2	COMM domain containing 2	B
3q25.1	83939	EIF2A	MGI:1098684	3	     37.00	229317	Eif2a	eukaryotic translation initiation factor 2a	B
3q25.1-q26.2	85476	GFM1	MGI:107339	3	     31.60	28030	Gfm1	G elongation factor, mitochondrial 1	B
3q25.1	29909	GPR171	MGI:2442043	3	  syntenic	229323	Gpr171	G protein-coupled receptor 171	B
3q25.1-q26.1	6596	HLTF	MGI:1196437	3	     12.00	20585	Hltf	helicase-like transcription factor	B
3q25.1	285313	IGSF10	MGI:1923481	3	  syntenic	242050	Igsf10	immunoglobulin superfamily, member 10	C
3q25.1	646951	LOC646951	MGI:2140018	3	  syntenic	99937	5330432B20Rik	RIKEN cDNA 5330432B20 gene	C
3q25.1	116931	MED12L	MGI:2139916	3	  syntenic	329650	Med12l	mediator of RNA polymerase II transcription, subunit 12 homolog (yeast)-lik	M
3q25.1	4291	MLF1	MGI:1341819	3	     31.00	17349	Mlf1	myeloid leukemia factor 1	M
3q25.1-q25.2	4311	MME	MGI:97004	3	     29.60	17380	Mme	membrane metallo endopeptidase	M
3q25.1-q25.2	5217	PFN2	MGI:97550	3	     29.30	18645	Pfn2	profilin 2	B
3q25.1	11342	RNF13	MGI:1346341	3	  syntenic	24017	Rnf13	ring finger protein 13	M
3q25.1	51714	SELT	MGI:1916477	3	  syntenic	69227	2810407C02Rik	RIKEN cDNA 2810407C02 gene	M
3q25.1	27230	SERP1	MGI:92638	3	     31.80	28146	D3Ucla1	DNA segment, Chr 3, University of California at Los Angeles 1	B
3q25.1	9819	TSC22D2	MGI:1919283	3	  syntenic	72033	Tsc22d2	TSC22 domain family 2	B
3q25.2	344758	GPR149	MGI:2443628	3	  syntenic	229357	Gpr149	G protein-coupled receptor 149	C
3q25.2	5028	P2RY1	MGI:105049	3	  syntenic	18441	P2ry1	purinergic receptor P2Y, G-protein coupled 1	B
3q25.2	5912	RAP2B	MGI:1921262	3	  syntenic	74012	Rap2b	RAP2B, member of RAS oncogene family	B
3q25.2	26084	SGEF	MGI:1918053	3	  syntenic	622434	4631416L12Rik	RIKEN cDNA 4631416L12 gene	B
3q25.2-q26.2	6476	SI	MGI:1917233	3	  syntenic	69983	2010204N08Rik	RIKEN cDNA 2010204N08 gene	B
3q25.31	285315	C3orf33	MGI:3607716	3	  syntenic	329659	E130311K13Rik	RIKEN cDNA E130311K13 gene	B
3q25.31-q25.32	389170	FLJ16641	MGI:3645902	3	  syntenic	546798	EG546798	predicted gene, EG546798	C
3q25.31	23007	PLCH1	MGI:2683547	3	  syntenic	269437	Plch1	phospholipase C, eta 1	C
3q25.31	9197	SLC33A1	MGI:1332247	3	  syntenic	11416	Slc33a1	solute carrier family 33 (acetyl-CoA transporter), member 1	B
3q25.31	6747	SSR3	MGI:1914687	3	  syntenic	67437	Ssr3	signal sequence receptor, gamma	B
3q25.31	25976	TIPARP	MGI:2159210	3	  syntenic	99929	Tiparp	TCDD-inducible poly(ADP-ribose) polymerase	C
3q25.32	57018	CCNL1	MGI:1922664	3	  syntenic	56706	Ccnl1	cyclin L1	B
3q25.32	56925	LXN	MGI:107633	3	     31.60	17035	Lxn	latexin	B
3q25.32-q25.33	5918	RARRES1	MGI:1924461	3	  syntenic	109222	Rarres1	retinoic acid receptor responder (tazarotene induced) 1	B
3q25.32	51319	RSRC1	MGI:1914130	3	  syntenic	66880	Rsrc1	arginine/serine-rich coiled-coil 1	B
3q25.33-q26	3592	IL12A	MGI:96539	3	     37.00	16159	Il12a	interleukin 12a	B
3q25.33	3840	KPNA4	MGI:1100848	3	  syntenic	16649	Kpna4	karyopherin (importin) alpha 4	B
3q25.33	64747	MFSD1	MGI:1914118	3	  syntenic	66868	Mfsd1	major facilitator superfamily domain containing 1	B
3q25.33	29970	SCHIP1	MGI:1353557	3	  syntenic	30953	Schip1	schwannomin interacting protein 1	B
3q26	4197	MDS1	MGI:1329024	3	  syntenic	17251	Mds1	myelodysplasia syndrome 1 homolog (human)	B
3q26	5337	PLD1	MGI:109585	3	     10.50	18805	Pld1	phospholipase D1	B
3q26	6498	SKIL	MGI:106203	3	     13.00	20482	Skil	SKI-like	B
3q26	7012	TERC	MGI:109558	3	  syntenic	21748	Terc	telomerase RNA component	M
3q26	8743	TNFSF10	MGI:107414	3	  syntenic	22035	Tnfsf10	tumor necrosis factor (ligand) superfamily, member 10	B
3q26.1	80117	ARL14	MGI:1918869	3	  syntenic	71619	Arl14	ADP-ribosylation factor-like 14	B
3q26.1-q26.2	590	BCHE	MGI:894278	3	  syntenic	12038	Bche	butyrylcholinesterase	B
3q26.1	165679	C3orf57	MGI:1913433	3	  syntenic	66183	1110032A04Rik	RIKEN cDNA 1110032A04 gene	B
3q26.1-q26.2	1894	ECT2	MGI:95281	3	  syntenic	13605	Ect2	ect2 oncogene	B
3q26.1	79740	FLJ23049	MGI:2674085	3	  syntenic	213234	BC050789	cDNA sequence BC050789	C
3q26.1	57560	IFT80	MGI:1915509	3	  syntenic	68259	Ift80	intraflagellar transport 80 homolog (Chlamydomonas)	C
3q26.1	7881	KCNAB1	MGI:109155	3	     32.00	16497	Kcnab1	potassium voltage-gated channel, shaker-related subfamily, beta member 1	B
3q26.1	131149	LOC131149	MGI:2685260	3	  syntenic	229389	Gm414	gene model 414, (NCBI)	C
3q26.1	401097	LOC401097	MGI:1915975	3	  syntenic	68725	1110032F04Rik	RIKEN cDNA 1110032F04 gene	M
3q26.1	51068	NMD3	MGI:2140103	3	  syntenic	97112	Nmd3	NMD3 homolog (S. cerevisiae)	B
3q26.1	11235	PDCD10	MGI:1928396	3	  syntenic	56426	Pdcd10	programmed cell death 10	M
3q26.1	151742	PPM1L	MGI:2139740	3	  syntenic	242083	Ppm1l	protein phosphatase 1 (formerly 2C)-like	B
3q26.1	5274	SERPINI1	MGI:1194506	3	  syntenic	20713	Serpini1	serine (or cysteine) peptidase inhibitor, clade I, member 1	B
3q26.1-q26.2	5276	SERPINI2	MGI:1915181	3	  syntenic	67931	Serpini2	serine (or cysteine) peptidase inhibitor, clade I, member 2	B
3q26.1-q26.2	6514	SLC2A2	MGI:1095438	3	     14.40	20526	Slc2a2	solute carrier family 2 (facilitated glucose transporter), member 2	B
3q26.1	22865	SLITRK3	MGI:2679447	3	  syntenic	386750	Slitrk3	SLIT and NTRK-like family, member 3	B
3q26.1	10051	SMC4	MGI:1917349	3	  syntenic	70099	Smc4	structural maintenance of chromosomes 4	M
3q26.1	286827	TRIM59	MGI:1914199	3	  syntenic	66949	Trim59	tripartite motif-containing 59	C
3q26.1	151790	WDR49	MGI:3645287	3	  syntenic	213248	Wdr49	WD repeat domain 49	C
3q26.1	647099	hCG_16001	MGI:3648461	10	  syntenic	666790	EG666790	predicted gene, EG666790	M
3q26.2-qter	347	APOD	MGI:88056	16	     21.20	11815	Apod	apolipoprotein D	B
3q26.2	84517	ARPM1	MGI:1923902	3	  syntenic	76652	Arpm1	actin related protein M1	B
3q26.2-q26.3	5010	CLDN11	MGI:106925	3	     12.60	18417	Cldn11	claudin 11	B
3q26.2	56648	EIF5A2	MGI:1933735	3	  syntenic	208691	Eif5a2	eukaryotic translation initiation factor 5A2	B
3q26.2	27333	GOLIM4	MGI:1920374	3	  syntenic	73124	Golim4	golgi integral membrane protein 4	C
3q26.2-q27	26996	GPR160	MGI:1919112	3	  syntenic	71862	Gpr160	G protein-coupled receptor 160	C
3q26.2-q27.1	10242	KCNMB2	MGI:1919663	3	  syntenic	72413	Kcnmb2	potassium large conductance calcium-activated channel, subfamily M, beta me	M
3q26.2	344657	LOC344657	MGI:1915557	3	  syntenic	68307	4930558O21Rik	RIKEN cDNA 4930558O21 gene	C
3q26.2	79782	LRRC31	MGI:2443864	3	  syntenic	320352	Lrrc31	leucine rich repeat containing 31	M
3q26.2	151827	LRRC34	MGI:1919077	3	  syntenic	71827	Lrrc34	leucine rich repeat containing 34	M
3q26.2	55892	MYNN	MGI:1931415	3	  syntenic	80732	Mynn	myoneurin	B
3q26.2	80012	PHC3	MGI:2181434	3	  syntenic	241915	Phc3	polyhomeotic-like 3 (Drosophila)	B
3q26.2	200916	RPL22L1	MGI:1915278	3	  syntenic	68028	Rpl22l1	ribosomal protein L22 like 1	C
3q26.2	344658	SAMD7	MGI:1923203	3	  syntenic	75953	Samd7	sterile alpha motif domain containing 7	C
3q26.2-q27	6434	SFRS10	MGI:106016	16	  syntenic	20462	Sfrs10	splicing factor, arginine/serine-rich 10 (transformer 2 homolog, Drosophila	C
3q26.2	57709	SLC7A14	MGI:3040688	3	  syntenic	241919	Slc7a14	solute carrier family 7 (cationic amino acid transporter, y+ system), membe	C
3q26.2	7095	TLOC1	MGI:1916526	3	  syntenic	69276	Tloc1	translocation protein 1	C
3q26.2-q26.31	23043	TNIK	MGI:1916264	3	  syntenic	665113	Tnik	TRAF2 and NCK interacting kinase	M
3q26.2-q26.3	8975	USP13	MGI:1919857	3	  syntenic	72607	Usp13	ubiquitin specific peptidase 13 (isopeptidase T-3)	C
3q26.3	54165	DCUN1D1	MGI:2150386	3	  syntenic		Dcun1d1	DCUN1D1 DCN1, defective in cullin neddylation 1, domain containing 1 (S. ce	B
3q26.3-q28	1962	EHHADH	MGI:1277964	16	  syntenic	74147	Ehhadh	enoyl-Coenzyme A, hydratase/3-hydroxyacyl Coenzyme A dehydrogenase	C
3q26.3-q27	27094	KCNMB3	MGI:3612244	3	  syntenic	435726	Kcnmb3	potassium large conductance calcium-activated channel, subfamily M, beta me	M
3q26.3-q27	27074	LAMP3	MGI:2441659	16	  syntenic	239739	Lamp3	lysosomal-associated membrane protein 3	B
3q26.3	5290	PIK3CA	MGI:1206581	3	     12.40	18706	Pik3ca	phosphatidylinositol 3-kinase, catalytic, alpha polypeptide	B
3q26.3	5584	PRKCI	MGI:99260	3	     13.80	18759	Prkci	protein kinase C, iota	C
3q26.3-q27	6657	SOX2	MGI:98364	3	     15.00	20674	Sox2	SRY-box containing gene 2	B
3q26.3-q27	64393	ZMAT3	MGI:1195270	3	  syntenic	22401	Zmat3	zinc finger matrin type 3	M
3q26.31	57552	AADACL1	MGI:2443191	3	  syntenic	320024	Aadacl1	arylacetamide deacetylase-like 1	C
3q26.31	64778	FNDC3B	MGI:1919257	3	  syntenic	72007	Fndc3b	fibronectin type III domain containing 3B	C
3q26.31	2693	GHSR	MGI:2441906	3	  syntenic	208188	Ghsr	growth hormone secretagogue receptor	B
3q26.31	254827	NAALADL2	MGI:2685867	3	  syntenic		Naaladl2	N-acetylated alpha-linked acidic dipeptidase-like 2	C
3q26.31	22871	NLGN1	MGI:2179435	3	  syntenic	192167	Nlgn1	neuroligin 1	B
3q26.31	83893	SPATA16	MGI:1918112	3	  syntenic	70862	Spata16	spermatogenesis associated 16	B
3q26.32-q26.33	59345	GNB4	MGI:104581	3	  syntenic	14696	Gnb4	guanine nucleotide binding protein, beta 4	B
3q26.32	55669	MFN1	MGI:1914664	3	     13.00	67414	Mfn1	mitofusin 1	B
3q26.32	79718	TBL1XR1	MGI:2441730	3	  syntenic		Tbl1xr1	transducin (beta)-like 1X-linked receptor 1	B
3q26.32	51193	ZNF639	MGI:1915028	3	  syntenic	67778	Zfp639	zinc finger protein 639	B
3q26.33	86	ACTL6A	MGI:1861453	3	  syntenic	56456	Actl6a	actin-like 6A	B
3q26.33	339829	CCDC39	MGI:1289263	3	  syntenic		Ccdc39	coiled-coil domain containing 39	M
3q26.33	131118	DNAJC19	MGI:1914963	3	  syntenic	67713	Dnajc19	DnaJ (Hsp40) homolog, subfamily C, member 19	M
3q26.33	57129	MRPL47	MGI:1921850	3	  syntenic	74600	Mrpl47	mitochondrial ribosomal protein L47	C
3q26.33	4711	NDUFB5	MGI:1913296	3	  syntenic	66046	Ndufb5	NADH dehydrogenase (ubiquinone) 1 beta subcomplex, 5	B
3q26.33	51555	PEX5L	MGI:1916672	3	  syntenic	58869	Pex2	peroxin 2	B
3q26.33	151613	TTC14	MGI:1914370	3	  syntenic	67120	Ttc14	tetratricopeptide repeat domain 14	B
3q27	10057	ABCC5	MGI:1351644	16	     14.00	27416	Abcc5	ATP-binding cassette, sub-family C (CFTR/MRP), member 5	B
3q27	9370	ADIPOQ	MGI:106675	16	     16.00	11450	Adipoq	adiponectin, C1Q and collagen domain containing	B
3q27	197	AHSG	MGI:107189	16	     15.00	11625	Ahsg	alpha-2-HS-glycoprotein	B
3q27	23200	ATP11B	MGI:1923545	3	  syntenic	76295	Atp11b	ATPase, class VI, type 11B	B
3q27	604	BCL6	MGI:107187	16	     13.90	12053	Bcl6	B-cell leukemia/lymphoma 6	M
3q27	8646	CHRD	MGI:1313268	16	     14.00	12667	Chrd	chordin	B
3q27-q28	1181	CLCN2	MGI:105061	16	     16.00	12724	Clcn2	chloride channel 2	B
3q27	1857	DVL3	MGI:108100	16	     13.70	13544	Dvl3	dishevelled 3, dsh homolog (Drosophila)	B
3q27-qter	1981	EIF4G1	MGI:2384784	16	  syntenic	208643	Eif4g1	eukaryotic translation initiation factor 4, gamma 1	M
3q27	26998	FETUB	MGI:1890221	16	     14.10	59083	Fetub	fetuin beta	B
3q27	2279	FIM3	MGI:95535	3	     14.40	110150	Fim3	Friend MuLV integration site 3	M
3q27	3273	HRG	MGI:2146636	16	     14.10	94175	Hrg	histidine-rich glycoprotein	B
3q27	3827	KNG1	MGI:1097705	16	  syntenic	16644	Kng1	kininogen 1	M
3q27	200879	LIPH	MGI:2388029	16	     14.80	239759	Liph	lipase, member H	M
3q27-q28	5648	MASP1	MGI:88492	16	  syntenic	17174	Masp1	mannan-binding lectin serine peptidase 1	M
3q27	56922	MCCC1	MGI:1919289	3	  syntenic	72039	Mccc1	methylcrotonoyl-Coenzyme A carboxylase 1 (alpha)	B
3q27	5984	RFC4	MGI:2146571	16	  syntenic	106344	Rfc4	replication factor C (activator 1) 4	M
3q27	116832	RPL39L	MGI:1915422	16	  syntenic	68172	Rpl39l	ribosomal protein L39-like	M
3q27-q28	6480	ST6GAL1	MGI:108470	16	     15.50	20440	St6gal1	beta galactoside alpha 2,6 sialyltransferase 1	M
3q27	7066	THPO	MGI:101875	16	     13.80	21832	Thpo	thrombopoietin	B
3q27.1	55324	ABCF3	MGI:1351656	16	     22.00	27406	Abcf3	ATP-binding cassette, sub-family F (GCN20), member 3	B
3q27.1	10195	ALG3	MGI:1098592	16	     14.00	208624	Alg3	asparagine-linked glycosylation 3 homolog (yeast, alpha-1,3-mannosyltransfe	B
3q27.1	94032	CAMK2N2	MGI:1920297	16	  syntenic	73047	Camk2n2	calcium/calmodulin-dependent protein kinase II inhibitor 2	C
3q27.1	8893	EIF2B5	MGI:2446176	16	  syntenic	224045	Eif2b5	eukaryotic translation initiation factor 2B, subunit 5 epsilon	C
3q27.1	131408	FAM131A	MGI:1925658	16	  syntenic	78408	2900046G09Rik	RIKEN cDNA 2900046G09 gene	M
3q27.1	54800	KLHL24	MGI:1923035	16	  syntenic		Klhl24	kelch-like 24 (Drosophila)	C
3q27.1	90113	LOC90113	MGI:2681859	16	  syntenic	328643	BC052055	cDNA sequence BC052055	C
3q27.1	79929	MAP6D1	MGI:3607784	16	  syntenic	208158	Map6d1	MAP6 domain containing 1	B
3q27.1	55486	PARL	MGI:1277152	16	     14.00	381038	Parl	presenilin associated, rhomboid-like	C
3q27.1	5708	PSMD2	MGI:1096584	16	  syntenic	21762	Psmd2	proteasome (prosome, macropain) 26S subunit, non-ATPase, 2	B
3q27.1	55689	YEATS2	MGI:2447762	16	  syntenic	208146	Yeats2	YEATS domain containing 2	B
3q27.2-q27.3	1608	DGKG	MGI:105060	16	     15.50	110197	Dgkg	diacylglycerol kinase, gamma	B
3q27.2	10644	IGF2BP2	MGI:1890358	16	  syntenic	319765	Igf2bp2	insulin-like growth factor 2 mRNA binding protein 2	C
3q27.2	285382	LOC285382	MGI:1919440	16	  syntenic	72190	2510009E07Rik	RIKEN cDNA 2510009E07 gene	C
3q27.2	59343	SENP2	MGI:1923076	16	  syntenic	75826	Senp2	SUMO/sentrin specific peptidase 2	C
3q27.2	90407	TMEM41A	MGI:1913914	16	  syntenic	66664	Tmem41a	transmembrane protein 41a	C
3q27.2	23355	VPS8	MGI:2146407	16	  syntenic	209018	Vps8	vacuolar protein sorting 8 homolog (S. cerevisiae)	C
3q27.3	51726	DNAJB11	MGI:1915088	16	  syntenic	67838	Dnajb11	DnaJ (Hsp40) homolog, subfamily B, member 11	B
3q27.3	89857	KLHL6	MGI:2686922	16	  syntenic	239743	Klhl6	kelch-like 6 (Drosophila)	B
3q27.3	132112	RTP1	MGI:2685450	16	  syntenic	239766	Rtp1	receptor transporter protein 1	B
3q27.3	344892	RTP2	MGI:2685451	16	  syntenic	224055	Rtp2	receptor transporter protein 2	B
3q27.3	64108	RTP4	MGI:1915025	16	  syntenic	67775	Rtp4	receptor transporter protein 4	C
3q27.3	55171	TBCCD1	MGI:1917823	16	  syntenic	70573	Tbccd1	TBCC domain containing 1	B
3q28	1173	AP2M1	MGI:1298405	16	  syntenic	11773	Ap2m1	adaptor protein complex AP-2, mu1	B
3q28	84002	B3GNT5	MGI:2137302	16	  syntenic	108105	B3gnt5	UDP-GlcNAc:betaGal beta-1,3-N-acetylglucosaminyltransferase 5	B
3q28	152137	CCDC50	MGI:1914751	16	  syntenic	67501	Ccdc50	coiled-coil domain containing 50	M
3q28-q29	9076	CLDN1	MGI:1276109	16	  syntenic	12737	Cldn1	claudin 1	B
3q28	10686	CLDN16	MGI:2148742	16	  syntenic	114141	Cldn16	claudin 16	B
3q28-q29	9718	ECE2	MGI:1101356	16	  syntenic	107522	Ece2	endothelin converting enzyme 2	B
3q28	1974	EIF4A2	MGI:106906	16	     14.20	13682	Eif4a2	eukaryotic translation initiation factor 4A2	B
3q28	2119	ETV5	MGI:1096867	16	  syntenic	104156	Etv5	ets variant gene 5	B
3q28	285386	FAM79B	MGI:1918588	16	  syntenic	71338	5430420C16Rik	RIKEN cDNA 5430420C16 gene	C
3q28	2257	FGF12	MGI:109183	16	     19.60	14167	Fgf12	fibroblast growth factor 12	B
3q28	8087	FXR1	MGI:104860	3	  syntenic		Fxr1h	fragile X mental retardation gene 1, autosomal homolog	M
3q28-q29	3280	HES1	MGI:104853	16	     27.00	15205	Hes1	hairy and enhancer of split 1 (Drosophila)	B
3q28	3556	IL1RAP	MGI:104975	16	  syntenic	16180	Il1rap	interleukin 1 receptor accessory protein	B
3q28	55214	LEPREL1	MGI:2146663	16	  syntenic		Leprel1	leprecan-like 1	B
3q28	339929	LOC339929	MGI:1916091	16	  syntenic	68841	1110054M08Rik	RIKEN cDNA 1110054M08 gene	M
3q28	647309	LOC647309	MGI:2685452	16	  syntenic	239789	Gm606	gene model 606, (NCBI)	C
3q28	4026	LPP	MGI:2441849	16	  syntenic	210126	Lpp	LIM domain containing preferred translocation partner in lipoma	B
3q28-q29	4241	MFI2	MGI:1353421	16	  syntenic	30060	Mfi2	antigen p97 (melanoma associated) identified by monoclonal antibodies 133.2	B
3q28-q29	4976	OPA1	MGI:1921393	16	     21.50	74143	Opa1	optic atrophy 1 homolog (human)	M
3q28	344901	OSTN	MGI:2677164	16	  syntenic	239790	Ostn	osteocrin	B
3q28	5437	POLR2H	MGI:2384309	16	  syntenic	245841	Polr2h	polymerase (RNA) II (DNA directed) polypeptide H	B
3q28	6750	SST	MGI:98326	16	     19.00	20604	Sst	somatostatin	B
3q28	8626	TP63	MGI:1330810	16	     19.30	22061	Trp63	transformation related protein 63	B
3q28	131920	UNQ846	MGI:2685386	16	  syntenic	224058	Gm540	gene model 540, (NCBI)	M
3q28	257313	UTS2D	MGI:2677064	16	  syntenic	224065	Uts2d	urotensin 2 domain containing	B
3q29	79572	ATP13A3	MGI:2685387	16	  syntenic	224088	Atp13a3	ATPase type 13A3	B
3q29	84239	ATP13A4	MGI:1924456	16	  syntenic	224079	Atp13a4	ATPase type 13A4	C
3q29	344905	ATP13A5	MGI:2444068	16	  syntenic	268878	Atp13a5	ATPase type 13A5	B
3q29	622	BDH1	MGI:1919161	16	  syntenic	71911	Bdh1	3-hydroxybutyrate dehydrogenase, type 1	M
3q29	152002	C3orf21	MGI:2146443	16	  syntenic	268880	AI480653	expressed sequence AI480653	C
3q29	84984	C3orf34	MGI:1914244	16	  syntenic	66994	1500031L02Rik	RIKEN cDNA 1500031L02 gene	B
3q29	255798	C3orf43	MGI:1916826	16	  syntenic	69576	2310010M20Rik	RIKEN cDNA 2310010M20 gene	M
3q29	151963	C3orf59	MGI:1917028	16	  syntenic	239796	1600021P15Rik	RIKEN cDNA 1600021P15 gene	B
3q29	23527	CENTB2	MGI:1925868	16	  syntenic	78618	Centb2	centaurin, beta 2	C
3q29	1370	CPN2	MGI:1919006	16	  syntenic	71756	Cpn2	carboxypeptidase N, polypeptide 2	C
3q29	1739	DLG1	MGI:107231	16	     21.20	13383	Dlg1	discs, large homolog 1 (Drosophila)	B
3q29	131583	FAM43A	MGI:2676309	16	  syntenic	224093	BC022623	cDNA sequence BC022623	B
3q29	200933	FBXO45	MGI:2447775	16	  syntenic	268882	Fbxo45	F-box protein 45	M
3q29	84248	FYTTD1	MGI:1917955	16	  syntenic	69823	Fyttd1	forty-two-three domain containing 1	C
3q29	2814	GP5	MGI:1096363	16	  syntenic	14729	Gp5	glycoprotein 5 (platelet)	B
3q29	57110	HRASLS	MGI:1351473	16	  syntenic	27281	Hrasls	HRAS-like suppressor	B
3q29	84223	IQCG	MGI:1916957	16	  syntenic	69707	Iqcg	IQ motif containing G	C
3q29	9711	KIAA0226	MGI:1915160	16	  syntenic	224118	1700021K19Rik	RIKEN cDNA 1700021K19 gene	B
3q29	89782	LMLN	MGI:2444736	16	  syntenic	239833	Lmln	leishmanolysin-like (metallopeptidase M8 family)	C
3q29	642892	LOC642892	MGI:3648731	6	  syntenic	620161	EG620161	predicted gene, EG620161	M
3q29	84859	LRCH3	MGI:1917394	16	  syntenic	70144	Lrch3	leucine-rich repeats and calponin homology (CH) domain containing 3	B
3q29	131578	LRRC15	MGI:1921738	16	  syntenic	74488	Lrrc15	leucine rich repeat containing 15	B
3q29	375387	LRRC33	MGI:2445095	16	  syntenic	224109	Lrrc33	leucine rich repeat containing 33	C
3q29	55341	LSG1	MGI:107236	16	     21.20	224092	Lsg1	large subunit GTPase 1 homolog (S. cerevisiae)	C
3q29	255758	MGC33212	MGI:1913311	16	  syntenic	66061	0610012D17Rik	RIKEN cDNA 0610012D17 gene	C
3q29	200958	MUC20	MGI:2385039	16	  syntenic	224116	Muc20	mucin 20	B
3q29	4585	MUC4	MGI:2153525	16	  syntenic	140474	Muc4	mucin 4	B
3q29	22916	NCBP2	MGI:1915342	16	  syntenic	68092	Ncbp2	nuclear cap binding protein subunit 2	B
3q29	200931	OSTalpha	MGI:2146634	16	  syntenic	106407	Osta	organic solute transporter alpha	B
3q29	5062	PAK2	MGI:1339984	16	     21.20	224105	Pak2	p21 (CDKN1A)-activated kinase 2	B
3q29	5130	PCYT1A	MGI:88557	16	     22.85	13026	Pcyt1a	phosphate cytidylyltransferase 1, choline, alpha isoform	B
3q29	54965	PIGX	MGI:1919334	16	  syntenic	72084	Pigx	phosphatidylinositol glycan anchor biosynthesis, class X	C
3q29	80235	PIGZ	MGI:2443822	16	  syntenic	239827	Pigz	phosphatidylinositol glycan anchor biosynthesis, class Z	C
3q29	5504	PPP1R2	MGI:1914099	16	     21.20	66849	Ppp1r2	protein phosphatase 1, regulatory (inhibitor) subunit 2	B
3q29	165918	RNF168	MGI:1917488	16	  syntenic	70238	Rnf168	ring fnger protein 168	C
3q29-qter	6165	RPL35A	MGI:1928894	16	  syntenic	57808	Rpl35a	ribosomal protein L35a	B
3q29	205564	SENP5	MGI:2443596	16	  syntenic	320213	Senp5	SUMO/sentrin specific peptidase 5	C
3q29	7037	TFRC	MGI:98822	16	     21.20	22042	Tfrc	transferrin receptor	C
3q29	116211	TM4SF19	MGI:3645933	16	  syntenic	277203	Tm4sf19	transmembrane 4 L six family member 19	C
3q29	93109	TMEM44	MGI:1924489	16	  syntenic	224090	Tmem44	transmembrane protein 44	C
3q29	10188	TNK2	MGI:1858308	16	  syntenic	51789	Tnk2	tyrosine kinase, non-receptor, 2	B
3q29	26043	UBXD7	MGI:2146388	16	  syntenic	224111	Ubxd7	UBX domain containing 7	B
3q29	348793	WDR53	MGI:1916230	16	  syntenic	68980	Wdr53	WD repeat domain 53	C
3q29	131540	ZDHHC19	MGI:2682948	16	  syntenic	245308	Zdhhc19	zinc finger, DHHC domain containing 19	B
3	132228	C3orf45	MGI:3612240	9	  syntenic	434436	BY080835	cDNA sequence BY080835	M
3	56667	MUC13	MGI:103190	16	  syntenic	17063	Muc13	mucin 13, epithelial transmembrane	B
3	50512	PODXL2	MGI:2442488	6	  syntenic	319655	Podxl2	podocalyxin-like 2	C
4p16.3	118	ADD1	MGI:87918	5	     20.00	11518	Add1	adducin 1 (alpha)	M
4p16.3	521	ATP5I	MGI:106636	5	     56.00	11958	Atp5k	ATP synthase, H+ transporting, mitochondrial F1F0 complex, subunit e	B
4p16.3	79441	C4orf15	MGI:2387633	5	     20.00	231123	BC023882	cDNA sequence BC023882	B
4p16.3	8603	C4orf8	MGI:2447768	5	  syntenic	231128	BC037112	cDNA sequence BC037112	B
4p16.3	10815	CPLX1	MGI:104727	5	  syntenic	12889	Cplx1	complexin 1	B
4p16.3	27065	D4S234E	MGI:109149	5	     21.00	18196	Nsg1	neuron specific gene family member 1	M
4p16.3	1609	DGKQ	MGI:102918	5	     57.00	110524	Dgkq	diacylglycerol kinase, theta	B
4p16.3	152877	FAM53A	MGI:1919225	5	  syntenic	74504	2410018C17Rik	RIKEN cDNA 2410018C17 gene	C
4p16.3	2261	FGFR3	MGI:95524	5	     20.00	14184	Fgfr3	fibroblast growth factor receptor 3	B
4p16.3	2868	GRK4	MGI:95801	5	     20.00	14772	Grk4	G protein-coupled receptor kinase 4	B
4p16.3	3064	HD	MGI:96067	5	     20.00	15194	Hd	Huntington disease (human)	B
4p16.3	3425	IDUA	MGI:96418	5	     57.00	15932	Idua	iduronidase, alpha-L-	B
4p16.3	57654	KIAA1530	MGI:1918351	5	  syntenic	71101	4933407H18Rik	RIKEN cDNA 4933407H18 gene	C
4p16.3	3954	LETM1	MGI:1932557	5	  syntenic	56384	Letm1	leucine zipper-EF-hand containing transmembrane protein 1	B
4p16.3	401115	LOC401115	MGI:2686519	5	  syntenic	381633	Gm1673	gene model 1673, (NCBI)	C
4p16.3	4043	LRPAP1	MGI:96829	5	     20.00	16976	Lrpap1	low density lipoprotein receptor-related protein associated protein 1	B
4p16.3	10296	MAEA	MGI:1891748	5	  syntenic	59003	Maea	macrophage erythroblast attacher	B
4p16.3	84179	MFSD7	MGI:2442629	5	  syntenic	243197	Mfsd7	major facilitator superfamily domain containing 7	C
4p16.3-p16.1	4487	MSX1	MGI:97168	5	     21.00	17701	Msx1	homeo box, msh-like 1	B
4p16.3	10608	MXD4	MGI:104991	5	     20.00	17122	Mxd4	Max dimerization protein 4	B
4p16.3	339983	NAT8L	MGI:2447776	5	  syntenic	269642	Nat8l	N-acetyltransferase 8-like	B
4p16.3	54729	NKX1-1	MGI:109346	5	     18.00	20232	Nkx1-1	NK1 transcription factor related, locus 1 (Drosophila)	M
4p16.3	8602	NOL14	MGI:1922666	5	  syntenic	75416	Nol14	nucleolar protein 14	C
4p16.3	10336	PCGF3	MGI:1916837	5	  syntenic	69587	Pcgf3	polycomb group ring finger 3	C
4p16.3	5158	PDE6B	MGI:97525	5	     57.00	18587	Pde6b	phosphodiesterase 6B, cGMP, rod receptor, beta polypeptide	B
4p16.3	54872	PIGG	MGI:3576484	5	  syntenic	433931	Pigg	phosphatidylinositol glycan anchor biosynthesis, class G	C
4p16.3	353497	POLN	MGI:2675617	5	  syntenic	272158	Poln	DNA polymerase N	B
4p16.3	6002	RGS12	MGI:1918979	5	     20.00	71729	Rgs12	regulator of G-protein signaling 12	M
4p16.3	285498	RNF212	MGI:3645767	5	  syntenic	330157	Rnf212	ring finger protein 212	M
4p16.3	6047	RNF4	MGI:1201691	5	  syntenic	19822	Rnf4	ring finger protein 4	B
4p16.3	6452	SH3BP2	MGI:1346349	5	  syntenic	24055	Sh3bp2	SH3-domain binding protein 2	C
4p16.3	7884	SLBP	MGI:108402	5	  syntenic	20492	Slbp	stem-loop binding protein	B
4p16.3	10861	SLC26A1	MGI:2385894	5	  syntenic	231583	Slc26a1	solute carrier family 26 (sulfate transporter), member 1	M
4p16.3	10417	SPON2	MGI:1923724	5	  syntenic	100689	Spon2	spondin 2, extracellular matrix protein	B
4p16.3	10460	TACC3	MGI:1341163	5	  syntenic	21335	Tacc3	transforming, acidic coiled-coil containing protein 3	B
4p16.3	10227	TETRAN	MGI:1915544	5	  syntenic	68294	0610009O03Rik	RIKEN cDNA 0610009O03 gene	B
4p16.3	92305	TMEM129	MGI:1915616	5	  syntenic	68366	Tmem129	transmembrane protein 129	M
4p16.3	84286	TMEM175	MGI:1919642	5	  syntenic	72392	Tmem175	transmembrane protein 175	C
4p16.3	79155	TNIP2	MGI:2386643	5	  syntenic	231130	Tnip2	TNFAIP3 interacting protein 2	B
4p16.3	7468	WHSC1	MGI:1276574	5	  syntenic	107823	Whsc1	Wolf-Hirschhorn syndrome candidate 1 (human)	M
4p16.3	7469	WHSC2	MGI:1346098	5	  syntenic	24116	Whsc2	Wolf-Hirschhorn syndrome candidate 2 (human)	B
4p16.3	57732	ZFYVE28	MGI:2684992	5	  syntenic	231125	Zfyve28	zinc finger, FYVE domain containing 28	C
4p16.3	7700	ZNF141	MGI:3584269	7	  syntenic	434178	BC063263	cDNA sequence BC063263	M
4p16.3	152687	ZNF595	MGI:3040707	13	  syntenic	218314	Zfp595	zin finger protein 595	M
4p16.2	285489	DOK7	MGI:3584043	5	  syntenic	231134	Dok7	docking protein 7	C
4p16.2-p16.1	132884	EVC2	MGI:1915775	5	  syntenic	68525	Evc2	Ellis van Creveld syndrome 2 homolog (human)	B
4p16.2	345222	LOC345222	MGI:2684990	5	  syntenic	403174	A930005I04Rik	RIKEN cDNA A930005I04 gene	C
4p16.2	55646	LYAR	MGI:107470	5	     24.00	17089	Lyar	Ly1 antibody reactive clone	B
4p16.2	133060	OTOP1	MGI:2388363	5	     24.00	21906	Otop1	otopetrin 1	B
4p16.2-p16.1	55351	STK32B	MGI:1927552	5	  syntenic	64293	Stk32b	serine/threonine kinase 32B	B
4p16.2	53407	STX18	MGI:1918366	5	  syntenic	71116	Stx18	syntaxin 18	B
4p16.2	85013	TMEM128	MGI:1913559	5	  syntenic	66309	Tmem128	transmembrane protein 128	B
4p16.2	166793	ZNF509	MGI:1922329	5	  syntenic	75079	Zfp509	zinc finger protein 509	C
4p16.1	152992	C4orf23	MGI:1926140	5	  syntenic	78890	2310079F23Rik	RIKEN cDNA 2310079F23 gene	C
4p16.1	257236	CCDC96	MGI:1913967	5	  syntenic	66717	Ccdc96	coiled-coil domain containing 96	C
4p16.1	55330	CNO	MGI:1929230	5	  syntenic	117197	Cno	cappuccino	C
4p16.1	8532	CPZ	MGI:88487	5	  syntenic	242939	Cpz	carboxypeptidase Z	B
4p16.1-p15	1400	CRMP1	MGI:107793	5	     21.00	12933	Crmp1	collapsin response mediator protein 1	M
4p16.1	644414	DEFB131	MGI:3647180	14	  syntenic	654458	Defb43	defensin beta 43	M
4p16.1	1816	DRD5	MGI:94927	5	     23.00	13492	Drd5	dopamine receptor 5	B
4p16.1	259282	FAM44A	MGI:2444804	5	  syntenic	665775	A230054D04Rik	RIKEN cDNA A230054D04 gene	M
4p16.1	389197	FLJ46481	MGI:2685889	5	  syntenic	381634	Gm1043	gene model 1043, (NCBI)	C
4p16.1	3166	HMX1	MGI:107178	5	     18.00	15371	Hmx1	H6 homeo box 1	M
4p16.1	94031	HTRA3	MGI:1925808	5	  syntenic	78558	Htra3	HtrA serine peptidase 3	C
4p16.1	152789	JAKMIP1	MGI:1923321	5	  syntenic	76071	Jakmip1	janus kinase and microtubule interacting protein 1	B
4p16.1	9778	KIAA0232	MGI:1261849	5	     20.00	320661	D5Ertd579e	DNA segment, Chr 5, ERATO Doi 579, expressed	C
4p16.1	85460	KIAA1729	MGI:2140750	5	  syntenic	100515	6820424L24Rik	RIKEN cDNA 6820424L24 gene	C
4p16.1	728393	LOC728393	MGI:107699	7	     51.50	13531	Dub1	deubiquitinating enzyme 1	M
4p16.1	23324	MAN2B2	MGI:1195262	5	  syntenic		Man2b2	mannosidase 2, alpha B2	C
4p16.1	93624	MGC21874	MGI:3035274	5	  syntenic	231151	AA474455	expressed sequence AA474455	C
4p16.1	116449	MIST	MGI:1351468	5	  syntenic	27278	Clnk	cytokine-dependent hematopoietic cell linker	B
4p16.1	93621	MRFAP1	MGI:1914818	5	  syntenic	67568	Mrfap1	Morf4 family associated protein 1	M
4p16.1	579	NKX3-2	MGI:108015	5	     23.00	12020	Nkx3-2	NK3 homeobox 2	B
4p16.1	5522	PPP2R2C	MGI:2442660	5	  syntenic	269643	Ppp2r2c	protein phosphatase 2 (formerly 2A), regulatory subunit B (PR 52), gamma is	C
4p16.1	768239	PSAPL1	MGI:1924193	5	  syntenic	76943	Psapl1	prosaposin-like 1	M
4p16.1	54436	SH3TC1	MGI:2678949	5	  syntenic	231147	Sh3tc1	SH3 domain and tetratricopeptide repeats 1	B
4p16.1	57537	SORCS2	MGI:1932289	5	  syntenic	81840	Sorcs2	sortilin-related VPS10 domain containing receptor 2	C
4p16.1	57533	TBC1D14	MGI:1098708	5	     20.00	100855	Tbc1d14	TBC1 domain family, member 14	C
4p16.1	9948	WDR1	MGI:1337100	5	     24.00	22388	Wdr1	WD repeat domain 1	B
4p16-p15	84448	ABLIM2	MGI:2385758	5	  syntenic	231148	Ablim2	actin-binding LIM protein 2	M
4p16	152	ADRA2C	MGI:87936	5	     20.00	11553	Adra2c	adrenergic receptor, alpha 2c	B
4p16	60312	AFAP1	MGI:1917542	5	  syntenic	70292	Afap1	actin filament associated protein 1	B
4p16-p15	114905	C1QTNF7	MGI:1925911	5	  syntenic	109323	C1qtnf7	C1q and tumor necrosis factor related protein 7	B
4p16	1487	CTBP1	MGI:1201685	5	     19.00	13016	Ctbp1	C-terminal binding protein 1	B
4p16-p15	54360	CYTL1	MGI:2684993	5	  syntenic	231162	Cytl1	cytokine like 1	C
4p16	2121	EVC	MGI:1890596	5	  syntenic	59056	Evc	Ellis van Creveld gene homolog (human)	B
4p16-p15	9982	FGFBP1	MGI:1096350	5	  syntenic	14181	Fgfbp1	fibroblast growth factor binding protein 1	B
4p16	53834	FGFRL1	MGI:2150920	5	  syntenic	116701	Fgfrl1	fibroblast growth factor receptor-like 1	M
4p16	2580	GAK	MGI:2442153	5	  syntenic	231580	Gak	cyclin G associated kinase	B
4p16	80273	GRPEL1	MGI:1334417	5	  syntenic	17713	Grpel1	GrpE-like 1, mitochondrial	B
4p16	3083	HGFAC	MGI:1859281	5	  syntenic	54426	Hgfac	hepatocyte growth factor activator	B
4p16	9957	HS3ST1	MGI:1201606	5	     22.00	15476	Hs3st1	heparan sulfate (glucosamine) 3-O-sulfotransferase 1	B
4p16	27146	KIAA1276	MGI:2442958	5	  syntenic	58227	9630031F12Rik	RIKEN cDNA 9630031F12 gene	B
4p16	9079	LDB2	MGI:894670	5	  syntenic	16826	Ldb2	LIM domain binding 2	B
4p16	80306	MED28	MGI:1914249	5	  syntenic	66999	Med28	mediator of RNA polymerase II transcription, subunit 28 homolog (yeast)	B
4p16-p15.3	56606	SLC2A9	MGI:2152844	5	  syntenic	117591	Slc2a9	solute carrier family 2 (facilitated glucose transporter), member 9	B
4p16	7466	WFS1	MGI:1328355	5	  syntenic	22393	Wfs1	Wolfram syndrome 1 homolog (human)	B
4p15.33	132864	CPEB2	MGI:2442640	5	  syntenic	231207	Cpeb2	cytoplasmic polyadenylation element binding protein 2	B
4p15.33	26234	FBXL5	MGI:2152883	5	  syntenic	242960	Fbxl5	F-box and leucine-rich repeat protein 5	B
4p15.33	57545	KIAA1345	MGI:1924487	5	  syntenic	231214	5730509K17Rik	RIKEN cDNA 5730509K17 gene	C
4p15.33	64151	NCAPG	MGI:1930197	5	  syntenic	54392	Ncapg	on-SMC condensin I complex, subunit G	M
4p15.33	9364	RAB28	MGI:1917285	5	  syntenic	100972	Rab28	RAB28, member RAS oncogene family	B
4p15.32	645104	CLRN2	MGI:3646230	5	  syntenic	624224	EG624224	predicted gene, EG624224	C
4p15.32	51056	LAP3	MGI:1914238	5	     67.00	66988	Lap3	leucine aminopeptidase 3	B
4p15.32	254251	LCORL	MGI:2651932	5	  syntenic	209707	Lcorl	ligand dependent nuclear receptor corepressor-like	M
4p15.32	8842	PROM1	MGI:1100886	5	  syntenic	19126	Prom1	prominin 1	B
4p15.32	202018	TAPT1	MGI:2683537	5	  syntenic	231225	Tapt1	transmembrane anterior posterior transformation 1	B
4p15.31	133015	C4orf28	MGI:1914018	5	  syntenic	66768	4933428G09Rik	RIKEN cDNA 4933428G09 gene	C
4p15.31	166647	GPR125	MGI:1917943	5	  syntenic	70693	Gpr125	G protein-coupled receptor 125	C
4p15.31	80333	KCNIP4	MGI:1933131	5	  syntenic	80334	Kcnip4	Kv channel interacting protein 4	B
4p15.31	5860	QDPR	MGI:97836	5	     30.00	110391	Qdpr	quinoid dihydropteridine reductase	B
4p15.3	8310	ACOX3	MGI:1933156	5	  syntenic	80911	Acox3	acyl-Coenzyme A oxidase 3, pristanoyl	B
4p15.3	1665	DHX15	MGI:1099786	5	  syntenic	13204	Dhx15	DEAH (Asp-Glu-Ala-His) box polypeptide 15	B
4p15.3-p15.1	10568	SLC34A2	MGI:1342284	5	     31.00	20531	Slc34a2	solute carrier family 34 (sodium phosphate), member 2	B
4p15.3-p15.1	6649	SOD3	MGI:103181	5	     31.00	20657	Sod3	superoxide dismutase 3, extracellular	B
4p15.2	29945	ANAPC4	MGI:1098673	5	     31.00	52206	Anapc4	anaphase promoting complex subunit 4	B
4p15.2	23231	KIAA0746	MGI:1916941	5	  syntenic	231238	2310045A20Rik	RIKEN cDNA 2310045A20 gene	B
4p15.2	55203	LGI2	MGI:2180196	5	  syntenic	246316	Lgi2	leucine-rich repeat LGI family, member 2	B
4p15.2	389203	LOC389203	MGI:1913528	5	  syntenic	66278	1810013D10Rik	RIKEN cDNA 1810013D10 gene	C
4p15.2	55300	PI4K2B	MGI:1914323	5	  syntenic	67073	Pi4k2b	phosphatidylinositol 4-kinase type 2 beta	B
4p15.2	3516	RBPJ	MGI:96522	5	     37.50	19664	Rbpj	recombination signal binding protein for immunoglobulin kappa J region	B
4p15.2	51091	SEPSECS	MGI:1098791	5	     31.00	211006	Sepsecs	Sep (O-phosphoserine) tRNA:Sec (selenocysteine) tRNA synthase	C
4p15.2	9353	SLIT2	MGI:1315205	5	  syntenic	20563	Slit2	slit homolog 2 (Drosophila)	B
4p15.2	57620	STIM2	MGI:2151156	5	     34.00	116873	Stim2	stromal interaction molecule 2	M
4p15.2	55296	TBC1D19	MGI:1914499	5	  syntenic	67249	Tbc1d19	TBC1 domain family, member 19	C
4p15.2	29063	ZCCHC4	MGI:1926046	5	  syntenic	78796	Zcchc4	zinc finger, CCHC domain containing 4	C
4p15.1-p14	419	ART3	MGI:1202729	5	     52.00	109979	Art3	ADP-ribosyltransferase 3	B
4p15.1-p15.2	886	CCKAR	MGI:99478	5	     34.00	12425	Cckar	cholecystokinin A receptor	B
4p15.1	10891	PPARGC1A	MGI:1342774	5	  syntenic	19017	Ppargc1a	peroxisome proliferative activated receptor, gamma, coactivator 1 alpha	B
4p15.1	7358	UGDH	MGI:1306785	5	     38.00	22235	Ugdh	UDP-glucose dehydrogenase	B
4p15	683	BST1	MGI:105370	5	     25.00	12182	Bst1	bone marrow stromal cell antigen 1	B
4p15	952	CD38	MGI:107474	5	     28.00	12494	Cd38	CD38 antigen	B
4p15	5099	PCDH7	MGI:1860487	5	  syntenic	54216	Pcdh7	protocadherin 7	M
4p14-p13	323	APBB2	MGI:108405	5	  syntenic	11787	Apbb2	amyloid beta (A4) precursor protein-binding, family B, member 2	B
4p14-p12	10396	ATP8A1	MGI:1330848	5	  syntenic	11980	Atp8a1	ATPase, aminophospholipid transporter (APLT), class I, type 8A, member 1	B
4p14	55286	C4orf19	MGI:1923511	5	  syntenic	76261	0610040J01Rik	RIKEN cDNA 0610040J01 gene	C
4p14	201895	C4orf34	MGI:1915802	5	  syntenic	68552	1110003E01Rik	RIKEN cDNA 1110003E01 gene	B
4p14	116984	CENTD1	MGI:2684416	5	  syntenic	212285	Centd1	centaurin, delta 1	B
4p14	55584	CHRNA9	MGI:1202403	5	     41.00	231252	Chrna9	cholinergic receptor, nicotinic, alpha polypeptide 9	B
4p14	92689	FAM114A1	MGI:1915553	5	  syntenic	68303	9130005N14Rik	RIKEN cDNA 9130005N14 gene	C
4p14	3093	HIP2	MGI:1858216	5	     39.00	53323	Hip2	huntingtin interacting protein 2	B
4p14	57495	KIAA1239	MGI:1920464	5	  syntenic	319807	3110047P20Rik	RIKEN cDNA 3110047P20 gene	C
4p14	152831	KLB	MGI:1932466	5	  syntenic	83379	Klb	klotho beta	C
4p14	51274	KLF3	MGI:1342773	5	  syntenic	16599	Klf3	Kruppel-like factor 3 (basic)	B
4p14	51088	KLHL5	MGI:1919028	5	  syntenic	71778	Klhl5	kelch-like 5 (Drosophila)	M
4p14	11019	LIAS	MGI:1934604	5	  syntenic	79464	Lias	lipoic acid synthetase	B
4p14	55728	N4BP2	MGI:2684414	5	  syntenic	333789	B3bp	Bcl3 binding protein	B
4p14	79730	NSUN7	MGI:1918168	5	  syntenic	70918	Nsun7	NOL1/NOP2/Sun domain family, member 7	C
4p14	23244	PDS5A	MGI:1918771	5	  syntenic	71521	Pds5a	PDS5, regulator of cohesion maintenance, homolog A (S. cerevisiae)	B
4p14	55276	PGM2	MGI:97564	5	     38.00	66681	Pgm1	phosphoglucomutase 1	B
4p14-p13	5981	RFC1	MGI:97891	5	     39.00	19687	Rfc1	replication factor C (activator 1) 1	B
4p14	23216	TBC1D1	MGI:1889508	5	  syntenic	57915	Tbc1d1	TBC1 domain family, member 1	B
4p14	7096	TLR1	MGI:1341295	5	     37.00	21897	Tlr1	toll-like receptor 1	B
4p14	10333	TLR6	MGI:1341296	5	     37.00	21899	Tlr6	toll-like receptor 6	B
4p14	80008	TMEM156	MGI:2685292	5	  syntenic	243025	Tmem156	transmembrane protein 156	C
4p14	7345	UCHL1	MGI:103149	5	     36.00	22223	Uchl1	ubiquitin carboxy-terminal hydrolase L1	B
4p14	57728	WDR19	MGI:2443231	5	  syntenic	213081	Wdr19	WD repeat domain 19	B
4p13-p12	10699	CORIN	MGI:1349451	5	  syntenic	53419	Corin	corin	B
4p13-p12	54502	FLJ20273	MGI:2384294	5	  syntenic	245945	BC013481	cDNA sequence BC013481	M
4p13	132789	GNPDA2	MGI:1915230	5	  syntenic	67980	Gnpda2	glucosamine-6-phosphate deaminase 2	B
4p13	60558	GUF1	MGI:2140726	5	  syntenic	231279	Guf1	GUF1 GTPase homolog (S. cerevisiae)	C
4p13	386617	KCTD8	MGI:2443804	5	  syntenic	243043	Kctd8	potassium channel tetramerisation domain containing 8	C
4p13	22998	LIMCH1	MGI:1924819	5	  syntenic	77569	Limch1	LIM and calponin homology domains 1	M
4p13	152573	LOC152573	MGI:3041225	5	  syntenic	330096	D830007B15Rik	RIKEN cDNA D830007B15 gene	C
4p13	389207	LOC389207	MGI:3577767	5	  syntenic	433899	AY616753	cDNA sequence, AY616753	C
4p13	399	RHOH	MGI:1921984	5	  syntenic	74734	Rhoh	ras homolog gene family, member H	B
4p13	6133	RPL9	MGI:1298373	5	  syntenic	20005	Rpl9	ribosomal protein L9	M
4p13-p12	10463	SLC30A9	MGI:1923690	5	  syntenic	109108	Slc30a9	solute carrier family 30 (zinc transporter), member 9	B
4p13	55161	TMEM33	MGI:1915128	5	  syntenic	67878	Tmem33	transmembrane protein 33	C
4p13	285525	YIPF7	MGI:1922831	5	  syntenic	75581	Yipf7	Yip1 domain family, member 7	M
4p12	57205	ATP10D	MGI:2450125	5	  syntenic	231287	Atp10d	ATPase, class V, type 10D	B
4p12-cen	1259	CNGA1	MGI:88436	5	     41.00	12788	Cnga1	cyclic nucleotide gated channel alpha 1	B
4p12	54951	COMMD8	MGI:1343485	5	     40.00	27784	Commd8	COMM domain containing 8	B
4p12	170712	COX7B2	MGI:1925424	5	  syntenic	78174	Cox7b2	cytochrome c oxidase subunit VIIb2	M
4p12-p11	80157	FLJ21511	MGI:2444131	5	  syntenic	231293	C130090K23Rik	RIKEN cDNA C130090K23 gene	C
4p12	285527	FRYL	MGI:1919563	5	  syntenic	72313	Fryl	furry homolog-like (Drosophila)	M
4p12	2555	GABRA2	MGI:95614	5	     40.00	14395	Gabra2	gamma-aminobutyric acid (GABA-A) receptor, subunit alpha 2	B
4p12	2557	GABRA4	MGI:95616	5	  syntenic	14397	Gabra4	gamma-aminobutyric acid (GABA-A) receptor, subunit alpha 4	B
4p12	2560	GABRB1	MGI:95619	5	     40.00	14400	Gabrb1	gamma-aminobutyric acid (GABA-A) receptor, subunit beta 1	B
4p12	2565	GABRG1	MGI:103156	5	     40.00		Gabrg1	gamma-aminobutyric acid (GABA-A) receptor, subunit gamma 1	M
4p12	152518	NFXL1	MGI:1923646	5	  syntenic	100978	Nfxl1	nuclear transcription factor, X-box binding-like 1	M
4p12	152519	NPAL1	MGI:1917951	5	  syntenic	70701	Npal1	NIPA-like domain containing 1	C
4p12	132299	OCIAD2	MGI:1916377	5	  syntenic	433904	Ociad2	OCIA domain containing 2	C
4p12	8929	PHOX2B	MGI:1100882	5	     40.00	18935	Phox2b	paired-like homeobox 2b	B
4p12	57606	SLAIN2	MGI:1923241	5	  syntenic	75991	Slain2	SLAIN motif family, member 2	C
4p12	201780	SLC10A4	MGI:3606480	5	  syntenic	231290	Slc10a4	solute carrier family 10 (sodium/bile acid cotransporter family), member 4	B
4p12	7006	TEC	MGI:98662	5	     41.00	21682	Tec	cytoplasmic tyrosine kinase, Dscr28C related (Drosophila)	B
4p12	7294	TXK	MGI:102960	5	     40.00	22165	Txk	TXK tyrosine kinase	B
4p11	54940	OCIAD1	MGI:1915345	5	  syntenic	68095	Ociad1	OCIA domain containing 1	B
4p11	326340	ZAR1	MGI:2180337	5	  syntenic	317755	Zar1	zygote arrest 1	B
4q11-q13	173	AFM	MGI:2429409	5	  syntenic	280662	Afm	afamin	B
4q11-q13	174	AFP	MGI:87951	5	     50.00	11576	Afp	alpha fetoprotein	B
4q11-q13	213	ALB	MGI:87991	5	     50.00	11657	Alb	albumin	B
4q11	26511	CHIC2	MGI:1921527	5	  syntenic	74277	Chic2	cysteine-rich hydrophobic domain 2	B
4q11-q12	170825	GSX2	MGI:95843	5	     82.00	14843	Gsx2	GS homeobox 2	B
4q11-q12	84525	HOPX	MGI:1916782	5	  syntenic	74318	Hopx	HOP homeobox	M
4q11-q12	3791	KDR	MGI:96683	5	     42.00	16542	Kdr	kinase insert domain protein receptor	B
4q11-q12	3815	KIT	MGI:96677	5	     42.00	16590	Kit	kit oncogene	B
4q11-q13	5156	PDGFRA	MGI:97530	5	     42.00	18595	Pdgfra	platelet derived growth factor receptor, alpha polypeptide	B
4q11	6731	SRP72	MGI:1333795	5	  syntenic	66661	Srp72	signal recognition particle 72	B
4q12	132949	AASDH	MGI:2442517	5	  syntenic	231326	A230062G08Rik	RIKEN cDNA A230062G08 gene	C
4q12	132946	ARL9	MGI:1915496	5	  syntenic	384185	Arl9	ADP-ribosylation factor-like 9	C
4q12	84273	C4orf14	MGI:1914306	5	  syntenic	56412	2610024G14Rik	RIKEN cDNA 2610024G14 gene	C
4q12-q13.3	1060	CENPC1	MGI:99700	5	  syntenic	12617	Cenpc1	centromere protein C1	B
4q12	9662	CEP135	MGI:2681869	5	  syntenic	381644	Cep135	centrosomal protein 135	C
4q12	9575	CLOCK	MGI:99698	5	     43.00	12753	Clock	circadian locomoter output cycles kaput	B
4q12	23142	DCUN1D4	MGI:2140972	5	  syntenic	100737	Dcun1d4	DCN1, defective in cullin neddylation 1, domain containing 4 (S. cerevisiae	C
4q12	55763	EXOC1	MGI:2445020	5	  syntenic	69940	Exoc1	exocyst complex component 1	M
4q12	81608	FIP1L1	MGI:1914149	5	  syntenic	66899	Fip1l1	FIP1 like 1 (S. cerevisiae)	B
4q12-q13	2638	GC	MGI:95669	5	     44.00	14473	Gc	group specific component	B
4q12	3490	IGFBP7	MGI:1352480	5	  syntenic	29817	Igfbp7	insulin-like growth factor binding protein 7	B
4q12	57291	KIAA0114	MGI:1917286	5	  syntenic	70036	2700023E23Rik	RIKEN cDNA 2700023E23 gene	M
4q12	57482	KIAA1211	MGI:2444817	5	  syntenic	320827	C530008M17Rik	RIKEN cDNA C530008M17 gene	M
4q12	84708	LNX1	MGI:1278335	5	  syntenic	16924	Lnx1	ligand of numb-protein X 1	B
4q12	339977	LOC339977	MGI:2387634	5	  syntenic	231296	BC031901	cDNA sequence BC031901	C
4q12	10874	NMU	MGI:1860476	5	  syntenic	56183	Nmu	neuromedin U	B
4q12	10606	PAICS	MGI:1914304	5	  syntenic	67054	Paics	phosphoribosylaminoimidazole carboxylase, phosphoribosylaminoribosylaminoim	B
4q12	132954	PDCL2	MGI:1890655	5	  syntenic	79455	Pdcl2	phosducin-like 2	B
4q12-q21	5196	PF4	MGI:1888711	5	  syntenic	56744	Cxcl4	chemokine (C-X-C motif) ligand 4	B
4q12	5431	POLR2B	MGI:2388280	5	  syntenic	231329	Polr2b	polymerase (RNA) II (DNA directed) polypeptide B	B
4q12	5471	PPAT	MGI:2387203	5	  syntenic	231327	Ppat	phosphoribosyl pyrophosphate amidotransferase	M
4q12-q13	5473	PPBP	MGI:1888712	5	  syntenic	57349	Ppbp	pro-platelet basic protein	B
4q12	65997	RASL11B	MGI:1916189	5	  syntenic	68939	Rasl11b	RAS-like, family 11, member B	B
4q12	5978	REST	MGI:104897	5	  syntenic	19712	Rest	RE1-silencing transcription factor	M
4q12	152579	SCFD2	MGI:2443446	5	  syntenic	212986	Scfd2	sec1 family domain containing 2	M
4q12	6443	SGCB	MGI:1346523	5	  syntenic	24051	Sgcb	sarcoglycan, beta (dystrophin-associated glycoprotein)	C
4q12	132671	SPATA18	MGI:1920722	5	  syntenic	73472	Spata18	spermatogenesis associated 18	C
4q12	6691	SPINK2	MGI:1917232	5	  syntenic	69982	Spink2	serine peptidase inhibitor, Kazal type 2	C
4q12	79644	SRD5A2L	MGI:1930252	5	  syntenic	57357	Srd5a2l	steroid 5 alpha-reductase 2-like	C
4q12	55858	TMEM165	MGI:894407	5	     42.00	21982	Tmem165	transmembrane protein 165	B
4q12	64854	USP46	MGI:1916977	5	  syntenic	69727	Usp46	ubiquitin specific peptidase 46	C
4q12	644145	hCG_2040572	MGI:3647743	5	  syntenic	639545	EG639545	predicted gene, EG639545	C
4q13-q22	306	ANXA3	MGI:1201378	5	     54.00	11745	Anxa3	annexin A3	B
4q13-q21	374	AREG	MGI:88068	5	     51.00	11839	Areg	amphiregulin	M
4q13-q21	685	BTC	MGI:99439	5	     51.00	12223	Btc	betacellulin, epidermal growth factor family member	B
4q13|4q13	260436	C4orf7	MGI:3512757	5	     45.00	494497	BC037156	cDNA sequence BC037156	M
4q13	2712	GK2	MGI:1329027	5	     53.00	14626	Gk2	glycerol kinase 2	M
4q13	2926	GRSF1	MGI:106479	5	     48.00	231413	Grsf1	G-rich RNA sequence binding factor 1	B
4q13-q21	9987	HNRPDL	MGI:1355299	5	     54.00	50926	Hnrpdl	heterogeneous nuclear ribonucleoprotein D-like	M
4q13	10941	UGT2A1	MGI:2149905	5	  syntenic	94215	Ugt2a1	UDP glucuronosyltransferase 2 family, polypeptide A1	B
4q13	7367	UGT2B17	MGI:1919023	5	  syntenic	71773	Ugt2b1	UDP glucuronosyltransferase 2 family, polypeptide B1	C
4q13.1	2044	EPHA5	MGI:99654	5	     43.00		Epha5	Eph receptor A5	B
4q13.1	23284	LPHN3	MGI:2441950	5	  syntenic	319387	Lphn3	latrophilin 3	B
4q13.1-q21.1	5593	PRKG2	MGI:108173	5	     53.00	19092	Prkg2	protein kinase, cGMP-dependent, type II	B
4q13.1	253017	SRD5A2L2	MGI:2444966	5	  syntenic	243078	Srd5a2l2	steroid 5 alpha-reductase 2-like 2	C
4q13.1	6783	SULT1E1	MGI:98431	5	     44.00	20860	Sult1e1	sulfotransferase family 1E, member 1	B
4q13.2	401136	FLJ41562	MGI:2442893	5	  syntenic	319875	Tmprss11b	transmembrane protease, serine 11b	M
4q13.2	26228	STAP1	MGI:1926193	5	  syntenic	56792	Stap1	signal transducing adaptor family member 1	B
4q13.2	339967	TMPRSS11A	MGI:2684853	5	  syntenic	194597	Tmprss11a	transmembrane protease, serine 11a	B
4q13.2	132724	TMPRSS11B	MGI:3521861	5	  syntenic	435845	Tmprss11c	transmembrane protease, serine 11c	M
4q13.2	9407	TMPRSS11D	MGI:2385221	5	  syntenic	231382	Tmprss11d	transmembrane protease, serine 11d	C
4q13.2	28983	TMPRSS11E	MGI:3513175	5	  syntenic	243084	Tmprss11e	transmembrane protease, serine 11e	M
4q13.2	389208	TMPRSS11F	MGI:2442348	5	  syntenic	243083	Tmprss11f	transmembrane protease, serine 11f	C
4q13.2	55236	UBE1L2	MGI:1913894	5	  syntenic	231380	Ube1l2	ubiquitin-activating enzyme E1-like 2	B
4q13.2	79799	UGT2A3	MGI:1919344	5	  syntenic	72094	Ugt2a3	UDP glucuronosyltransferase 2 family, polypeptide A3	C
4q13.2	91746	YTHDC1	MGI:2443713	5	  syntenic	231386	Ythdc1	YTH domain containing 1	M
4q13.3	9508	ADAMTS3	MGI:3045353	5	  syntenic	330119	Adamts3	ADAM metallopeptidase with thrombospondin type 1 motif, 3	B
4q13.3	401138	AMTN	MGI:1918671	5	  syntenic	71421	Amtn	amelotin	C
4q13.3	26057	ANKRD17	MGI:1932101	5	  syntenic	81702	Ankrd17	ankyrin repeat domain 17	B
4q13.3	85438	C4orf35	MGI:1918227	5	  syntenic	70977	4931407G18Rik	RIKEN cDNA 4931407G18 gene	C
4q13.3	401137	C4orf40	MGI:1921029	5	     44.95	73779	4930432K09Rik	RIKEN cDNA 4930432K09 gene	C
4q13.3	246175	CNOT6L	MGI:2443154	5	  syntenic	231464	Cnot6l	CCR4-NOT transcription complex, subunit 6-like	C
4q13.3	285521	COX18	MGI:2448532	5	  syntenic	231430	Cox18	COX18 cytochrome c oxidase assembly homolog (S. cerevisiae)	C
4q13.3	286828	CSN1S2A	MGI:88542	5	     44.93	12993	Csn1s2a	casein alpha s2-like A	M
4q13.3-q21.1	1633	DCK	MGI:102726	5	  syntenic	13178	Dck	deoxycytidine kinase	B
4q13.3-q21.3	25849	DKFZP564O0823	MGI:2443349	5	  syntenic	231440	9130213B05Rik	RIKEN cDNA 9130213B05 gene	C
4q13.3	10117	ENAM	MGI:1333772	5	  syntenic	13801	Enam	enamelin	C
4q13.3	255324	EPGN	MGI:1919170	5	  syntenic	71920	Epgn	epithelial mitogen	C
4q13.3	2069	EREG	MGI:107508	5	  syntenic	13874	Ereg	epiregulin	B
4q13.3	92597	MOBKL1A	MGI:1915723	5	  syntenic	68473	Mobkl1a	MOB1, Mps One Binder kinase activator-like 1A (yeast)	C
4q13.3	54959	ODAM	MGI:1916842	5	     45.00	69592	Odam	odontogenic, ameloblast asssociated	C
4q13.3	166824	RASSF6	MGI:1920496	5	  syntenic	73246	Rassf6	Ras association (RalGDS/AF-6) domain family 6	B
4q13.3	22902	RUFY3	MGI:106484	5	     48.00	52822	Rufy3	RUN and FYVE domain containing 3	M
4q13.3	26952	SMR3A	MGI:102763	5	  syntenic	20599	Smr1	submaxillary gland androgen regulated protein 1	C
4q13.3	27284	SULT1B1	MGI:2136282	5	  syntenic	56362	Sult1b1	sulfotransferase family 1B, member 1	B
4q13.3	57050	UTP3	MGI:1919230	5	  syntenic	65961	Utp3	UTP3, small subunit (SSU) processome component, homolog (S. cerevisiae	B
4q21-q23	126	ADH1C	MGI:87921	3	     71.20	11522	Adh1	alcohol dehydrogenase 1 (class I)	C
4q21-q25	128	ADH5	MGI:87929	3	  syntenic	11532	Adh5	alcohol dehydrogenase 5 (class III), chi polypeptide	B
4q21	4299	AFF1	MGI:1100819	5	     56.00	17355	Aff1	AF4/FMR2 family, member 1	B
4q21	258	AMBN	MGI:104655	5	     46.00	11698	Ambn	ameloblastin	B
4q21	651	BMP3	MGI:88179	5	     55.00	110075	Bmp3	bone morphogenetic protein 3	B
4q21	2919	CXCL1	MGI:108068	5	     51.00	14825	Cxcl1	chemokine (C-X-C motif) ligand 1	M
4q21	3627	CXCL10	MGI:1352450	5	     53.00	15945	Cxcl10	chemokine (C-X-C motif) ligand 10	B
4q21	10563	CXCL13	MGI:1888499	5	  syntenic	55985	Cxcl13	chemokine (C-X-C motif) ligand 13	C
4q21	2920	CXCL2	MGI:1340094	5	     51.00	20310	Cxcl2	chemokine (C-X-C motif) ligand 2	M
4q21	2921	CXCL3	MGI:3037818	5	  syntenic	330122	Cxcl3	chemokine (C-X-C motif) ligand 3	M
4q21	6372	CXCL6	MGI:1096868	5	     53.00	20311	Cxcl5	chemokine (C-X-C motif) ligand 5	B
4q21	4283	CXCL9	MGI:1352449	5	     53.00	17329	Cxcl9	chemokine (C-X-C motif) ligand 9	C
4q21	1758	DMP1	MGI:94910	5	     56.00	13406	Dmp1	dentin matrix protein 1	B
4q21-q25	1977	EIF4E	MGI:95305	3	     25.00	13684	Eif4e	eukaryotic translation initiation factor 4E	B
4q21	2250	FGF5	MGI:95519	5	     55.00	14176	Fgf5	fibroblast growth factor 5	B
4q21	8916	HERC3	MGI:1921248	6	  syntenic	73998	Herc3	hect domain and RLD 3	B
4q21-q25	3381	IBSP	MGI:96389	5	     56.00	15891	Ibsp	integrin binding sialoprotein	B
4q21	3512	IGJ	MGI:96493	5	  syntenic	16069	Igj	immunoglobulin joining chain	B
4q21	10886	NPFFR2	MGI:1860130	5	  syntenic	104443	Npffr2	neuropeptide FF receptor 2	M
4q21-q23	5311	PKD2	MGI:1099818	5	     55.00	18764	Pkd2	polycystic kidney disease 2	B
4q21-q24	5530	PPP3CA	MGI:107164	3	  syntenic	19055	Ppp3ca	protein phosphatase 3, catalytic subunit, alpha isoform	B
4q21	56978	PRDM8	MGI:1924880	5	  syntenic		Prdm8	PR domain containing 8	C
4q21	8671	SLC4A4	MGI:1927555	5	  syntenic	54403	Slc4a4	solute carrier family 4 (anion exchanger), member 4	B
4q21	6622	SNCA	MGI:1277151	6	     29.00	20617	Snca	synuclein, alpha	B
4q21-q25	6696	SPP1	MGI:98389	5	     56.00	20750	Spp1	secreted phosphoprotein 1	M
4q21-q23	8633	UNC5C	MGI:1095412	3	     68.50	22253	Unc5c	unc-5 homolog C (C. elegans)	B
4q21.1	345079	ANKRD56	MGI:1925338	5	  syntenic	78088	Ankrd56	ankyrin repeat domain 56	C
4q21.1	27163	ASAHL	MGI:1914361	5	  syntenic	67111	Asahl	N-acylsphingosine amidohydrolase (acid ceramidase)-like	B
4q21.1	152816	C4orf26	MGI:2685891	5	  syntenic	381651	Gm1045	gene model 1045, (NCBI)	C
4q21.1	901	CCNG2	MGI:1095734	5	  syntenic	12452	Ccng2	cyclin G2	B
4q21.1	10983	CCNI	MGI:1341077	5	  syntenic	12453	Ccni	cyclin I	B
4q21.1	8999	CDKL2	MGI:1858227	5	  syntenic	53886	Cdkl2	cyclin-dependent kinase-like 2 (CDC2-related kinase)	B
4q21.1	1446	CSN1S1	MGI:88540	5	     44.90	12990	Csn1s1	casein alpha s1	M
4q21.1	1447	CSN2	MGI:88541	5	     44.91	12991	Csn2	casein beta	B
4q21.1	1448	CSN3	MGI:107461	5	     45.20	12994	Csn3	casein kappa	B
4q21.1	339965	FLJ25770	MGI:2444555	5	  syntenic	320696	4932413O14Rik	RIKEN cDNA 4932413O14 gene	C
4q21.1	9908	G3BP2	MGI:2442040	5	  syntenic	23881	G3bp2	GTPase activating protein (SH3 domain) binding protein 2	B
4q21.1-q21.2	3184	HNRPD	MGI:101947	5	  syntenic	11991	Hnrpd	heterogeneous nuclear ribonucleoprotein D	M
4q21.1	56955	MEPE	MGI:2137384	5	  syntenic	94111	Mepe	matrix extracellular phosphoglycoprotein with ASARM motif (bone)	B
4q21.1	65008	MRPL1	MGI:2137202	5	  syntenic	94061	Mrpl1	mitochondrial ribosomal protein L1	B
4q21.1	53371	NUP54	MGI:1920460	5	  syntenic	269113	Nup54	nucleoporin 54	C
4q21.1	5470	PPEF2	MGI:1342304	5	  syntenic	19023	Ppef2	protein phosphatase, EF hand calcium-binding domain 2	B
4q21.1	25898	RCHY1	MGI:1915348	5	  syntenic	68098	Rchy1	ring finger and CHY zinc finger domain containing 1	B
4q21.1	950	SCARB2	MGI:1196458	5	  syntenic	12492	Scarb2	scavenger receptor class B, member 2	B
4q21.1	55153	SDAD1	MGI:2140779	5	  syntenic	231452	Sdad1	SDA1 domain containing 1	C
4q21.1	55752	SEPT11	MGI:1277214	5	     52.00	52398	Sept11	septin 11	C
4q21.1	57619	SHROOM3	MGI:1351655	5	     52.00	27428	Shroom3	shroom family member 3	C
4q21.1	152815	THAP6	MGI:1922436	5	  syntenic	381650	Thap6	THAP domain containing 6	M
4q21.1	8615	USO1	MGI:1929095	5	  syntenic	56041	Uso1	USO1 homolog, vesicle docking protein (yeast)	B
4q21.2	6373	CXCL11	MGI:1860203	5	  syntenic	56066	Cxcl11	chemokine (C-X-C motif) ligand 11	B
4q21.2	2798	GNRHR	MGI:95790	5	     44.00	14715	Gnrhr	gonadotropin releasing hormone receptor	B
4q21.2	11275	KLHL2	MGI:1924363	8	  syntenic	77113	Klhl2	kelch-like 2, Mayven (Drosophila)	B
4q21.2-q22	4825	NKX6-1	MGI:1206039	5	  syntenic	18096	Nkx6-1	NK6 transcription factor related, locus 1 (Drosophila)	B
4q21.21	118429	ANTXR2	MGI:1919164	5	  syntenic	71914	Antxr2	anthrax toxin receptor 2	C
4q21.21	84779	ARD1B	MGI:2141314	5	  syntenic	97243	Ard1b	ARD1 homolog B (S. cerevisiae)	C
4q21.21	55589	BMP2K	MGI:2155456	5	  syntenic	140780	Bmp2k	BMP2 inducible kinase	B
4q21.21	255119	C4orf22	MGI:1916571	5	  syntenic	75784	1700007G11Rik	RIKEN cDNA 1700007G11 gene	C
4q21.21-q21.23	84142	CCDC98	MGI:1917931	5	  syntenic	70681	Ccdc98	coiled-coil domain containing 98	C
4q21.21	80144	FRAS1	MGI:2385368	5	  syntenic	231470	Fras1	Fraser syndrome 1 homolog (human)	B
4q21.21	152559	PAQR3	MGI:2679683	5	  syntenic	231474	Paqr3	progestin and adipoQ receptor family member III	B
4q21.21-q21.22	153020	RASGEF1B	MGI:2443755	5	  syntenic	320292	Rasgef1b	RasGEF domain family, member 1B	B
4q21.22	51138	COPS4	MGI:1349414	5	     54.00	26891	Cops4	COP9 (constitutive photomorphogenic) homolog, subunit 4 (Arabidopsis thalia	B
4q21.22	58478	ENOPH1	MGI:1915120	5	  syntenic	67870	Enoph1	enolase-phosphatase 1	C
4q21.22	132660	LIN54	MGI:2140902	5	  syntenic	231506	Lin54	lin-54 homolog (C. elegans)	C
4q21.22	728131	LOC728131	MGI:1925060	17	  syntenic	77810	A930015D03Rik	RIKEN cDNA A930015D03 gene	M
4q21.22	51316	PLAC8	MGI:2445289	5	     54.00	231507	Plac8	placenta-specific 8	B
4q21.22	22872	SEC31A	MGI:1916412	5	  syntenic	69162	Sec31a	SEC31 homolog A (S. cerevisiae)	M
4q21.23-q21.3	83478	ARHGAP24	MGI:1922647	5	  syntenic	231532	Arhgap24	Rho GTPase activating protein 24	B
4q21.23	1040	CDS1	MGI:1921846	5	  syntenic	74596	Cds1	CDP-diacylglycerol synthase 1	B
4q21.23	27235	COQ2	MGI:1919133	5	  syntenic	71883	Coq2	coenzyme Q2 homolog, prenyltransferase (yeast)	B
4q21.23	113510	HEL308	MGI:2176740	5	  syntenic		Hel308	helicase, mus308-like (Drosophila)	B
4q21.23	84803	MAG1	MGI:3603816	5	  syntenic	231510	A230097K15Rik	RIKEN cDNA A230097K15 gene	B
4q21.23	51023	MRPS18C	MGI:1915985	5	  syntenic	68735	Mrps18c	mitochondrial ribosomal protein S18C	C
4q21.23	23001	WDFY3	MGI:1096875	5	     54.00	72145	Wdfy3	WD repeat and FYVE domain containing 3	B
4q21.3	132989	C4orf36	MGI:1921468	5	  syntenic	74218	1700016H13Rik	RIKEN cDNA 1700016H13 gene	C
4q21.3	1834	DSPP	MGI:109172	5	     56.00	666279	Dspp	dentin sialophosphoprotein	M
4q21.3	10855	HPSE	MGI:1343124	5	  syntenic	15442	Hpse	heparanase	B
4q21.3	5783	PTPN13	MGI:103293	5	     56.00	19249	Ptpn13	protein tyrosine phosphatase, non-receptor type 13	M
4q21.3	345274	SLC10A6	MGI:1923000	5	  syntenic	75750	Slc10a6	solute carrier family 10 (sodium/bile acid cotransporter family), member 6	C
4q22	9429	ABCG2	MGI:1347061	6	     28.50	26357	Abcg2	ATP-binding cassette, sub-family G (WHITE), member 2	B
4q22	127	ADH4	MGI:1349472	3	  syntenic	26876	Adh4	alcohol dehydrogenase 4 (class II), pi polypeptide	B
4q22	474	ATOH1	MGI:104654	6	     29.69	11921	Atoh1	atonal homolog 1 (Drosophila)	B
4q22-q24	658	BMPR1B	MGI:107191	3	  syntenic	12167	Bmpr1b	bone morphogenetic protein receptor, type 1B	B
4q22-q24	80319	CXXC4	MGI:2442112	3	  syntenic	319478	Cxxc4	CXXC finger 4	B
4q22	2895	GRID2	MGI:95813	6	     29.65	14804	Grid2	glutamate receptor, ionotropic, delta 2	B
4q22-q26	3033	HADH	MGI:96009	3	  syntenic	15107	Hadh	hydroxyacyl-Coenzyme A dehydrogenase	M
4q22-q25	4126	MANBA	MGI:88175	3	     71.20	110173	Manba	mannosidase, beta A, lysosomal	B
4q22	22915	MMRN1	MGI:1918195	6	     29.00	70945	Mmrn1	multimerin 1	B
4q22-q23	5161	PDHA2	MGI:97533	3	  syntenic	18598	Pdha2	pyruvate dehydrogenase E1 alpha 2	M
4q22	10611	PDLIM5	MGI:1927489	3	  syntenic	56376	Pdlim5	PDZ and LIM domain 5	B
4q22-q24	64116	SLC39A8	MGI:1914797	3	     66.00	67547	Slc39a8	solute carrier family 39 (metal ion transporter), member 8	B
4q22-q23	56916	SMARCAD1	MGI:95453	6	     29.69	13990	Smarcad1	SWI/SNF-related, matrix-associated actin-dependent regulator of chromatin,	B
4q22.1	285513	GPRIN3	MGI:1924785	6	  syntenic	243385	Gprin3	GPRIN family member 3	C
4q22.1	55008	HERC6	MGI:1914388	6	  syntenic	67138	Herc5	hect domain and RLD 5	M
4q22.1	51170	HSD17B11	MGI:2149821	5	  syntenic	114664	Hsd17b11	hydroxysteroid (17-beta) dehydrogenase 11	B
4q22.1	345275	HSD17B13	MGI:2140804	5	  syntenic	243168	Hsd17b13	hydroxysteroid (17-beta) dehydrogenase 13	B
[truncated: 1,212,700 more chars]
