# Supplementary material for: Looking at Cerebellar Malformations through Text-Mined Interactomes of Mice and Humans
Source: PLoS Comput Biol. 2009 Nov 6;5(11):e1000559. doi: 10.1371/journal.pcbi.1000559 (PMC2767227; doi:10.1371/journal.pcbi.1000559)
Supplement: Dataset S6 — Combined human network. (6.42 MB ZIP) [file pcbi.1000559.s017.zip › combined_network/HPRD_Release_7_09012007.txt]

Protein A HPRD identifier	Protein A Entrez Gene	Protein B HPRD identifier	Protein B Entrez Gene	Experiment Type	PubMed
02995	4089	04484	4093	yeast 2-hybrid	16189514,15231748
01898	7429	00017	71	in vitro	3510866,6893424
02153	7114	00017	71	in vitro;in vivo	15163409,10848969,9153421,8630056,8617195
03014	1173	03690	1856	yeast 2-hybrid	16189514
02319	10134	00017	71	in vivo	10958671
02458	9087	00017	71	in vitro	8416954
02549	4130	00017	71	in vitro	7820861
03014	1173	04318	10320	yeast 2-hybrid	16189514
02991	4306	00017	71	in vitro	8612804
03180	5339	00017	71	in vitro	9808630
03334	8655	00017	71	in vitro	14760703
03415	7408	00017	71	in vitro;in vivo	12372613
03014	1173	05629	9513	yeast 2-hybrid	16189514
03014	1173	10262	9779	yeast 2-hybrid	16189514
03855	5337	00017	71	in vitro;in vivo	12388543
03014	1173	13248	151871	yeast 2-hybrid	16189514
03014	1173	16106	10900	yeast 2-hybrid	16189514
06049	29109	00017	71	in vivo	12665555
08371	4640	00017	71	in vitro	11474115
10808	10486	00017	71	in vivo	8761950
11539	85477	00017	71	in vitro	1331119
12282	93661	00017	71	in vitro	12029070
16000	55607	00017	71	in vitro;in vivo	9362513,12052877
16375	29124	00017	71	in vitro	15009185
16446	11034	00017	71	in vitro	8399167
00079	146	00018	2318	yeast 2-hybrid	15525470
00080	147	00018	2318	yeast 2-hybrid	15525470
00081	148	00018	2318	yeast 2-hybrid	15525470
00255	825	00018	2318	in vitro;in vivo	14506720
00653	5045	00018	2318	in vitro;in vivo;yeast 2-hybrid	9412467
02900	3636	00018	2318	in vitro;in vivo;yeast 2-hybrid	11739414
03129	5094	00018	2318	in vivo;yeast 2-hybrid	8871564
03213	6416	00018	2318	in vitro;in vivo;yeast 2-hybrid	9006895
03246	6444	00018	2318	in vitro;in vivo;yeast 2-hybrid	10629222,14506720
04981	9499	00018	2318	in vivo;yeast 2-hybrid	11038172
05725	58529	00018	2318	in vitro;in vivo;yeast 2-hybrid	10984498,11171996
06611	90102	00018	2318	in vitro;in vivo	12376540
07039	6445	00018	2318	in vitro;in vivo;yeast 2-hybrid	10629222
09254	3751	00018	2318	in vitro;yeast 2-hybrid	11102480
09524	4867	00018	2318	in vitro;in vivo;yeast 2-hybrid	12006559
17624	91977	00018	2318	in vitro;in vivo	11842093
00043	135	00019	88	in vitro	12837758
00105	283	00019	88	in vitro;in vivo;yeast 2-hybrid	15737636
00547	7402	00019	88	in vitro	12006649
00566	6401	00019	88	in vitro	8609175
00697	2904	00019	88	in vivo	9009191
01444	3739	00019	88	in vitro;yeast 2-hybrid	11389904
02148	89	00019	88	in vitro;in vivo	10656685
03007	1739	00019	88	in vivo	12860415
04092	8038	00019	88	in vitro;in vivo	10788519
04199	1742	00019	88	in vitro	12435606
05553	27185	00019	88	in vivo;yeast 2-hybrid	12812986
05724	51778	00019	88	in vitro;in vivo;yeast 2-hybrid	11842093
05725	58529	00019	88	in vitro;in vivo	10984498
08888	3741	00019	88	in vitro;in vivo;yeast 2-hybrid	10812072,11389904
09066	10499	00019	88	in vitro	15072553
09326	9124	00019	88	in vivo;yeast 2-hybrid	10861853
09731	23022	00019	88	in vivo	10931874
10536	84665	00019	88	yeast 2-hybrid	11309420
10566	117178	00019	88	yeast 2-hybrid	12446711
11484	125950	00019	88	in vivo;yeast 2-hybrid	11724819
15926	2902	00019	88	in vitro;in vivo;yeast 2-hybrid	9728925,9952395,9009191
16172	11155	00019	88	in vitro;in vivo	10391924
02994	4122	09071	1107	yeast 2-hybrid	16169070
01859	7157	00023	5371	in vitro;in vivo	11704853,11025664,11080164
02487	4084	00023	5371	in vivo	11430826
02534	1387	00023	5371	in vitro;in vivo	10077561,12142048,12622724,10610177,12234245
02619	1432	00023	5371	in vitro;in vivo	15273249
02788	6722	00023	5371	in vitro;in vivo	12622724
02910	9612	00023	5371	in vivo	11585900
02911	9611	00023	5371	in vitro;in vivo	11430826
03143	3065	00023	5371	in vitro;in vivo	11430826,11259576
03251	6996	00023	5371	in vitro;in vivo	15569683
03554	7341	00023	5371	in vitro;in vivo	8806687,11080164,11948183,9756909
03587	7161	00023	5371	in vivo	11832207
03938	904	00023	5371	in vitro;in vivo	12727882
00023	5371	04066	6790	in vivo	15749021
04332	6613	00023	5371	in vivo	9452416
04424	1616	00023	5371	in vitro;in vivo;yeast 2-hybrid	10684855,10669754,10525530,12595526,15350595
04556	8805	00023	5371	in vivo	10610177
05552	55743	00023	5371	in vitro;in vivo	15467728
06769	5914	00023	5371	in vitro	12935927,1311253
06829	3087	00023	5371	in vivo	10597310
07002	59343	00023	5371	in vitro;in vivo	12419228
07185	7067	00023	5371	in vivo	10610177
09051	5074	00023	5371	in vitro;in vivo	12717420
09678	11073	00023	5371	in vivo	12773567
09690	25942	00023	5371	in vitro;in vivo	11430826
10364	6135	00023	5371	in vitro;in vivo	15195100
11762	7704	00023	5371	in vitro;in vivo;yeast 2-hybrid	9294197,11175338
12460	26287	00023	5371	in vitro;in vivo	15136035
15996	5987	00023	5371	in vivo;yeast 2-hybrid	9570750
00023	5371	11518	140691	in vitro;in vivo	12837286
00024	5981	00024	5981	in vitro;in vivo	12192049
00218	672	00024	5981	in vivo	10783165
00296	1050	00024	5981	in vivo	12509469
00447	1019	00024	5981	in vivo	10353443
01241	5970	00024	5981	in vitro;in vivo	12509469
01346	595	00024	5981	in vivo	10353443
01456	5111	00024	5981	in vitro;in vivo	12045192,12171929,8861969,8999859
02211	9338	00024	5981	in vivo	10353443
02676	5983	00024	5981	in vitro;in vivo	9488738,8692848
02799	836	00024	5981	in vitro;in vivo	9235961,9351817
03143	3065	00024	5981	in vitro;in vivo	12045192
10574	23476	00024	5981	in vitro;in vivo	12192049
03014	1173	16136	27156	yeast 2-hybrid	16189514
00211	654	00025	92	in vivo	10504300
00212	655	00025	92	in vitro;in vivo	9748228,12667445
00565	2022	00025	92	in vivo	9872992
00929	3624	00025	92	in vivo	11266516
00934	3625	00025	92	in vivo	11266516
02138	3547	00025	92	in vivo	11266516
02846	7049	00025	92	in vivo	10746731
03092	8200	00025	92	in vivo	8702914
03136	3626	00025	92	in vivo	12651901
03560	2661	00025	92	in vivo	12135884
15455	55333	00025	92	in vitro;yeast 2-hybrid	11882656,15451561
16212	9863	00025	92	in vitro;yeast 2-hybrid	10681527
00026	6774	00026	6774	in vitro;in vivo;yeast 2-hybrid	9647732,15223310,9373245
00126	3454	00026	6774	in vivo	8626489
00218	672	00026	6774	in vivo	11163768
00298	1026	00026	6774	in vivo	10764767
00624	2261	00026	6774	in vitro;in vivo	11940572,11294897,10918587,12244095,11350938,12626508,8626374,12576423,14551213
00625	2264	00026	6774	in vitro;in vivo	11940572,11294897,10918587,12244095,11350938,12626508,8626374,12576423,14551213
00679	2908	00026	6774	in vivo	14522952,9388192
00777	3320	00026	6774	in vivo	12559950
00796	3055	00026	6774	in vitro;in vivo	11940572,11294897,10918587,12244095,11350938,12626508,8626374,12576423,14551213
00800	6927	00026	6774	in vivo	11134330
00896	3560	00026	6774	in vivo	10602027
00986	3559	00026	6774	in vivo	10602027
00992	3716	00026	6774	in vitro;in vivo	11722592,11940572,11294897,10918587,12244095,11350938,12626508,8626374,12576423,14551213,8272872,9566874
00993	3717	00026	6774	in vitro;in vivo	10925297,11940572,11294897,10918587,12244095,11350938,12626508,8626374,12576423,14551213
01000	3570	00026	6774	in vivo	10982829
01080	3932	00026	6774	in vivo	10825200
01166	4654	00026	6774	in vitro;in vivo	12947115
01238	4790	00026	6774	in vitro;in vivo	12057007
01241	5970	00026	6774	in vitro;in vivo	12057007
01266	5979	00026	6774	in vitro;in vivo	11536047,12637586,15485908
01280	4233	00026	6774	in vivo	9440692
01302	3725	00026	6774	in vitro;in vivo	10490649
01346	595	00026	6774	in vivo	11279133
01468	5610	00026	6774	in vivo	11350938
01470	5781	00026	6774	in vivo	11594781
01491	2241	00026	6774	in vitro;in vivo	10878010,12738762
01496	5594	00026	6774	in vitro;in vivo	11350938,10521505,9343414,10446219,12576423,14551213,9872331,12763138
01501	5580	00026	6774	in vitro;in vivo	11350938,10521505,9343414,10446219,12576423,14551213,9872331,12763138,11335711
01566	6118	00026	6774	in vitro;in vivo;yeast 2-hybrid	10875894
01814	2242	00026	6774	in vitro;in vivo	9714332
01819	6714	00026	6774	in vitro;in vivo	8657134,11940572,11294897,10918587,12244095,11350938,12626508,8626374,12576423,14551213,8272872,9566874
02111	660	00026	6774	in vivo	10688651
02437	367	00026	6774	in vitro;in vivo	11751884,12804609
02514	6850	00026	6774	in vivo	10825200
02534	1387	00026	6774	in vitro;in vivo	15649887
02547	3718	00026	6774	in vivo	10037026
02777	6772	00026	6774	in vivo	12070153
02824	3572	00026	6774	in vivo	12361954
02971	2690	00026	6774	in vivo	8923468
03001	3953	00026	6774	in vivo	8608603
03100	5599	00026	6774	in vitro;in vivo	11350938,10521505,9343414,10446219,12576423,14551213,9872331,12763138
00962	3660	04078	2033	in vitro;in vivo	11304541
03399	2969	00026	6774	in vitro;in vivo	9584171
03479	5595	00026	6774	in vitro;in vivo	11350938,10521505,9343414,10446219,12576423,14551213,9872331,12763138
03625	2923	00026	6774	in vitro;in vivo	12060494
03627	5879	00026	6774	in vivo;yeast 2-hybrid	11021801
03823	2305	00026	6774	in vivo	11861839
03926	10657	00026	6774	in vivo	11585385
04021	3556	00026	6774	in vivo	9923604
04070	8648	00026	6774	in vitro;in vivo	11773079
04078	2033	00026	6774	in vitro;in vivo	10205054,15649887
04537	7253	00026	6774	in vitro;in vivo	10809230
04632	9111	00026	6774	in vitro	9989503
06108	85480	00026	6774	in vivo	11418668,10570284
06768	5771	00026	6774	in vitro;in vivo	12359225,15588985
06789	9252	00026	6774	in vivo	12763138
07430	55620	00026	6774	in vivo	12540842
09068	10401	00026	6774	in vivo	11429412,12804609
09452	51079	00026	6774	in vitro;in vivo;yeast 2-hybrid	12628925
15443	55250	00026	6774	in vitro;in vivo;yeast 2-hybrid	10954736
16050	8553	00026	6774	in vitro;in vivo;yeast 2-hybrid	15223310
16249	149233	00026	6774	in vitro;in vivo	12023369
17637	51701	00026	6774	in vitro;in vivo	15764709
18343	168544	00026	6774	in vitro;in vivo	12426389
04078	2033	04769	3661	in vitro	9488451
04078	2033	05441	3665	in vitro	12604599
00030	58	00030	58	in vitro;yeast 2-hybrid	10366597,12048248
00050	159	00030	58	in vitro	648524
00509	1773	00030	58	in vitro;in vivo	11707283,2395459
00547	7402	00030	58	in vitro	12006649
00558	2035	00030	58	in vitro	11071908
00579	1956	00030	58	in vitro;in vivo	1808202,1383230
00674	2934	00030	58	in vitro	10583954
00749	2638	00030	58	in vitro	12119014,12048248,7703225
00941	3706	00030	58	in vitro	11468283
01180	4632	00030	58	in vitro	11707283
01268	2017	00030	58	in vivo	7680654,11018051
17447	29967	00019	88	in vivo;yeast 2-hybrid	12809483
17624	91977	00019	88	in vitro;in vivo	11842093
00020	87	00020	87	in vitro;in vivo;yeast 2-hybrid	11470434,12223541,11573089
00223	1308	00020	87	in vivo;yeast 2-hybrid	11739652
00285	1495	00020	87	in vivo	7790378
00449	1020	00020	87	in vitro	12223541
00470	1465	00020	87	in vitro	10926853
00698	2903	00020	87	in vivo	11854440
00720	5834	00020	87	in vivo	12211109
01787	7273	00020	87	in vitro;in vivo;yeast 2-hybrid	11305911,11846417
01973	2203	00020	87	in vivo	12507293
02828	4026	00020	87	in vitro;in vivo;yeast 2-hybrid	12615977
02859	5747	00020	87	in vivo	11369769
03019	5585	00020	87	in vitro;in vivo;yeast 2-hybrid	11802708,9030526
03203	5310	00020	87	in vitro;in vivo	11113628
03592	7791	00020	87	in vitro;in vivo	10224105,11423549
03857	5338	00020	87	in vitro;in vivo	10801846
04586	8851	00020	87	in vitro;in vivo;yeast 2-hybrid	12223541
04790	8941	00020	87	in vitro;yeast 2-hybrid	12223541
04981	9499	00020	87	in vivo	12499399,10369880
05462	10755	00020	87	in vitro;in vivo	10198040
05724	51778	00020	87	in vivo	11842093
05725	58529	00020	87	in vivo	11842093
05799	10611	00020	87	in vitro	10833443
06292	53405	00020	87	in vitro	10793131
07525	8048	00020	87	in vivo	12642359
09326	9124	00020	87	in vitro;in vivo;yeast 2-hybrid	11110697,11973348
10403	10529	00020	87	in vitro	10470015
10566	117178	00020	87	in vitro;in vivo;yeast 2-hybrid	12446711
11484	125950	00020	87	in vivo	11724819
17624	91977	00020	87	in vivo	11842093
00206	650	00021	90	in vivo	8006002
00212	655	00021	90	in vivo	8006002
00565	2022	00021	90	in vivo	9872992
00607	2339	00021	90	yeast 2-hybrid	8599089
00929	3624	00021	90	in vivo	11266516
00934	3625	00021	90	in vivo	11266516
02138	3547	00021	90	in vivo	11266516
03092	8200	00021	90	in vivo	8702914
03136	3626	00021	90	in vivo	12651901
00021	90	03356	4086	in vitro;in vivo	10652350,10583507,9748228,9136927,10085121
04381	4090	00021	90	in vivo	10652350,10583507,9748228
04484	4093	00021	90	in vivo	10583507
00447	1019	00022	5984	in vivo	10353443
01456	5111	00022	5984	in vitro;in vivo	10051561,12171929
02675	5982	00022	5984	in vitro;in vivo;yeast 2-hybrid	9488738,8692848,9228079
02676	5983	00022	5984	in vitro;in vivo	9488738,8692848
02677	5985	00022	5984	in vitro;in vivo;yeast 2-hybrid	9488738,8692848,9228079
03143	3065	00022	5984	in vitro	12045192
10574	23476	00022	5984	in vitro;in vivo	12192049
13059	63922	00022	5984	in vivo	11486023
03014	1173	16145	29079	yeast 2-hybrid	16189514
00023	5371	00023	5371	in vitro;in vivo;yeast 2-hybrid	12837286,9294197,10938104
00026	6774	00023	5371	in vivo	12506013
00524	405	00023	5371	in vitro	12354770
00591	1977	00023	5371	in vitro	11500381
00673	2624	00023	5371	in vitro;in vivo;yeast 2-hybrid	10938104
00744	3164	00023	5371	in vitro;in vivo	12032831
01241	5970	00023	5371	in vitro;in vivo	12540841
01271	6497	00023	5371	in vitro;in vivo	11430826
01272	4193	00023	5371	in vitro;in vivo	14507915,15195100,12915590,12759344
01574	5925	00023	5371	in vivo	9448006
01796	6667	00023	5371	in vitro;in vivo	9819401
01810	4602	00023	5371	in vitro;in vivo	15194430
01822	7046	00023	5371	in vivo	15356634
01823	7048	00023	5371	in vivo	15356634
00001	216	00001	216	in vivo;yeast 2-hybrid	12081471,16189514
04078	2033	16333	65056	in vitro;in vivo	14612417
00318	3329	00003	217	yeast 2-hybrid	12387818
02535	3336	00003	217	yeast 2-hybrid	12387818
02622	1045	00006	39	in vivo	12518221
00008	1145	00007	1134	in vitro	1712080
00009	1146	00007	1134	in vitro	7695910
04078	2033	04472	1108	in vitro	15189737
01516	1144	00007	1134	in vitro	7695910,8910344
02761	3679	00007	1134	in vivo	10910772
00010	43	00010	43	in vivo	7085778
00100	351	00010	43	in vitro	12427014
00359	1282	00010	43	in vitro	12524166
01029	3912	00010	43	in vitro;in vivo;yeast 2-hybrid	15474030
01033	284217	00010	43	in vitro	12524166
01057	1939	00010	43	in vivo	7085778
03871	9421	00010	43	in vitro;yeast 2-hybrid	10837146
04328	8292	00010	43	in vitro	12609505
17907	145270	00010	43	in vivo	11804574
00011	429	00011	429	in vivo;yeast 2-hybrid	8948587,8900141
00206	650	00011	429	in vitro	9197246
02807	4205	00011	429	in vitro;in vivo	8662987
03780	6925	00011	429	in vitro;in vivo;yeast 2-hybrid	10903890
06976	63973	00011	429	in vitro;yeast 2-hybrid	8948587
04078	2033	04968	7709	in vitro	12840021
00032	60	00015	70	in vitro	8913639
00105	283	00015	70	in vitro;in vivo;yeast 2-hybrid	8127865
00475	7430	00015	70	in vivo	12271120
00506	2039	00015	70	in vivo	12011427
00749	2638	00015	70	in vitro	12452439,12554937
01500	5581	00015	70	in vivo	11968018
02303	1756	00015	70	in vivo	11997265
02314	7454	00015	70	in vivo	12029088
02952	4638	00015	70	in vitro;in vivo	12110694
03180	5339	00015	70	in vivo	12136158
03261	1072	00015	70	in vivo	12207032
03334	8655	00015	70	in vitro	14760703
03835	7456	00015	70	in vivo	12029088
04068	6624	00015	70	in vivo	12139639
04229	3927	00015	70	in vitro;in vivo	9848085
05023	10097	00015	70	in vivo	12019562
05222	81	00015	70	in vivo	12042308
09076	3315	00015	70	in vivo	12087068
09747	60312	00015	70	in vivo	12134071
09762	23345	00015	70	in vivo	12408964
09763	23224	00015	70	in vivo	12118075,12408964
10174	5756	00015	70	in vivo	12207032
11539	85477	00015	70	in vivo	12438125
11608	137735	00015	70	in vivo	11983702
12411	22885	00015	70	in vitro;in vivo	15337165
13926	339451	00015	70	in vivo	12063253
15905	142678	00015	70	in vitro;yeast 2-hybrid	14507647
17241	11133	00015	70	in vivo	12019562
18208	51086	00015	70	yeast 2-hybrid	12721663
00509	1773	00017	71	in vitro	11474115
00568	308	00017	71	in vivo	10903505
00646	2357	00017	71	in vitro	8228254
00674	2934	00017	71	in vitro	7849017,11733011
01083	4046	00017	71	in vitro	10925289
04078	2033	08862	4330	in vitro	12569362
04078	2033	11873	4676	in vitro;in vivo	11073993
03627	5879	00032	60	in vitro;in vivo	11027608
03628	5880	00032	60	in vitro;in vivo	11027608
03694	1207	00032	60	yeast 2-hybrid	9359436
03847	1265	00032	60	in vivo	12388067
03855	5337	00032	60	in vitro;in vivo	11373276
03857	5338	00032	60	in vitro;in vivo	11373276
03977	5027	00032	60	in vivo	11707406
04067	3182	00032	60	in vitro	11937625
04093	25802	00032	60	in vitro;in vivo	11350761
04189	4892	00032	60	in vitro	9295142
04229	3927	00032	60	in vitro;in vivo	9848085
04380	4088	00032	60	in vitro	15527767
04385	6282	00032	60	in vitro;in vivo	14623863,10851017
04459	6597	00032	60	in vitro;in vivo	9845365
04790	8941	00032	60	in vivo	10683146
05014	8904	00032	60	in vitro;yeast 2-hybrid	12522145
05015	221184	00032	60	yeast 2-hybrid	12522145
05017	131034	00032	60	in vitro;yeast 2-hybrid	12522145
05093	2768	00032	60	in vivo	10787407
05357	5201	00032	60	in vitro;in vivo	11535601
05358	5203	00032	60	in vitro;in vivo	12456645
05414	11151	00032	60	in vitro	12673016
05434	8936	00032	60	in vitro	10381382
05458	10810	00032	60	in vitro	10381382
05506	10575	00032	60	in vitro;in vivo	10604479
05796	10163	00032	60	in vitro	10381382
05799	10611	00032	60	in vitro	10833443
05943	25932	00032	60	in vivo	11563969
06468	22948	00032	60	in vitro;in vivo	11580269
06895	10576	00032	60	in vitro;in vivo	10748209,11580269
07367	29882	00032	60	in vivo	11691822
08916	5430	00032	60	in vitro	10773068,435297
09101	2275	00032	60	in vitro;in vivo;yeast 2-hybrid	12704194
09188	6336	00032	60	in vivo;yeast 2-hybrid	12591166
09466	83988	00032	60	in vivo	11964161
09486	54434	00032	60	in vivo	11832213
09487	85464	00032	60	in vivo	11832213
09488	54961	00032	60	in vivo	11832213
09529	84700	00032	60	in vivo	12547197
09869	10487	00032	60	in vivo;yeast 2-hybrid	8761950
10366	10095	00032	60	in vitro	11721045,11533442
10403	10529	00032	60	in vitro	10470015
10525	23214	00032	60	in vitro	14592989
10816	10694	00032	60	in vitro;in vivo	10748209
11608	137735	00032	60	in vitro;in vivo	11983702
11768	7169	00032	60	in vivo	9108196
15455	55333	00032	60	in vitro	11673475,11696420
16375	29124	00032	60	in vitro	15009185
16646	55257	00032	60	in vitro	12963728
18146	85461	00032	60	in vivo	15673434
03015	163	07674	55707	yeast 2-hybrid	16189514
03015	163	10616	27229	yeast 2-hybrid	16189514
03015	163	11448	9883	yeast 2-hybrid	16189514
03015	163	11493	26150	yeast 2-hybrid	16189514
03015	163	13115	79132	yeast 2-hybrid	16189514
03015	163	13312	54855	yeast 2-hybrid	16189514
03015	163	15496	55145	yeast 2-hybrid	16189514
03015	163	17187	9729	yeast 2-hybrid	16189514
00115	960	00035	8174	in vitro	2474557
00948	3695	00035	8174	in vitro	9233649
01894	3676	00035	8174	in vitro	10702270,9873398
00037	119	00036	118	in vivo	7490111
00241	801	00036	118	in vivo	8663089
01501	5580	00036	118	in vitro;in vivo	8810272,9679146
01662	476	00036	118	in vitro	10516168
01685	6708	00036	118	in vitro	3600811,8626479
01686	6710	00036	118	in vitro	8663089
02664	3398	00036	118	in vitro;in vivo	10585876
02799	836	00036	118	in vitro	10823823
03382	5566	00036	118	in vitro	8810272
03414	6093	00036	118	in vivo	10209029
09990	10808	00036	118	in vitro;in vivo	14733918
00037	119	00037	119	in vitro	7999065,7707875
00241	801	00037	119	in vivo	7490111
00655	2534	00037	119	in vivo	11526103
01501	5580	00037	119	in vitro;in vivo	9679146,8810272
03382	5566	00037	119	in vitro;in vivo	9679146,8810272
15273	22895	00037	119	in vitro	7999065,7707875,9244430
00042	134	00038	100	in vivo	9247966,12150791
00043	135	00038	100	in vivo	11125033
00150	2885	00038	100	in vitro	9299436
00538	1812	00038	100	in vitro	12150791
00679	2908	00038	100	in vitro	9154805
02187	1803	00038	100	in vitro	11772392
15971	136	00038	100	in vitro;in vivo	11125033
01227	6622	06771	7314	in vivo	11603807
01173	4620	00040	270	in vivo	9730972
00538	1812	00042	134	in vivo	10890919
00746	2781	00042	134	in vitro	9166747
00757	2775	00042	134	in vivo	10521440
00761	2778	00042	134	in vivo	10521440
00764	2771	00042	134	in vivo	11369591
03103	5028	00042	134	in vivo	11390975
05129	2911	00042	134	in vitro	11278325
09126	2037	00042	134	in vitro;in vivo;yeast 2-hybrid	12974671
01227	6622	02471	4514	in vitro;yeast 2-hybrid	12059041
00539	1813	00043	135	in vivo	12804599
00043	135	00043	135	in vivo	12804599
01417	5340	00044	506	in vitro	10077593
02517	335	00044	506	in vivo	2687158
05639	7532	00044	506	in vivo	15324660
10599	91647	00044	506	yeast 2-hybrid	11410595
12332	64756	00044	506	in vitro;yeast 2-hybrid	12206899
02369	116	00045	117	in vitro;in vivo	10583729,8253796
04026	2274	00046	203	in vitro	12432079
00053	107	00052	108	in vitro	8692867
00761	2778	00052	108	in vitro	9268375
08973	111	00052	108	in vitro	9268375
00764	2771	00053	107	in vivo	2121366
00054	375	00057	123	in vitro;yeast 2-hybrid	15336557
00329	1131	00054	375	in vitro;in vivo	12799371
00569	10945	00054	375	in vivo	11703931
01246	4869	00054	375	in vitro;in vivo	14636574,15684379
01549	5898	00054	375	in vivo	12509462,9688545
01630	9267	00054	375	in vitro	9756891,9653114,10212218
02541	162	00054	375	in vitro;in vivo	11926829
02981	1315	00054	375	in vitro;in vivo	10720466,10318838
03803	9179	00054	375	in vitro;in vivo;yeast 2-hybrid	11707398
03855	5337	00054	375	in vitro;in vivo	9688545
03857	5338	00054	375	in vivo	12519790,10801846
03925	9266	00054	375	in vitro;in vivo	9417041
04082	4194	00054	375	in vitro;in vivo	11297540
04470	8394	00054	375	in vitro	10747863,10589680
04551	8546	00054	375	in vitro	11926829
04637	164	00054	375	in vitro;in vivo	11926829
04820	8853	00054	375	in vivo	10749932,10022920
03019	5585	16101	11007	yeast 2-hybrid	16189514
00100	351	00087	5663	in vitro	10593990
00285	1495	00087	5663	in vivo	10635315
00286	1499	00087	5663	in vitro;in vivo	9738936,10092585,12070348,11168528
00449	1020	00087	5663	in vitro;in vivo	12056836
00675	2670	00087	5663	in vitro;yeast 2-hybrid	12058025
00977	834	00087	5663	in vitro;in vivo	10069390
01045	596	00087	5663	in vitro;in vivo;yeast 2-hybrid	10521466
01142	4137	00087	5663	in vivo	9689133
01381	5295	00087	5663	in vitro	15192701
01504	5590	00087	5663	in vitro;in vivo	14576165
00087	5663	01827	4851	in vivo	10077672,10206645,12374741
01885	999	00087	5663	in vitro	10635315,11953314
02060	2316	00087	5663	in vivo;yeast 2-hybrid	9437013
00087	5663	02114	2664	in vitro	15480879
02497	598	00087	5663	in vivo;yeast 2-hybrid	10446169
05390	11252	05448	8976	yeast 2-hybrid	12426380
02799	836	00087	5663	in vitro;in vivo	10069390
03321	839	00087	5663	in vitro;in vivo	10069390
03382	5566	00087	5663	in vitro	14576165
03457	840	00087	5663	in vitro;in vivo	10069390
03459	841	00087	5663	in vitro;in vivo	10069390
03509	7087	00087	5663	in vitro;in vivo;yeast 2-hybrid	11719200
03751	6934	00087	5663	in vitro	11504726
03879	320	00087	5663	in vitro	12196555
04543	2317	00087	5663	in vitro;in vivo;yeast 2-hybrid	9437013
04720	9169	00087	5663	in vitro;in vivo	10069390
04943	2081	00087	5663	in vitro;in vivo	10587643
05043	8502	00087	5663	in vitro;in vivo;yeast 2-hybrid	10092585,10037471
05232	30818	00087	5663	in vivo	12207970
05418	2932	00087	5663	in vitro;in vivo	11104755
05440	29979	00087	5663	in vitro;in vivo;yeast 2-hybrid	11076969
05584	23385	00087	5663	in vivo	10993067,12603837
05715	8766	00087	5663	in vivo;yeast 2-hybrid	10369872
05888	55294	00087	5663	in vivo	12354302
05957	28514	00087	5663	in vitro	12794186
06360	51107	00087	5663	in vitro;in vivo	12297508,12471034
06361	83464	00087	5663	in vivo	12471034
06362	55851	00087	5663	in vitro;in vivo	12198112,12639958
06981	10730	00087	5663	yeast 2-hybrid	12214059
07255	23621	00087	5663	in vitro;in vivo;yeast 2-hybrid	12901838
07456	9709	00087	5663	in vivo	11799129
09181	1501	00087	5663	in vitro;in vivo;yeast 2-hybrid	9223106,10208590,10037471
09705	55798	00087	5663	yeast 2-hybrid	11738826
10341	1795	00087	5663	in vitro;yeast 2-hybrid	10854253
14787	23787	00087	5663	in vitro;in vivo	10551805
02373	2245	00088	26	in vitro;in vivo	12913069
03852	1785	00088	26	in vitro;in vivo	12419186
15917	1610	00088	26	in vivo	8195119
03602	10365	04078	2033	in vitro	15136591
02809	4208	04078	2033	in vitro	9001254
02810	4209	04078	2033	in vitro;in vivo	11096067
11971	23428	00090	6519	in vivo	10574970
00387	4318	00093	374	in vivo	10389762
00452	896	00093	374	in vivo	11469683
00579	1956	00093	374	in vivo	10085134
06163	7490	00093	374	in vitro;in vivo	10490105
04279	2813	00094	279	in vitro	1284286
01469	5604	04078	2033	in vitro;in vivo	11278389
00354	1285	00097	6288	in vitro	8995276
00355	1284	00097	6288	in vitro	8995276
00359	1282	00097	6288	in vitro	8995276
00360	1286	00097	6288	in vitro	8995276
00646	2357	00097	6288	in vitro	10753626
01033	284217	00097	6288	in vitro	8995276
12133	55829	00097	6288	in vitro;yeast 2-hybrid	12031974
03015	163	04639	8907	yeast 2-hybrid	16189514
00359	1282	00098	6289	in vitro	8995276
01033	284217	00098	6289	in vitro	8995276
00359	1282	00099	6291	in vitro	8995276
03015	163	05452	54386	yeast 2-hybrid	16189514
00120	12	00100	351	in vivo	10048303,2190106
00135	348	00100	351	in vitro	10559559
00138	4035	00100	351	in vivo	12212791,7543026
00150	2885	00100	351	in vivo	12485888
00169	811	00100	351	in vivo	11378243
00291	1509	00100	351	in vitro;in vivo	10605825,8943232,10931940,8930981,7523115
00339	1139	00100	351	in vitro;in vivo	10681545
00354	1285	00100	351	in vitro	9136074
00355	1284	00100	351	in vitro	9136074
00359	1282	00100	351	in vitro	9136074
00363	1278	00100	351	in vitro	7688497
00449	1020	00100	351	in vitro;in vivo	8764598,10936190,15178331
00574	4811	00100	351	in vitro	11376898
00629	2192	00100	351	in vitro	11238726
00674	2934	00100	351	in vitro;in vivo	10329371
00713	2597	00100	351	in vitro	8473906
00783	3163	00100	351	in vivo;yeast 2-hybrid	12057765
00804	3339	00100	351	in vitro	9136074
00887	3032	00100	351	in vitro	11430884
00894	3416	00100	351	in vitro	9830016
01033	284217	00100	351	in vitro	9136074
01227	6622	00100	351	in vitro	9163350
01809	25	00100	351	in vivo	11279131
01970	3827	00100	351	in vivo	12090937
01992	2161	00100	351	in vivo	11589915
02319	10134	00100	351	in vivo;yeast 2-hybrid	12529377
02359	633	00100	351	in vitro	7793988
02363	1287	00100	351	in vitro	9136074
02364	1288	00100	351	in vitro	9136074
02489	3831	00100	351	in vitro;in vivo	11144355
02780	6464	00100	351	in vitro;in vivo;yeast 2-hybrid	11877420,9045663
02799	836	00100	351	in vitro;in vivo	8943232,15178331
03028	857	00100	351	in vitro	9553108
03321	839	00100	351	in vitro	10438520
03335	5645	00100	351	in vitro	8478942
03459	841	00100	351	in vitro	10911620
03870	642	00100	351	in vitro;yeast 2-hybrid	10973933
03879	320	00100	351	in vitro;in vivo	8887653
03980	6620	00100	351	in vitro	9163350
04047	837	00100	351	in vitro	15123740
04087	322	00100	351	in vitro;in vivo;yeast 2-hybrid	8887653,8955346,9799084,9837937,11085987,9045663,11517249
04088	323	00100	351	in vitro;in vivo	8855266,14527950
04089	10307	00100	351	in vitro;in vivo	14527950,10081969
04090	321	00100	351	in vitro;in vivo	9890987
04545	8883	00100	351	in vitro;in vivo	8626687
04582	1600	00100	351	in vitro	10460257,9837937
04767	8650	00100	351	in vitro;in vivo	12011466
05038	9546	00100	351	in vitro;in vivo	10049767
05223	9479	00100	351	in vitro;in vivo;yeast 2-hybrid	11517249,11724784
05418	2932	00100	351	in vitro;in vivo	8764598,10936190,15178331
05584	23385	00100	351	in vivo	10993067
05616	10513	00100	351	in vitro;yeast 2-hybrid	9843960
05744	25825	00100	351	in vitro;in vivo	10605825,10931940,8764598,10936190,15178331
05837	None	00100	351	in vitro	12895653
06089	11316	00054	375	yeast 2-hybrid	10921873
06258	23431	00054	375	in vivo	11707398
06260	8943	00054	375	in vitro;in vivo	11926829
06443	55738	00054	375	in vitro;in vivo	9733781
00054	375	06445	57584	in vitro;yeast 2-hybrid	15793564
07209	23647	00054	375	in vitro;yeast 2-hybrid	9038142
09331	27236	00054	375	in vitro;in vivo;yeast 2-hybrid	9038142
09347	23062	00054	375	in vitro;yeast 2-hybrid	10747089
09887	22820	00054	375	in vitro;in vivo	10720466
10443	23163	00054	375	in vitro;in vivo;yeast 2-hybrid	10747089,11301005
10555	84725	00054	375	in vitro	15107860
12013	10972	00054	375	in vitro	11726511
12078	26088	00054	375	in vitro;in vivo;yeast 2-hybrid	12636914,10747089
17984	10959	00054	375	in vitro;in vivo	11703931
02541	162	00055	381	in vitro;in vivo	11926829
04470	8394	00055	381	in vitro	10589680
04820	8853	00055	381	in vivo	10749932,10022920
07209	23647	00055	381	in vitro;yeast 2-hybrid	9038142
03015	163	05765	26119	yeast 2-hybrid	16189514
00055	381	18521	9727	in vitro;in vivo;yeast 2-hybrid	10593962,11535061
05455	9493	00056	377	in vitro;yeast 2-hybrid	10506747
07209	23647	00056	377	in vitro;yeast 2-hybrid	9038142
09331	27236	00056	377	in vitro;in vivo;yeast 2-hybrid	10413101,9038142
09347	23062	00056	377	yeast 2-hybrid	10749927
00679	2908	00058	291	in vivo	12039962
01500	5581	00058	291	in vivo	12663490
03015	163	06352	53371	yeast 2-hybrid	16189514
02437	367	00058	291	in vitro;in vivo;yeast 2-hybrid	12039962
02498	581	00058	291	in vivo;yeast 2-hybrid	9748162
06839	10105	00058	291	in vitro	9874241
11875	5481	00058	291	in vitro	12149099,14729611,15033717
00059	2230	00059	2230	in vitro	9890963
00060	2232	00059	2230	in vitro	1917982
00326	1583	00059	2230	in vitro	1917982,1429635
00479	54205	00059	2230	in vivo	6270113
00492	1585	00059	2230	in vitro	3872685
01250	5451	00060	2232	in vitro;in vivo	11096094
00061	133	00061	133	in vitro;in vivo	9620797
00392	4311	00061	133	in vitro	8687431
00601	3075	00061	133	in vitro	11116141
07030	1906	00061	133	in vivo	11410113
11809	10203	00061	133	in vitro;in vivo	9620797
00135	348	00062	213	in vitro	8063017
00427	1409	00062	213	in vitro	9618718
00724	5004	00062	213	in vitro	3795040
00800	6927	00062	213	in vitro	2460858
01351	5444	00062	213	in vitro	6324579
01467	259	00062	213	in vitro	9183005
01513	5552	00062	213	in vitro	4062880
01580	5950	00062	213	in vitro	571335
02509	4036	00062	213	in vivo	11158855,8898021
03257	2217	00062	213	in vivo	12566415
04296	8029	00062	213	in vivo	10811843
05639	7532	00062	213	in vivo	15324660
03015	163	06294	9550	yeast 2-hybrid	16189514
16221	54512	00069	10327	yeast 2-hybrid	15231747
00070	226	00070	226	in vitro	14669989
00163	529	00070	226	in vitro;yeast 2-hybrid	11399750
00715	2820	00070	226	in vitro	6406231,2065091
01825	7052	00070	226	in vitro	1353685
01852	203068	00070	226	in vitro	8103323
03334	8655	00070	226	in vitro	14760703
03857	5338	00070	226	in vitro;in vivo	11876650
10470	54464	00070	226	yeast 2-hybrid	15231747
00135	348	00072	2	in vitro;in vivo	9831625
00138	4035	00072	2	in vitro;in vivo	10652313,12194978
00189	567	00072	2	in vitro	10731476
00287	1508	00072	2	in vitro	2476070
00294	1510	00072	2	in vitro	12631277
00386	4313	00072	2	in vitro	9344465
00495	3586	00072	2	in vitro	10714547
00553	1990	00072	2	in vivo	6153632,6191979,80233
00682	3309	00072	2	in vivo	12194978
00985	3553	00072	2	in vitro;in vivo	9714181,2466831
01006	3817	00072	2	in vitro	9428387
01249	3952	00072	2	in vitro	9724081
01411	5047	00072	2	in vitro	11023837
01424	5154	00072	2	in vitro	10681572
01461	354	00072	2	in vitro	8583572
01467	259	00072	2	in vitro;in vivo	7519849,7533162,1697852
01815	5155	00072	2	in vitro;in vivo	10681572
03409	7045	00072	2	in vitro	10681572
04704	8728	00072	2	in vitro	11162584
05530	9510	00072	2	in vivo	10373500
06098	3931	00072	2	in vitro;in vivo	11435418
08874	4803	00072	2	in vitro	10681572
03223	1234	00074	174	in vitro;in vivo	12176010
10995	55660	00075	463	in vitro	9171351
01805	2792	00076	4668	in vitro	10360181
00182	156	00078	150	in vitro;in vivo	7876239
00756	2770	00078	150	in vitro	11732925
00757	2775	00078	150	in vitro;in vivo	11732925,7887906
00764	2771	00078	150	in vivo	7887906
01501	5580	00078	150	in vitro	11732925
03183	7534	00078	150	in vitro;in vivo	10224112
00078	150	09458	1967	in vitro;in vivo	9235896
00081	148	00079	146	yeast 2-hybrid	15525470
00081	148	00080	147	yeast 2-hybrid	15525470
00759	2767	00080	147	in vivo	9481484
01498	5578	00080	147	in vitro	9353340
01625	6295	00080	147	in vivo	8617782
02777	6772	00080	147	in vivo	10652206
02998	2776	00080	147	in vivo	9481484
03014	1173	00080	147	in vitro;in vivo;yeast 2-hybrid	12644451
00209	649	00081	148	yeast 2-hybrid	15525470
02649	29	00081	148	in vitro;yeast 2-hybrid	15525470
04506	84687	00081	148	in vitro;in vivo	11154706
00138	4035	00082	4043	in vitro;in vivo	10747918,1374383,1718973
01895	7436	00082	4043	in vitro;in vivo	7592875,10571241
02509	4036	00082	4043	in vitro;in vivo	7512726
03595	6653	00082	4043	in vitro;in vivo	11557679,8940146
03910	6272	00082	4043	in vitro	9013611
04002	7804	00082	4043	in vivo	12899622
06091	3949	00082	4043	in vitro;in vivo	7822276
16383	53353	00082	4043	in vivo	11384978
00398	1378	00083	2526	in vivo	3305706
01433	6403	00083	2526	in vitro	7508745
02506	3689	00083	2526	in vivo	3305706
00084	6484	01725	926	in vitro	12459555
00757	2775	00085	152	in vivo	1349607
03183	7534	00085	152	in vitro	10224112
00085	152	09458	1967	in vitro;in vivo	9235896
00764	2771	00086	151	in vivo	2169434
03183	7534	00086	151	in vitro	10224112
09458	1967	00086	151	in vitro;in vivo	9235896
02981	1315	05463	4591	yeast 2-hybrid	16189514
01284	7409	00030	58	in vivo	11839310
01452	5216	00030	58	in vitro	8413665
01489	6271	00030	58	in vivo	9645951
01498	5578	00030	58	in vitro	10628374
01500	5581	00030	58	in vivo	8567732
01501	5580	00030	58	in vitro;in vivo	11415434
01630	9267	00030	58	in vitro	11438522
01685	6708	00030	58	in vitro	2936753
01726	7094	00030	58	in vivo	10581178
01787	7273	00030	58	in vitro	9251807,11701614,15507486
01809	25	00030	58	in vitro;in vivo	11309382
01840	7170	00030	58	in vitro;in vivo	11106625,12163017
01842	7135	00030	58	in vivo	9724539
01859	7157	00030	58	in vitro	11821948
01893	3673	00030	58	in vitro	7503723
01898	7429	00030	58	in vitro	3793760,6893424
01900	7414	00030	58	in vitro	7816144
02153	7114	00030	58	in vitro	11812134
02303	1756	00030	58	in vitro;in vivo	1544421,11259305
02549	4130	00030	58	in vitro	7820861,7908020
02563	2059	00030	58	in vivo	11524436,12127568
02884	1264	00030	58	in vitro	12033495,2455687,2161834
02891	6876	00030	58	in vitro;in vivo	11053353
02952	4638	00030	58	in vitro	11481347
02985	4646	00030	58	in vitro	9852149
02991	4306	00030	58	in vitro	8612804
03002	7082	00030	58	in vitro	9214391
03007	1739	00030	58	in vivo	9512503
03026	1500	00030	58	in vitro	11969288
03141	1837	00030	58	in vitro;in vivo	12475945
03199	3059	00030	58	in vitro	12534372
03261	1072	00030	58	in vitro;yeast 2-hybrid	11707283,10366597
03283	4651	00030	58	in vivo	10984435
03415	7408	00030	58	in vitro;yeast 2-hybrid	10882740,10438535
03496	199	00030	58	in vitro;in vivo	12714565
03539	7187	00030	58	in vitro	11950878
03627	5879	00030	58	in vivo	11027608
03675	6525	00030	58	in vitro;in vivo	14523566
03677	4650	00030	58	in vitro	9490638
03855	5337	00030	58	in vivo	12388543
03995	5058	00030	58	in vivo	9298982
04068	6624	00030	58	in vitro	8999969
04158	2620	00030	58	in vitro	10564664
04191	4950	00030	58	in vitro;in vivo	9792688,10575001
04229	3927	00030	58	in vitro	12571245
04541	8826	00030	58	in vitro	9199170
04907	881	00030	58	in vitro	11090452
05376	9468	00030	58	in vitro	11580270
05404	6712	00030	58	in vitro	11461920
05416	10391	00030	58	in vitro	10224093
05455	9493	00030	58	in vitro	11877456
05506	10575	00030	58	in vitro	11580270
05508	10120	00030	58	in vitro	12857853
05652	9562	00030	58	in vitro;in vivo	11536049
05890	23191	00030	58	in vitro	9417078
06049	29109	00030	58	in vitro;in vivo	14576350,12665555
06292	53405	00030	58	in vitro	10793131
06468	22948	00030	58	in vitro	11580270
08957	9712	00030	58	in vitro	15152255
09126	2037	00030	58	in vitro	12044158
09482	23406	00030	58	in vitro;in vivo	11583571
09747	60312	00030	58	in vitro;in vivo	10666339
09750	23499	00030	58	in vitro;in vivo	10601340,10559237,1074709
10412	9026	00030	58	in vitro	11889126
10918	23268	00030	58	in vitro	14506234
11388	91624	00030	58	in vitro	9832551
11769	7137	00030	58	in vitro	12383268
12283	221692	00030	58	in vivo	15107502
12420	55860	00030	58	in vitro	12857853
13918	27252	00030	58	in vitro	14668487
15914	6275	00030	58	in vitro	14640694
16011	8522	00030	58	in vitro;in vivo	11795944
16283	55742	00030	58	in vitro	11171322
16426	84962	00030	58	in vitro;in vivo	12417594
16727	165904	00030	58	in vitro	15454575
16891	121512	00030	58	in vitro	9668039,11429692
18208	51086	00030	58	yeast 2-hybrid	12721663
00509	1773	00031	59	in vitro	11707283
00749	2638	00031	59	in vitro	12119014
01180	4632	00031	59	in vitro	11707283
00845	3206	04078	2033	in vitro;in vivo	11585930
00855	3211	04078	2033	in vitro;in vivo	11585930
01501	5580	00031	59	in vitro	10628374
00854	3212	04078	2033	in vitro;in vivo	11585930
02153	7114	00031	59	in vitro	11812134
04078	2033	05021	3622	in vitro;in vivo	16024799
03009	6640	00031	59	in vitro	9512352
03261	1072	00031	59	in vitro	11707283
00961	3659	04078	2033	in vitro	10438822
05376	9468	00031	59	in vitro	11580270
05506	10575	00031	59	in vitro	11580270
06468	22948	00031	59	in vitro	11580270
00438	5130	00032	60	in vitro;in vivo	2155660
00475	7430	00032	60	in vivo	7876308
00506	2039	00032	60	in vivo	8341682
00552	4907	00032	60	in vivo	10470109
00559	1915	00032	60	in vivo	11854414
00674	2934	00032	60	in vivo	10945978
00713	2597	00032	60	in vitro	11846445
00796	3055	00032	60	in vitro	12029088
00919	4599	00032	60	in vivo	1629950
01035	4000	00032	60	in vitro	9563518
01065	240	00032	60	in vitro	7929073
01139	4131	00032	60	in vivo	9813091
01140	4133	00032	60	in vitro	11029056
01142	4137	00032	60	in vitro	6304075
01199	5764	00032	60	in vivo	9739080
01225	4843	00032	60	in vitro	12080081
01301	4067	00032	60	in vivo	10403844
01451	5217	00032	60	in vitro;in vivo	10600384
01452	5216	00032	60	in vitro	10411937
01501	5580	00032	60	in vitro	11415434
01541	5867	00032	60	in vitro;in vivo	9013719
01684	6709	00032	60	in vivo	9209005
01722	6810	00032	60	in vitro	12435603
01825	7052	00032	60	in vitro;in vivo	9252372
01839	7168	00032	60	in vivo	9108196
01840	7170	00032	60	in vivo	9108196
01843	7136	00032	60	in vitro	7103951
02153	7114	00032	60	in vitro	11812134
02309	2010	00032	60	in vitro	12670476
02647	2314	00032	60	in vitro	9525888
02739	1452	00032	60	in vitro	12062430
02890	7447	00032	60	in vivo	8780737
03281	4643	00032	60	in vitro	11940582
03334	8655	00032	60	in vitro	14760703
03347	829	00032	60	in vitro	8639502
03514	3295	00032	60	in vivo	8547189
06685	5646	00100	351	in vitro	11827488
09886	84570	00100	351	in vitro;in vivo	11927537
11803	7159	00100	351	in vitro;yeast 2-hybrid	11278849
12005	53358	00100	351	in vitro;in vivo	11877420
16087	10418	00100	351	in vitro	14983046
16383	53353	00100	351	in vivo	15126508
16540	83941	00100	351	in vitro;yeast 2-hybrid	11278849
00359	1282	00101	325	in vitro	8662978
00393	712	00101	325	in vitro	8417122
00403	722	00101	325	in vitro	7592941
00422	1401	00101	325	in vitro	8144569,1477104
00626	2335	00101	325	in vivo	12100475
00903	2214	00101	325	in vitro	11359830
00904	2209	00101	325	in vitro	11359830
01033	284217	00101	325	in vitro	8999915
01782	7038	00101	325	in vitro	3211159
04569	813	00101	325	in vitro	10631319
06849	2213	00101	325	in vitro	11359830
09951	2215	00101	325	in vitro	11359830
01453	5621	00102	333	in vivo	15146195
04087	322	00102	333	in vitro;yeast 2-hybrid	8894693
04582	1600	00102	333	in vitro;in vivo;yeast 2-hybrid	10460257
00103	334	00103	334	in vitro	8894693
00302	983	00103	334	in vitro;in vivo	9109675
01453	5621	00103	334	in vivo	15146195
01498	5578	00103	334	in vitro;in vivo	9109675
04087	322	00103	334	in vitro	8894693,9461550
04088	323	00103	334	in vivo	8855266
04089	10307	00103	334	in vitro	10081969
04582	1600	00103	334	in vitro	10460257
01458	5052	01818	4609	in vitro;in vivo;yeast 2-hybrid	12196529
00104	238	00104	238	in vivo	9174053,9819383
05222	81	01418	5054	in vivo;yeast 2-hybrid	15493875
00943	3667	00104	238	in vivo	9174053
01199	5764	00104	238	in vitro;in vivo	11278720
01200	4192	00104	238	in vivo	12122009
01246	4869	00104	238	in vitro;in vivo	11888936
01398	5335	00104	238	in vivo	9174053
02547	3718	00104	238	in vivo	11850821
02780	6464	00104	238	in vivo	9174053
12005	53358	00104	238	in vivo	12185581
01412	6050	00105	283	in vitro	2742853,9311977,2276743
04852	944	00105	283	in vitro	11751393
00106	183	00106	183	in vitro	1756856,11709400
00289	1511	00106	183	in vitro	10899625,11747312
00346	1215	00106	183	in vitro	10899625
01306	4142	00106	183	in vitro	12829792
01970	3827	00106	183	in vivo	11677365
02071	186	00106	183	in vivo	8185599
02274	59272	00106	183	in vitro	10969042,11815627
02666	4224	00106	183	in vitro	11278902
02673	5550	00106	183	in vitro	12173
09283	5553	00106	183	in vitro	7539791
09924	23549	00106	183	in vivo	12895663
00147	409	00107	185	in vivo	11279203
00213	624	00107	185	in vivo	10993080
00107	185	00579	1956	in vitro	12522132
00993	3717	00107	185	in vivo	7746328
01224	4846	00107	185	in vitro	10510297
01542	5868	00107	185	in vivo;yeast 2-hybrid	11682489
00107	185	03072	7064	in vitro;yeast 2-hybrid	15376229
12082	85406	00107	185	in vitro	12446598
16379	57085	00107	185	in vitro	11733189
00213	624	00108	1636	in vivo	10748135
00284	1312	00108	1636	in vivo	12729939
02071	186	00108	1636	in vivo	11459796
06194	9270	00138	4035	in vitro;in vivo;yeast 2-hybrid	10827173
09004	3732	00138	4035	in vitro;in vivo	9804823
09674	23542	00138	4035	in vitro;in vivo;yeast 2-hybrid	10827173
12023	9722	00138	4035	in vitro;in vivo;yeast 2-hybrid	10827173
12181	51454	00138	4035	in vitro;in vivo	11729193
15455	55333	00138	4035	in vitro;in vivo;yeast 2-hybrid	10827173
16488	10393	00138	4035	yeast 2-hybrid	10827173
03843	4884	03993	5955	in vitro;in vivo	10748068
03240	1793	03627	5879	in vitro;in vivo	12134158,9808620
00583	2063	00139	7026	in vitro;yeast 2-hybrid	10318855
01166	4654	00139	7026	in vitro;in vivo	9826778
03143	3065	00139	7026	in vitro	10704340
03319	8878	00139	7026	in vitro;yeast 2-hybrid	8910285
04556	8805	00139	7026	in vitro	9115274
05949	53335	00139	7026	in vitro;yeast 2-hybrid	10744719
05950	64919	00139	7026	in vitro;yeast 2-hybrid	10744719
16029	8554	00139	7026	in vitro;yeast 2-hybrid	15666827,15611122
02997	2048	00140	358	in vivo;yeast 2-hybrid	10839360
16176	9463	00140	358	yeast 2-hybrid	10839360
03240	1793	12102	9844	in vitro;in vivo	12134158
00141	359	00141	359	in vivo	12051765,11076974
00703	2058	00142	5917	yeast 2-hybrid	9556618
04676	9255	00142	5917	in vitro	10358004
07223	5859	00142	5917	in vitro	10801842
02509	4036	02551	3934	in vitro	15670845
01947	383	00143	384	in vivo	11849441
03418	7185	00144	608	in vivo	10903733
03538	7186	00144	608	in vivo	10903733
03539	7187	00144	608	in vivo	10903733
04914	10673	00144	608	in vitro;in vivo	10908663,10801128,10973284
05128	8741	00144	608	in vitro	10973284
00181	153	00146	408	in vitro	10862778
00182	156	00146	408	in vitro	8885248
00350	1213	00146	408	in vitro	9169477
00496	1445	00146	408	in vitro	10753943
00907	3579	00146	408	in vivo	11170396
01288	2268	00146	408	in vivo	10973280
01308	4985	00146	408	in vivo	11259507
01347	5745	00146	408	in vitro;in vivo;yeast 2-hybrid	12220636
01348	5744	00146	408	in vivo	12220636
01496	5594	00146	408	in vitro	10347142,9388255
02714	382	00146	408	in vitro;in vivo	11533043,11867621
02723	6553	00146	408	in vivo	15699339
03015	163	00146	408	in vitro;yeast 2-hybrid	11777907
03220	1855	00146	408	in vitro;in vivo	11742073
03223	1234	00146	408	in vitro	12065593
03371	5900	00146	408	in vitro;in vivo;yeast 2-hybrid	12105416
03380	4905	00146	408	in vitro;in vivo;yeast 2-hybrid	10196135
03479	5595	00146	408	in vitro	10347142,9388255
03690	1856	00146	408	in vivo;yeast 2-hybrid	11742073
03925	9266	00146	408	in vitro;in vivo	11533043
11767	7201	00146	408	in vitro	12393857,11278883
00277	1457	00147	409	in vitro;in vivo	11877451
00279	1459	00147	409	in vitro;in vivo	11877451
00350	1213	00147	409	in vivo;yeast 2-hybrid	10097102
01218	4923	00147	409	in vivo	11279203
01272	4193	00147	409	in vivo	12538596,12488444,11588219
01308	4985	00147	409	in vivo	11259507
01328	5021	00147	409	in vivo	11279203
01422	5724	00147	409	in vitro;in vivo	11729201,9037196
02368	554	00147	409	in vitro;in vivo	12473660
02541	162	00147	409	in vitro;in vivo;yeast 2-hybrid	10097102,12070169
02714	382	00147	409	in vitro;in vivo	11533043,11867621
03371	5900	00147	409	in vivo;yeast 2-hybrid	12105416
03904	4217	00147	409	in vivo	11356842
03925	9266	00147	409	in vitro;in vivo	11533043
04207	5602	00147	409	in vivo;yeast 2-hybrid	11090355,11356842
08878	4922	00147	409	in vitro;in vivo	12473660
08944	7200	00147	409	in vitro;in vivo	12473660
08941	1528	00148	1543	in vitro	6102994
02056	8260	00149	9	in vitro;in vivo	12888564
00171	558	00150	2885	in vitro;in vivo	9178760
00187	154	00150	2885	in vitro;in vivo	9830057
00251	800	00150	2885	in vitro	10559276
00540	1814	00150	2885	in vitro;in vivo	11384839
00541	1815	00150	2885	in vivo	9843378
00546	1605	00150	2885	in vitro;in vivo	7744812,10903901
00578	1950	00150	2885	in vivo	10973965
00579	1956	00150	2885	in vitro;in vivo	1322798,7527043,8662998,12577067,14679214,8887653,11726515,8810325
00587	2057	00150	2885	in vitro;in vivo	7534299
00610	356	00150	2885	in vitro;in vivo	11741599,12023017,12220636
00624	2261	00150	2885	in vivo	9045692
00634	2260	00150	2885	in vivo	9480847
00635	2322	00150	2885	in vivo	10080542
00636	2324	00150	2885	in vitro;in vivo	7970715,7675451,8662748,9927207
00737	1441	00150	2885	in vivo	9824671
00745	5921	00150	2885	in vivo	12441060
00807	7916	00150	2885	yeast 2-hybrid	14667819
00883	3064	00150	2885	in vitro;in vivo	9079622
00896	3560	00150	2885	in vitro	10602027
00915	2206	00150	2885	in vitro;in vivo	8995445
00943	3667	00150	2885	in vitro;in vivo	7488107,8810325,8388384
00945	3655	00150	2885	in vivo	7556090
00946	3691	00150	2885	in vivo	9171350
00992	3716	00150	2885	in vivo	11527382,8536716
00993	3717	00150	2885	in vivo	7500025
01044	613	00150	2885	in vitro;in vivo	8112292,9178913
01050	5788	00150	2885	in vitro;in vivo	8570203
01061	302	00150	2885	in vitro	7510700
01065	240	00150	2885	in vitro	8585605,7929073
01140	4133	00150	2885	in vitro;in vivo	10781592,11546790
01152	4582	00150	2885	in vivo	7664271
01197	4804	00150	2885	in vitro;in vivo	9368064
01243	3183	00150	2885	in vitro;in vivo	9516488
01266	5979	00150	2885	in vivo	9393871
01267	1398	00150	2885	in vitro;in vivo	8662907,10970810
01268	2017	00150	2885	in vitro	11439336
01269	1436	00150	2885	in vitro;in vivo;yeast 2-hybrid	9380408,8262059,9178909
01280	4233	00150	2885	in vitro;in vivo;yeast 2-hybrid	11439336,8662889,9660480,7511210,15546961
01281	2064	00150	2885	in vitro	11606575,11173924
01287	3815	00150	2885	in vitro;in vivo	10377264
01381	5295	00150	2885	in vitro;in vivo	7759531,7642542,7737969,8621719
01398	5335	00150	2885	in vitro;in vivo	9281317
01423	5159	00150	2885	in vitro;in vivo	7935391
01453	5621	00150	2885	in vitro;in vivo;yeast 2-hybrid	11571277
01470	5781	00150	2885	in vivo	8041791,12531430,8702859
01475	5777	00150	2885	in vitro;in vivo	11964172
01476	5786	00150	2885	in vitro;in vivo	7518772,11923305,8670803
01477	5770	00150	2885	in vivo	12388170,10660596
01494	1969	00150	2885	in vitro;in vivo	12400011
01496	5594	00150	2885	in vivo	8994038
01516	1144	00150	2885	in vitro;in vivo	9668219
01681	6654	00150	2885	in vitro;in vivo	8493579,8479541,14679214,8816480,8810325
01727	940	00150	2885	in vitro;in vivo	8576157,7737275,9694876
00261	762	00109	6508	in vitro;in vivo	11994299
01500	5581	00109	6508	in vitro	11739292
01693	286	00109	6508	in vivo	8227202
02023	760	00109	6508	in vitro	11606574
02394	3897	00110	287	in vivo	9832558
03580	10280	00110	287	in vitro;in vivo	11149946
07207	4897	00110	287	in vitro	11449000
10551	84033	00110	287	in vitro	12527750
01342	5068	00111	306	in vitro;yeast 2-hybrid	10662590
04279	2813	00112	307	in vitro	12324456
00114	933	00113	930	in vivo	9120258
00203	973	00113	930	in vivo	9120258
00399	1380	00113	930	in vivo	1702139
00655	2534	00113	930	in vitro;in vivo	7589101
00880	928	00113	930	in vivo	9804823
00922	974	00113	930	in vivo	9120258
01284	7409	00113	930	in vivo	7528218
01301	4067	00113	930	in vitro;in vivo	7589101,7568175,10933394
01320	867	00113	930	in vivo	9178909
01381	5295	00113	930	in vivo	7528218
01496	5594	00113	930	in vitro	10706702
01809	25	00113	930	in vitro;in vivo	11120811
02248	695	00113	930	in vitro	10201980
02514	6850	00113	930	in vivo	9120258
02694	7410	00113	930	in vitro;in vivo	11080163
08924	975	00113	930	in vivo	1383329
09004	3732	00113	930	in vivo	9804823
00150	2885	00114	933	in vitro;in vivo	11551923
00184	6480	00114	933	in vitro	8702538
00772	3240	00114	933	in vivo	11967116
01050	5788	00114	933	in vivo	7537381
01301	4067	00114	933	in vitro	8647200
01381	5295	00114	933	in vitro	8647200
01398	5335	00114	933	in vitro	8627166
01475	5777	00114	933	in vitro;in vivo	9890995,7618087,15588985
02514	6850	00114	933	in vitro	8627166
02780	6464	00114	933	in vitro;in vivo	10748054
03014	1173	00114	933	in vitro;in vivo;yeast 2-hybrid	12646615
00115	960	00115	960	in vivo	11825873
00340	1462	00115	960	in vitro	10950950
00362	1277	00115	960	in vitro	1730778
00363	1278	00115	960	in vitro	1730778
00379	7373	00115	960	in vitro	8986622
00384	4312	00115	960	in vitro	11381077
00387	4318	00115	960	in vivo	10652271
00475	7430	00115	960	in vitro	12370738,12032545
00496	1445	00115	960	in vitro;in vivo	11084024
00526	1839	00115	960	in vivo	7532176
00558	2035	00115	960	in vitro	12901833
00566	6401	00115	960	in vitro;in vivo	11402070
00579	1956	00115	960	in vivo	12093135
00622	2247	00115	960	in vivo	7532176
00655	2534	00115	960	in vitro;in vivo	9573028
00825	972	00115	960	in vivo	8343954
00899	3486	00115	960	in vitro	12127836
01080	3932	00115	960	in vitro;in vivo	8576267
01325	6696	00115	960	in vitro	10657301,12377945
01513	5552	00115	960	in vivo	9334256
01525	4316	00115	960	in vitro;in vivo	11825873
01740	920	00115	960	in vitro	7539755
01822	7046	00115	960	in vitro;in vivo	12145287
01823	7048	00115	960	in vivo	12145287
02694	7410	00115	960	in vitro	11606575
02767	2066	00115	960	in vitro;in vivo	11825873
02820	7074	00115	960	in vitro;in vivo	10636882
02989	1758	00115	960	in vitro	11825898
03511	9138	00115	960	in vivo	12748184
06980	4771	00115	960	in vitro;in vivo	12356905
00903	2214	00116	952	in vitro	11895784
01080	3932	00116	952	in vitro;in vivo	10636863
01425	5175	00116	952	in vitro	9551996
01740	920	00116	952	in vitro	7539755
00408	735	00117	966	in vitro	7523406,1377690
00409	731	00117	966	in vitro	7544344
00765	2773	00117	966	in vitro;in vivo	8650218
00880	928	00117	966	in vitro	1377690
01750	914	00117	966	in vitro	1377404
01819	6714	00117	966	in vivo	12219031
02073	6535	00117	966	in vivo	12219031
05167	9437	00117	966	in vivo	14635045
11384	259197	00117	966	in vitro;in vivo	14635045
00150	2885	00118	971	in vitro	10820378
01078	921	00118	971	in vitro;in vivo	1711157,8806810
01475	5777	00118	971	in vitro;in vivo	9590210,9740800,15588985
03520	10507	00118	971	in vitro;in vivo	11114375,12882840
05153	29760	00118	971	in vivo	10820378
00120	12	00120	12	in vitro	14668352
00289	1511	00120	12	in vitro;in vivo	10512690,9698370,8849841
00344	1506	00120	12	in vitro	8267879
00345	1504	00120	12	in vitro;in vivo	2435303
00346	1215	00120	12	in vitro	8226889
00384	4312	00120	12	in vitro;in vivo	1311327
00553	1990	00120	12	in vitro	7759598,2456771
00554	1991	00120	12	in vitro	8718849,8011628
00798	4485	00120	12	in vitro	11274154
01006	3817	00120	12	in vitro;in vivo	9428387,9042371,10209959
01281	2064	00120	12	in vivo	10829039
01461	354	00120	12	in vitro;in vivo	11317942,10759471,8732755,11735417,9261179
01964	2153	00120	12	in vitro	8216224
02416	5422	00120	12	in vitro	3490907
03242	11330	00120	12	in vivo	9635374,8718849
09922	64215	00120	12	in vitro;in vivo;yeast 2-hybrid	14668352
00287	1508	00121	6590	in vitro	11435427
00292	1520	00121	6590	in vitro	11435427
00293	1514	00121	6590	in vitro	11435427
00554	1991	00121	6590	in vitro	10702419
00733	2896	00121	6590	in vitro;in vivo;yeast 2-hybrid	12526812
01461	354	00121	6590	in vitro	7539415
03335	5645	00121	6590	in vitro	8573092
08855	5359	00121	6590	in vitro	10869562
00122	462	00122	462	in vitro	9405673,9067613,10809774
00803	6383	00122	462	in vivo	1315572
01006	3817	00122	462	in vitro	9428387
01417	5340	00122	462	in vitro	10974350
01488	2147	00122	462	in vitro	3800906,11927130,7238875
02023	760	00123	6548	in vitro;in vivo	12138085,16475831
03184	7529	00123	6548	in vitro	11279064
05235	9448	00123	6548	in vitro;in vivo;yeast 2-hybrid	11369779
06101	11261	00123	6548	in vitro;in vivo	12576672,8901634
11649	54997	00123	6548	in vitro;in vivo;yeast 2-hybrid	11696366,12809501
02814	7343	00125	10849	in vitro	9426281
05362	9015	00125	10849	in vitro;in vivo	15226435
08923	916	00125	10849	in vitro;in vivo	10373416
15096	64425	00125	10849	in vitro	15226435
00944	3467	00126	3454	in vivo	1834641
00950	3440	00126	3454	in vivo	1834641
00972	3456	00126	3454	in vivo	1834641
01381	5295	00126	3454	in vivo	10542297
01470	5781	00126	3454	in vitro;in vivo	9029147
01475	5777	00126	3454	in vitro;in vivo	9029147,8524272
01490	7297	00126	3454	in vitro;in vivo	9733772,9677371,95059042
01496	5594	00126	3454	in vitro;in vivo	9029147
01503	10399	00126	3454	in vitro;in vivo	11301323
02778	6773	00126	3454	in vitro;in vivo	8605876,11786546,7559568
03382	5566	00126	3454	in vitro;in vivo	9029147
03596	1399	00126	3454	in vitro;in vivo	11167825
04257	3276	00126	3454	in vitro;in vivo;yeast 2-hybrid	9029147
00252	821	00127	3459	in vivo	8136357
00956	3460	00127	3459	in vivo	7673114
00957	3458	00127	3459	in vivo	12165521,10986460
00992	3716	00127	3459	in vivo	12133952
00503	7913	00128	7020	in vitro;in vivo	12595566
00977	834	00128	7020	in vitro;in vivo	11438643
01095	4904	00128	7020	in vitro;in vivo	9830047,11973333
01574	5925	00128	7020	in vitro;in vivo	9632747
01859	7157	00128	7020	in vitro;in vivo;yeast 2-hybrid	12226108
02799	836	00128	7020	in vitro;in vivo	11438643
03321	839	00128	7020	in vitro;in vivo	11438643
03811	11059	00128	7020	in vitro	9169421
03812	11060	00128	7020	in vitro	9169421
04020	9223	00128	7020	in vitro	9169421
04078	2033	00128	7020	in vivo;yeast 2-hybrid	12586840
04245	10370	00128	7020	in vitro;in vivo;yeast 2-hybrid	12586840
05765	26119	00128	7020	in vitro	12221107
06011	163732	00128	7020	in vitro	11744733
06271	22905	00128	7020	in vivo	10567358
00131	341	00129	336	in vitro	6789904
00134	347	00129	336	in vitro	7918467
00137	319	00129	336	in vitro	6816269
00401	720	00129	336	in vitro;in vivo	7518568
01399	5360	00129	336	in vitro	9469594
16397	128240	00129	336	in vitro	11991719
03946	2822	00130	337	in vitro;in vivo	11254757
00169	811	00133	338	in vitro;in vivo	10513896,12397072
00252	821	00133	338	in vitro;in vivo	14498830
00458	5479	00133	338	in vitro	12397072
00682	3309	00133	338	in vitro;in vivo	12397072
00774	3303	00133	338	in vitro	9252351
00777	3320	00133	338	in vitro;in vivo	11333259
01058	3990	00133	338	in vitro	9685400
01144	4547	00133	338	in vivo;yeast 2-hybrid	11358959,9915855
01860	7184	00133	338	in vitro;in vivo	12397072
02359	633	00133	338	in vitro	12070165
02509	4036	00133	338	in vitro;in vivo	10330424
02517	335	00133	338	in vivo	7592581
06091	3949	00133	338	in vivo	12031600
06501	9601	00133	338	in vitro;in vivo	12397072,9694898
06715	10952	00133	338	in vivo	9565615
07205	3312	00133	338	in vivo	9694898
15317	55176	00133	338	in vivo	9565615
03001	3953	00134	347	in vitro;in vivo;yeast 2-hybrid	11344130
00135	348	00135	348	in vitro	9147408,7566652
00138	4035	00135	348	in vivo	11421580
00287	1508	00135	348	in vivo	12057992
01140	4133	00135	348	in vitro	8624078
00135	348	01142	4137	in vitro;in vivo	9147408,7566652,9512010
01205	4741	00135	348	in vitro	8620924
01399	5360	00135	348	in vitro;in vivo	12810820
01453	5621	00135	348	in vivo	15146195
01895	7436	00135	348	in vivo	12167620
02509	4036	00135	348	in vivo	11421580
03024	949	00135	348	in vitro;in vivo	12138091
04002	7804	00135	348	in vivo	12167620,12950167
06091	3949	00135	348	in vitro;in vivo	12036962
00277	1457	00136	328	in vitro	10023679
00771	3001	00136	328	in vitro	12524539,12555094
00774	3303	00136	328	in vitro;in vivo	11133992,10629618
01071	2547	00136	328	in vitro	8621488
01131	4830	00136	328	in vitro	12524539
01229	3148	00136	328	in vitro	12524539
01456	5111	00136	328	in vivo	11601988,10559261
01761	7295	00136	328	in vitro;in vivo	11118054,10585464,9108029
01859	7157	00136	328	in vivo	9119221
01909	7515	00136	328	in vivo;yeast 2-hybrid	11707423
02260	56001	00136	328	in vitro	11073998
02670	2237	00136	328	in vitro;in vivo	11601988
00136	328	03143	3065	in vivo	14633989
04078	2033	00136	328	in vitro;in vivo	14633989
04360	3191	00136	328	in vitro;in vivo	11809897
04517	3091	00136	328	in vitro	10594042
05380	4595	00136	328	in vitro;in vivo	11092888
00136	328	06045	23520	in vitro	12524539
07206	1639	00136	328	in vitro;yeast 2-hybrid	9361024
07517	5423	00136	328	in vitro	9207062
09014	8125	00136	328	in vitro	12524539
09023	6418	00136	328	in vitro;in vivo	12628186,12524539
09045	7329	00136	328	in vitro;yeast 2-hybrid	12110916
01440	3145	04835	10048	in vivo;yeast 2-hybrid	12917623
02517	335	00137	319	in vitro	6816269
00169	811	00138	4035	in vivo	14980518,12821648
00252	821	00138	4035	in vivo	14980518
00400	718	00138	4035	in vivo	10608878
00403	722	00138	4035	in vitro;in vivo	11705989
00412	1490	00138	4035	in vivo	14585398
00653	5045	00138	4035	in vitro;in vivo	8546712,2112085
01028	4057	00138	4035	in vivo	1464627
01058	3990	00138	4035	in vitro;in vivo	7721852
01200	4192	00138	4035	in vitro;in vivo	10772929
01418	5054	00138	4035	in vitro;in vivo	15001579
01419	5327	00138	4035	in vitro;in vivo	10632583,1502153
01421	5329	00138	4035	in vitro	11359936
01671	6328	00138	4035	in vitro;yeast 2-hybrid	10827173
01765	7057	00138	4035	in vitro;in vivo	9045712,14991768
01815	5155	00138	4035	in vivo	11854294
01819	6714	00138	4035	in vitro;in vivo	12789267,11854294
01860	7184	00138	4035	in vivo	11861214
01999	4023	00138	4035	in vitro;in vivo	1281473,7510694,7989348
02384	2157	00138	4035	in vitro	12522143
02385	2158	00138	4035	in vitro	12522212
02522	4322	00138	4035	in vitro;in vivo	10514495
02780	6464	00138	4035	in vitro;in vivo	12789267,12069755
02856	4323	00138	4035	in vitro	14645246
03382	5566	00138	4035	in vitro	11158305
03765	9567	00138	4035	in vitro;in vivo	9820815
03775	4324	00138	4035	in vitro	14645246
03776	4325	00138	4035	in vitro	14645246
03793	4326	00138	4035	in vitro	14645246
04087	322	00138	4035	in vitro;yeast 2-hybrid	9837937
04090	321	00138	4035	yeast 2-hybrid	10827173
04199	1742	00138	4035	in vitro;yeast 2-hybrid	10827173
04582	1600	00138	4035	in vitro;in vivo;yeast 2-hybrid	10827173
05223	9479	00138	4035	in vitro;in vivo;yeast 2-hybrid	10827173
05462	10755	00138	4035	in vitro;in vivo;yeast 2-hybrid	10827173
05812	9784	00138	4035	in vitro;in vivo	12169628
06622	51248	00160	491	in vitro;yeast 2-hybrid	12763866
01045	596	00161	488	in vivo	9788433
01395	5350	00161	488	in vitro;in vivo	11854448,11526231,10809745
01489	6271	00161	488	in vitro;in vivo	12804600
06532	815	00161	488	in vitro;in vivo	7929371
06080	29956	00162	527	in vitro;in vivo;yeast 2-hybrid	11543633
01681	6654	00163	529	in vitro;in vivo	11560919
01972	229	00163	529	in vitro	11399750
05406	9368	00163	529	in vitro;in vivo	10748165
06030	534	00163	529	yeast 2-hybrid	14667819
10591	51606	00163	529	in vitro;yeast 2-hybrid	12163484
00167	4883	00164	4878	in vitro	2169733
00392	4311	00164	4878	in vitro	2531377,9232196,2972276
08910	5592	00165	4881	in vitro;yeast 2-hybrid	12855709
08974	4879	00165	4881	in vitro;in vivo	7901875,1309330
08975	4880	00166	4882	in vivo	12709393
03345	900	08912	5515	in vitro	11956189
08974	4879	00167	4883	in vitro;in vivo	1309330,7901875
08975	4880	00167	4883	in vitro	11533490,1309330
00168	6741	00168	6741	in vitro;in vivo	15485924
01245	4691	00168	6741	in vivo	12096904
00169	811	00169	811	in vitro;in vivo	8910335,9036970
00189	567	00169	811	in vivo	8769474
00618	2200	00169	811	in vivo	10547375
00620	2244	00169	811	in vivo	7592883
00679	2908	00169	811	in vivo	8107808,9089287
00683	6513	00169	811	in vivo	8662691
00829	3107	00169	811	in vivo	8769474
01107	4153	00169	811	in vitro;in vivo	8062452
01362	5551	00169	811	in vivo	9671507
01419	5327	00169	811	in vivo	9359841
01640	6532	00169	811	in vivo	10364189
01765	7057	00169	811	in vitro	12147682
01780	912	00169	811	in vivo	12239218
01811	7018	00169	811	in vivo	9312001
01903	3685	00169	811	in vitro;in vivo	12196561
01906	7450	00169	811	in vivo	10887119
01964	2153	00169	811	in vivo	9525969
02321	5354	00169	811	in vitro;in vivo	12196561
02384	2157	00169	811	in vivo	9525969
02437	367	00169	811	in vitro;in vivo	8107809
02798	7080	00169	811	in vivo	9988700
03625	2923	00169	811	in vitro	10436013
04537	7253	00169	811	in vitro;in vivo	12383251
05431	3675	00169	811	in vivo	8006073,11327697
06377	3674	00169	811	in vivo	14985176
06386	8578	00169	811	in vitro	15371419
07617	64714	00169	811	in vitro;in vivo	8537405
00170	6737	00170	6737	yeast 2-hybrid	11331580
04598	7375	00170	6737	yeast 2-hybrid	11461834
15964	6738	00170	6737	in vivo	11251884
00171	558	00171	558	in vivo	9178760
01080	3932	00171	558	in vivo	9178760
01819	6714	00171	558	in vivo	9178760
02705	2621	00171	558	in vitro	8621659,16362032
04404	5296	00171	558	in vitro;in vivo	9178760
16256	23371	00171	558	in vivo;yeast 2-hybrid	12470648
03004	773	00766	2782	in vitro	9009193
00172	7940	01499	5579	in vitro	15090600
13851	55632	00172	7940	yeast 2-hybrid	14667819
18534	404665	00172	7940	yeast 2-hybrid	14667819
03335	5645	00174	671	in vitro	11420435
00252	821	00175	6521	in vitro;in vivo	10364201
00261	762	00175	6521	in vitro	11994299
00558	2035	00175	6521	in vitro	1639060
01301	4067	00175	6521	in vitro;in vivo	1998697,2065070,10942405,16118313
01582	6005	00175	6521	in vivo	12531814
01693	286	00175	6521	in vitro	6449514
02023	760	00175	6521	in vitro	9774471,11063570,10820026
02514	6850	00175	6521	in vitro;in vivo	1998697,2065070,10942405,16118313
04038	22950	00175	6521	in vitro;in vivo;yeast 2-hybrid	9422766,11934690
16055	26258	00175	6521	in vitro	2968981
00384	4312	00176	682	in vitro;in vivo	10706100
00457	5478	00176	682	in vivo;yeast 2-hybrid	11943775
02816	6566	00176	682	in vitro;in vivo	10921872
04854	9123	00176	682	in vivo	10921872
00765	2773	00177	962	in vivo	8650218
01080	3932	00177	962	in vitro	12007789
01750	914	00177	962	in vitro;in vivo	12356317
16121	51744	00177	962	in vitro;in vivo	11163399,9834056
00204	931	00178	958	in vivo	9933087
01071	2547	00178	958	in vitro	10514012
02311	959	00178	958	in vitro;in vivo	10647992,7516405,7543281
03418	7185	00178	958	in vitro;in vivo	10411888,7527023
03538	7186	00178	958	in vitro	10411888
03539	7187	00178	958	in vitro;in vivo;yeast 2-hybrid	7533327,7527023,10984535,7530216
03833	7189	00178	958	in vitro;in vivo	10411888,10075662
03834	7188	00178	958	in vitro;yeast 2-hybrid	9990007,8790348
04585	8767	00178	958	in vivo	9642260
05771	51567	00178	958	in vivo;yeast 2-hybrid	10764746
06129	10758	00178	958	in vivo	12089335
08935	7520	00178	958	in vitro	10514012
09117	8439	00178	958	in vitro	10601289
00655	2534	00179	602	in vivo	9576921
01238	4790	00179	602	in vitro;in vivo;yeast 2-hybrid	10362352
01239	4791	00179	602	in vivo	11707390,8453667
01275	2353	00179	602	in vitro;in vivo	10497212
01302	3725	00179	602	in vitro;in vivo	10497212
01577	6256	00179	602	in vitro;yeast 2-hybrid	9812988
02236	9367	00179	602	in vitro	11707390,11485202
02511	6908	00179	602	in vitro	9812988
02534	1387	00179	602	in vitro	10497212
02748	2957	00179	602	in vitro	9812988
02780	6464	00179	602	in vivo	11707390
03354	580	00179	602	in vitro;in vivo;yeast 2-hybrid	10362352
04070	8648	00179	602	in vitro	10497212
06888	10987	00179	602	in vivo	10362352
08928	2959	00179	602	in vitro	9812988
11382	55728	00179	602	in vitro;in vivo	12730195
00180	604	00180	604	in vitro;in vivo	11929873,10898795
01302	3725	00180	604	in vitro;in vivo	12165517
01303	3726	00180	604	in vitro;in vivo	12165517
01304	3727	00180	604	in vitro;in vivo	12165517
01796	6667	00180	604	in vitro;in vivo	12004059
02910	9612	00180	604	in vitro;in vivo	9765306
02911	9611	00180	604	in vitro;in vivo	10898795
03543	3662	00180	604	in vitro;in vivo	10601358
00411	3684	00198	3386	in vivo	10846180
00628	3688	00198	3386	in vivo	11435317
01582	6005	00198	3386	in vivo	8563755
01894	3676	00198	3386	in vitro	11435317
01903	3685	00198	3386	in vitro	11435317
02506	3689	00198	3386	in vivo	10846180
01582	6005	00201	2994	in vivo	8563755
00474	1493	00202	941	in vitro	7545666
01727	940	00202	941	in vitro	7545666
03011	942	00202	941	in vitro	12606712
00655	2534	00203	973	in vitro;in vivo	9531288
00912	3507	00203	973	in vitro	9561918
00914	2204	00203	973	in vivo	10438530,8666916
00922	974	00203	973	in vivo	1591006,8656670
01301	4067	00203	973	in vitro;in vivo	9531288
01436	5284	00203	973	in vivo	7989333,1940346,12186846,10540352
01866	640	00203	973	in vivo	7592958
02514	6850	00203	973	in vitro;in vivo	7500027
05153	29760	00203	973	in vitro;in vivo	11909947,11449366
01859	7157	06771	7314	in vitro;in vivo	12421820
00277	1457	00204	931	in vitro	7678037
00279	1459	00204	931	in vitro	7678037
00655	2534	00204	931	in vitro	7545683
00287	1508	00205	632	in vivo	9076588
00288	1512	00205	632	in vivo	9076588
00291	1509	00205	632	in vivo	9076588
00292	1520	00205	632	in vivo	9076588
00665	2677	00205	632	in vitro	10393081
00361	1280	00206	650	in vitro	10085302
00565	2022	00206	650	in vitro	9872992
01112	4256	00206	650	in vitro	11741887
01821	7040	00206	650	in vivo	11456401
01828	7042	00206	650	in vivo	9493905
02880	659	00206	650	in vivo	10880444
03192	657	00206	650	in vitro;in vivo	11263668,10881198,10692589
04291	9241	00206	650	in vivo	10657699
04457	658	00206	650	in vivo	7811286,9872992
09881	25884	00206	650	in vivo	14660436
15417	25928	00206	650	in vitro;in vivo	15020244,14623234
16368	168667	00206	650	in vivo	12897139
16390	64388	00206	650	in vivo	15039429
00207	652	00207	652	in vivo	7644468,7673243
02880	659	00207	652	in vitro;in vivo	7644468,8702914
03192	657	00207	652	in vitro	11241215,8702914,7644468
03725	5654	00207	652	in vitro	14973287
03792	656	00207	652	in vitro;in vivo	11427739,10894154
04291	9241	00207	652	in vivo	10657699,11706034
04457	658	00207	652	in vitro	11282024,8702914,7811286
07430	55620	00207	652	in vivo	7644468
09881	25884	00207	652	in vivo	14660436
15417	25928	00207	652	in vivo	15020244
16368	168667	00207	652	in vivo	12897139
16390	64388	00207	652	in vivo	15039429
01821	7040	00208	651	in vivo	9434787
00209	649	00358	1294	in vivo	11986329
00209	649	00362	1277	in vivo	11283002
00209	649	00366	1290	in vivo	11741999
00209	649	00368	1289	in vivo	11741999
01031	3918	00209	649	in vitro;in vivo	10806203
01032	3914	00209	649	in vitro;in vivo	10806203
02883	3909	00209	649	in vitro;in vivo	10806203
05443	57045	00209	649	in vivo	11260715
00641	10468	00210	653	in vivo	11580864
03192	657	00210	653	in vivo	11580864
04291	9241	00210	653	in vivo	11580864
09881	25884	00210	653	in vivo	14660436
02880	659	00211	654	in vivo	11401330
03192	657	00211	654	in vivo	10504300,11401330
03570	8202	00211	654	in vivo	10504300
04381	4090	00211	654	in vivo	10504300
04457	658	00211	654	in vivo	10504300,11401330
09881	25884	00211	654	in vivo	14660436
15417	25928	00211	654	in vitro	14623234
16368	168667	00211	654	in vivo	12897139
00565	2022	00212	655	in vitro	9872992
02880	659	00212	655	in vivo;yeast 2-hybrid	7791754
03192	657	00212	655	in vivo	7791754,8605097
03570	8202	00212	655	in vivo	7791754
04106	93	00212	655	in vivo	9748228
04291	9241	00212	655	in vitro	12478285
04457	658	00212	655	in vivo	8605097
06873	151449	00212	655	in vitro	12741987
09881	25884	00212	655	in vivo	14660436
15417	25928	00212	655	in vitro;in vivo	15020244,14623234
00656	2868	00213	624	in vitro;in vivo	11517230
00759	2767	00213	624	in vitro;in vivo	12130679
01224	4846	00213	624	in vitro	10681501,10510297
01226	4842	00213	624	in vivo	10681501
01470	5781	00213	624	in vivo	12177051
01501	5580	00213	624	in vitro;in vivo	11517230
02925	2870	00213	624	in vitro;in vivo	11517230
02926	2869	00213	624	in vitro;in vivo	11517230
01859	7157	01272	4193	in vitro;in vivo	16432196,12842086,9278461
00301	4684	00214	627	in vitro	10760298
00589	2099	00214	627	in vitro	11923430
01219	4908	00214	627	in vitro	7703225
01220	4909	00214	627	in vitro	9519408
01224	4846	00214	627	in vitro	10493752
02712	4915	00214	627	in vitro;in vivo	9312147
04522	8720	00214	627	in vitro	9990022
00307	994	00215	7533	in vitro;in vivo	10713667
00333	1137	00215	7533	in vivo	11352901
00589	2099	00215	7533	in vitro	11266503
00679	2908	00215	7533	in vitro;yeast 2-hybrid	9079630,12730237,11266503
01020	3875	00215	7533	in vivo	9524113
01069	3757	00215	7533	in vitro;in vivo	11953308
01146	995	00215	7533	in vitro;in vivo	9278512,10330186
01264	673	00215	7533	yeast 2-hybrid	8668348
01265	5894	00215	7533	in vivo	8702721
01347	5745	00215	7533	in vitro;in vivo	12595070
01819	6714	00215	7533	in vivo	8702721
01835	7538	00215	7533	in vitro;in vivo;yeast 2-hybrid	11886850
01846	7166	00215	7533	in vitro	7499362
01850	7249	00215	7533	in vitro	12438239
01201	5122	01459	5367	in vivo	10037747
02105	5584	00215	7533	in vivo	14676191
02409	5127	00215	7533	in vitro;in vivo	9799109
02534	1387	00215	7533	in vitro	11266503
02867	1027	00215	7533	in vitro;in vivo	12042314
03212	147700	00215	7533	in vitro;in vivo	11969417
03390	2100	00215	7533	in vitro	11266503
03570	8202	00215	7533	in vitro	11266503
03904	4217	00215	7533	yeast 2-hybrid	15023544
03927	8204	00215	7533	in vitro	11266503
00653	5045	01459	5367	in vivo	10037747
04070	8648	00215	7533	in vitro	11266503
04409	572	00215	7533	yeast 2-hybrid	9369453
05055	5469	00215	7533	in vitro	11266503
05556	5170	00215	7533	in vitro;in vivo	12177059
05622	23136	00215	7533	in vitro;in vivo;yeast 2-hybrid	11996670
05610	9759	00180	604	in vitro;in vivo	11929873
05944	9734	00180	604	in vitro;in vivo	12590135
06458	54880	00180	604	in vitro;in vivo	10898795
09133	51564	00180	604	in vitro;in vivo	11929873
09246	10014	00180	604	in vitro;in vivo	11929873
09690	25942	00180	604	in vitro;in vivo	9765306
10433	51341	00180	604	in vivo;yeast 2-hybrid	9927193
11762	7704	00180	604	in vitro;in vivo;yeast 2-hybrid	11175338
16414	255877	00180	604	in vitro;in vivo	9632807
04199	1742	00181	153	in vitro;in vivo;yeast 2-hybrid	10995758
05462	10755	00181	153	in vitro;in vivo;yeast 2-hybrid	12724327
09258	9228	00181	153	in vitro	11700307
16212	9863	00181	153	in vitro;in vivo;yeast 2-hybrid	11526121
00182	156	00213	624	in vitro;in vivo	11517230
00254	824	00182	156	in vitro;in vivo	12130691
00639	2492	00182	156	in vitro	10379886
00182	156	00646	2357	in vitro	7836371
00182	156	01116	4160	in vitro	12639913
00182	156	01227	6622	in vitro;in vivo	10617630,10852916
00182	156	01308	4985	in vivo	11040053
01373	5132	00182	156	in vitro	10884381
01498	5578	00182	156	in vitro;in vivo	11042191
01499	5579	00182	156	in vitro;in vivo	12456365,12679936
01501	5580	00182	156	in vitro;in vivo	11042191
01502	5582	00182	156	in vitro;in vivo	11042191
01558	5957	00182	156	in vivo	12507501
01584	6010	00182	156	in vitro	10722682
00182	156	01612	6181	in vitro;in vivo	14997482,14729942,12379128
02998	2776	00182	156	in vitro;in vivo	12885252
03028	857	00182	156	in vitro	10085129
03135	5294	00182	156	in vivo	12163475
03382	5566	00182	156	in vitro;in vivo	11278469
03479	5595	00182	156	in vitro;in vivo	10574913,10727525
04500	23413	00182	156	in vivo	12351722
05108	5082	00182	156	in vitro	10884381
05263	9590	00182	156	in vitro;in vivo	11309381
05324	1233	00182	156	in vivo	10754297
06577	28964	00182	156	in vivo	9826657
00182	156	08914	5148	in vitro	12624098
09779	9815	00182	156	in vivo;yeast 2-hybrid	10896954
00447	1019	04380	4088	in vitro;in vivo	15241418
00183	157	00213	624	in vitro;in vivo	11517230
01217	7852	00183	157	in vitro;in vivo	11668182
01232	6530	01721	6804	in vivo	12629174
00183	157	03223	1234	in vitro	10085131
05324	1233	00183	157	in vivo	10754297
06577	28964	00183	157	in vivo	9826657
00310	1017	04380	4088	in vitro;in vivo	15241418
01496	5594	05116	2549	in vitro	15379552
00496	1445	00187	154	in vitro	11278940
00759	2767	00187	154	in vivo	7797501
00760	2769	00187	154	in vivo	7608160,7797501
01308	4985	00187	154	in vivo	11278447
01501	5580	00187	154	in vivo	1848190
01819	6714	00187	154	in vitro	11013230
02358	407	00187	154	in vitro;in vivo	11877451
02925	2870	00187	154	in vitro	9819198
02926	2869	00187	154	in vitro	8662852
02929	3763	00187	154	in vitro	12297500
02959	3765	00187	154	in vitro;in vivo	12297500
05095	9630	00187	154	in vivo	7797501
05255	9495	00187	154	in vitro;in vivo	10753752
05263	9590	00187	154	in vitro;in vivo	9880537,11309381
05406	9368	00187	154	in vitro;in vivo	9560162,9671706
05946	9351	00187	154	in vitro	9671706
09458	1967	00187	154	in vivo	9235896
01202	5126	01459	5367	in vivo	10037747
00761	2778	00188	155	in vivo	8011597
01819	6714	00188	155	in vitro;in vivo	11013230
00189	567	00189	567	in vitro;in vivo	12023961
00826	3105	00189	567	in vitro;in vivo	93026,11502003,1448153
00828	3106	00189	567	in vitro	11738047,2450918
00829	3107	00189	567	in vitro	2450918
00834	3135	00189	567	in vivo	9228302
00877	3133	00189	567	in vitro	9605335,10064069
00884	3134	00189	567	in vivo	11169396
01775	910	00189	567	in vitro	12118248
01776	909	00189	567	in vitro	12833155
01780	912	00189	567	in vivo	11257307,10221650
01781	913	00189	567	in vivo	10948205
01993	3077	00189	567	in vitro	10791995
03257	2217	00189	567	in vitro	12006623,10933786
07273	10859	00189	567	in vitro	12897781
08985	5125	01459	5367	in vivo	10037747
01634	3351	00190	3350	in vitro;in vivo	11854302
01636	3352	00190	3350	in vitro;in vivo	11854302
02578	2561	00190	3350	in vitro;in vivo	11854302
03572	1903	00190	3350	in vitro;in vivo	11854302
03578	1901	00190	3350	in vitro;in vivo	11854302
07275	2849	00190	3350	in vitro;in vivo	11854302
00191	634	00191	634	in vitro	8018919
01061	302	00191	634	in vitro;in vivo	14522961
01233	4680	00191	634	in vitro	8018919
01470	5781	00191	634	in vitro	9867848,12108545
01475	5777	00191	634	in vitro	9867848
01819	6714	00191	634	in vitro	9867848
02533	4294	00191	634	in vitro;in vivo	11850617
02780	6464	00191	634	in vitro	11694516
03937	5829	00191	634	in vitro;in vivo	11035932
07630	1088	00191	634	in vitro	11994468
16450	1084	00191	634	in vitro	8018919
00909	3576	00192	2532	in vivo	9921412
01119	2919	00192	2532	in vitro;in vivo	7592830
01149	6347	00192	2532	in vivo	13679391
01751	6352	00192	2532	in vitro;in vivo	12081195
00558	2035	00193	2995	in vitro;in vivo	11423550
02370	4354	00193	2995	in vitro;in vivo	9305870
03625	2923	00193	2995	in vitro	9153243
00194	3792	00570	1908	in vivo	10438732
02444	7504	00194	3792	in vivo	10556484,9647734
00194	3792	07030	1906	in vitro	10438732
00194	3792	07173	1907	in vivo	10438732
03020	3911	00197	4059	in vitro;in vivo	12244066,11133776
01746	3702	00150	2885	in vitro;in vivo	10636929
01751	6352	00150	2885	in vivo	9009162
01786	5573	00150	2885	in vitro;in vivo	9050991
01809	25	00150	2885	in vitro	9516488,14725908
01813	3265	00150	2885	in vivo	11352655
01819	6714	00150	2885	in vitro;in vivo	11964172,9016807
01820	2065	00150	2885	in vitro	11173924
01861	7132	00150	2885	in vivo	10359574
01867	3791	00150	2885	in vitro	10319320
01869	4914	00150	2885	in vivo	11733534,10748052
02262	9185	00150	2885	in vitro;in vivo	9422736
02314	7454	00150	2885	in vivo	10224664,9307968
02390	4068	00150	2885	in vitro	9856458
02395	4952	00150	2885	in vivo	9038219
02407	2002	00150	2885	in vivo	8798570
02433	6853	00150	2885	in vitro;in vivo	10899172,8022809
02513	5782	00150	2885	in vitro;in vivo	9135065
02514	6850	00150	2885	in vitro;in vivo	11964172
02525	6442	00150	2885	in vitro;in vivo	7744812
02545	4486	00150	2885	in vivo	7488076,8918464,16103119
02571	7010	00150	2885	in vitro;in vivo;yeast 2-hybrid	7478529,10521483
02619	1432	00150	2885	in vitro	8695800
02627	2889	00150	2885	in vivo	8621483
02635	6461	00150	2885	in vivo	10488157,9484780
02694	7410	00150	2885	in vitro	11606575
02780	6464	00150	2885	in vitro;in vivo	11707405,7524086,7535773,8491186,12485888,7798267,8621719
02790	2047	00150	2885	in vitro	8798570
02859	5747	00150	2885	in vitro;in vivo	7997267
02867	1027	00150	2885	in vitro;in vivo;yeast 2-hybrid	11278754
02956	5791	00150	2885	in vivo	10490839
02971	2690	00150	2885	in vivo	9632636
03009	6640	00150	2885	in vivo	11551227,11278583
03034	597	00150	2885	in vitro;in vivo	9670936
03121	7275	00150	2885	in vitro	10455176
03131	2185	00150	2885	in vivo	10354709,10329689
03139	1601	00150	2885	in vitro;in vivo	9569023,11371563
03149	6655	00150	2885	in vivo	10940929,7629138,14679214
03311	2886	00150	2885	in vitro;in vivo	10377264
03353	5913	00150	2885	in vivo	9856458
03362	3937	00150	2885	in vitro	9716598,7706237
03583	11184	00150	2885	in vitro;in vivo	9891069,9346925,9788432
03596	1399	00150	2885	in vivo	10477741
03657	6452	00150	2885	in vitro	9846481
03832	27040	00150	2885	in vivo	12359715,9489702
03851	1759	00150	2885	in vitro;in vivo	8119878,11877424
03868	6300	00150	2885	in vitro	9019171
03916	10253	00150	2885	in vitro;in vivo	12402043,10940627
03926	10657	00150	2885	in vitro;in vivo	8576157,7799925,12112020,10467411,9045636
03991	1840	00150	2885	in vitro;yeast 2-hybrid	9590294
04092	8038	00150	2885	in vivo	11127814
04160	5287	00150	2885	in vitro	11533253
04248	9564	00150	2885	in vitro;in vivo	8700507,8649368
04404	5296	00150	2885	in vivo	8662998
04405	9101	00150	2885	in vitro	10982817,13129930
04469	8626	00150	2885	in vitro	8695800
04620	8471	00150	2885	in vivo	9553137
04633	9112	00150	2885	in vitro	11483358
04669	8651	00150	2885	in vivo	10022833
05026	23607	00150	2885	in vitro	10339567
05102	27036	00150	2885	in vitro	8188688
05116	2549	00150	2885	yeast 2-hybrid	11314042,11960376,10871282
05136	868	00150	2885	in vitro;in vivo	10086340
05153	29760	00150	2885	in vitro;in vivo	9705962,9697839
05215	10825	00150	2885	in vivo	12730204
05266	10040	00150	2885	in vitro;in vivo	11711534,12345679
05269	10461	00150	2885	in vivo	9891051
05374	11183	00150	2885	in vitro	9788432
05394	27240	00150	2885	in vitro;in vivo	11433379
05396	8631	00150	2885	in vivo	12171928
05434	8936	00150	2885	in vitro;in vivo	9307968
05448	8976	00150	2885	in vitro;in vivo	10781580,10087612
05480	10019	00150	2885	in vitro;in vivo	8649391,8995445
05674	8751	00150	2885	in vitro	11741929
05706	10451	00150	2885	in vivo	11094073
05772	55824	00150	2885	in vitro	10790433
05796	10163	00150	2885	in vitro;in vivo	9307968
05866	9846	00150	2885	in vitro	11882361,10068651
06100	26191	00150	2885	in vitro;in vivo	11882361
06104	10188	00150	2885	in vivo	8647288
06372	10818	00150	2885	in vitro;in vivo	8780727,12402043,11997436,9182757
06373	10817	00150	2885	in vitro;in vivo	11432792
06377	3674	00150	2885	in vitro;in vivo	11964172,8631894
06571	139716	00150	2885	in vitro	11739737
06782	10252	00150	2885	in vitro	12402043
07034	6402	00150	2885	in vivo	8986819
07206	1639	00150	2885	in vitro;in vivo	8955163
08312	54900	00150	2885	in vitro;in vivo	12359715
08914	5148	00150	2885	in vitro;in vivo	12624098
08957	9712	00150	2885	in vitro;in vivo	12399475
09033	3635	00150	2885	in vitro;in vivo	9108392,10900203,8723348
09182	8867	00150	2885	in vivo	7982917,9388224,11292345
09304	7462	00150	2885	in vivo	12514734,14722116
09450	51517	00150	2885	in vitro;in vivo	11157975,11509578
09687	85021	00150	2885	in vivo	9395447
09765	23624	00150	2885	in vitro;in vivo	10086340
10259	8871	00150	2885	in vitro;in vivo	9388224
11479	9649	00150	2885	in vitro;in vivo	10747847
12299	30837	00150	2885	in vitro	9344857
12336	25970	00150	2885	in vivo	9856458
12359	57504	00150	2885	in vitro	11483358
12878	259215	00150	2885	in vitro;in vivo	12852788
13775	202559	00150	2885	in vitro	10077576
14381	80306	00150	2885	in vivo	15467741
15338	92799	00150	2885	in vitro	11152963
16426	84962	00150	2885	in vitro;in vivo	10330178
00150	2885	02878	8660	in vivo	7559579,9852124
00977	834	06311	1822	in vitro	9535906
03344	5802	01479	5797	in vivo	12376545
03344	5802	02956	5791	in vivo	12376545
00150	2885	01320	867	in vitro;in vivo	9295052,11964172,9108392,11133830,917890,98621719,8621483,8995445,8063801,14725908
00977	834	02437	367	in vitro	9535906
03344	5802	03245	10524	in vitro;yeast 2-hybrid	16169070
00152	433	00151	432	in vivo	2834401,11943787
00519	1719	00151	432	in vitro	1935897
00777	3320	00151	432	in vitro;in vivo	12167617
01782	7038	00151	432	in vivo	12477859
01860	7184	00151	432	in vivo	12167617
06080	29956	00151	432	in vitro;in vivo;yeast 2-hybrid	11543633
06080	29956	00152	433	in vitro;in vivo;yeast 2-hybrid	11543633
06281	27257	00154	4677	yeast 2-hybrid	15231747
00155	47	00155	47	in vitro	10653665,9116495
00943	3667	00157	487	in vivo	9295312
01395	5350	00157	487	in vitro;in vivo	11526231,10551848
02878	8660	00157	487	in vitro;in vivo	9295312
03729	6588	00157	487	in vivo	12692302,9575189
01498	5578	00158	490	in vitro	1827443
03382	5566	00158	490	in vitro	2548572
01819	6714	00159	493	in vivo	9182531,12540962
02164	8573	00159	493	in vitro;in vivo	12511555
02177	1741	00159	493	in vitro;in vivo;yeast 2-hybrid	11274188
03007	1739	00159	493	in vitro	11274188
04199	1742	00159	493	in vitro	11274188
04663	1740	00159	493	in vitro;in vivo	11274188
03007	1739	00160	491	in vitro;in vivo;yeast 2-hybrid	11274188
04199	1742	00160	491	in vitro	11274188
04663	1740	00160	491	in vitro;in vivo	11274188
05946	9351	00160	491	in vitro;in vivo;yeast 2-hybrid	11786550
05994	56288	00215	7533	in vivo	14676191
06316	50855	00215	7533	in vivo	14676191
06847	4750	00215	7533	yeast 2-hybrid	14690447
07185	7067	00215	7533	in vitro	11266503
07254	3196	00215	7533	in vitro;in vivo	9738002
09066	10499	00215	7533	in vitro	11266503
09402	57787	00215	7533	in vivo	14676191
09435	22999	00215	7533	in vitro;in vivo;yeast 2-hybrid	12871946
09436	9699	00215	7533	in vitro	12871946
15237	28954	00215	7533	in vitro;in vivo	10441394
15244	64283	00215	7533	in vitro;in vivo;yeast 2-hybrid	11533041
15273	22895	00215	7533	in vitro	12871946
00215	7533	18703	84612	in vivo	14676191
04534	1031	13173	84060	yeast 2-hybrid	16169070
04534	1031	17975	55791	yeast 2-hybrid	16169070
04560	8324	05440	29979	yeast 2-hybrid	16189514
04566	5877	06712	10813	yeast 2-hybrid	16169070
04567	8574	07089	22977	yeast 2-hybrid	16189514
04568	6449	05221	30008	yeast 2-hybrid	16189514
04568	6449	09742	84888	yeast 2-hybrid	16189514
04568	6449	11824	3537	yeast 2-hybrid	16189514
04568	6449	12038	50848	yeast 2-hybrid	16189514
04568	6449	12714	114897	yeast 2-hybrid	16189514
00218	672	00218	672	in vivo	12611903,11751867,9159119
00277	1457	00218	672	in vitro	10403822
06347	472	00218	672	in vitro	10550055,10866324,11114888
00302	983	00218	672	in vitro;in vivo	9244350
00310	1017	00218	672	in vitro;in vivo	10373534
00390	4292	00218	672	in vitro	10783165
00440	466	00218	672	in vitro;in vivo;yeast 2-hybrid	10945975
00447	1019	00218	672	in vitro;in vivo	9244350
00453	890	00218	672	in vitro;in vivo	9244350,10373534
00454	891	00218	672	in vitro;in vivo	9244350
00589	2099	00218	672	in vivo	10334989
00992	3716	00218	672	in vivo	11163768
00993	3717	00218	672	in vivo	11163768
01238	4790	00218	672	in vitro;in vivo	12700228
01241	5970	00218	672	in vitro;in vivo	12700228
01261	207	00218	672	in vitro;in vivo	10542266
01302	3725	00218	672	in vitro;in vivo	12080089
01303	3726	00218	672	in vitro;in vivo;yeast 2-hybrid	12080089
01304	3727	00218	672	in vitro;in vivo	12080089
01346	595	00218	672	in vitro	9244350
01557	5888	00218	672	in vivo	9774970,9008167
01574	5925	00218	672	in vitro;in vivo	10220405
01793	4800	00218	672	in vivo	11777930
01796	6667	00218	672	in vitro	10720440
01806	1869	00218	672	in vitro	9244350
01818	4609	00218	672	in vitro;in vivo;yeast 2-hybrid	9788437
01853	7283	00218	672	in vivo	11691781,9789027
01859	7157	00218	672	in vitro;in vivo	9482880,9926942
01909	7515	00218	672	in vitro	11352725
01938	31	00218	672	in vitro;in vivo	12360400,16326698
01968	2177	00218	672	in vivo	11239454
01232	6530	16184	5518	in vivo	15963952
02077	8243	00218	672	in vivo	11877377
02407	2002	00218	672	in vitro;in vivo	11313879
02437	367	00218	672	in vitro	11016951,11085509
02534	1387	00218	672	in vivo	10655477
02554	675	00218	672	in vitro;in vivo	9774970,11477095
02668	7392	00218	672	in vitro;in vivo	14502648
02777	6772	00218	672	in vitro;in vivo	10792030
02799	836	00218	672	in vitro;in vivo	12149654
02806	1874	00218	672	in vitro;in vivo	9244350
02818	3838	00218	672	in vitro;yeast 2-hybrid	9497340
03013	7415	00218	672	in vitro;in vivo;yeast 2-hybrid	10855792
03143	3065	00218	672	in vitro;in vivo	10220405
03301	6776	00218	672	in vivo	12459499
03354	580	00218	672	in vitro;in vivo;yeast 2-hybrid	8944023,10026184,11773071,12431996,11573085,15265711
03465	3014	00218	672	in vivo	12419185
04571	8572	11870	11030	yeast 2-hybrid	16189514
04573	8575	04573	8575	yeast 2-hybrid	16169070
04573	8575	06828	9869	yeast 2-hybrid	16169070
04573	8575	16735	10980	yeast 2-hybrid	16169070
04577	7753	11721	25888	yeast 2-hybrid	16189514
04979	2917	00243	808	in vivo	11953448
04980	2915	00243	808	in vivo	11953448
04580	7755	06846	10241	yeast 2-hybrid	16189514
04580	7755	07280	4188	yeast 2-hybrid	16189514
04580	7755	16101	11007	yeast 2-hybrid	16189514
04585	8767	09045	7329	yeast 2-hybrid	16189514
04586	8851	18231	81628	yeast 2-hybrid	16189514
04590	445	04590	445	yeast 2-hybrid	16189514
09077	3786	00243	808	in vitro;in vivo;yeast 2-hybrid	12032157
09235	8721	00243	808	in vitro;in vivo	10816571
16241	56479	00243	808	in vivo	12032157
04568	6449	13606	2882	yeast 2-hybrid	16189514
03283	4651	00244	810	in vivo;yeast 2-hybrid	11278607
04568	6449	18320	123887	yeast 2-hybrid	16189514
01619	6262	00246	775	in vitro	11576544
01680	6717	00246	775	in vitro	9668070
03382	5566	00246	775	in vitro;in vivo	8612821,9247274,8664319
11879	784	00246	775	in vitro	15170217
12025	9478	00246	775	in vitro;in vivo	15140941
01492	2263	00247	776	in vivo	11292657
01721	6804	00247	776	in vivo	10468580
01618	6261	00248	779	in vivo	12496092,9199552
01680	6717	00248	779	in vitro	9668070
09436	9699	00248	779	in vitro	14660679
00302	983	00251	800	in vitro	12613668
02780	6464	00251	800	in vitro	10559276
00251	800	00241	801	in vitro	9003189,11736632
00628	3688	00252	821	in vitro;in vivo	9295027,8163531
00683	6513	00252	821	in vivo	8662691
00695	2890	00252	821	in vivo	10461883
00945	3655	00252	821	in vitro;in vivo	8163531
01063	4018	00252	821	in vitro;in vivo	9717723,12562843
01730	915	00252	821	in vitro;in vivo	8621641,8278814
01736	6955	00252	821	in vivo	11566319
01780	912	00252	821	in vivo	12239218
01782	7038	00252	821	in vitro	10636893
01811	7018	00252	821	in vivo	9312001
02319	10134	00252	821	in vivo	11851433
02321	5354	00252	821	in vitro;in vivo	12805210
02384	2157	00252	821	in vitro	9525969
03059	5376	00252	821	in vivo	12119418
03065	1244	00252	821	in vivo	12222674
03518	5589	00252	821	in vitro;in vivo	8910335
03625	2923	00252	821	in vitro	10436013
03883	1080	00252	821	in vitro	12208510
04437	3938	00252	821	in vivo	11751874
04522	8720	00252	821	in vivo	11756446
04537	7253	00252	821	in vivo	12383251
08917	3359	00252	821	in vitro;in vivo	12359150
09004	3732	00252	821	in vitro;in vivo	11350933
09644	9695	00252	821	in vivo	12610305
12051	10148	00252	821	in vivo	8551575
15926	2902	00252	821	in vitro;in vivo	14732708,11506858
18037	27230	00252	821	in vivo	10601334
04590	445	16515	84164	yeast 2-hybrid	16169070
04596	8945	05947	114088	yeast 2-hybrid	16189514
00697	2904	00253	823	in vitro;in vivo	10846184
00253	823	00988	3552	in vitro	7499244
01235	4792	00253	823	in vitro	10521480
00253	823	01428	3690	in vitro;in vivo	7592818
00253	823	01684	6709	in vivo	8993318
00253	823	01859	7157	in vitro;in vivo	12432277
01970	3827	00253	823	in vitro	3038169,8253784
00253	823	02497	598	in vitro	12000759
02860	5664	00253	823	in vitro;in vivo;yeast 2-hybrid	10677567,9852298
02949	3631	00253	823	in vitro;in vivo	9110986
00253	823	03590	637	in vitro	12000759
00253	823	04586	8851	in vitro;in vivo	10830966
00253	823	05788	23581	in vitro;in vivo	12200134
00253	823	13592	55970	in vitro	7493986
00253	823	01683	6711	in vitro	9989581
04606	8445	05049	25788	yeast 2-hybrid	16189514
04631	1102	04631	1102	yeast 2-hybrid	16189514
01970	3827	00254	824	in vitro	3038169
02512	7145	00254	824	in vitro;in vivo	11023826
06910	51588	03143	3065	in vivo	12904571
04158	2620	00254	824	in vivo	11387205
00254	824	04586	8851	in vitro;in vivo	10830966
16682	84290	00254	824	in vitro	11853546,15590481
00886	10971	00255	825	in vivo	15324660
01684	6709	00255	825	in vitro	9642272
01787	7273	00255	825	in vitro;in vivo;yeast 2-hybrid	8537379,9642272,9185618,10987085,9763216
00277	1457	00256	845	in vitro;in vivo	1985907
00279	1459	00256	845	in vitro;in vivo	1985907
04474	10345	00256	845	in vitro;in vivo	14638677,11113462,11069905,10748065,9287354,7721813
01835	7538	00258	8021	in vivo;yeast 2-hybrid	14766228
02260	56001	00258	8021	in vitro	11073998
03221	4087	00258	8021	in vitro;in vivo	12191473
03597	3843	00258	8021	in vitro	9114010
03974	4927	00258	8021	in vitro	9488438
03975	7514	00258	8021	in vitro;in vivo	11551912
04035	10482	00258	8021	in vitro;in vivo	11551912,10668806
04210	3842	00258	8021	in vitro	9144189
04418	11260	00258	8021	in vitro	12138183
05781	11269	00258	8021	in vitro	10428971
06356	57122	00258	8021	in vivo	9166401
06385	57510	00258	8021	in vitro;in vivo;yeast 2-hybrid	11777942
00756	2770	00259	1268	in vivo	11168387
00760	2769	00259	1268	in vivo	12095632
00764	2771	00259	1268	in vivo	11168387
00765	2773	00259	1268	in vivo	11168387
03863	3061	00259	1268	in vivo	12690115
03257	2217	00264	765	in vitro	9439449
00925	3708	00266	767	in vivo;yeast 2-hybrid	12611586
04631	1102	09888	51138	yeast 2-hybrid	16189514
04632	9111	05083	11147	yeast 2-hybrid	16189514
04632	9111	05085	9146	yeast 2-hybrid	16189514
04632	9111	07674	55707	yeast 2-hybrid	16189514
04632	9111	14635	374659	yeast 2-hybrid	16189514
04632	9111	16183	10302	yeast 2-hybrid	16189514
04633	9112	16096	51497	yeast 2-hybrid	16169070
04015	1487	00218	672	in vitro;in vivo	10196224
04050	4683	00218	672	in vitro;in vivo	10426999,10783165
04078	2033	00218	672	in vitro;in vivo	10655477
04231	5931	00218	672	in vitro;in vivo	10220405
04232	5928	00218	672	in vitro;in vivo	10220405
04269	7323	00218	672	in vitro;in vivo	12732733
04366	8314	00218	672	in vitro;in vivo;yeast 2-hybrid	9528852
04386	1660	00218	672	in vitro;in vivo;yeast 2-hybrid	12592385,9662397
04459	6597	00218	672	in vitro	10943845
04632	9111	00218	672	in vitro;in vivo	11916966
04762	7332	00218	672	in vitro	12732733
04990	5932	00218	672	in vitro;in vivo	9738006,10196224,9811458
05084	11200	00218	672	in vitro;in vivo	10724175,12111733
05405	8315	00218	672	in vitro;yeast 2-hybrid	9497340
05521	3066	00218	672	in vitro;in vivo	10220405
05663	59348	00218	672	in vitro;in vivo	11090615
05797	83990	00218	672	in vitro;in vivo	11301010
05826	5440	00218	672	in vitro	10725406
05913	84168	00218	672	in vivo	20566643
06186	2175	00218	672	in vitro;in vivo;yeast 2-hybrid	12354784
08916	5430	00218	672	in vitro;in vivo	10725406
09122	8543	00218	672	in vitro;in vivo	11751867
09156	9412	00218	672	in vitro	9159119
00218	672	09257	63967	in vitro;in vivo	15096610
10845	25920	00218	672	in vivo;yeast 2-hybrid	12612062,11739404
16252	9656	00218	672	in vivo	12607005
00219	7031	00219	7031	in vitro	9355742
11830	4588	00219	7031	in vitro	10673290
00589	2099	00220	5458	in vitro;yeast 2-hybrid	9448000
03507	9804	00221	7350	in vitro	9119086
08380	1149	00221	7350	in vitro	12910269
00223	1308	00222	667	in vivo;yeast 2-hybrid	12482924,10637308
00946	3691	00222	667	in vivo;yeast 2-hybrid	10637308,14668477
06090	55914	00222	667	in vitro;yeast 2-hybrid	11375975
07206	1639	00222	667	in vivo	14581450
13873	57670	00222	667	yeast 2-hybrid	12421765
00222	667	09179	1951	yeast 2-hybrid	12421765
00223	1308	00223	1308	in vitro;yeast 2-hybrid	10637308,8662839
00945	3655	00223	1308	in vivo;yeast 2-hybrid	9500991,11739652
00946	3691	00223	1308	in vivo;yeast 2-hybrid	9660880,14668477
01020	3875	00223	1308	in vitro;yeast 2-hybrid	10022517
03026	1500	00223	1308	in vitro;yeast 2-hybrid	10321838
03815	3898	00223	1308	in vitro	9665393
04187	5493	00223	1308	yeast 2-hybrid	9521878
05222	81	00223	1308	in vivo;yeast 2-hybrid	11739652
[truncated: 35,108 more rows]
