# Supplementary material for: Looking at Cerebellar Malformations through Text-Mined Interactomes of Mice and Humans
Source: PLoS Comput Biol. 2009 Nov 6;5(11):e1000559. doi: 10.1371/journal.pcbi.1000559 (PMC2767227; doi:10.1371/journal.pcbi.1000559)
Supplement: Dataset S6 — Combined human network. (6.42 MB ZIP) [file pcbi.1000559.s017.zip › combined_network/human_mouse_HPRD_union.txt]

n1	n2	F_hprd	F_human	F_mouse	hprd_experiment_type	hprd_pmid	human_ats	human_ga_n	human_gam_n	human_ha_n	human_hiids	human_m_pr	human_m_sc	human_plos	mouse_ats	mouse_ga_n	mouse_gam_n	mouse_ha_n	mouse_hiids	mouse_m_pr	mouse_m_sc	mouse_n1	mouse_n2	mouse_plos
1	10321	1	0	0	in vitro;in vivo	15461460
1	1666	0	0	1											bind	1	1	1	240025	0.93716	0.537	117586	67460	P
1	3146	0	0	1											bind	1	1	1	88141	0.93965	0.554	117586	15289	P
10	8260	1	0	0	in vitro	12888564
100	100	0	1	1			activate,bind,inhibit,interact	11	25	4	17,18,6,8	0.94237	0.599	L,P	activate,bind,inhibit,interact	11	25	4	13409,13411,13420,13421	0.94237	0.599	11486	11486	L,P
100	132	0	1	1			inhibit	3	3	2	16390,30	0.92864	0.414	L	inhibit	3	3	2	13430,14152	0.92864	0.414	11486	11534	L
100	134	1	1	1	in vivo	9247966,12150791	regulate	1	1	1	16712	0.94727	0.637	L	bind,interact,regulate	8	13	4	13431,13433,14289,14291	0.97124	0.862	11486	11539	L,P
100	135	1	0	0	in vivo	11125033
100	136	1	0	0	in vitro;in vivo	11125033
100	1678	0	1	0			lead to	1	1	1	25374	0.90748	0.116	L
100	1803	1	1	1	in vitro	11772392	affect,bind,colocalize,inhibit,interact,regulate	14	69	8	27030,27032,27034,27036,27038,33,34,35	0.98113	0.937	L,P	affect,bind,colocalize,inhibit,interact,regulate	13	68	8	13447,13448,13449,57226,57228,57230,57232,57234	0.98113	0.937	11486	13482	L,P
100	1812	1	0	1	in vitro	12150791									colocalize	2	4	2	13451,57361	0.93481	0.503	11486	13488	P
100	2357	0	1	0			affect	1	1	1	38	0.95615	0.724	L
100	2523	0	1	0			lead to	1	1	1	51738	0.95357	0.69	L
100	283955	0	1	0			inactivate,inhibit	3	5	2	59857,59858	0.96148	0.786	L
100	2885	1	0	0	in vitro	9299436
100	2902	0	0	1											increase	1	2	1	13455	0.90527	0.07	11486	14810	L
100	2908	1	0	0	in vitro	9154805
100	3312	0	0	1											bind	1	1	1	90023	0.91567	0.224	11486	15481	P
100	3458	0	0	1											enhance	1	1	1	92697	0.9066	0.097	11486	15978	L
100	3479	0	0	1											induce	1	1	1	94663	0.93952	0.561	11486	16000	L
100	351	0	1	0			interact	1	1	1	74536	0.96854	0.843	L
100	353	0	1	0			degrade,inhibit	2	2	2	45,75381	0.96596	0.813	L,P
100	3558	0	1	1			increase	1	1	1	77056	0.95744	0.746	L	increase	1	1	1	98884	0.95744	0.746	11486	16183	L
100	3574	0	1	0			inhibit	1	1	1	81104	0.91716	0.243	L
100	3708	0	1	1			inhibit	1	1	1	85478	0.94473	0.617	L	inhibit	1	1	1	105796	0.94473	0.617	11486	16438	L
100	4848	0	1	0			interact	1	1	1	111952	0.95225	0.683	L
100	4860	0	1	0			catalyze	1	1	1	52	0.95994	0.773	P
100	4878	0	1	1			increase	1	1	1	112862	0.91627	0.228	L	increase	1	1	1	206050	0.91627	0.228	11486	230899	L
100	5122	0	0	1											affect	1	1	1	138555	0.95666	0.737	11486	18548	L
100	5139	0	1	0			stimulate	1	1	1	54	0.91253	0.174	L
100	5340	0	1	1			bind,stimulate	2	2	2	56,57	0.95708	0.741	L,P	bind,stimulate	2	2	2	13469,13470	0.95708	0.741	11486	18815	L,P
100	55811	0	1	0			inhibit	1	1	1	58	0.92	0.278	L
100	5591	0	0	1											cause	1	2	1	13471	0.92786	0.391	11486	19090	L
100	5697	0	1	1			inhibit	1	1	1	136069	0.9797	0.927	L	inhibit	1	1	1	184260	0.9797	0.927	11486	217212	L
100	5743	0	0	1											inhibit	2	2	1	153816	0.93942	0.57	11486	19225	L
100	6141	0	0	1											stimulate	1	1	1	161904	0.91292	0.181	11486	19899	L
100	6277	0	1	1			increase	1	1	1	61	0.94894	0.657	L	increase	1	1	1	13475	0.94894	0.657	11486	20200	L
100	6284	0	1	1			bind	1	1	1	62	0.94008	0.58	P	bind	1	1	1	13474	0.94008	0.58	11486	20196	P
100	64414	0	1	0			inhibit	1	1	1	157767	0.92784	0.393	L
100	6908	0	1	1			interact	1	1	1	64	0.94733	0.639	L	interact	1	1	1	13479	0.94733	0.639	11486	21374	L
100	7001	0	1	1			elevate	1	1	1	173244	0.94976	0.664	L	elevate	1	1	1	183201	0.94976	0.664	11486	21672	L
100	7018	0	1	1			colocalize	1	1	1	66	0.91105	0.143	P	colocalize	1	1	1	13486	0.91105	0.143	11486	22041	P
100	7020	0	1	1			depend on,regulate	2	2	2	174196,67	0.94312	0.606	L	depend on,regulate	2	2	2	13481,181950	0.94312	0.606	11486	21418	L
100	7022	0	1	0			regulate	1	1	1	174370	0.97471	0.883	L
100	7291	0	0	1											inhibit	1	1	1	197058	0.92784	0.393	11486	22160	L
100	8850	0	1	1			bind	1	1	1	74	0.91708	0.24	P	bind	1	1	1	13468	0.91708	0.24	11486	18519	P
100	890	0	1	0			elevate	1	1	1	207602	0.95747	0.745	L
100	920	0	1	1			bind,increase	2	2	2	76,78	0.9553	0.719	L,P	bind,increase	2	2	2	13438,13440	0.9553	0.719	11486	12504	L,P
100	9463	0	1	1			inhibit	1	1	1	216095	0.96117	0.784	L	inhibit	1	1	1	140650	0.96117	0.784	11486	18693	L
1000	1000	0	0	1											attach	1	1	1	42691	0.90044	0.013	12558	12558	P
1000	1002	1	0	1	in vivo	10662782									coimmunoprecipitate,coprecipitate,modulate	3	3	3	42709,42710,42809	0.93401	0.482	12558	12561	L,P
1000	1003	0	0	1											affect,because of,bind,cause,depend on,influence,interact,regulate	8	15	8	42711,42712,42713,42835,42836,42837,42838,42839	0.98354	0.958	12558	12562	L,P
1000	1009	1	0	0	in vivo	14625392
1000	1020	0	1	1			interact	1	1	1	2292	0.96684	0.82	L	interact,mediate,suppress	3	4	3	42715,43428,43429	0.96684	0.82	12558	12568	L
1000	10399	0	0	1											coimmunoprecipitate	1	1	1	42739	0.95095	0.677	12558	14694	P
1000	10672	1	0	0	in vitro;yeast 2-hybrid	11136230
1000	11186	0	1	1			induce	1	1	1	11832	0.92583	0.368	L	induce	1	1	1	230907	0.92583	0.368	12558	56289	L
1000	1301	0	0	1											mediate	1	1	1	42717	0.90932	0.131	12558	12814	L
1000	1385	0	0	1											regulate	1	1	1	50146	0.9489	0.651	12558	12912	L
1000	1387	1	0	0	in vitro	13678586
1000	1463	0	0	1											inhibit,regulate	2	2	2	52443,52444	0.96117	0.784	12558	13004	L
1000	1495	1	0	0	in vitro	12604612
1000	1499	1	0	0	in vitro	12151522,12604612
1000	1500	0	0	1											affect,bind,colocalize,interact	6	11	6	34654,34656,34657,34659,42674,42675	0.98168	0.942	12558	12388	L,P
1000	1501	1	0	0	in vivo	9971746
1000	1674	0	0	1											downregulate	1	1	1	55307	0.99301	0.99	12558	13346	L
1000	1742	0	0	1											induce	1	1	1	42721	0.93442	0.486	12558	13385	L
1000	1795	0	0	1											colocalize,enhance,increase,induce,regulate	6	15	5	178212,178213,178214,178215,178217	0.97262	0.867	12558	208869	L,P
1000	1901	0	0	1											induce,regulate	2	5	2	59818,59819	0.97701	0.903	12558	13609	L
1000	1956	0	0	1											form a complex	1	1	1	62477	0.94537	0.623	12558	13649	P
1000	2017	0	0	1											bind,coprecipitate,induce	3	4	3	42719,42720,53001	0.93229	0.466	12558	13043	L,P
1000	2247	0	0	1											activate,increase,stimulate	4	6	3	71573,71574,71575	0.95723	0.742	12558	14173	L
1000	2260	0	0	1											affect,enhance,inhibit,interact,promote,synergize	7	14	7	42724,42727,42729,42730,42731,42732,73178	0.98281	0.952	12558	14182	L,P
1000	2263	0	0	1											coprecipitate,immunoprecipitate,interact	3	3	3	42733,42734,73345	0.97124	0.862	12558	14183	L,P
1000	2264	1	0	0	in vitro	9168198
1000	22974	0	0	1											bind	1	1	1	244927	0.92786	0.391	12558	72119	P
1000	2335	0	0	1											because of,mediate	2	2	2	42735,74902	0.92405	0.333	12558	14268	L
1000	23607	0	0	1											interact	1	1	1	38854	0.97732	0.905	12558	12488	L
1000	25945	0	0	1											colocalize,induce	2	2	2	236098,236099	0.92463	0.352	12558	58998	L,P
1000	2626	0	0	1											bind,regulate,transactivate	4	4	3	78765,78766,78767	0.96946	0.853	12558	14463	L,P
1000	26585	0	1	1			affect,depend on	2	2	2	55326,81	0.93949	0.568	L	affect,depend on	2	2	2	209178,42790	0.93949	0.568	12558	23892	L
1000	2697	0	0	1											colocalize,modulate	3	3	3	42736,42737,80732	0.94952	0.66	12558	14609	L,P
1000	27130	0	0	1											colocalize,form a complex,interact	3	8	3	104039,104040,104041	0.98089	0.934	12558	16348	L,P
1000	2768	1	0	0	in vitro;yeast 2-hybrid	11136230
1000	2889	0	0	1											interact	1	1	1	42657	0.91068	0.14	12558	107746	L
1000	2890	0	0	1											increase	1	1	1	83370	0.93164	0.462	12558	14799	L
1000	2898	1	0	0	in vivo	12151522
1000	2902	1	0	0	in vivo	10862698
1000	2906	1	0	0	in vivo	10862698
1000	2932	0	0	1											affect	1	1	1	233461	0.9279	0.4	12558	56637	L
1000	3553	0	0	1											suppress	1	1	1	98591	0.93964	0.555	12558	16176	L
1000	3688	0	0	1											affect,depend on,regulate	3	3	3	105440,42742,42743	0.95659	0.733	12558	16412	L
1000	3728	1	0	1	in vivo	1639850,12604612									bind,cooperate	2	2	2	108451,42746	0.9876	0.978	12558	16480	L,P
1000	3934	0	0	1											modulate	1	1	1	111516	0.97724	0.906	12558	16819	L
1000	4301	0	0	1											colocalize	1	1	1	122175	0.92228	0.317	12558	17356	P
1000	4313	0	0	1											mediate	1	1	1	122638	0.90075	0.023	12558	17390	L
1000	4318	0	0	1											depend on	1	1	1	122981	0.91696	0.235	12558	17395	L
1000	4656	0	0	1											trigger,upregulate	2	2	2	42757,42758	0.98573	0.972	12558	17928	L
1000	50937	1	0	0	in vivo	12634428
1000	51428	0	0	1											inhibit	1	1	1	245572	0.96278	0.795	12558	72935	L
1000	5199	0	0	1											colocalize	1	1	1	42760	0.90132	0.029	12558	18636	P
1000	5295	1	0	0	in vitro	15192701
1000	55553	0	0	1											increase,regulate	2	2	2	171262,171263	0.92841	0.408	12558	20679	L
1000	5566	0	0	1											regulate	1	1	1	142574	0.96645	0.816	12558	18747	L
1000	5595	0	0	1											block,inhibit,modulate	3	3	3	215563,215564,42791	0.97888	0.919	12558	26417	L
1000	5663	0	0	1											cleave,inhibit,interact,mediate	4	11	4	152200,152201,152202,42763	0.97121	0.863	12558	19164	L,P
1000	5747	0	0	1											affect	1	3	1	69363	0.9663	0.815	12558	14083	L
1000	57554	1	0	1	in vitro;in vivo	11729199									form a complex	1	1	1	211533	0.96847	0.84	12558	242274	P
1000	5770	1	0	1	in vitro	12377785									bind,interact	3	11	3	155108,155109,42767	0.97808	0.914	12558	19246	L,P
1000	5829	0	0	1											affect	1	3	1	156739	0.93346	0.478	12558	19303	L
1000	5879	0	0	1											depend on,inhibit	2	2	2	157533,42769	0.95544	0.72	12558	19353	L
1000	6259	0	0	1											interact	1	1	1	42771	0.95084	0.675	12558	20187	L
1000	6662	0	1	1			regulate	1	1	1	163690	0.95076	0.67	L	induce,promote,regulate	3	3	3	171370,171371,171372	0.95666	0.737	12558	20682	L
1000	6714	0	0	1											phosphorylate	1	3	1	173839	0.94308	0.608	12558	20779	P
1000	7040	0	0	1											regulate,suppress	2	2	2	185116,42776	0.92352	0.33	12558	21803	L
1000	7082	0	0	1											affect,interact	2	2	2	187936,187938	0.98088	0.94	12558	21872	L
1000	7410	0	0	1											coprecipitate	1	1	1	42780	0.93964	0.555	12558	22325	P
1000	7414	0	0	1											interact	1	2	1	199371	0.95354	0.698	12558	22330	L
1000	7430	0	0	1											colocalize	1	1	1	200813	0.90436	0.063	12558	22350	P
1000	7474	0	0	1											induce,regulate	3	3	3	202855,42786,42787	0.92444	0.346	12558	22418	L
1000	8720	0	0	1											increase,induce,modulate	4	7	3	231915,231916,231917	0.93652	0.524	12558	56453	L
1000	89780	0	0	1											down-regulate	1	1	1	202691	0.95923	0.767	12558	22416	L
1000	91653	1	0	0	in vivo	12634428
1000	93058	0	0	1											affect	1	1	1	179567	0.92555	0.367	12558	210582	L
1000	9743	1	0	1	in vivo	12531901									coprecipitate	1	2	1	42793	0.95779	0.751	12558	330914	P
10001	10575	0	1	0			bind,interact	2	3	2	108,110	0.96775	0.834	L,P
10001	112950	1	0	0	in vitro	12584197
10001	55090	1	0	0	in vitro	14638676
10001	81857	1	0	0	in vivo	14983011
10002	10002	0	1	0			cause	1	1	1	116	0.97007	0.856	L
10002	10611	0	0	1											interact	1	1	1	209869	0.97189	0.865	23958	56376	L
10002	11200	0	1	0			control,induce,lead to,trigger	4	4	4	120,12096,12098,12099	0.94952	0.66	L
10002	27101	0	1	0			inhibit	1	1	1	57206	0.92839	0.41	L
10002	338340	0	1	0			induce	1	1	1	72562	0.96869	0.844	L
10002	54808	0	1	0			generate	1	1	1	127388	0.9585	0.756	L
10002	55363	0	0	1											bind	1	1	1	250208	0.95559	0.721	23958	93966	P
10002	84922	0	1	1			upregulate	1	1	1	138	0.97768	0.913	L	upregulate	1	1	1	209866	0.97768	0.913	23958	23877	L
10005	10005	0	1	0			colocalize	1	1	1	143	0.93815	0.547	P
10005	57704	0	0	1											mediate	1	1	1	115569	0.91558	0.221	170789	230101	L
10005	641371	0	0	1											inhibit	1	1	1	218205	0.92556	0.366	170789	26897	L
10005	84343	0	0	1											catalyze,regulate	2	2	2	115566,115568	0.97808	0.914	170789	12807	L,P
10006	10006	1	1	1	in vitro	12672821	bind	1	1	1	150	0.91294	0.18	P	bind	1	1	1	11979	0.91294	0.18	11308	11308	P
10006	10152	0	1	1			interact	1	1	1	157	0.93346	0.478	L	interact	1	1	1	12003	0.93346	0.478	11308	329165	L
10006	10163	1	1	1	in vitro	15048123	bind,coimmunoprecipitate,colocalize,depend on,interact,mediate	9	16	8	1571,1573,1575,1576,161,162,165,166	0.96869	0.844	L,P	bind	1	1	1	11998	0.95883	0.762	11308	242687	P
10006	10787	1	0	0	in vitro;yeast 2-hybrid	15048123,11418237
10006	26999	1	0	0	in vitro	15048123
10006	50488	1	0	0	yeast 2-hybrid	15032605
10006	51168	0	0	1											bind	1	1	1	126409	0.90923	0.128	11308	17910	P
10006	51199	1	0	0	in vitro	15048123
10006	51225	0	1	1			influence,suppress	2	2	2	118884,118885	0.97848	0.915	L	influence,suppress	2	2	2	238522,238523	0.97848	0.915	11308	66610	L
10006	54869	1	0	0	in vivo	14565974
10006	55740	1	0	0	in vitro;yeast 2-hybrid	12672821
10007	10007	1	0	0	in vitro	12965206,8747459
10009	10009	1	0	0	yeast 2-hybrid	10207085
10009	10664	0	1	1			bind,influence,inhibit,interact,regulate	7	11	6	248,249,250,7972,7974,7975	0.97489	0.884	L,P	bind,influence,inhibit,interact,regulate	7	11	6	234428,234429,234430,52644,52646,52647	0.97489	0.884	56805	13018	L,P
10009	57659	0	1	1			bind	1	1	1	254	0.94359	0.614	P	bind	1	1	1	234451	0.94359	0.614	56805	75580	P
1001	1001	1	0	0	in vitro	11909859
1001	10580	0	1	1			colocalize	1	1	1	7266	0.93215	0.465	P	colocalize	1	1	1	166804	0.93215	0.465	12560	20411	P
1001	1495	1	0	0	in vivo	1924379,8227214,10381631
1001	1499	1	0	0	in vivo	11889072,8227214,12800191,10381631
1001	1500	1	0	0	in vivo	8660921
1001	1830	0	1	1			lead to	1	1	1	270	0.93358	0.481	L	lead to	1	1	1	42799	0.93358	0.481	12560	13512	L
1001	1901	0	1	0			induce	1	1	1	29984	0.96654	0.819	L
1001	4089	0	1	1			induce	1	1	1	96595	0.93045	0.441	L	induce	1	1	1	117462	0.93045	0.441	12560	17128	L
1001	4868	0	1	1			colocalize	1	1	1	271	0.96157	0.787	P	colocalize	1	1	1	42805	0.96157	0.787	12560	54631	P
1001	5167	0	0	1											disrupt	1	1	1	42800	0.93442	0.486	12560	18605	L
1001	7082	0	1	1			colocalize	1	1	1	274	0.90772	0.117	P	colocalize	1	1	1	42803	0.90772	0.117	12560	21872	P
1001	7226	0	0	1											activate	1	1	1	42804	0.95076	0.67	12560	28240	L
1001	81502	0	1	0			induce	1	1	1	195735	0.95356	0.703	L
1001	8720	0	1	1			induce	1	2	1	204984	0.91399	0.194	L	induce	1	2	1	231919	0.91399	0.194	12560	56453	L
10010	11183	1	0	0	in vivo	10490605
10010	29110	1	0	0	in vivo;yeast 2-hybrid	10581243
10010	80149	1	0	0	yeast 2-hybrid	16189514
10011	23082	0	0	1											down-regulate	1	1	1	204202	0.90639	0.092	24068	226169	L
10011	65264	1	0	0	yeast 2-hybrid	16169070
10013	10376	1	1	0	in vitro;in vivo;yeast 2-hybrid	12606581	deacetylate,induce,influence,mediate	4	12	4	288,289,290,291	0.97768	0.913	L,P
10013	203068	1	0	0	in vitro;in vivo;yeast 2-hybrid	12606581
10013	22933	1	1	1	in vivo	12620231	interact,regulate	2	2	2	45805,45806	0.93589	0.519	L	interact,regulate	2	2	2	237240,237241	0.93589	0.519	15185	64383	L
10013	54880	1	0	0	in vivo	10898795
10013	79885	1	0	0	in vivo	11948178
10013	83933	0	1	1			affect,interact	2	2	2	198992,325	0.95076	0.671	L	affect,interact	2	2	2	115557,86825	0.95076	0.671	15185	170787	L
10014	10014	1	1	0	in vivo	10898795	interact	1	1	1	339	0.92916	0.419	L
10014	10763	0	1	0			regulate	1	1	1	8751	0.92791	0.399	L
10014	11218	1	1	0	in vitro;in vivo	12007404	interact	1	1	1	12430	0.92583	0.368	L
10014	11331	0	1	0			bind,interact	3	3	3	13017,342,343	0.97848	0.915	L,P
10014	11337	1	0	0	yeast 2-hybrid	16169070
10014	23468	1	0	0	in vitro	12242305
10014	29123	1	0	0	in vitro	15184363
10014	50804	0	1	0			interact,regulate,repress	3	6	3	374,375,376	0.97724	0.906	L
10014	54880	1	0	0	in vivo	10898795
10014	55806	1	0	0	in vivo;yeast 2-hybrid	11641275
10014	57530	0	1	0			induce,promote	2	2	2	139329,386	0.96858	0.842	L
10014	57763	1	1	0	in vitro;in vivo	15964851	interact	1	1	1	387	0.96955	0.855	L
10014	93649	0	1	0			bind,depend on,interact,mediate,modulate,repress	7	14	7	214522,214523,214524,407,408,409,410	0.98284	0.949	L,P
10015	10015	1	0	0	yeast 2-hybrid	14505570
10015	10016	1	1	1	in vitro;in vivo;yeast 2-hybrid	12034747,9880530,14999017	bind,interact	2	5	2	418,419	0.97842	0.916	L,P	bind,cooperate,interact	7	13	5	138980,138981,138999,139000,139002	0.98089	0.934	18571	18570	L,P
10015	10268	1	0	0	yeast 2-hybrid	16169070
10015	10928	0	0	1											interact	1	1	1	161377	0.96596	0.813	18571	19765	L
10015	128866	1	0	0	in vitro;in vivo;yeast 2-hybrid	12860994,14678797
10015	26994	1	0	0	yeast 2-hybrid	15231748
10015	27113	0	0	1											bind	1	1	1	115537	0.91203	0.166	18571	170770	P
10015	29082	1	0	0	in vitro;in vivo	14678797,14583093,12860994
10015	30011	0	0	1											bind,immunoprecipitate,interact	9	11	5	139031,139032,235530,235531,235532	0.98497	0.966	18571	58194	L,P
10015	51160	1	0	0	in vitro;in vivo	12588984
10015	92421	1	0	0	in vitro;in vivo	14678797
10016	10016	1	1	1	yeast 2-hybrid	16189514	bind	1	2	1	421	0.92786	0.391	P	bind	1	2	1	138979	0.92786	0.391	18570	18570	P
10016	10152	0	1	0			interact	1	1	1	1527	0.95092	0.672	L
10016	120329	0	1	0			immunoprecipitate	1	1	1	422	0.92939	0.423	P
10016	131034	1	0	0	in vitro;yeast 2-hybrid	12522145
10016	221184	1	0	0	yeast 2-hybrid	12522145
10016	23204	0	0	1											interact	1	1	1	228802	0.95092	0.672	18570	54208	L
10016	23593	1	0	0	yeast 2-hybrid	16189514
10016	29928	1	0	0	in vitro	11591653
10016	30011	1	1	1	in vitro	10858458	interact	1	1	1	424	0.91119	0.151	L	bind,interact	3	3	2	235528,235529	0.93048	0.433	18570	58194	L,P
10016	49854	0	1	0			interact	2	2	2	114898,434	0.95473	0.709	L
10016	553115	1	1	1	in vivo	11278427	bind,form a complex,immunoprecipitate,increase,interact	6	6	6	129256,129257,129258,435,438,439	0.98455	0.965	L,P	bind,form a complex,immunoprecipitate,increase,interact	6	6	6	138991,138994,138995,240604,240605,240606	0.98455	0.965	18570	67898	L,P
10016	93487	1	0	0	yeast 2-hybrid	16189514
10017	10017	1	0	0	in vivo	9878060
10018	10018	1	1	1	yeast 2-hybrid	9731710	depend on,induce,interact,mediate	6	6	4	475,483,485,488	0.96337	0.799	L	induce,mediate	3	3	2	28024,28027	0.9366	0.527	12125	12125	L
10018	10395	0	0	1											bind,coimmunoprecipitate,interact	3	6	3	28122,28123,28124	0.96787	0.836	12125	50768	L,P
10018	10673	0	1	1			induce,mediate	2	2	2	8057,8058	0.96775	0.834	L	induce,mediate	2	2	2	211106,211107	0.96775	0.834	12125	24099	L
10018	120329	0	1	0			activate,lead to	2	2	2	495,496	0.97117	0.864	L
10018	142679	0	1	0			abolish	1	1	1	18888	0.9553	0.719	L
10018	25992	0	1	0			activate	1	1	1	519	0.93549	0.515	L
10018	27429	0	1	1			mediate	1	1	1	521	0.94544	0.621	L	mediate	1	1	1	28128	0.94544	0.621	12125	64704	L
10018	338339	0	0	1											bind	1	1	1	28078	0.97674	0.897	12125	17474	P
10018	399664	1	0	0	in vitro;in vivo;yeast 2-hybrid	14769789
10018	54205	0	1	0			induce,lead to,mediate,promote	7	8	4	538,539,540,541	0.9653	0.806	L
10018	56616	0	1	1			induce,inhibit,mediate	3	3	3	558,559,560	0.9347	0.499	L	inhibit,mediate	2	2	2	28129,28130	0.91793	0.254	12125	66593	L
10018	60503	0	1	0			affect,inhibit	2	2	2	635,636	0.95785	0.75	L
10019	10019	1	0	0	in vitro;in vivo	8995445
10019	51168	0	0	1											bind	1	1	1	126647	0.92127	0.298	16923	17910	P
1002	1002	0	1	1			modulate	1	1	1	690	0.9234	0.328	L	modulate	1	1	1	42810	0.9234	0.328	12561	12561	L
1002	1004	0	0	1											interact	1	1	1	42915	0.96775	0.834	12561	12563	L
1002	5080	0	1	1			control,regulate	2	3	2	116824,116825	0.94891	0.658	L	control,regulate	2	3	2	137654,137655	0.94891	0.658	12561	18508	L
1002	5879	0	1	1			activate	1	1	1	142872	0.93096	0.446	L	activate	1	1	1	157535	0.93096	0.446	12561	19353	L
10020	10020	0	0	1											increase	1	2	1	225676	0.94705	0.634	50798	50798	L
10020	10254	0	0	1											activate,increase,induce,promote	4	4	4	225682,225683,225684,225685	0.9696	0.854	50798	56324	L
10020	51293	0	0	1											induce,inhibit	2	4	2	225680,225681	0.97259	0.868	50798	54219	L
10020	55363	0	0	1											increase	2	5	1	225688	0.95225	0.683	50798	93966	L
10020	55624	0	1	0			catalyze	1	1	1	693	0.92464	0.351	P
10021	348980	0	1	0			generate	1	1	1	74160	0.94733	0.639	L
10021	57657	0	1	0			generate,interact	2	2	2	139611,139612	0.97701	0.903	L
10022	339403	0	1	1			activate,bind	2	5	2	702,72889	0.97295	0.873	L,P	activate,bind	2	5	2	209316,211491	0.97295	0.873	23919	242093	L,P
10022	51289	0	1	1			activate,antagonize,bind	4	6	4	119034,703,704,705	0.98292	0.948	L,P	activate,antagonize,bind	4	6	4	209313,209314,209315,209360	0.98292	0.948	23919	239336	L,P
10022	59350	0	1	1			activate,bind	2	2	2	145786,706	0.97693	0.904	L,P	activate,bind	2	2	2	209317,223442	0.97693	0.904	23919	381489	L,P
10023	23401	0	1	1			activate	1	1	1	48145	0.9364	0.523	L	activate	1	1	1	180191	0.9364	0.523	14296	212398	L
10023	51176	0	0	1											inhibit	1	1	1	76129	0.90637	0.095	14296	16842	L
10023	89780	0	1	1			induce	1	1	1	208337	0.93085	0.444	L	induce	1	1	1	202719	0.93085	0.444	14296	22416	L
10025	55090	1	0	0	in vitro	14638676
10026	10026	0	1	0			bind	1	1	1	733	0.91819	0.256	P
10026	51604	1	0	0	in vitro;in vivo	12582175
1003	1003	0	1	1			because of,degrade,dephosphorylate,induce,regulate	5	6	5	737,739,740,745,746	0.95149	0.681	L,P	because of,degrade,dephosphorylate,induce,regulate	6	7	5	42843,42846,42847,42852,42853	0.95149	0.681	12562	12562	L,P
1003	1081	0	0	1											inhibit	1	1	1	45332	0.96117	0.784	12562	12640	L
1003	11162	0	1	0			suppress	1	1	1	749	0.96683	0.828	L
1003	1445	1	1	1	in vitro	15861137	bind,depend on,interact	4	10	4	19862,19864,19865,751	0.98113	0.937	L,P	bind,depend on,interact	4	10	4	42858,51750,51752,51753	0.98113	0.937	12562	12988	L,P
1003	1495	1	1	0	in vivo	12003790	coimmunoprecipitate	1	2	1	21267	0.97189	0.865	P
1003	1499	1	0	0	in vivo	12413882
1003	1500	1	1	1	in vitro;in vivo	11855855,9378757	affect,bind,cause,inhibit	5	10	5	21363,21364,21365,755,756	0.97693	0.904	L,P	bind,colocalize,increase,inhibit,regulate	7	16	6	34662,34663,34665,34666,34668,42827	0.98376	0.961	12562	12388	L,P
1003	1832	1	1	1	in vitro;yeast 2-hybrid	9739078	colocalize	1	5	1	760	0.97024	0.857	P	colocalize	2	6	1	42815	0.97024	0.857	12562	109620	P
1003	1901	0	1	0			inhibit	1	1	1	29986	0.96253	0.79	L
1003	1903	0	1	0			inhibit,regulate	2	2	2	30047,30048	0.96157	0.787	L
1003	1969	1	0	0	in vivo	16481735
1003	2113	0	1	1			inhibit	1	1	1	40061	0.9592	0.768	L	inhibit	1	1	1	208732	0.9592	0.768	12562	23871	L
1003	2119	0	1	1			colocalize	1	1	1	765	0.90229	0.042	P	colocalize	1	1	1	42813	0.90229	0.042	12562	104156	P
1003	2243	1	0	0	in vitro;in vivo	11900554
1003	2247	0	0	1											suppress	1	1	1	42862	0.96683	0.828	12562	14173	L
1003	23049	1	0	0	in vivo	10428027
1003	2523	0	1	0			downregulate	1	1	1	51739	0.99301	0.99	L
1003	2619	0	1	1			induce	1	2	1	766	0.98342	0.957	L	induce	1	2	1	42863	0.98342	0.957	12562	14451	L
1003	3728	1	0	1	in vitro;in vivo;yeast 2-hybrid	9739078,12003790									coimmunoprecipitate,colocalize,interact	3	4	3	108454,42865,42866	0.98324	0.956	12562	16480	L,P
1003	3791	1	1	1	in vivo	10428027,11950700	attach,depend on,form a complex	3	3	3	768,88677,88679	0.96527	0.807	L,P	activate,attach,bind,coimmunoprecipitate,depend on,down-regulate,elicit,form a complex,increase,induce,inhibit,interact,mediate,regulate,upregulate	16	19	16	109312,109313,109315,109316,42867,42869,42870,42871,42872,42874,42875,42876,42877,42878,42879,42881	0.98345	0.954	12562	16542	L,P
1003	3976	0	1	0			induce	1	1	1	93274	0.93717	0.536	L
1003	4316	0	1	0			degrade	1	1	1	102278	0.97623	0.891	P
1003	4318	0	1	1			depend on	1	1	1	772	0.98098	0.939	L	depend on	1	1	1	42883	0.98098	0.939	12562	17395	L
1003	4397	0	1	0			downregulate	1	1	1	103150	0.99082	0.984	L
1003	4819	0	1	0			affect	1	1	1	111213	0.94012	0.578	L
1003	4828	0	0	1											induce	1	2	1	42912	0.97529	0.889	12562	68039	L
1003	4846	0	1	1			induce	1	1	1	111684	0.94845	0.65	L	induce	1	1	1	133075	0.94845	0.65	12562	18127	L
1003	5008	0	1	1			increase	1	1	1	115088	0.92228	0.317	L	increase	1	1	1	136138	0.92228	0.317	12562	18413	L
1003	5025	1	0	0	in vivo	12088286
1003	51168	0	0	1											stimulate	1	1	1	126451	0.95031	0.669	12562	17910	L
1003	5295	0	0	1											activate	1	1	1	42885	0.95163	0.682	12562	18708	L
1003	5740	0	0	1											generate	1	2	1	153602	0.94896	0.655	12562	19223	L
1003	5774	0	1	0			lead to	1	1	1	139814	0.92228	0.317	L
1003	5781	1	0	0	in vitro	10681592
1003	5787	1	0	0	in vivo	12234928
1003	5795	0	0	1											increase	1	1	1	42888	0.95501	0.713	12562	19271	L
1003	5906	0	0	1											activate,increase,induce,inhibit,modulate,regulate	7	8	7	42816,42817,42818,7783,7784,7785,7786	0.98261	0.946	12562	109905	L
1003	6296	0	0	1											lead to	1	1	1	42889	0.97606	0.89	12562	20216	L
1003	6366	0	1	0			determine	1	1	1	155478	0.92788	0.402	L
1003	6464	1	1	1	in vitro;in vivo	11950700	bind	1	1	1	777	0.93141	0.457	P	bind	1	1	1	42891	0.93141	0.457	12562	20416	P
1003	6714	1	1	1	in vitro	16027153	depend on,disrupt,phosphorylate,regulate	4	6	4	164984,164985,164987,780	0.9737	0.879	L,P	depend on,disrupt,phosphorylate,regulate	4	6	4	173842,173843,173845,42894	0.9737	0.879	12562	20779	L,P
1003	6905	0	0	1											affect,induce	2	2	2	242863,242864	0.97709	0.902	12562	70430	L
1003	7124	0	1	1			affect,induce,regulate	3	3	3	176903,176905,176906	0.98336	0.955	L	activate,affect,induce,regulate	4	4	4	189478,189479,189481,189482	0.98336	0.955	12562	21926	L
1003	7422	0	1	1			affect,disrupt,induce,interact,mediate,promote	8	16	7	187913,187914,187915,187916,187918,782,785	0.9797	0.927	L	affect,disrupt,induce,interact,mediate,promote,stimulate	9	17	8	199653,199654,199655,199656,199658,42899,42902,42903	0.9797	0.927	12562	22339	L
1003	7431	1	1	1	in vivo	12003790	immunoprecipitate	1	1	1	189085	0.91203	0.166	P	immunoprecipitate	1	1	1	200961	0.91203	0.166	12562	22352	P
1003	81502	0	1	0			increase,induce	2	5	2	195737,195738	0.97024	0.857	L
1003	84909	0	1	0			disrupt,mediate	2	2	2	201100,201101	0.91696	0.235	L
1003	8502	1	1	1	in vitro;yeast 2-hybrid	12426320	bind,colocalize,interact,regulate	6	10	6	201503,201504,201506,201507,789,790	0.98469	0.964	L,P	bind,colocalize,interact,regulate	6	10	6	205362,205363,205365,205366,42906,42907	0.98469	0.964	12562	227937	L,P
1003	8720	0	1	1			enhance,induce,promote	3	3	3	204985,204986,204987	0.91696	0.235	L	enhance,induce,promote	3	3	3	231920,231921,231922	0.91696	0.235	12562	56453	L
1003	8826	0	1	1			colocalize,inhibit,mediate	3	3	3	206240,206241,206242	0.96092	0.78	L,P	colocalize,inhibit,mediate	3	3	3	220926,220927,220928	0.96092	0.78	12562	29875	L,P
1003	9127	1	0	0	in vivo	12088286
10036	10036	0	0	1											inhibit,interact,regulate	3	4	3	219620,219621,219622	0.97657	0.893	27221	27221	L
10036	10155	1	0	0	in vitro	10938122
10036	10915	1	0	0	in vitro	15456888
10036	10951	1	0	0	in vitro;in vivo;yeast 2-hybrid	10549285
10036	11200	0	0	1											phosphorylate	1	1	1	219623	0.90658	0.098	27221	50883	P
10036	23468	1	0	1	in vitro;in vivo;yeast 2-hybrid	10549285,10938122									bind	3	3	1	219606	0.95908	0.765	27221	12419	P
10036	25836	0	0	1											interact	1	1	1	219625	0.95089	0.673	27221	71175	L
10036	25842	1	0	1	in vivo	11897662									stimulate	1	1	1	238256	0.93716	0.537	27221	66403	L
10036	55723	1	0	1	in vivo	11897662									stimulate	1	1	1	239182	0.9627	0.791	27221	66929	L
10036	79797	1	0	0	yeast 2-hybrid	15231747
1004	1004	1	0	1	in vivo	10861224,10207020									phosphorylate	1	1	1	42916	0.92127	0.305	12563	12563	P
1004	1005	1	0	0	in vivo	10861224
1004	1007	1	0	0	in vivo	10861224
1004	1008	1	0	0	in vivo	10861224
1004	1009	0	0	1											interact	1	1	1	42638	0.98187	0.943	12563	12552	L
1004	1016	1	0	0	in vitro;in vivo	10861224,10207020
1004	1500	0	0	1											colocalize	1	1	1	42913	0.948	0.647	12563	12388	P
1004	28513	1	0	0	in vivo	10861224
1004	8538	0	0	1											induce	1	1	1	25326	0.95521	0.718	12563	12023	L
10040	10040	0	1	1			interact	1	1	1	810	0.93473	0.497	L	interact	1	1	1	244255	0.93473	0.497	71943	71943	L
10040	10043	0	1	1			interact	2	2	2	811,831	0.95654	0.729	L	interact	2	2	2	194494,244251	0.95654	0.729	71943	21968	L
10040	10403	1	0	0	yeast 2-hybrid	16169070
10040	10630	1	0	0	yeast 2-hybrid	16169070
10040	10658	1	0	0	yeast 2-hybrid	16169070
10040	22931	1	0	0	yeast 2-hybrid	16169070
10040	23190	1	0	0	yeast 2-hybrid	16169070
10040	23272	1	0	0	yeast 2-hybrid	16169070
10040	23420	1	0	0	yeast 2-hybrid	16169070
10040	27043	1	0	0	yeast 2-hybrid	16169070
10040	50813	1	0	0	yeast 2-hybrid	16169070
10040	54472	1	1	1	in vitro	15047686	interact	3	3	2	126237,826	0.97842	0.916	L	interact	3	3	2	229261,244253	0.97842	0.916	71943	54473	L
10040	55280	1	0	0	yeast 2-hybrid	16169070
10040	57003	1	0	0	yeast 2-hybrid	16169070
10042	22927	1	0	0	yeast 2-hybrid	16455055
10043	10043	0	1	1			interact	1	1	1	832	0.93513	0.509	L	interact	1	1	1	194484	0.93513	0.509	21968	21968	L
10043	27000	0	1	0			suppress	1	1	1	56656	0.94329	0.613	L
10043	54472	1	1	1	in vitro;in vivo;yeast 2-hybrid	14563850	bind,form a complex,interact	10	30	6	126238,126239,126240,837,839,840	0.98573	0.972	L,P	bind,form a complex,interact	10	30	6	194489,194491,194492,229251,229252,229253	0.98573	0.972	21968	54473	L,P
10043	84727	0	1	1			suppress	1	1	1	200921	0.939	0.55	L	suppress	1	1	1	83310	0.939	0.55	21968	14794	L
10044	10146	0	1	0			interact	1	1	1	859	0.98324	0.956	L
10044	10204	0	1	0			interact	1	1	1	862	0.97623	0.891	L
10044	10278	1	0	0	yeast 2-hybrid	16189514
10044	26986	0	1	0			induce	1	1	1	866	0.94035	0.582	L
10044	51168	0	0	1											regulate	1	1	1	220037	0.93042	0.436	27387	17910	L
10045	10045	1	1	0	in vivo	10187783	colocalize	1	1	1	869	0.91378	0.19	P
10045	10482	0	1	0			interact	1	1	1	872	0.9356	0.517	L
10045	29107	0	1	0			interact	1	1	1	874	0.9395	0.563	L
10045	780896	0	1	0			affect	1	1	1	192857	0.9511	0.678	L
10047	55363	0	0	1											bind	1	1	1	249956	0.96683	0.828	13012	93966	P
10048	10048	1	1	1	in vitro;in vivo;yeast 2-hybrid	12361945	interact	1	1	1	910	0.948	0.647	L	interact	1	1	1	233979	0.948	0.647	56705	56705	L
10048	10371	0	1	1			attenuate,promote	2	2	2	912,913	0.95677	0.739	L	attenuate,promote	2	2	2	233975,233976	0.95677	0.739	56705	20346	L
10048	23621	1	0	0	yeast 2-hybrid	15606899
10048	27185	1	0	0	in vivo;yeast 2-hybrid	12812986
10048	28996	1	1	1	in vitro;in vivo;yeast 2-hybrid	12220523	bind	2	2	2	61508,915	0.95614	0.725	P	bind	2	2	2	233969,87967	0.95614	0.725	56705	15258	P
10048	54514	1	0	1	in vivo;yeast 2-hybrid	14648869									interact	1	1	1	233964	0.98455	0.965	56705	13206	L
10048	54737	1	1	0	yeast 2-hybrid	12559565	interact	1	2	1	127236	0.98284	0.949	L
10048	54994	0	1	0			bind,form a complex,interact	4	4	4	128064,128065,919,921	0.97938	0.924	L,P
10048	55107	0	1	0			interact	1	1	1	922	0.92439	0.336	L
10048	57610	0	1	1			abrogate	1	1	1	139501	0.96612	0.814	L	abrogate	1	1	1	246701	0.96612	0.814	56705	74334	L
1005	1005	1	0	0	in vivo	10861224
1005	1007	1	0	0	in vivo	10861224
1005	1010	1	0	0	in vivo	10861224
1005	1013	1	0	0	in vivo	10861224
1005	1499	1	0	0	in vivo	10861224
1005	4684	0	1	0			down-regulate	1	1	1	953	0.94331	0.611	L
10051	10592	1	0	0	in vitro;in vivo	9789013
10052	27134	1	0	0	yeast 2-hybrid	11557048
10052	57369	0	1	1			colocalize	1	1	1	979	0.9279	0.4	P	colocalize	1	1	1	80795	0.9279	0.4	14615	14617	P
10053	10618	1	0	0	in vitro;yeast 2-hybrid	7569928,9794796
10054	10054	0	0	1											bind	1	2	1	226399	0.94404	0.615	50995	50995	P
10054	10055	1	1	1	in vitro;in vivo	9920803,10217437,10187858	interact	1	1	1	1013	0.96133	0.785	L	interact	1	1	1	232446	0.96133	0.785	50995	56459	L
10054	10111	0	1	1			interact,suppress	2	2	2	993,994	0.97835	0.917	L	interact,suppress	2	2	2	226387,226388	0.97835	0.917	50995	19360	L
10054	23626	0	1	1			affect	1	1	1	996	0.95657	0.734	L	affect	1	1	1	226397	0.95657	0.734	50995	26972	L
10054	26135	1	1	0	in vivo;yeast 2-hybrid	16679534	interact	1	1	1	997	0.91747	0.249	L
10054	338340	0	1	0			depend on	1	1	1	72563	0.95502	0.712	L
10054	55299	1	0	0	yeast 2-hybrid	16169070
10055	10477	1	0	0	in vitro;in vivo	10187858
10057	10257	0	1	1			inhibit	1	1	1	1019	0.92427	0.335	L	inhibit	1	1	1	220302	0.92427	0.335	27416	239273	L
10058	28911	0	1	0			inhibit	1	1	1	61161	0.97668	0.898	L
10058	89780	0	1	0			increase	1	1	1	208338	0.90222	0.038	L
10059	23410	1	0	0	yeast 2-hybrid	16169070
10059	51024	1	0	0	in vitro;in vivo	12861026
10059	54332	0	0	1											influence	1	1	1	246217	0.97117	0.864	74006	14545	L
1006	1499	1	0	0	in vitro;in vivo	9521872
10060	10060	0	0	1											bind,lead to	3	4	2	178591,178597	0.93478	0.504	20928	20928	L,P
10062	10062	0	0	1											activate,bind,depend on	5	9	3	198323,198324,198326	0.93096	0.446	22259	22259	L,P
10062	10577	0	0	1											induce	2	2	1	198369	0.9472	0.635	22259	67963	L
10062	10948	0	0	1											induce	1	1	1	198361	0.93964	0.555	22259	59045	L
10062	116519	0	0	1											repress	1	1	1	198362	0.94802	0.645	22259	66113	L
10062	134429	0	0	1											activate,regulate	2	3	2	198268,198269	0.94544	0.621	22259	170459	L
10062	22937	0	0	1											activate	1	1	1	207874	0.92443	0.347	22259	235623	L
10062	23054	1	0	0	yeast 2-hybrid	12724417
10062	255738	0	0	1											regulate	1	2	1	198188	0.95844	0.758	22259	100102	L
10062	27329	0	0	1											activate,increase,induce,mediate,promote,regulate	9	12	6	198351,198352,198353,198354,198355,198356	0.97299	0.872	22259	30924	L
10062	51141	0	0	1											induce	2	3	1	198370	0.94733	0.639	22259	72999	L
10062	51293	0	0	1											activate	1	1	1	198360	0.90086	0.024	22259	54219	L
10062	55363	0	0	1											bind	1	2	1	250191	0.98362	0.96	22259	93966	P
10062	57704	0	0	1											regulate	2	3	1	198339	0.92095	0.289	22259	230101	L
10062	64240	0	0	1											activate,depend on,induce,regulate,upregulate	7	12	5	198344,198346,198348,198349,220249	0.98168	0.942	22259	27409	L
10062	64241	0	0	1											activate,depend on,induce,regulate,upregulate	8	12	5	198363,198365,198367,198368,240256	0.98573	0.972	22259	67470	L
10062	80765	0	0	1											activate,regulate	2	2	2	198270,198271	0.96266	0.794	22259	170460	L
10063	10063	1	0	0	in vitro	11170391
10063	10980	1	0	0	yeast 2-hybrid	16169070
10063	11161	1	0	0	yeast 2-hybrid	16169070
10063	55791	1	0	0	yeast 2-hybrid	16169070
10063	84056	1	0	0	yeast 2-hybrid	16189514
10063	84060	1	0	0	yeast 2-hybrid	16169070
10063	90639	0	1	1			suppress	1	1	1	209728	0.91909	0.263	L	suppress	1	1	1	240782	0.91909	0.263	12856	68033	L
10066	10067	0	1	1			coimmunoprecipitate	1	2	1	1097	0.97924	0.923	P	coimmunoprecipitate	1	2	1	210437	0.97924	0.923	24044	24045	P
10066	10425	1	0	0	yeast 2-hybrid	16169070
10066	84679	1	1	1	in vitro;in vivo;yeast 2-hybrid	15840657	interact	1	1	1	1111	0.96267	0.792	L	interact	1	1	1	210433	0.96267	0.792	24044	236727	L
10068	27178	1	0	0	in vitro	12381835
10069	10912	1	0	0	yeast 2-hybrid	16189514
10069	11269	1	0	0	yeast 2-hybrid	16169070
1007	1007	1	0	0	in vivo	10861224
1007	1008	1	0	0	in vivo	10861224
1007	1013	1	0	0	in vivo	10861224
1007	1016	1	0	0	in vitro;in vivo	10861224
1007	1499	1	0	0	in vivo	10861224
10075	26994	1	0	0	yeast 2-hybrid	15231748
10076	10076	0	1	0			depend on	1	1	1	1120	0.90014	0.002	L
10076	57216	0	1	0			affect,depend on,enhance,interact,promote	6	7	6	1125,1127,1128,136960,136961,136962	0.93777	0.543	L
10077	10077	0	1	0			promote	2	2	1	1134	0.92788	0.402	L
10077	160897	0	1	0			interact	1	1	1	1135	0.90841	0.123	L
10079	10079	0	0	1											bind,influence	2	3	2	23861,23870	0.93102	0.452	11981	11981	L,P
10079	10220	0	0	1											bind,coprecipitate	3	6	3	23915,79649,79650	0.97938	0.924	11981	14561	P
10079	10396	0	0	1											depend on,interact,regulate	6	6	4	23753,23756,23849,23856	0.95666	0.737	11981	11980	L
10079	10524	0	0	1											interact	1	1	1	248636	0.98388	0.962	11981	81601	L
10079	10682	0	0	1											depend on	1	1	1	23905	0.96836	0.838	11981	13595	L
10079	10992	0	0	1											bind	1	1	1	23982	0.90068	0.017	11981	319322	P
10079	120237	0	0	1											repress	1	1	1	23902	0.94889	0.659	11981	13172	L
10079	22861	0	0	1											activate	1	1	1	23949	0.91203	0.166	11981	195046	L
10079	24149	0	0	1											interact	1	1	1	235419	0.91216	0.171	11981	57908	L
10079	26012	0	0	1											bind,repress	2	2	2	234539,234540	0.95502	0.712	11981	56876	L,P
10079	28954	0	0	1											activate,lead to	3	4	2	160670,160672	0.97324	0.876	11981	19700	L
10079	30061	0	0	1											mediate	1	1	1	23991	0.97292	0.874	11981	53945	L
10079	374868	0	0	1											abolish,bind,interact,lead to,phosphorylate,synergize	7	8	7	225361,225362,225363,23984,23987,23988,23990	0.97953	0.926	11981	50771	L,P
10079	50616	0	0	1											bind,mediate	2	2	2	226332,226333	0.93777	0.543	11981	50929	L,P
10079	80135	0	0	1											bind	1	1	1	242734	0.96685	0.827	11981	70285	P
10079	80380	0	0	1											induce	1	1	1	235589	0.90932	0.131	11981	58205	L
10079	93058	0	0	1											colocalize	1	1	1	23962	0.97121	0.863	11981	210582	P
1008	10980	1	0	0	yeast 2-hybrid	16169070
1008	5764	1	0	0	yeast 2-hybrid	16169070
10081	55660	1	0	0	yeast 2-hybrid	15231748
10083	10083	1	1	1	in vitro;in vivo	12485990,12407180	interact	1	2	1	1156	0.9654	0.808	L	interact	1	2	1	244913	0.9654	0.808	72088	72088	L
10083	10919	0	1	0			interact	1	1	1	9945	0.98022	0.93	L
10083	124590	1	1	1	in vivo	12588794	interact	1	1	1	1157	0.98261	0.946	L	interact	1	1	1	244905	0.98261	0.946	72088	16470	L
10083	257629	1	0	0	in vitro;in vivo;yeast 2-hybrid	15461667
10083	49854	0	1	0			bind	1	1	1	114899	0.95371	0.691	P
10083	64072	1	1	1	in vitro;in vivo;yeast 2-hybrid	12407180,12588794,12485990	bind,interact,lead to	5	9	5	1162,1163,156780,156781,156782	0.98342	0.957	L,P	bind,interact,lead to	7	12	5	198677,198678,198679,244909,244910	0.98342	0.957	72088	22295	L,P
10083	83878	1	0	0	in vitro;yeast 2-hybrid	11311560
10084	10907	1	0	0	in vivo;yeast 2-hybrid	11054566
10084	11161	1	0	0	yeast 2-hybrid	16169070
10084	51003	1	0	0	yeast 2-hybrid	16169070
10084	51729	1	1	1	in vitro;in vivo;yeast 2-hybrid	10593949,16713569	coimmunoprecipitate,colocalize,interact	3	5	3	1166,120877,120878	0.99369	0.991	L,P	interact	1	1	1	229648	0.91696	0.235	54633	60321	L
10084	55791	1	0	0	yeast 2-hybrid	16169070
10087	10087	1	0	0	yeast 2-hybrid	16189514
10087	10313	1	0	0	yeast 2-hybrid	16189514
10087	23421	1	0	0	yeast 2-hybrid	16189514
10087	57142	1	0	0	yeast 2-hybrid	16189514
10089	56659	0	1	0			influence	1	1	1	1172	0.93467	0.49	L
1009	1009	0	1	1			regulate	1	1	1	1175	0.91957	0.268	L	regulate	2	2	1	42637	0.94331	0.611	12552	12552	L
1009	1495	0	1	0			promote	1	1	1	1176	0.94729	0.642	L
1009	1499	1	0	0	in vivo	10029089
1009	1500	0	0	1											block,increase	2	2	2	34652,42635	0.96941	0.849	12552	12388	L
1009	2277	0	1	1			affect,induce	2	2	2	1177,1178	0.98284	0.949	L	affect,induce,inhibit	3	3	3	42639,42640,42641	0.98284	0.949	12552	14205	L
1009	3224	0	1	1			regulate	1	2	1	68089	0.90264	0.046	L	regulate	1	2	1	89224	0.90264	0.046	12552	15426	L
1009	5879	0	0	1											inhibit	1	1	1	42646	0.94008	0.58	12552	19353	L
10092	10093	1	0	0	yeast 2-hybrid	11162547
10092	10095	1	0	0	in vitro	11721045,11741539
10092	10096	1	0	0	in vivo	11741539
10092	10097	1	0	0	in vitro	11721045,11741539
10093	10094	1	0	0	yeast 2-hybrid	11162547
10093	10095	1	0	0	in vitro	11721045,11741539
10093	10096	1	0	0	in vitro;in vivo	11741539,11721045
10093	10097	1	0	0	in vitro;in vivo	11741539,11721045
10093	10109	1	1	1	yeast 2-hybrid	11162547	interact	1	1	1	1224	0.97732	0.905	L	interact	1	1	1	247724	0.97732	0.905	68089	76709	L
10093	51497	1	0	0	yeast 2-hybrid	16169070
10093	55819	1	0	0	yeast 2-hybrid	16169070
10093	81873	1	0	0	yeast 2-hybrid	16169070
10094	10096	1	0	0	in vitro;in vivo	11741539
10094	10163	1	0	0	in vitro	11146629
10094	116985	1	0	0	yeast 2-hybrid	16169070
10094	55258	1	0	0	yeast 2-hybrid	16169070
10094	55593	1	0	0	yeast 2-hybrid	16169070
10095	10097	1	0	0	in vitro;in vivo	11741539,11721045
10095	10109	1	0	0	in vitro;in vivo	11741539,11721045
10096	10097	1	0	0	in vitro;in vivo	11741539,11721045
10096	10109	1	0	0	in vitro	11721045,11741539
10096	10163	1	0	0	in vitro;in vivo	9889097,10381382
10096	10810	1	0	0	in vivo	10381382
10097	10163	1	0	0	in vitro;in vivo	9889097
10097	10788	1	0	0	in vivo	12515716
101	128408	0	1	0			abolish	1	1	1	16048	0.92339	0.329	L
101	2208	0	1	0			cleave,depend on	2	2	2	1188,42575	0.94952	0.66	L,P
101	3458	0	0	1											mediate	1	1	1	92698	0.9158	0.225	11501	15978	L
101	351	0	1	1			cleave	1	1	1	1191	0.91793	0.254	P	cleave	1	1	1	13727	0.91793	0.254	11501	11820	P
101	5465	0	1	1			induce	1	1	1	126802	0.94335	0.61	L	induce	1	1	1	148976	0.94335	0.61	11501	19013	L
101	5475	0	1	0			repress	1	1	1	127252	0.94204	0.591	L
101	7076	0	1	1			regulate	1	4	1	175700	0.94884	0.653	L	regulate	1	4	1	187300	0.94884	0.653	11501	21857	L
101	7124	0	1	1			activate,cause,induce,mediate,stimulate	6	19	5	176907,176908,176909,176910,176911	0.98203	0.944	L	activate,cause,induce,mediate,stimulate	7	20	5	189026,189027,189028,189029,189030	0.98203	0.944	11501	21926	L
101	8751	0	1	1			generate	1	1	1	205492	0.94007	0.581	L	generate	1	1	1	13574	0.94007	0.581	11501	11490	L
1010	1016	1	0	0	in vitro;in vivo	10861224
10107	10107	1	0	0	yeast 2-hybrid	11331580
10109	57175	1	0	0	in vivo	16027158
10111	10111	0	1	1			form a complex,interact	2	2	2	1229,1231	0.94802	0.645	L,P	form a complex,interact	2	2	2	158255,158257	0.94802	0.645	19360	19360	L,P
10111	11073	0	1	1			colocalize	1	1	1	10695	0.94579	0.626	P	colocalize	1	1	1	207781	0.94579	0.626	19360	235559	P
10111	23626	0	1	1			block	1	1	1	1236	0.93045	0.435	L	block	1	1	1	158265	0.93045	0.435	19360	26972	L
10111	54386	1	0	0	in vivo	15100233
10111	60561	1	1	1	in vivo	11096100	bind,coimmunoprecipitate,interact	7	10	5	1273,1274,149433,149434,149435	0.97842	0.916	L,P	bind,coimmunoprecipitate,interact	7	10	5	158268,158269,245492,245493,245494	0.97842	0.916	19360	72772	L,P
10111	64421	1	0	0	in vitro;in vivo	15456891
10111	64682	0	0	1											interact	1	1	1	158232	0.95353	0.699	19360	17222	L
10112	51560	1	0	0	yeast 2-hybrid	10893188
10114	26508	1	0	0	yeast 2-hybrid	15231748
10114	51427	1	0	0	yeast 2-hybrid	15231748
10114	55679	1	0	0	yeast 2-hybrid	15231748
10114	64689	1	0	0	yeast 2-hybrid	15231748
10114	79753	1	0	0	yeast 2-hybrid	15231748
10116	10116	1	0	0	in vitro;in vivo	10542291
10116	10745	0	1	1			enhance,increase,interact	3	4	3	8479,8480,8481	0.96288	0.797	L	enhance,increase,interact	3	4	3	140626,140627,140628	0.96288	0.797	14155	18685	L
10117	55107	0	1	0			interact	1	1	1	128207	0.90993	0.136	L
1012	1012	1	1	1	in vitro	15210937	inhibit	1	1	1	1302	0.92631	0.381	L	inhibit	1	1	1	42648	0.92631	0.381	12554	12554	L
1012	2176	0	1	0			generate	1	1	1	41653	0.97529	0.889	L
1012	2180	0	0	1											generate	1	1	1	68986	0.97529	0.889	12554	14081	L
1012	4283	0	0	1											elevate	1	1	1	42649	0.90028	0.009	12554	17329	L
1012	6441	0	1	0			downregulate	2	2	1	1304	0.98376	0.961	L
1012	9370	1	0	0	in vivo	15210937
10121	10121	1	0	0	in vivo	10074429
10121	51164	1	0	0	in vitro;in vivo	10671518,10074429
10123	56893	1	0	0	yeast 2-hybrid	16713569
10124	89780	0	1	1			induce	1	1	1	208340	0.96171	0.788	L	induce	1	1	1	202665	0.96171	0.788	11861	22416	L
10125	10125	0	1	1			stimulate	1	1	1	1310	0.92228	0.317	L	stimulate	1	1	1	158951	0.92228	0.317	19419	19419	L
10125	10451	0	1	1			control	1	1	1	5881	0.93045	0.435	L	control	1	1	1	234644	0.93045	0.435	19419	57257	L
10125	22800	0	1	1			activate	1	1	1	1315	0.93787	0.545	L	activate	1	1	1	158959	0.93787	0.545	19419	66922	L
10125	22808	0	1	0			activate	2	3	1	1316	0.95531	0.715	L
10125	25780	0	1	1			activate	1	1	1	1317	0.93944	0.565	L	activate	1	1	1	158955	0.93944	0.565	19419	240168	L
10125	30812	0	1	1			activate	1	1	1	1319	0.90075	0.023	L	activate	1	1	1	158953	0.90075	0.023	19419	20681	L
10126	140735	1	0	0	yeast 2-hybrid	16189514
10127	253782	0	0	1											bind	1	2	1	211403	0.9202	0.283	74120	241447	P
10127	29922	1	0	0	yeast 2-hybrid	16189514
10127	30008	1	0	0	yeast 2-hybrid	16189514
10127	51282	1	0	0	yeast 2-hybrid	16189514
10127	51324	1	0	0	yeast 2-hybrid	16189514
10127	51684	1	0	0	yeast 2-hybrid	16189514
10127	55663	1	0	0	yeast 2-hybrid	16189514
10127	79666	1	0	0	yeast 2-hybrid	16189514
10127	90933	1	0	0	yeast 2-hybrid	16189514
10128	10128	1	1	1	yeast 2-hybrid	11827465	cause	1	1	1	1329	0.94539	0.622	L	cause	1	1	1	245194	0.94539	0.622	72416	72416	L
10128	23593	1	0	0	yeast 2-hybrid	11827465
10128	27443	1	0	0	yeast 2-hybrid	11827465
10128	492273	0	1	0			interact	1	1	1	1331	0.9468	0.632	L
10128	55201	1	0	0	yeast 2-hybrid	11827465
1013	1495	1	0	0	in vitro	9168809
1013	1497	0	1	1			colocalize	1	1	1	21317	0.97254	0.869	P	colocalize	1	1	1	248910	0.97254	0.869	12555	83429	P
1013	1499	1	0	0	in vitro	9545347
1013	2768	1	0	0	in vitro;yeast 2-hybrid	11136230
1013	3728	1	0	0	in vitro	9168809
1013	4654	0	1	1			control	1	1	1	106548	0.93141	0.457	L	control	1	1	1	127101	0.93141	0.457	12555	17927	L
1013	4656	0	1	1			affect	1	1	1	1341	0.93218	0.464	L	affect	1	1	1	42655	0.93218	0.464	12555	17928	L
1013	50937	1	0	0	in vivo	12634428
1013	91653	1	0	0	in vivo	12634428
10130	387082	1	0	0	in vivo	16236267
10131	10333	1	0	0	yeast 2-hybrid	16482509
10133	10133	0	1	1			bind	1	2	1	1345	0.91114	0.156	P	bind	1	2	1	243900	0.91114	0.156	71648	71648	P
10133	26994	1	0	0	yeast 2-hybrid	15231748
10133	51019	1	0	0	yeast 2-hybrid	16189514
10133	79735	1	0	0	yeast 2-hybrid	16189514
10134	10134	1	1	1	in vitro;in vivo	11851433,12886015	coprecipitate,depend on,suppress	3	3	3	1371,1372,1376	0.91455	0.202	L,P	coprecipitate,depend on,suppress	3	3	3	219300,219301,219305	0.91455	0.202	27061	27061	L,P
10134	130074	0	1	0			cleave,generate	3	11	3	1386,1387,16142	0.98203	0.944	L,P
10134	201562	1	1	1	in vitro;yeast 2-hybrid	15024066	colocalize	1	2	1	34692	0.94035	0.582	P	colocalize	1	2	1	243442	0.94035	0.582	27061	70757	P
10134	55107	0	1	0			affect,bind	2	2	2	1397,1398	0.92173	0.312	L,P
10134	55973	1	0	0	in vitro;in vivo	12886015
10135	54808	0	1	0			increase,promote	2	2	2	1435,1436	0.93141	0.457	L
10138	170680	0	0	1											interact	1	1	1	239299	0.95681	0.738	67057	57390	L
10138	731404	0	1	0			bind	1	1	1	1444	0.93307	0.475	P
1014	1499	1	0	0	in vivo	15023525
1014	3976	0	1	0			abolish	1	1	1	1448	0.91696	0.235	L
10140	10140	0	1	0			affect,inhibit	2	2	2	1449,1451	0.9234	0.328	L
10140	10452	0	1	0			interact	1	1	1	5934	0.92033	0.284	L
10140	22955	1	0	0	yeast 2-hybrid	16169070
10140	29883	1	0	0	in vitro	10602502,11429045
10142	10426	1	0	0	in vitro;in vivo;yeast 2-hybrid	12221128
10142	10460	1	0	0	yeast 2-hybrid	12015314
10142	23048	1	0	0	in vitro;yeast 2-hybrid	15047863
10142	51400	0	1	0			bind	1	1	1	119454	0.92045	0.286	P
10142	53405	0	1	0			bind,colocalize,interact	5	10	5	123843,123844,123845,1491,1492	0.98273	0.95	L,P
10142	55165	1	0	0	in vivo	16198290
10146	10146	1	1	0	in vivo	8649363	bind	1	1	1	1499	0.91119	0.151	P
10146	11187	0	1	0			colocalize,interact	2	2	2	11886,1502	0.94275	0.602	L,P
10148	51497	0	1	0			promote	1	1	1	1522	0.94894	0.657	L
1015	1045	0	1	1			induce,regulate	4	4	2	5817,5818	0.9729	0.875	L	induce,regulate	4	4	2	44777,44778	0.9729	0.875	12557	12591	L
1015	2987	0	1	0			affect	1	1	1	1523	0.93663	0.526	L
10150	10658	0	1	1			antagonize	1	1	1	7769	0.90684	0.101	L	antagonize	1	1	1	53100	0.90684	0.101	105559	13046	L
10152	10152	0	1	1			interact	1	1	1	1528	0.94299	0.605	L	interact	1	1	1	222978	0.94299	0.605	329165	329165	L
10152	30011	1	0	0	in vivo;yeast 2-hybrid	10858458
10152	51019	1	0	0	yeast 2-hybrid	16189514
10152	54474	1	0	0	yeast 2-hybrid	16189514
10152	55048	1	0	0	in vitro;yeast 2-hybrid	15509564
10152	90410	1	0	0	yeast 2-hybrid	16189514
10154	10509	0	1	1			interact	1	1	1	1549	0.97295	0.873	L	interact	1	1	1	229696	0.97295	0.873	54712	20352	L
10155	10155	1	0	1	in vitro;in vivo	12684500,11331580									repress,suppress	2	2	2	187243,187245	0.9498	0.662	21849	21849	L
10155	10168	1	0	0	in vitro;in vivo;yeast 2-hybrid	12682018
10155	10951	1	0	0	in vitro;in vivo;yeast 2-hybrid	10562550,11336697
10155	11279	0	0	1											interact	1	1	1	212273	0.96951	0.851	21849	245671	L
10155	11335	1	0	1	in vitro;in vivo	10562550									bind,colocalize,interact	4	6	4	187225,36365,36366,36367	0.97682	0.899	21849	12417	L,P
10155	115509	1	0	0	in vivo	16568080
10155	23468	1	0	1	in vitro;in vivo;yeast 2-hybrid	10562550,12154074									bind,interact,phosphorylate	13	21	5	187228,187230,187231,36427,36428	0.97848	0.915	21849	12419	L,P
10155	51380	0	0	1											bind	1	1	1	187248	0.91516	0.211	21849	246277	P
10155	84911	1	0	0	in vitro	11154279
10156	57136	1	0	0	yeast 2-hybrid	16169070
10156	90861	1	0	0	yeast 2-hybrid	16169070
10157	10157	0	0	1											stimulate	1	1	1	221372	0.9158	0.225	30956	30956	L
10158	10158	0	1	0			affect	1	1	1	1556	0.90022	0.005	L
10158	10232	0	1	0			phosphorylate	1	1	1	3004	0.97768	0.913	P
10158	10813	1	0	0	yeast 2-hybrid	16169070
10158	10980	1	0	0	yeast 2-hybrid	16169070
10163	10163	1	0	0	in vitro;in vivo	11130076,12054568,10202051
10163	10174	0	1	1			interact	1	1	1	1581	0.9598	0.771	L	interact	1	1	1	211650	0.9598	0.771	242687	20410	L
10163	10458	1	1	1	in vitro;in vivo	11130076,12054568	activate,affect,bind,colocalize,coprecipitate,depend on,enhance,interact	10	39	10	1584,1585,1587,1588,6007,6008,6010,6012,6013,6015	0.98343	0.959	L,P	activate,affect,bind,colocalize,coprecipitate,depend on,enhance,interact	10	39	10	211638,211639,211641,211642,4517,4518,4520,4522,4523,4525	0.98343	0.959	242687	108100	L,P
10163	10787	1	0	0	in vivo	15048123
10163	23191	0	0	1											colocalize,form a complex,interact	4	5	4	167985,167986,167987,211653	0.95034	0.668	242687	20430	L,P
10163	26999	1	0	0	in vivo	15048123
10163	29993	1	0	0	in vitro	9950691
10165	10165	0	1	1			cause	2	2	1	1598	0.96654	0.819	L	cause	1	1	1	225689	0.96654	0.819	50799	50799	L
10166	10166	0	1	0			bind	1	1	1	1602	0.94018	0.576	P
10168	10168	1	1	0	in vitro	12682018	enhance	1	1	1	1603	0.93346	0.478	L
10169	10197	1	0	0	yeast 2-hybrid	16189514
10169	11030	1	0	0	yeast 2-hybrid	16189514
10169	51497	1	0	0	yeast 2-hybrid	16169070
10169	84528	1	0	0	yeast 2-hybrid	16189514
1017	1017	0	1	1			inhibit,interact,lead to,phosphorylate,regulate,suppress	7	20	6	1616,1617,1618,1621,1623,1628	0.95121	0.679	L,P	inhibit,interact,lead to,phosphorylate,regulate,suppress	7	20	6	42997,42998,42999,43002,43004,43009	0.95121	0.679	12566	12566	L,P
1017	1019	0	1	1			abolish,activate,affect,bind,down-regulate,form a complex,increase,inhibit,interact,lead to,phosphorylate,suppress,synergistic action,upregulate	18	38	18	1629,1631,1632,1635,1636,1638,1640,1641,1645,2032,2033,2037,2041,2042,2043,2044,2047,2049	0.97739	0.908	L,P	abolish,activate,affect,bind,down-regulate,form a complex,increase,inhibit,interact,lead to,phosphorylate,suppress,synergistic action,upregulate	18	38	18	43010,43012,43013,43016,43017,43019,43021,43022,43026,43259,43260,43264,43268,43269,43270,43271,43274,43276	0.97739	0.908	12566	12567	L,P
1017	1021	0	1	1			activate,inhibit,interact,phosphorylate,regulate	5	7	5	1648,1649,1651,2627,2629	0.95847	0.757	L,P	activate,inhibit,interact,phosphorylate,regulate	5	7	5	43029,43030,43032,43660,43662	0.95847	0.757	12566	12571	L,P
1017	1022	1	1	1	in vitro	11113184	activate,mediate,phosphorylate	6	11	6	1652,1653,1654,2850,2852,2853	0.98267	0.945	L,P	activate,mediate,phosphorylate	6	11	6	43033,43034,43035,43719,43721,43722	0.98267	0.945	12566	12572	L,P
1017	10232	0	1	1			activate,lead to	2	2	2	3005,3006	0.95225	0.683	L	activate,lead to	2	2	2	230229,230230	0.95225	0.683	12566	56047	L
1017	1026	1	1	1	in vitro	12839982	abrogate,activate,affect,bind,coprecipitate,depend on,induce,inhibit,mediate	13	47	10	1656,1657,3365,3366,3367,3369,3370,3372,3373,3374	0.98281	0.952	L,P	abrogate,activate,affect,bind,coprecipitate,depend on,induce,inhibit,mediate,regulate	14	48	11	43037,43038,43771,43772,43773,43775,43776,43778,43779,43780,43781	0.98281	0.952	12566	12575	L,P
1017	1027	1	1	1	in vitro	12972555,9192873,17254966	abrogate,activate,arrest,attach,attenuate,bind,cause,coimmunoprecipitate,colocalize,coprecipitate,depend on,down-regulate,elevate,inactivate,induce,influence,inhibit,interact,lead to,mediate,phosphorylate,repress,stimulate,up-regulate,upregulate	32	101	29	1661,1662,1663,1665,1666,1668,1669,1670,3552,3553,3555,3557,3558,3559,3560,3561,3562,3563,3564,3566,3568,3569,3570,3571,3572,3573,3577,3578,3579	0.98899	0.981	L,P	abrogate,activate,arrest,attach,attenuate,bind,cause,coimmunoprecipitate,colocalize,coprecipitate,depend on,down-regulate,elevate,inactivate,induce,influence,inhibit,interact,lead to,mediate,phosphorylate,repress,stimulate,up-regulate,upregulate	32	101	29	43042,43043,43044,43046,43047,43049,43050,43051,43920,43921,43923,43925,43926,43927,43928,43929,43930,43931,43932,43934,43936,43937,43938,43939,43940,43941,43945,43946,43947	0.98899	0.981	12566	12576	L,P
1017	1028	0	0	1											bind,increase,inhibit,interact,regulate	5	13	5	44092,44093,44094,44095,44096	0.98203	0.944	12566	12577	L,P
1017	1029	0	1	1			activate,affect,depend on,induce,inhibit,lead to	8	10	6	3933,3934,3936,3938,3939,3940	0.97654	0.894	L	depend on,inhibit	2	4	2	44234,44235	0.97529	0.889	12566	12578	L
1017	1030	0	1	1			bind	1	1	1	4597	0.91378	0.19	P	inhibit,interact	3	36	2	44610,44611	0.97987	0.928	12566	12579	L
1017	1033	1	0	0	in vitro;in vivo;yeast 2-hybrid	12745075,11463386,8242751,8242750,7569954
1017	1045	1	1	1	in vitro;in vivo	16027724	abolish,depend on,interact,phosphorylate,promote,regulate	7	13	6	1678,1679,1680,1681,5819,5820	0.97732	0.912	L,P	depend on,interact,phosphorylate,promote,regulate	5	10	5	43059,43060,43061,43062,44779	0.97732	0.912	12566	12591	L,P
1017	1046	0	0	1											abolish,phosphorylate	2	3	2	43065,44848	0.96219	0.789	12566	12592	L,P
1017	1050	1	0	0	in vitro;in vivo	11684017
1017	1111	0	1	1			regulate	1	1	1	1685	0.948	0.647	L	regulate	1	1	1	43066	0.948	0.647	12566	12649	L
1017	11140	1	0	0	in vitro	9150368
1017	11151	0	0	1											bind,induce,inhibit,regulate	5	8	5	43069,46804,46805,46806,46807	0.98098	0.939	12566	12721	L,P
1017	1119	0	1	0			bind,down-regulate	5	11	3	11944,11945,1688	0.96089	0.782	L,P
1017	11200	0	1	1			regulate	1	2	1	12104	0.93461	0.493	L	regulate	1	2	1	225885	0.93461	0.493	12566	50883	L
1017	115426	1	1	1	in vitro;in vivo	15178429	bind,coimmunoprecipitate,phosphorylate	4	8	4	13569,13570,1690,1691	0.98252	0.947	P	bind,coimmunoprecipitate,phosphorylate	4	8	4	42920,42921,5125,5126	0.98252	0.947	12566	109113	P
1017	1163	1	1	1	in vitro;yeast 2-hybrid	8601310,12140288	bind,block,inhibit,interact	6	19	6	13660,13661,13662,13663,1692,1693	0.9851	0.967	L,P	bind,increase	3	4	3	228336,43197,43198	0.94359	0.614	12566	54124	L,P
1017	1164	0	1	1			bind	2	2	1	13668	0.96821	0.837	P	bind	2	2	1	237918	0.96821	0.837	12566	66197	P
1017	1177	0	1	0			inhibit	1	2	1	13928	0.96537	0.809	L
1017	1191	0	1	1			interact	1	1	1	1694	0.9468	0.632	L	interact	1	1	1	43070	0.9468	0.632	12566	12759	L
1017	1283	0	1	0			induce,phosphorylate	3	4	3	15938,1696,1697	0.94721	0.638	L,P
1017	142679	0	1	0			activate,phosphorylate	2	2	2	1698,18889	0.9423	0.595	L,P
1017	143384	0	1	0			bind	1	1	1	19492	0.91663	0.231	P
1017	151742	0	0	1											dephosphorylate	1	2	1	211459	0.9586	0.759	12566	242083	P
1017	1583	0	0	1											bind,increase	2	2	2	53328,53329	0.95095	0.677	12566	13070	L,P
1017	1588	0	1	0			bind	1	1	1	23216	0.93241	0.47	P
1017	1652	0	1	1			affect,induce	2	3	2	24903,24904	0.98324	0.956	L	affect,induce	2	3	2	55082,55083	0.98324	0.956	12566	13202	L
1017	1719	0	1	1			activate	1	1	1	1701	0.92861	0.416	L	activate	1	1	1	43071	0.92861	0.416	12566	13361	L
1017	1869	0	1	1			activate,induce	3	4	2	1702,28790	0.95501	0.713	L	activate,induce	3	4	2	43075,58070	0.95501	0.713	12566	13555	L
1017	1870	0	1	0			induce	1	1	1	29274	0.93461	0.493	L
1017	1871	0	1	1			activate	1	2	1	29333	0.9103	0.138	L	activate	1	2	1	58439	0.9103	0.138	12566	13557	L
1017	1874	0	1	1			bind,depend on	2	2	2	29410,29411	0.98187	0.943	L,P	bind	1	1	1	2567	0.98187	0.943	12566	104394	P
1017	1950	0	1	1			stimulate	1	3	1	30775	0.97121	0.863	L	stimulate	1	3	1	60761	0.97121	0.863	12566	13645	L
1017	1981	0	1	0			phosphorylate	1	3	1	1707	0.96862	0.841	P
1017	2033	0	1	1			coimmunoprecipitate	1	1	1	35086	0.90607	0.088	P	coimmunoprecipitate	1	1	1	222120	0.90607	0.088	12566	328572	P
1017	2100	0	0	1											inhibit	1	1	1	67818	0.98098	0.939	12566	13983	L
1017	2237	1	0	0	in vitro;in vivo	12853968
1017	2247	0	0	1											increase	1	1	1	71576	0.94177	0.589	12566	14173	L
1017	22882	0	0	1											increase	1	1	1	223904	0.93478	0.504	12566	387609	L
1017	2305	1	1	0	in vitro	15024056	bind	1	1	1	46470	0.95615	0.724	P
1017	2308	0	1	1			depend on	1	1	1	46586	0.97654	0.894	L	depend on	1	1	1	232271	0.97654	0.894	12566	56458	L
1017	2353	0	1	1			modulate,regulate	2	3	2	48853,48855	0.93953	0.552	L	modulate,regulate	2	3	2	75419,75421	0.93953	0.552	12566	14281	L
1017	23552	1	0	0	in vitro;in vivo	14597612
1017	245711	1	1	0	in vivo	11980914,12839962	activate,bind,interact,mediate,phosphorylate	6	11	6	1714,1715,50539,50541,50543,50544	0.97934	0.925	L,P
1017	2534	0	1	1			induce	1	1	1	52019	0.93142	0.456	L	induce	1	1	1	76580	0.93142	0.456	12566	14360	L
1017	25793	0	1	1			interact	1	1	1	1716	0.97529	0.889	L	interact	1	1	1	43206	0.97529	0.889	12566	69754	L
1017	2623	0	0	1											promote	1	1	1	78252	0.91758	0.251	12566	14460	L
1017	2660	0	1	1			down-regulate	2	3	1	55410	0.95357	0.69	L	down-regulate	2	3	1	123985	0.95357	0.69	12566	17700	L
1017	27343	1	1	1	in vitro;in vivo	16174846	interact	1	2	1	57960	0.98089	0.934	L	interact	1	2	1	233347	0.98089	0.934	12566	56626	L
1017	2778	0	1	1			phosphorylate	1	2	1	58461	0.98106	0.935	P	phosphorylate	1	2	1	81593	0.98106	0.935	12566	14683	P
1017	28984	0	0	1											coimmunoprecipitate	1	1	1	237924	0.94136	0.586	12566	66214	P
1017	29883	1	0	0	in vivo	10602502
1017	3006	0	0	1											activate,bind,depend on,immunoprecipitate,interact,mediate,phosphorylate	8	31	8	225138,225139,225142,225143,225144,43190,43195,43196	0.99229	0.988	12566	50708	L,P
1017	3009	1	0	0	in vitro	7629134
1017	3082	0	0	1											block	1	1	1	43082	0.90671	0.1	12566	15234	L
1017	3084	0	0	1											increase	1	1	1	179746	0.92033	0.284	12566	211323	L
1017	3093	0	1	0			bind	1	2	1	66025	0.97677	0.9	P
1017	3265	0	1	0			bind,regulate	2	2	2	1722,69073	0.95365	0.692	L,P
1017	338386	0	1	0			colocalize	1	1	1	1724	0.95303	0.687	P
1017	3398	1	1	1	in vitro;in vivo	9029153	depend on,phosphorylate	2	23	2	1725,72952	0.98098	0.936	L,P	depend on,phosphorylate	2	23	2	43083,92170	0.98098	0.936	12566	15902	L,P
1017	3399	1	1	0	in vitro;in vivo	9372912	regulate	1	3	1	1726	0.9401	0.579	L
1017	3458	0	0	1											activate,increase,mediate	3	3	3	43084,92936,92937	0.92103	0.293	12566	15978	L
1017	3479	0	0	1											activate,bind,induce,stimulate	4	6	4	94826,94827,94828,94829	0.98627	0.974	12566	16000	L,P
1017	3558	0	1	1			promote,repress	2	2	2	77058,77059	0.94896	0.655	L	promote,repress	2	2	2	99010,99011	0.94896	0.655	12566	16183	L
1017	3562	0	1	1			induce	1	1	1	78283	0.96288	0.797	L	induce	1	1	1	100063	0.96288	0.797	12566	16187	L
1017	3565	0	1	1			mediate	1	1	1	78698	0.95357	0.697	L	mediate	1	1	1	100638	0.95357	0.697	12566	16189	L
1017	3569	0	1	1			increase	1	1	1	80012	0.93663	0.526	L	increase	1	1	1	102135	0.93663	0.526	12566	16193	L
1017	3574	0	1	0			induce	1	1	1	81106	0.96267	0.792	L
1017	3659	0	1	1			affect,control,depend on,down-regulate,influence,inhibit,mediate,regulate,repress	15	17	9	1728,1729,84481,84482,84483,84484,84486,84488,84489	0.98014	0.931	L	affect,control,depend on,down-regulate,influence,inhibit,mediate,regulate,repress	15	17	9	104121,104122,104123,104124,104126,104128,104129,43086,43087	0.98014	0.931	12566	16362	L
1017	3660	0	1	1			influence	1	1	1	84690	0.92204	0.315	L	influence	1	1	1	104334	0.92204	0.315	12566	16363	L
1017	3661	0	1	1			influence	1	1	1	84756	0.93048	0.433	L	influence	1	1	1	228423	0.93048	0.433	12566	54131	L
1017	3665	0	1	1			influence	1	1	1	84845	0.93663	0.526	L	influence	1	1	1	228311	0.93663	0.526	12566	54123	L
1017	3717	0	1	1			regulate	1	2	1	85800	0.92851	0.412	L	regulate	1	2	1	106239	0.92851	0.412	12566	16452	L
1017	3845	0	0	1											bind,regulate	2	2	2	110299,43090	0.95365	0.692	12566	16653	L,P
1017	3930	0	1	0			induce	1	2	1	91144	0.94312	0.606	L
1017	3978	0	0	1											phosphorylate	1	1	1	43092	0.96854	0.843	12566	16881	P
1017	4047	0	1	1			immunoprecipitate	1	1	1	95182	0.90032	0.007	P	immunoprecipitate	1	1	1	114642	0.90032	0.007	12566	16987	P
1017	4067	1	1	1	in vitro;in vivo	10432313,8806683	bind,phosphorylate	2	3	2	95550,95551	0.97709	0.902	P	bind,phosphorylate	2	3	2	116005,116006	0.97709	0.902	12566	17096	P
1017	4082	0	1	1			phosphorylate	1	1	1	1734	0.96092	0.78	P	phosphorylate	1	1	1	43093	0.96092	0.78	12566	17118	P
1017	4088	1	1	1	in vitro;in vivo	15241418	phosphorylate	1	3	1	1735	0.9366	0.527	P	phosphorylate	1	3	1	43095	0.9366	0.527	12566	17127	P
1017	4134	0	1	1			phosphorylate	1	1	1	1736	0.96219	0.789	P	phosphorylate	1	1	1	43105	0.96219	0.789	12566	17758	P
1017	4137	0	1	0			interact,phosphorylate	2	2	2	1737,1738	0.95744	0.746	L,P
1017	4172	1	0	0	in vitro	15232106
1017	4173	1	1	1	in vitro;in vivo	16519687,16517729	depend on,phosphorylate	2	2	2	1740,98356	0.97385	0.88	L,P	depend on,phosphorylate	2	2	2	119240,43097	0.97385	0.88	12566	17217	L,P
1017	4192	0	0	1											activate,mediate	2	2	2	119621,119622	0.95501	0.713	12566	17242	L
1017	4193	0	1	1			phosphorylate	1	1	1	1743	0.93492	0.506	P	phosphorylate	1	1	1	43101	0.93492	0.506	12566	17246	P
1017	4286	0	1	1			regulate	1	1	1	101163	0.95362	0.694	L	regulate	1	1	1	121970	0.95362	0.694	12566	17342	L
1017	4292	0	1	1			colocalize	1	1	1	1746	0.96695	0.823	P	colocalize	1	1	1	43104	0.96695	0.823	12566	17350	P
1017	4323	0	1	1			affect	1	1	1	102617	0.95844	0.758	L	affect	1	1	1	122417	0.95844	0.758	12566	17387	L
1017	4332	1	0	0	in vitro	16458891
1017	4583	0	0	1											depend on,inhibit,phosphorylate	4	4	3	124965,43108,43110	0.97728	0.909	12566	17831	L,P
1017	4594	0	1	0			depend on,inhibit,phosphorylate	4	4	3	104711,1748,1750	0.97728	0.909	L,P
1017	4605	1	1	0	in vitro;in vivo	9840932,10095772,10593981	depend on,phosphorylate	2	5	2	105119,1751	0.97888	0.919	L,P
1017	4609	0	1	1			inhibit	1	1	1	105224	0.93945	0.564	L	inhibit	1	1	1	125517	0.93945	0.564	12566	17869	L
1017	4654	1	1	1	in vitro	9710583	depend on,interact,mediate,phosphorylate	4	25	4	106549,106550,1753,1754	0.97654	0.894	L,P	depend on,interact,mediate,phosphorylate	4	25	4	127103,127104,43112,43113	0.97654	0.894	12566	17927	L,P
1017	4800	1	0	0	in vitro;in vivo	12857729
1017	4803	0	1	0			affect,induce,inhibit	4	5	4	110157,110158,110159,1761	0.96896	0.846	L
1017	4863	0	1	1			phosphorylate	1	1	1	1762	0.96267	0.792	P	phosphorylate	1	1	1	43179	0.96267	0.792	12566	244879	P
1017	4869	1	1	0	in vitro;in vivo	11278991,16376875	enhance,mediate	2	4	2	1764,1765	0.95844	0.758	L
1017	4878	0	1	1			restrain	1	1	1	112863	0.94952	0.66	L	restrain	1	1	1	206085	0.94952	0.66	12566	230899	L
1017	4926	0	1	0			depend on	1	1	1	1767	0.95529	0.716	L
1017	4998	1	0	0	in vitro	11931757
1017	4999	1	0	1	in vitro	15232106									cause	2	3	1	43117	0.91266	0.175	12566	18393	L
1017	51013	0	1	0			bind	1	3	1	117636	0.95502	0.712	P
1017	5111	1	1	1	in vitro	10930425	activate,affect,bind,colocalize,depend on,form a complex,immunoprecipitate,interact,mediate,phosphorylate	20	81	15	118094,118096,118098,118099,118100,118101,118102,1768,1771,1772,1773,1777,1778,1779,1780	0.98736	0.975	L,P	bind,colocalize,depend on,form a complex,interact,mediate,phosphorylate	9	16	8	138263,138264,138265,43118,43119,43122,43123,43124	0.9737	0.879	12566	18538	L,P
1017	51343	1	0	0	in vitro;in vivo	12560341
1017	5167	0	0	1											affect	2	2	1	139240	0.92788	0.39	12566	18605	L
1017	5183	0	1	1			interact	1	1	1	121360	0.96771	0.835	L	interact	1	1	1	6051	0.96771	0.835	12566	109616	L
1017	5241	0	1	0			phosphorylate	1	1	1	1783	0.94445	0.616	P
1017	5295	0	0	1											mediate	1	1	1	141109	0.9586	0.759	12566	18708	L
1017	5395	0	0	1											colocalize	1	1	1	43127	0.95329	0.689	12566	18861	P
1017	5422	1	0	0	in vitro;in vivo	11259605
1017	5424	1	0	0	in vitro	9545286
1017	5425	1	0	0	in vitro	16479163
1017	54808	0	1	0			inactivate	1	1	1	127393	0.92622	0.377	L
1017	5495	1	0	0	in vitro	10934208
1017	5566	0	0	1											activate,inactivate,increase,mediate	4	4	4	142575,142576,142577,142578	0.9627	0.791	12566	18747	L
1017	5573	1	0	0	in vitro;in vivo	16582606
1017	5583	1	0	0	in vivo	11175348
1017	5594	0	1	1			influence	1	1	1	1785	0.97295	0.873	L	influence	1	1	1	43184	0.97295	0.873	12566	26413	L
1017	5605	0	1	1			lead to	1	1	1	133527	0.9653	0.806	L	lead to	1	1	1	213444	0.9653	0.806	12566	26396	L
1017	56654	1	0	0	in vitro	11042687
1017	5687	0	1	0			phosphorylate	1	1	1	1786	0.91216	0.171	P
1017	5728	0	1	1			affect	1	1	1	137073	0.93472	0.498	L	affect	1	1	1	152907	0.93472	0.498	12566	19211	L
1017	5744	1	0	0	in vitro;in vivo	10373465
1017	5757	1	0	0	in vitro	11310559
1017	5771	1	0	0	in vitro;in vivo	15030318
1017	5813	0	1	0			interact	1	1	1	1787	0.97514	0.888	L
1017	5897	0	0	1											induce,regulate	3	4	2	43128,43129	0.96081	0.778	12566	19374	L
1017	5925	1	0	1	in vitro	8756624,9315635,9139732,8626527,10207050									affect,depend on,down-regulate,induce,influence,inhibit,interact,mediate,phosphorylate	9	32	9	159443,159446,43131,43134,43140,43141,43143,43146,43148	0.95614	0.725	12566	19645	L,P
1017	5933	1	1	1	in vitro;in vivo	8230483,11884610	bind,coprecipitate,inhibit,interact,lead to	7	15	7	145560,145561,145563,145564,1791,1792,1793	0.98106	0.935	L,P	bind,coprecipitate,inhibit,interact,lead to	7	15	7	159769,159770,159772,159773,43155,43156,43157	0.98106	0.935	12566	19650	L,P
1017	5934	1	0	0	in vitro	9188854
1017	6117	0	1	1			phosphorylate	1	1	1	1805	0.9244	0.341	P	phosphorylate	1	1	1	43205	0.9244	0.341	12566	68275	P
1017	6198	0	1	0			influence	1	1	1	1806	0.95357	0.69	L
1017	6233	0	1	0			influence	1	1	1	1807	0.95771	0.749	L
1017	6317	0	1	0			bind,increase	2	2	2	153998,153999	0.95095	0.677	L,P
1017	6331	0	1	0			phosphorylate	1	1	1	1808	0.96582	0.812	P
1017	64061	1	0	0	in vitro;in vivo	11395479
1017	64506	0	1	1			control	1	26	1	158088	0.96274	0.796	L	control	1	26	1	49873	0.96274	0.796	12566	12877	L
1017	6500	0	1	1			affect	1	1	1	160048	0.96288	0.797	L	affect	1	1	1	181464	0.96288	0.797	12566	21402	L
1017	6502	1	1	1	in vivo	10386600	abrogate,affect,bind,coimmunoprecipitate,inhibit,interact,stimulate	8	13	8	160150,160151,160153,160154,160155,160156,160157,1811	0.98106	0.935	L,P	abrogate,affect,bind,coimmunoprecipitate,inhibit,interact,stimulate	8	13	8	220087,220088,220090,220091,220092,220093,220094,43188	0.98106	0.935	12566	27401	L,P
1017	6598	0	1	0			interact	1	1	1	162667	0.97682	0.899	L
1017	6667	0	0	1											depend on,interact,phosphorylate	3	3	3	43159,43160,43161	0.95521	0.718	12566	20683	L,P
1017	6714	0	1	1			regulate	1	1	1	164992	0.92228	0.317	L	regulate	1	1	1	173847	0.92228	0.317	12566	20779	L
1017	6749	0	1	1			phosphorylate	1	1	1	167530	0.95087	0.674	P	phosphorylate	1	1	1	175601	0.95087	0.674	12566	20833	P
1017	6774	0	1	1			depend on,regulate,suppress,upregulate	4	7	4	1814,1815,1816,1817	0.98327	0.953	L	depend on,regulate,suppress,upregulate	4	7	4	43162,43163,43164,43165	0.98327	0.953	12566	20848	L
1017	6880	0	1	0			bind,inactivate,inhibit	3	4	3	171471,171473,171474	0.97117	0.864	L,P
1017	6910	0	1	1			lead to	1	1	1	172279	0.94952	0.66	L	lead to	1	1	1	181345	0.94952	0.66	12566	21388	L
1017	7027	0	1	0			interact	1	1	1	174438	0.92557	0.365	L
1017	7040	0	0	1											affect,down-regulate,inhibit,lead to,modulate,phosphorylate,regulate,suppress	8	12	8	185117,185119,185121,185122,185123,185124,185125,185126	0.96157	0.787	12566	21803	L,P
1017	7042	0	1	1			inhibit	1	1	1	175022	0.97701	0.903	L	inhibit	1	1	1	186246	0.97701	0.903	12566	21808	L
1017	7076	0	1	0			inhibit	1	1	1	175701	0.92671	0.383	L
1017	7077	0	0	1											mediate	1	1	1	187527	0.91204	0.169	12566	21858	L
1017	7124	0	1	1			affect,mediate	2	3	2	176912,176914	0.97693	0.904	L	affect,induce,inhibit,mediate	4	6	4	189483,189486,189487,189488	0.97693	0.904	12566	21926	L
1017	7150	0	1	1			induce	1	1	1	1818	0.94733	0.639	L	induce	1	1	1	43167	0.94733	0.639	12566	21969	L
1017	7157	1	1	0	in vitro;in vivo	10884347,12064478,10747897,10348343	activate,induce,phosphorylate,regulate	6	10	5	180009,180012,1820,1822,1823	0.96745	0.832	L,P
1017	7161	1	0	0	in vitro;in vivo	12676926
1017	7249	0	1	1			affect,arrest,bind,depend on,down-regulate,inhibit,mediate	8	9	7	1827,184113,184115,184116,184117,184118,184119	0.98031	0.932	L,P	affect,arrest,bind,depend on,down-regulate,inhibit,mediate	8	9	7	196457,196459,196460,196461,196462,196463,43171	0.98031	0.932	12566	22084	L,P
1017	7251	0	1	1			inhibit	1	1	1	184285	0.97284	0.871	L	inhibit	1	1	1	196619	0.97284	0.871	12566	22088	L
1017	7290	1	1	1	in vitro;in vivo	11238922	affect	1	1	1	184809	0.95805	0.754	L	affect	1	1	1	87980	0.95805	0.754	12566	15260	L
1017	7291	0	0	1											affect	1	1	1	197090	0.94732	0.641	12566	22160	L
1017	7294	0	1	0			catalyze	1	1	1	184988	0.90012	0.003	P
1017	7319	1	0	0	in vivo	11953320
1017	7343	1	0	0	in vitro;in vivo	11698641,10202152
1017	7465	1	1	1	in vitro	7743995	inactivate,inhibit,interact,lead to,phosphorylate	5	12	5	1828,189940,189941,189942,189943	0.98552	0.97	L,P	inactivate,inhibit,interact,lead to,phosphorylate	5	12	5	202137,202138,202139,202140,43172	0.98552	0.97	12566	22390	L,P
1017	8099	1	1	0	in vitro;in vivo	10938106	coprecipitate,interact,regulate,suppress	6	10	6	1830,1831,195249,195250,195251,195253	0.98324	0.956	L,P
1017	8161	1	0	0	in vitro;in vivo	11102515
1017	81620	1	1	1	in vitro;in vivo	14993212	phosphorylate	1	8	1	1832	0.96645	0.816	P	phosphorylate	1	8	1	43203	0.96645	0.816	12566	67177	P
1017	8202	0	1	0			enhance	1	1	1	1834	0.92022	0.28	L
1017	8208	1	0	0	in vitro	10938080
1017	8312	0	1	1			bind,interact,phosphorylate	3	4	3	1835,1836,197366	0.95304	0.686	L,P	bind,interact,phosphorylate	3	4	3	24563,42934,42935	0.95304	0.686	12566	12005	L,P
1017	8317	1	1	1	in vitro	10846177	phosphorylate	1	1	1	197651	0.97529	0.889	P	phosphorylate	1	1	1	42302	0.97529	0.889	12566	12545	P
1017	8318	0	1	0			affect,bind,coprecipitate,depend on,induce,interact,mediate	9	13	9	1839,1840,1841,1842,1843,197689,197690,197691,197692	0.98088	0.94	L,P
1017	8379	0	0	1											inactivate,inhibit	2	2	2	116436,116437	0.98345	0.954	12566	17120	L
1017	84875	0	1	0			depend on,phosphorylate	2	2	2	1847,201089	0.9797	0.927	L,P
1017	85417	1	1	1	in vitro;in vivo	12185076	coimmunoprecipitate	1	2	1	201943	0.95614	0.725	P	coimmunoprecipitate	1	2	1	178403	0.95614	0.725	12566	209091	P
1017	8648	0	0	1											enhance	1	1	1	43114	0.92022	0.28	12566	17977	L
1017	8812	1	0	0	in vitro;yeast 2-hybrid	9632813,10574912
1017	8851	0	1	0			activate,inhibit	2	6	2	207052,207053	0.98203	0.944	L
1017	8900	1	1	1	in vitro;in vivo;yeast 2-hybrid	9041194,10559988	bind,interact	2	4	2	207804,207805	0.92557	0.365	L,P	bind,interact	2	4	2	36562,36563	0.92557	0.365	12566	12427	L,P
1017	8968	0	0	1											affect,elevate,increase	3	3	3	43181,43182,43183	0.9737	0.879	12566	260423	L
1017	9055	1	0	0	in vitro;in vivo	9885575
1017	9133	1	0	0	in vitro	15232106
1017	9134	1	1	1	in vitro;in vivo	9858585,15232106	bind	1	1	1	210198	0.97888	0.919	P	bind	1	1	1	37203	0.97888	0.919	12566	12448	P
1017	9149	0	1	1			bind	1	1	1	210570	0.95898	0.763	P	bind	1	1	1	57927	0.95898	0.763	12566	13549	P
1017	91768	0	0	1											phosphorylate	1	1	1	43202	0.96596	0.813	12566	63955	P
1017	9738	1	0	0	in vitro	12361598
1017	9966	0	1	1			inhibit,modulate	2	3	2	222386,222387	0.98203	0.944	L	inhibit,modulate	2	3	2	221857,221858	0.98203	0.944	12566	326623	L
10174	10278	1	0	0	yeast 2-hybrid	16189514
10174	10521	1	0	0	yeast 2-hybrid	16189514
10174	22882	0	0	1											interact	1	1	1	224081	0.95744	0.746	20410	387609	L
10174	27316	1	0	0	yeast 2-hybrid	16189514
10174	30837	1	0	0	in vivo;yeast 2-hybrid	15242778
10174	54507	1	0	0	yeast 2-hybrid	16189514
10174	56243	1	0	0	yeast 2-hybrid	16189514
10174	63948	1	0	0	yeast 2-hybrid	16189514
10174	64414	0	1	0			activate,stimulate	2	8	2	1928,1929	0.97723	0.91	L
10174	65220	0	1	0			activate	1	7	1	1930	0.98103	0.941	L
10174	79869	1	0	0	yeast 2-hybrid	16189514
10178	10178	1	0	0	in vitro	12000766
10178	53369	0	1	0			inhibit	1	1	1	1943	0.95544	0.72	L
10179	10363	1	0	0	yeast 2-hybrid	16189514
10179	10656	1	0	0	yeast 2-hybrid	16189514
10179	11007	1	0	0	yeast 2-hybrid	16189514
10179	27316	1	0	0	yeast 2-hybrid	16189514
1018	1018	0	1	1			induce	1	1	1	1947	0.90012	0.003	L	induce	1	1	1	242348	0.90012	0.003	69681	69681	L
1018	1021	0	1	1			interact	1	1	1	2630	0.96274	0.796	L	interact	1	1	1	43702	0.96274	0.796	69681	12571	L
1018	1026	1	0	0	in vivo	9811456
1018	1027	1	0	0	in vivo	9811456
1018	1033	1	0	0	in vivo;yeast 2-hybrid	8242750
1018	11140	1	0	0	in vitro	9150368
1018	1869	1	1	1	in vivo	11733001,8846921	bind,inhibit	2	2	2	1948,1949	0.96035	0.776	L,P	bind,inhibit	2	2	2	242341,242342	0.96035	0.776	69681	13555	L,P
1018	1870	1	0	0	in vivo	11733001,8846921
1018	1871	1	0	0	in vivo	11733001,8846921
1018	3006	0	0	1											mediate	1	1	1	242346	0.93669	0.53	69681	50708	L
1018	3811	1	0	0	in vitro;in vivo	11733001
1018	5925	0	0	1											phosphorylate	1	1	1	242344	0.90097	0.026	69681	19645	P
1018	81928	1	1	1	in vitro;in vivo	11955625	interact	1	1	1	196608	0.96085	0.783	L	interact	1	1	1	212555	0.96085	0.783	69681	252966	L
1018	9134	1	1	1	yeast 2-hybrid	9840943	bind	1	2	1	1954	0.96148	0.786	P	bind	1	2	1	242340	0.96148	0.786	69681	12448	P
1018	91768	1	0	1	in vitro;in vivo	11733001,11955625									activate,phosphorylate	2	2	2	236980,242347	0.97905	0.92	69681	63955	L,P
10180	28923	0	1	0			interact	1	1	1	1958	0.92045	0.286	L
10180	28924	0	1	0			interact	1	1	1	1959	0.92228	0.317	L
10181	55791	1	0	0	yeast 2-hybrid	16169070
10188	10461	1	0	0	in vivo	16288044
10188	10490	1	0	0	yeast 2-hybrid	16169070
10188	124925	1	0	0	yeast 2-hybrid	16169070
10188	22915	0	1	0			activate	1	1	1	45301	0.96869	0.844	L
10188	255426	1	0	0	yeast 2-hybrid	16169070
10188	27010	0	0	1											phosphorylate	1	2	1	220717	0.95365	0.692	51789	29807	P
10188	51168	0	0	1											bind	1	1	1	126870	0.96862	0.841	51789	17910	P
10188	51429	1	1	1	in vitro;in vivo	11799118	catalyze,form a complex,interact,mediate,phosphorylate	7	7	5	119688,1981,1982,1983,1984	0.99029	0.983	L,P	form a complex	1	1	1	238560	0.92223	0.322	51789	66616	P
10188	51741	1	1	1	in vivo	16288044	phosphorylate	1	1	1	1985	0.97694	0.901	P	phosphorylate	1	1	1	226458	0.97694	0.901	51789	80707	P
10188	55846	1	0	0	yeast 2-hybrid	16169070
10188	84941	1	0	0	in vivo;yeast 2-hybrid	11700021
10189	10189	1	0	0	in vitro	15047853
10189	10482	0	0	1											interact	1	1	1	183994	0.97324	0.876	21681	53319	L
10189	162083	0	1	0			generate	1	1	1	24009	0.94537	0.623	L
10189	29072	0	1	0			interact	1	1	1	61885	0.96596	0.813	L
10189	51176	1	1	0	in vitro	9119228	interact	1	1	1	118657	0.939	0.55	L
10189	51428	0	1	0			bind	1	1	1	119514	0.92939	0.423	P
10189	65110	1	0	0	in vivo	11546873
10189	96764	0	1	0			interact	1	1	1	219810	0.94018	0.576	L
1019	10018	0	1	1			suppress	2	2	2	2031,494	0.93461	0.493	L	suppress	2	2	2	28041,43214	0.93461	0.493	12567	12125	L
1019	1019	0	1	1			affect,bind,downregulate,induce,inhibit,interact,lead to,regulate	11	27	8	2051,2053,2055,2056,2057,2059,2060,2068	0.9511	0.678	L,P	affect,bind,downregulate,induce,inhibit,interact,lead to,regulate	11	27	8	43278,43280,43282,43283,43284,43286,43287,43295	0.9511	0.678	12567	12567	L,P
1019	1021	0	1	1			activate,affect,bind,inhibit,interact	8	11	7	2072,2073,2076,2079,2631,2632,2634	0.94888	0.652	L,P	activate,affect,bind,inhibit,interact	8	11	7	43299,43300,43303,43306,43663,43664,43666	0.94888	0.652	12567	12571	L,P
1019	1022	0	1	1			phosphorylate	1	1	1	2080	0.94148	0.588	P	phosphorylate	1	1	1	43307	0.94148	0.588	12567	12572	P
1019	1026	1	1	1	in vitro	15232106	abrogate,activate,affect,bind,inhibit	6	8	6	2082,3378,3379,3380,3382,3385	0.97284	0.871	L,P	abrogate,activate,affect,bind,inhibit	6	8	6	43309,43785,43786,43787,43789,43792	0.97284	0.871	12567	12575	L,P
1019	1027	1	1	1	in vitro	10908655	abrogate,activate,affect,bind,cooperate,coprecipitate,depend on,enhance,inactivate,inhibit,interact,modulate,repress	15	43	14	2086,2087,2088,2089,2090,2091,3580,3581,3582,3584,3585,3586,3587,3588	0.98345	0.954	L,P	abrogate,activate,affect,bind,cooperate,coprecipitate,depend on,enhance,inactivate,inhibit,interact,modulate,repress	15	43	14	43313,43314,43315,43316,43317,43318,43948,43949,43950,43952,43953,43954,43955,43956	0.98345	0.954	12567	12576	L,P
1019	1028	1	1	1	in vivo	9106657	inhibit	1	1	1	3855	0.96582	0.812	L	inhibit,promote	3	4	2	44098,44099	0.97299	0.872	12567	12577	L
1019	1029	1	1	1	in vitro	9228064,15232106	abrogate,activate,bind,coimmunoprecipitate,depend on,disrupt,elevate,inactivate,induce,inhibit,interact,lead to,mediate,phosphorylate,regulate	47	173	19	2097,2098,2099,2101,2102,2103,2104,2106,2107,3942,3943,3946,3948,3949,3955,3956,3957,3958,3960	0.98756	0.977	L,P	abrogate,bind,disrupt,induce,inhibit,interact,limit,mediate	15	74	10	43324,43325,43326,43327,44236,44239,44240,44241,44242,44243	0.98089	0.934	12567	12578	L,P
1019	1030	1	1	1	in vitro;in vivo	9111314,9163429,7478582	inhibit	1	1	1	4599	0.95965	0.77	L	bind,inhibit,interact,regulate	7	54	4	44613,44616,44617,44618	0.97284	0.871	12567	12579	L,P
1019	1031	1	0	1	in vitro;in vivo	8001816									bind,inhibit,interact	4	17	4	43333,44648,44649,44650	0.96267	0.792	12567	12580	L,P
1019	1032	1	0	1	in vitro;in vivo	7739548									bind,inhibit,interact	4	17	3	44667,44668,44669	0.97739	0.907	12567	12581	L,P
1019	10499	1	0	0	in vivo	12130539
1019	1050	1	0	1	in vivo	11684017									trigger	1	5	1	44859	0.90529	0.069	12567	12606	L
1019	10658	0	1	1			lead to,mediate,phosphorylate	3	4	3	2113,2114,2115	0.97905	0.92	L,P	lead to,mediate,phosphorylate	3	4	3	43338,43339,43340	0.97905	0.92	12567	13046	L,P
1019	10673	0	1	1			elevate,induce	2	2	2	8060,8061	0.94136	0.586	L	elevate,induce	2	2	2	211122,211123	0.94136	0.586	12567	24099	L
1019	11140	1	1	1	in vitro;in vivo	8666233,8703009	bind,interact	6	8	4	11221,11223,2117,2118	0.98343	0.959	L,P	bind,interact	6	8	4	41696,41698,43257,43258	0.98343	0.959	12567	12539	L,P
1019	11151	0	0	1											increase,regulate	2	4	2	46808,46810	0.9289	0.417	12567	12721	L
1019	11162	0	1	0			stimulate,upregulate	2	3	2	11333,2119	0.98376	0.961	L
1019	1119	0	1	0			inhibit	1	2	1	11949	0.95356	0.703	L
1019	1435	0	0	1											depend on	1	1	1	43337	0.95521	0.718	12567	12977	L
1019	1869	0	1	1			affect,upregulate	2	2	2	28793,28796	0.97709	0.902	L	affect,upregulate	2	2	2	58073,58076	0.97709	0.902	12567	13555	L
1019	2247	0	0	1											stimulate,upregulate	2	3	2	43343,71577	0.98376	0.961	12567	14173	L
1019	2272	0	1	0			inhibit	1	1	1	44554	0.91782	0.252	L
1019	22882	0	0	1											elevate,increase	2	2	2	223905,223906	0.9311	0.447	12567	387609	L
1019	2353	0	1	1			modulate	1	1	1	48856	0.90339	0.054	L	modulate	1	1	1	75422	0.90339	0.054	12567	14281	L
1019	23582	0	1	0			inhibit	1	1	1	49734	0.97682	0.899	L
1019	23595	1	0	0	in vitro	15232106
1019	24142	0	1	0			bind	1	1	1	50503	0.91908	0.264	P
1019	2691	0	1	1			affect,inhibit	2	3	2	2127,2128	0.98113	0.937	L	affect,inhibit	2	3	2	43344,43345	0.98113	0.937	12567	14601	L
1019	2922	0	1	0			increase	1	1	1	62792	0.96656	0.818	L
1019	2932	0	0	1											phosphorylate	1	1	1	233465	0.95572	0.722	12567	56637	P
1019	29844	0	1	1			elevate	1	1	1	63691	0.95742	0.747	L	elevate	1	1	1	242362	0.95742	0.747	12567	69714	L
1019	29883	1	0	0	in vivo	10602502
1019	29950	1	0	1	in vitro;in vivo	15065884,10580009									bind,interact,regulate	4	10	4	229875,229876,229877,43408	0.97471	0.883	12567	55942	L,P
1019	3265	0	1	0			cooperate	1	1	1	2129	0.98106	0.938	L
1019	3312	0	1	1			affect	1	1	1	70721	0.91719	0.242	L	affect	1	1	1	90043	0.91719	0.242	12567	15481	L
1019	3320	0	1	0			bind,depend on,interact,regulate	6	11	6	2134,2135,2136,70992,70995,70996	0.98783	0.976	L,P
1019	3398	0	1	1			interact,modulate	2	2	2	72953,72954	0.97674	0.897	L	interact,modulate	2	2	2	92171,92172	0.97674	0.897	12567	15902	L
1019	3429	1	0	0	in vivo	9837900
1019	3479	0	0	1											affect,increase,induce,influence	4	5	4	94830,94832,94833,94834	0.95603	0.723	12567	16000	L
1019	3562	0	1	1			induce	1	1	1	78284	0.93027	0.43	L	induce	1	1	1	100064	0.93027	0.43	12567	16187	L
1019	3569	0	1	1			induce	1	1	1	80013	0.97717	0.911	L	induce	1	1	1	102136	0.97717	0.911	12567	16193	L
1019	4087	1	0	0	in vitro	15241418
1019	4088	1	1	1	in vitro;in vivo	15241418	depend on,phosphorylate,regulate	3	6	3	2137,2138,2139	0.97924	0.923	L,P	depend on,phosphorylate,regulate	3	6	3	43349,43350,43351	0.97924	0.923	12567	17127	L,P
1019	4171	1	0	0	in vitro	15232106
1019	4192	0	0	1											activate	1	1	1	43352	0.90068	0.017	12567	17242	L
1019	4193	0	1	1			depend on	1	1	1	98524	0.91708	0.24	L	depend on	1	1	1	120022	0.91708	0.24	12567	17246	L
1019	4218	0	1	1			inhibit	1	1	1	100231	0.93952	0.567	L	inhibit	1	1	1	120847	0.93952	0.567	12567	17274	L
1019	4221	0	1	1			control	1	1	1	100318	0.91466	0.204	L	control	1	1	1	120949	0.91466	0.204	12567	17283	L
1019	4303	0	1	1			depend on	1	1	1	2141	0.96267	0.792	L	depend on	1	1	1	43407	0.96267	0.792	12567	54601	L
1019	4323	0	1	1			affect	1	1	1	102618	0.9372	0.534	L	affect	1	1	1	122418	0.9372	0.534	12567	17387	L
1019	4335	0	1	0			upregulate	1	1	1	102763	0.94202	0.593	L
1019	4609	0	1	1			activate,increase,induce,inhibit	5	6	5	105229,105231,105232,105233,2142	0.96771	0.835	L	activate,increase,induce,inhibit	5	6	5	125522,125524,125525,125526,43354	0.96771	0.835	12567	17869	L
1019	4654	1	1	1	in vitro;in vivo	10601020,10022835	bind,depend on,disrupt,inhibit,interact,phosphorylate,promote	10	40	9	106551,106554,106555,2145,2147,2148,2149,2150,2151	0.98592	0.971	L,P	bind,depend on,disrupt,inhibit,interact,phosphorylate,promote	10	40	9	127105,127108,127109,43357,43359,43360,43361,43362,43363	0.98592	0.971	12567	17927	L,P
1019	4656	0	1	1			bind,disrupt,phosphorylate	3	3	3	106860,2152,2153	0.94537	0.623	L,P	bind,disrupt,phosphorylate	3	3	3	127416,43364,43365	0.94537	0.623	12567	17928	L,P
1019	4771	0	1	1			inhibit	1	1	1	109275	0.93764	0.542	L	inhibit	1	1	1	129454	0.93764	0.542	12567	18016	L
1019	4773	0	1	1			inhibit,repress,suppress	3	3	3	109565,109567,109568	0.96954	0.85	L	inhibit,repress,suppress	3	3	3	129634,129636,129637	0.96954	0.85	12567	18019	L
1019	4790	0	0	1											because of,regulate,repress	3	7	3	130288,130289,43366	0.92463	0.352	12567	18033	L
1019	4792	0	1	0			induce,interact	2	3	2	109866,2154	0.98327	0.953	L
1019	4803	0	1	0			affect,inhibit,lead to	3	3	3	110160,110161,110162	0.95362	0.694	L
1019	4878	0	1	1			inhibit	1	1	1	112864	0.92341	0.327	L	inhibit	1	1	1	206086	0.92341	0.327	12567	230899	L
1019	4900	0	1	0			regulate	1	1	1	113534	0.91377	0.191	L
1019	4968	0	1	1			interact,phosphorylate,stimulate	4	14	4	114757,2158,2159,2160	0.98627	0.974	L,P	interact,phosphorylate,stimulate	4	14	4	135805,43369,43370,43371	0.98627	0.974	12567	18294	L,P
1019	49854	0	1	0			interact	1	1	1	114900	0.97938	0.924	L
1019	51056	0	0	1											inhibit	1	1	1	239213	0.94331	0.611	12567	66988	L
1019	5111	0	1	1			activate,bind,depend on,disrupt,form a complex,generate,induce,interact,modulate,phosphorylate,regulate	14	33	12	118104,118106,118108,118109,118110,2163,2164,2165,2167,2168,2169,2170	0.98388	0.962	L,P	bind,induce,interact	3	3	3	138268,43374,43375	0.98345	0.954	12567	18538	L,P
1019	51534	1	0	0	yeast 2-hybrid	16189514
1019	54808	0	1	0			inactivate	1	1	1	127395	0.91068	0.14	L
1019	5518	0	0	1											inhibit,mediate	2	3	2	226583,43406	0.95092	0.672	12567	51792	L
1019	5524	0	1	0			inhibit,mediate	2	3	2	128606,2172	0.95092	0.672	L
1019	5573	1	0	0	in vivo	16582606
1019	5599	0	1	1			depend on,regulate	2	2	2	131744,2174	0.95657	0.734	L	depend on,regulate	2	2	2	215932,43405	0.95657	0.734	12567	26419	L
1019	5716	1	1	1	in vivo	11779854	affect,bind,inhibit,interact	4	11	4	136658,136659,136660,136661	0.97606	0.89	L,P	affect,bind,inhibit,interact	4	11	4	227642,227643,227644,227645	0.97606	0.89	12567	53380	L,P
1019	5757	1	0	0	in vitro	11310559
1019	5925	1	0	1	in vitro;in vivo	9003781,11254678,9190208,9315635,9139732,8626527									depend on,inactivate,interact,mediate,phosphorylate,regulate	6	56	6	159451,43383,43386,43387,43389,43391	0.98354	0.958	12567	19645	L,P
1019	5933	1	1	1	in vivo	12006580	phosphorylate	1	1	1	2176	0.93769	0.539	P	phosphorylate	1	1	1	43394	0.93769	0.539	12567	19650	P
1019	5981	1	0	0	in vivo	10353443
1019	5984	1	0	0	in vivo	10353443
1019	6198	0	1	0			induce	1	1	1	2204	0.94014	0.577	L
1019	6281	0	0	1											coimmunoprecipitate	1	1	1	43396	0.94547	0.619	12567	20194	P
1019	64319	0	0	1											induce	1	1	1	70660	0.9423	0.595	12567	14123	L
1019	6469	0	1	0			lead to	1	1	1	158651	0.94445	0.616	L
1019	6774	0	1	1			activate,depend on	2	9	2	2207,2208	0.98014	0.931	L	activate,depend on	2	9	2	43397,43398	0.98014	0.931	12567	20848	L
1019	6880	0	1	0			inhibit	1	1	1	171475	0.93462	0.492	L
1019	6900	0	1	1			bind	1	1	1	171806	0.91908	0.264	P	bind	1	1	1	180881	0.91908	0.264	12567	21367	P
1019	7040	0	1	1			inhibit	1	1	1	174935	0.95994	0.773	L	affect,phosphorylate,suppress	3	5	3	185127,185130,43399	0.94771	0.644	12567	21803	L,P
1019	7042	0	1	1			downregulate	1	1	1	175023	0.95473	0.709	L	downregulate	1	1	1	186247	0.95473	0.709	12567	21808	L
1019	7046	1	0	0	in vivo	15761153
1019	7077	0	0	1											mediate	1	1	1	187528	0.91114	0.156	12567	21858	L
1019	7082	0	1	1			regulate	1	1	1	176046	0.94667	0.631	L	regulate	1	1	1	187941	0.94667	0.631	12567	21872	L
1019	7124	0	1	1			affect,down-regulate,induce	3	3	3	176915,176916,176918	0.97259	0.868	L	affect,down-regulate,induce,suppress	5	5	4	189489,189490,189492,189495	0.97259	0.868	12567	21926	L
1019	7132	0	1	1			block,regulate	2	2	2	179556,179557	0.96078	0.779	L	block,regulate	2	2	2	192700,192701	0.96078	0.779	12567	21937	L
1019	7157	0	1	0			depend on,increase,inhibit,interact,mediate,regulate,repress	9	39	9	180022,180023,180024,180025,180026,2214,2215,2216,2218	0.98292	0.948	L
1019	7248	0	1	1			suppress	1	1	1	2219	0.92792	0.398	L	suppress	1	1	1	43411	0.92792	0.398	12567	64930	L
1019	7249	0	1	1			depend on,suppress	2	4	2	184120,2220	0.98106	0.935	L	depend on,suppress	2	4	2	196464,43403	0.98106	0.935	12567	22084	L
1019	7422	0	1	1			induce	1	1	1	187924	0.95771	0.749	L	induce	1	1	1	199662	0.95771	0.749	12567	22339	L
1019	79027	1	0	0	in vitro;in vivo	15558030
1019	79159	1	0	0	yeast 2-hybrid	16169070
1019	7917	1	0	0	yeast 2-hybrid	16169070
1019	81620	0	1	1			phosphorylate	1	3	1	2221	0.96954	0.85	P	phosphorylate	1	3	1	43412	0.96954	0.85	12567	67177	P
1019	8317	1	0	0	in vitro	15232106
1019	8318	1	0	0	in vitro	15232106
1019	8531	0	1	0			bind,form a complex,influence,interact,regulate	5	8	5	201756,201757,201758,201759,201760	0.96951	0.852	L,P
1019	8536	0	1	0			activate,regulate	2	2	2	201868,201869	0.95503	0.711	L
1019	9734	0	1	0			lead to	1	1	1	2236	0.95359	0.696	L
1019	9869	1	0	0	yeast 2-hybrid	16169070
1019	9966	0	1	1			inhibit	1	2	1	222388	0.97024	0.857	L	inhibit	1	2	1	221859	0.97024	0.857	12567	326623	L
10190	10989	1	0	0	yeast 2-hybrid	16169070
10190	28964	1	0	0	yeast 2-hybrid	16169070
10190	57562	1	0	0	yeast 2-hybrid	16169070
10193	57448	0	0	1											mediate	1	1	1	240283	0.92839	0.41	67588	12211	L
10196	10419	0	1	1			mediate	1	1	1	2242	0.91442	0.201	L	mediate	1	1	1	244300	0.91442	0.201	71974	27374	L
10196	10498	0	1	1			affect	1	1	1	6342	0.93952	0.561	L	affect	1	1	1	236478	0.93952	0.561	71974	59035	L
10196	121504	0	1	0			methylate	1	2	1	2243	0.95084	0.675	P
10197	10197	1	0	0	yeast 2-hybrid	16189514
10197	11033	1	0	0	yeast 2-hybrid	16169070
10197	284058	1	0	0	yeast 2-hybrid	16189514
10197	54819	1	0	0	yeast 2-hybrid	16189514
10197	79446	1	0	0	yeast 2-hybrid	16189514
10197	79873	1	0	0	yeast 2-hybrid	16189514
10199	10199	0	1	0			interact	1	2	1	2250	0.97724	0.906	L
10199	10328	0	1	0			coimmunoprecipitate	1	2	1	4747	0.95357	0.69	P
10199	10436	0	1	0			coimmunoprecipitate	1	1	1	5753	0.96567	0.811	P
10199	11103	0	1	0			coimmunoprecipitate	1	1	1	10864	0.96946	0.853	P
10199	134430	0	1	0			coimmunoprecipitate	1	1	1	16734	0.95723	0.742	P
10199	27340	0	1	0			coimmunoprecipitate	1	1	1	57943	0.9472	0.635	P
10199	55272	1	0	0	in vitro	12655004
10199	84135	0	1	0			coimmunoprecipitate	2	2	2	199658,2255	0.94237	0.599	P
10199	92856	1	0	0	in vitro	12655004
102	1000	0	0	1											cause,cleave,depend on,induce,mediate	5	13	5	13513,13514,13515,13516,42659	0.97124	0.862	11487	12558	L,P
102	102	0	1	1			block,inhibit,interact	4	8	3	2256,2258,2259	0.92916	0.419	L	block,inhibit,interact	4	8	3	13492,13494,13495	0.92916	0.419	11487	11487	L
102	11319	0	0	1											inhibit	1	1	1	13539	0.92463	0.352	11487	70601	L
102	152503	1	0	0	in vivo	15280379
102	170482	0	1	0			influence	1	1	1	2263	0.96941	0.849	L
102	1839	0	0	1											depend on	1	1	1	86941	0.9553	0.719	11487	15200	L
102	1942	1	0	0	in vitro	16239146
102	1943	1	1	1	in vitro;in vivo	10958785	cleave,form a complex	3	3	2	2264,30610	0.98453	0.963	P	cleave,form a complex	3	3	2	13518,60266	0.98453	0.963	11487	13637	P
102	1956	0	1	1			mediate	2	3	1	2265	0.93663	0.526	L	mediate	2	3	1	13519	0.93663	0.526	11487	13649	L
102	2042	1	0	0	in vitro	16239146
102	23077	0	1	0			colocalize	1	1	1	2267	0.95369	0.705	P
102	27237	0	0	1											upregulate	1	1	1	206387	0.9737	0.879	11487	230972	L
102	28514	1	0	0	in vivo	12794186
102	2885	0	1	1			interact	1	1	1	2268	0.93953	0.552	L	interact	1	1	1	13521	0.93953	0.552	11487	14784	L
102	2922	0	1	0			activate	1	1	1	62793	0.9423	0.595	L
102	351	0	1	1			cleave,depend on,mediate	3	7	3	2269,2270,74540	0.96645	0.816	L,P	cleave,depend on,mediate	3	7	3	13503,13504,20524	0.96645	0.816	11487	11820	L,P
102	4179	0	1	1			cleave,increase	2	2	2	2271,2272	0.96537	0.809	L,P	cleave,increase	2	2	2	13524,13525	0.96537	0.809	11487	17221	L,P
102	4291	0	0	1											bind	1	2	1	122077	0.96946	0.853	11487	17349	P
102	4760	0	1	1			induce,mediate	2	2	2	2274,2275	0.91747	0.249	L	induce,mediate	2	2	2	13529,13530	0.91747	0.249	11487	18012	L
102	4782	0	1	0			generate	1	1	1	2276	0.91423	0.195	L
102	558	1	1	1	in vivo	16227584,7822279	affect	1	1	1	130123	0.97112	0.86	L	affect	1	1	1	212822	0.97112	0.86	11487	26362	L
102	58191	0	1	1			increase	1	1	1	2279	0.92544	0.363	L	increase	1	1	1	13538	0.92544	0.363	11487	66102	L
102	6376	0	1	1			mediate	1	1	1	2280	0.96527	0.807	L	mediate	1	1	1	13533	0.96527	0.807	11487	20312	L
102	685	0	1	0			depend on	1	1	1	170374	0.98497	0.966	L
102	6868	0	1	1			affect,generate,inhibit	5	7	4	171084,171085,2282,2283	0.98022	0.931	L	affect,generate,inhibit	5	7	4	13499,13500,13588,13589	0.98022	0.931	11487	11491	L
102	7039	1	0	0	in vitro	12590602
102	7076	0	0	1											inhibit	1	10	1	187296	0.98497	0.966	11487	21857	L
102	7078	0	0	1											inhibit	1	9	1	187702	0.97709	0.902	11487	21859	L
102	7124	0	1	1			inhibit,mediate	2	2	2	176919,2285	0.97295	0.873	L	cleave,inhibit,mediate	5	6	3	13536,13537,189012	0.98098	0.939	11487	21926	L,P
102	862	0	1	1			bind	1	1	1	2286	0.92913	0.42	P	bind	1	1	1	13505	0.92913	0.42	11487	12395	P
102	8754	0	1	1			affect,influence,inhibit,interact,mediate,modulate	6	7	6	205508,205509,205510,205511,2287,2288	0.98336	0.955	L	affect,influence,inhibit,interact,mediate,modulate	6	7	6	13501,13502,13731,13732,13733,13734	0.98336	0.955	11487	11502	L
102	928	0	1	1			form a complex	1	1	1	213527	0.97681	0.896	P	form a complex	1	1	1	41289	0.97681	0.896	11487	12527	P
102	960	0	1	1			activate,catalyze,mediate,regulate	4	14	4	218459,2289,2290,2291	0.97606	0.89	L,P	activate,catalyze,mediate,regulate	4	14	4	13506,13507,13508,40160	0.97606	0.89	11487	12505	L,P
102	999	0	0	1											cleave,depend on,interact,mediate	4	11	4	13509,13510,13511,42359	0.96389	0.8	11487	12550	L,P
1020	1020	1	1	1	in vitro	11583627	activate	1	4	1	2298	0.90957	0.134	L	activate	1	4	1	43434	0.90957	0.134	12568	12568	L
1020	1022	0	1	1			activate,regulate	2	2	2	2854,2855	0.96699	0.822	L	activate,regulate	2	2	2	43723,43724	0.96699	0.822	12568	12572	L
1020	1024	0	1	1			depend on	1	1	1	3096	0.93482	0.502	L	depend on	1	1	1	214210	0.93482	0.502	12568	264064	L
1020	1027	1	0	0	in vitro	15890360
1020	10371	0	1	1			activate,increase,induce,mediate,promote	7	25	5	2322,4954,4955,4956,4957	0.96686	0.826	L	activate,increase,induce,mediate,promote	7	25	5	165733,165734,165735,165736,43563	0.96686	0.826	12568	20346	L
1020	10485	1	0	0	in vivo	10995546
1020	10524	0	1	1			phosphorylate	1	1	1	2323	0.92618	0.379	P	phosphorylate	1	1	1	43631	0.92618	0.379	12568	81601	P
1020	10763	1	1	1	in vitro;in vivo	12832492,11278541	affect,coimmunoprecipitate,colocalize,control,depend on,interact,mediate,modulate,phosphorylate,regulate	11	38	11	2325,2326,2327,2328,2330,2331,2332,2333,8753,8756,8758	0.98028	0.929	L,P	affect,coimmunoprecipitate,colocalize,control,depend on,interact,mediate,modulate,phosphorylate,regulate	11	38	11	128754,128757,128759,43516,43517,43518,43519,43521,43522,43523,43524	0.98028	0.929	12568	18008	L,P
1020	10776	0	1	1			phosphorylate	1	1	1	2335	0.96902	0.845	P	phosphorylate	1	1	1	43625	0.96902	0.845	12568	59046	P
1020	10988	0	0	1											activate,colocalize	2	2	2	231010,231011	0.96683	0.828	12568	56307	L,P
1020	11140	1	0	0	in vitro	9150368
1020	1123	1	0	0	in vitro;in vivo;yeast 2-hybrid	15013773
1020	1161	0	0	1											increase	1	1	1	244411	0.90066	0.018	12568	71991	L
1020	1390	0	1	1			increase	1	1	1	17913	0.93102	0.452	L	increase	1	1	1	50665	0.93102	0.452	12568	12916	L
1020	1400	0	1	1			phosphorylate	1	1	1	2338	0.95747	0.745	P	phosphorylate	1	1	1	43459	0.95747	0.745	12568	12933	P
1020	142679	0	1	0			activate	1	1	1	2339	0.91908	0.264	L
1020	1453	1	0	0	in vitro	10500146
1020	1457	0	1	0			phosphorylate	1	2	1	20122	0.93766	0.54	P
1020	1459	0	0	1											bind,depend on,inhibit,interact	5	16	4	52007,52008,52010,52011	0.98292	0.948	12568	13000	L,P
1020	1600	1	0	1	in vitro;in vivo	12077184									catalyze,depend on,mediate,phosphorylate	4	16	4	43462,43465,43466,53879	0.97681	0.896	12568	13131	L,P
1020	1641	1	1	1	in vitro	14741103,15345747	depend on,phosphorylate	3	9	2	2340,24584	0.98345	0.954	L,P	depend on,phosphorylate	3	9	2	43467,54767	0.98345	0.954	12568	13193	L,P
1020	1742	0	0	1											affect,depend on,phosphorylate	3	11	3	43468,43470,55779	0.98089	0.934	12568	13385	L,P
1020	1759	1	1	1	in vitro;in vivo	12855954	mediate,phosphorylate	2	2	2	2341,2342	0.95646	0.731	L,P	mediate,phosphorylate	3	6	2	43474,43475	0.95646	0.731	12568	13429	L,P
1020	1808	0	1	1			phosphorylate,regulate	2	8	2	2343,27119	0.97724	0.906	L,P	phosphorylate,regulate	2	8	2	43460,51139	0.97724	0.906	12568	12934	L,P
1020	1809	0	1	0			phosphorylate	1	2	1	2344	0.9592	0.768	P
1020	1946	0	1	1			induce	1	2	1	30627	0.93964	0.555	L	induce	1	2	1	60289	0.93964	0.555	12568	13640	L
1020	1950	0	1	1			influence,modulate	2	2	2	30780,30781	0.94035	0.582	L	influence,modulate	2	2	2	60763,60764	0.94035	0.582	12568	13645	L
1020	1958	0	0	1											regulate	1	1	1	63232	0.95089	0.673	12568	13653	L
1020	2064	0	1	1			phosphorylate	1	3	1	2347	0.96288	0.797	P	phosphorylate	1	3	1	43480	0.96288	0.797	12568	13866	P
1020	2065	1	1	1	in vitro	12824184	phosphorylate	1	5	1	2349	0.96695	0.823	P	phosphorylate	1	5	1	43482	0.96695	0.823	12568	13867	P
1020	23162	0	0	1											activate	1	1	1	221381	0.94035	0.582	12568	30957	L
1020	2335	0	0	1											mediate	1	1	1	43484	0.9537	0.704	12568	14268	L
1020	2353	0	1	1			regulate	2	2	1	48858	0.92132	0.301	L	regulate	2	2	1	75424	0.92132	0.301	12568	14281	L
1020	2354	0	1	1			increase,regulate	2	2	2	49351,49353	0.95087	0.674	L	increase,regulate	2	2	2	75920,75922	0.95087	0.674	12568	14282	L
1020	2534	1	1	1	in vivo	12372285	activate,coimmunoprecipitate,interact,promote	4	6	4	2358,2359,52021,52025	0.96699	0.829	L,P	activate,coimmunoprecipitate,interact,promote	4	6	4	43487,43488,76582,76586	0.96699	0.829	12568	14360	L,P
1020	2580	1	0	0	in vitro;in vivo	9013862
1020	2652	0	0	1											react	1	1	1	79617	0.92128	0.296	12568	14539	L
1020	2668	0	1	1			activate,induce,inhibit,mediate,regulate,stimulate	6	7	6	55523,55524,55525,55526,55527,55528	0.97835	0.917	L	activate,induce,inhibit,mediate,regulate,stimulate	6	7	6	79786,79788,79789,79790,79791,79792	0.97835	0.917	12568	14573	L
1020	2891	0	0	1											depend on	1	1	1	43490	0.97644	0.895	12568	14800	L
1020	2903	1	1	1	in vitro	11675505	colocalize,phosphorylate	2	10	2	2365,2366	0.97835	0.917	P	colocalize,phosphorylate	2	10	2	43492,43493	0.97835	0.917	12568	14811	P
1020	2911	0	1	1			increase	1	1	1	62357	0.96253	0.79	L	increase	1	1	1	84214	0.96253	0.79	12568	14816	L
1020	2932	0	0	1											bind,control,increase,inhibit,interact,lead to,phosphorylate,regulate	8	13	8	43611,43612,43613,43614,43615,43616,43618,43619	0.9653	0.806	12568	56637	L,P
1020	3006	0	0	1											abrogate,hyperphosphorylate,phosphorylate	6	11	4	225145,43606,43607,43608	0.95034	0.668	12568	50708	L,P
1020	3064	0	1	1			phosphorylate	1	1	1	2367	0.93226	0.468	P	phosphorylate	1	1	1	43494	0.93226	0.468	12568	15194	P
1020	3298	0	1	1			influence	1	1	1	69700	0.97259	0.868	L	influence	1	1	1	90294	0.97259	0.868	12568	15500	L
1020	3458	0	0	1											abrogate,inhibit,mediate	3	3	3	43495,43496,92939	0.95473	0.709	12568	15978	L
1020	3576	0	1	0			stimulate	1	2	1	81305	0.94607	0.627	L
1020	3651	0	1	1			bind,inhibit	2	2	2	2375,84181	0.92784	0.393	L,P	bind,inhibit	2	2	2	139346,43531	0.92784	0.393	12568	18609	L,P
1020	3725	0	1	1			down-regulate,inhibit,phosphorylate	3	6	3	2377,2378,2379	0.96267	0.792	L,P	down-regulate,inhibit,phosphorylate	3	6	3	43497,43498,43499	0.96267	0.792	12568	16476	L,P
1020	3831	0	1	0			increase,interact	2	3	2	2380,2381	0.96686	0.826	L
1020	4131	0	1	1			phosphorylate	1	3	1	2382	0.95544	0.72	P	phosphorylate	1	3	1	43510	0.95544	0.72	12568	17755	P
1020	4133	0	1	1			phosphorylate	1	1	1	2383	0.92852	0.411	P	phosphorylate	1	1	1	43511	0.92852	0.411	12568	17756	P
1020	4137	1	1	0	in vitro	9832145,7566346,11181841,9771888,9199504,17078951	activate,affect,bind,catalyze,depend on,enhance,hyperphosphorylate,increase,induce,interact,lead to,mediate,phosphorylate,promote	22	115	17	2384,2385,2387,2388,2390,2391,2393,2394,2395,2397,2399,2400,97611,97612,97614,97615,97616	0.9857	0.969	L,P
1020	4205	1	1	1	in vitro;in vivo	12691662	mediate,phosphorylate	2	3	2	2403,2404	0.96117	0.784	L,P	mediate,phosphorylate	2	3	2	43500,43501	0.96117	0.784	12568	17258	L,P
1020	4208	0	1	1			depend on,induce,lead to,phosphorylate	4	5	4	2405,2406,2407,99296	0.94539	0.622	L,P	depend on,induce,lead to,phosphorylate	4	5	4	120660,43502,43503,43504	0.94539	0.622	12568	17260	L,P
1020	4209	0	1	1			depend on,inhibit,mediate,phosphorylate,stimulate	5	11	5	2409,2410,2411,2412,99390	0.97693	0.904	L,P	depend on,inhibit,mediate,phosphorylate,stimulate	5	11	5	120755,43506,43507,43508,43509	0.97693	0.904	12568	17261	L,P
1020	4741	0	1	0			phosphorylate	1	2	1	2413	0.95503	0.711	P
1020	4744	0	0	1											coimmunoprecipitate,phosphorylate	2	10	2	223242,43602	0.97224	0.866	12568	380684	P
1020	4747	0	1	1			mediate	1	1	1	2414	0.91192	0.164	L	mediate	1	1	1	43526	0.91192	0.164	12568	18039	L
1020	4803	0	1	0			suppress	1	1	1	2416	0.90628	0.091	L
1020	4905	0	1	1			interact	1	1	1	113617	0.97668	0.898	L	interact	1	1	1	134433	0.97668	0.898	12568	18195	L
1020	49854	0	1	0			bind	1	1	1	114901	0.94549	0.624	P
1020	5058	1	0	0	in vitro;in vivo	11604394
1020	5111	1	1	0	in vitro	7949095	depend on,interact	2	2	2	2418,2419	0.94204	0.591	L
1020	5127	1	1	1	in vitro;in vivo	12084709	phosphorylate,regulate	2	8	2	2420,2421	0.98051	0.933	L,P	phosphorylate,regulate	2	8	2	43529,43530	0.98051	0.933	12568	18555	L,P
1020	51449	0	1	1			interact	1	1	1	2424	0.90529	0.069	L	interact	1	1	1	43629	0.90529	0.069	12568	66881	L
1020	51654	1	0	0	in vitro;in vivo	11882646
1020	5501	0	0	1											depend on,inhibit,lead to,phosphorylate,regulate	5	8	5	43537,43538,43539,43540,43541	0.95349	0.7	12568	19047	L,P
1020	5502	0	1	1			depend on,phosphorylate,regulate	5	30	3	128076,2426,2427	0.97732	0.905	L,P	depend on,phosphorylate,regulate	5	30	3	235550,43623,43624	0.97732	0.905	12568	58200	L,P
1020	5504	1	0	0	in vivo	11320080
1020	5518	0	0	1											phosphorylate,regulate	2	3	2	43609,43610	0.93513	0.509	12568	51792	L,P
1020	5524	0	1	0			phosphorylate,regulate	2	3	2	2428,2429	0.93513	0.509	L,P
1020	5548	0	1	0			phosphorylate	1	2	1	2430	0.96596	0.813	P
1020	5566	0	0	1											inhibit,modulate	2	4	2	142579,142580	0.95779	0.751	12568	18747	L
1020	5599	0	1	1			affect	1	1	1	2432	0.95603	0.723	L	affect	1	1	1	43596	0.95603	0.723	12568	26419	L
1020	5602	1	1	1	in vitro;in vivo	11823425	depend on,inhibit,phosphorylate	3	7	3	133162,2436,2437	0.97842	0.916	L,P	depend on,inhibit,phosphorylate	3	7	3	215131,43594,43595	0.97842	0.916	12568	26414	L,P
1020	5604	1	1	1	in vitro;in vivo	11684694	cause,depend on,inactivate,phosphorylate,regulate	5	10	5	133232,2438,2439,2441,2442	0.98089	0.934	L,P	cause,depend on,inactivate,phosphorylate,regulate	5	10	5	213179,43588,43589,43591,43592	0.98089	0.934	12568	26395	L,P
1020	5649	0	1	1			depend on,influence,inhibit,modulate	4	4	4	135381,135382,2444,2446	0.97905	0.92	L	depend on,influence,inhibit,modulate	4	4	4	160546,160547,43559,43561	0.97905	0.92	12568	19699	L
1020	5663	1	0	0	in vitro;in vivo	12056836
1020	5747	0	1	1			phosphorylate	1	24	1	2448	0.98089	0.934	P	phosphorylate	1	24	1	43483	0.98089	0.934	12568	14083	P
1020	5771	1	0	0	in vitro;in vivo	15030318
1020	5813	1	0	0	in vitro;in vivo	12972605
1020	5829	0	1	1			phosphorylate	1	1	1	2451	0.97471	0.883	P	phosphorylate	1	1	1	43548	0.97471	0.883	12568	19303	P
1020	5879	0	1	1			downregulate,interact,mediate,regulate,repress	5	10	5	142877,2452,2455,2456,2457	0.974	0.881	L	downregulate,interact,mediate,regulate,repress	5	10	5	157537,43550,43553,43554,43555	0.974	0.881	12568	19353	L
1020	5924	0	1	1			phosphorylate	1	1	1	2459	0.94331	0.611	P	phosphorylate	1	1	1	43557	0.94331	0.611	12568	19418	P
1020	5925	0	0	1											activate,induce,inhibit	3	3	3	159455,159457,159458	0.92644	0.382	12568	19645	L
1020	6098	0	1	0			inhibit	1	1	1	149696	0.91043	0.139	L
1020	6418	1	0	0	in vitro;in vivo	11741927
1020	6714	1	1	0	in vitro;in vivo	10544291	phosphorylate	1	1	1	2463	0.91124	0.159	P
1020	6774	0	1	1			affect,depend on,interact,phosphorylate,regulate	7	7	5	168600,2464,2465,2466,2467	0.98281	0.952	L,P	affect,depend on,interact,phosphorylate,regulate	7	7	5	176326,43565,43566,43567,43568	0.98281	0.952	12568	20848	L,P
1020	6804	1	0	0	in vitro	9478941
1020	6812	1	1	1	in vivo	12963086	phosphorylate,regulate	2	6	2	2468,2469	0.95657	0.734	L,P	phosphorylate,regulate	2	6	2	43569,43570	0.95657	0.734	12568	20910	L,P
1020	6853	1	1	1	in vitro;in vivo	8702879	phosphorylate	1	1	1	2471	0.96403	0.801	P	phosphorylate	1	1	1	43571	0.96403	0.801	12568	20964	P
1020	6880	0	1	0			inhibit	1	5	1	171476	0.94889	0.659	L
1020	7040	0	0	1											regulate	1	1	1	185131	0.94727	0.643	12568	21803	L
1020	7157	1	1	0	in vitro;in vivo	11483158,12064478,10884347	phosphorylate	1	3	1	2475	0.9499	0.665	P
1020	7294	0	1	0			phosphorylate	1	1	1	184989	0.94894	0.657	P
1020	7430	1	1	1	in vitro;in vivo	12769842	activate,bind,influence,interact,mediate,phosphorylate	6	14	6	188920,2476,2478,2479,2480,2481	0.98354	0.958	L,P	activate,bind,influence,interact,mediate,phosphorylate	6	14	6	200814,43578,43580,43581,43582,43583	0.98354	0.958	12568	22350	L,P
1020	7431	0	1	1			phosphorylate	1	2	1	2483	0.91719	0.242	P	phosphorylate	1	2	1	43585	0.91719	0.242	12568	22352	P
1020	7465	0	1	1			phosphorylate,regulate	2	2	2	189946,189947	0.98203	0.944	L,P	phosphorylate,regulate	2	2	2	202143,202144	0.98203	0.944	12568	22390	L,P
1020	79187	1	0	0	in vitro	12154070
1020	81565	1	1	1	in vitro	12796778	colocalize,depend on,induce,mediate,phosphorylate,regulate	8	26	7	195876,195878,2488,2489,2490,2492,2493	0.98874	0.979	L,P	colocalize,depend on,induce,mediate,phosphorylate,regulate	8	26	7	248913,248915,43634,43635,43636,43638,43639	0.98874	0.979	12568	83431	L,P
1020	81928	1	1	1	in vitro;in vivo	11955625	bind,interact	2	3	2	196610,196611	0.9696	0.854	L,P	bind,interact	2	3	2	212550,212551	0.9696	0.854	12568	252966	L,P
1020	8312	0	1	1			lead to	1	1	1	197367	0.92441	0.34	L	lead to	1	1	1	24564	0.92441	0.34	12568	12005	L
1020	84152	1	1	1	in vitro;in vivo	10604473	activate,depend on,increase,induce,mediate,phosphorylate	7	50	6	199686,199688,2495,2496,2497,2498	0.96771	0.835	L,P	activate,depend on,increase,induce,mediate,phosphorylate	7	50	6	150087,150089,43543,43544,43545,43546	0.96771	0.835	12568	19049	L,P
1020	84687	0	1	1			depend on,phosphorylate,regulate	3	5	3	200850,2500,2502	0.97724	0.906	L,P	depend on,phosphorylate,regulate	3	5	3	184200,43572,43574	0.97724	0.906	12568	217124	L,P
1020	8851	1	1	0	in vitro;in vivo	11583627,12223541	activate,bind,inhibit,interact	8	23	6	207054,207056,207057,207058,2503,2505	0.98557	0.968	L,P
1020	8867	1	1	1	in vitro	14704270	phosphorylate	1	4	1	2507	0.96821	0.837	P	phosphorylate	1	4	1	43413	0.96821	0.837	12568	104015	P
1020	8936	0	1	0			phosphorylate	1	1	1	2509	0.9696	0.854	P
1020	8941	1	1	0	in vivo	10683146	activate,regulate	2	3	2	208197,208198	0.96684	0.82	L
1020	9033	0	0	1											activate,interact	2	2	2	222931,43599	0.96022	0.774	12568	329064	L
1020	90527	0	1	0			react	1	1	1	2510	0.92093	0.29	L
1020	91768	1	0	1	in vivo;yeast 2-hybrid	10896159,11733001,11955625									bind,form a complex	2	2	2	236973,236975	0.95133	0.68	12568	63955	P
1020	9759	0	1	0			interact	1	1	1	220761	0.94727	0.643	L
1020	9771	0	1	1			activate,induce,inhibit,promote,stimulate	5	6	5	220948,220949,220950,220951,220954	0.97694	0.901	L	activate,induce,inhibit,promote,stimulate	5	6	5	184856,184857,184858,184859,184862	0.97694	0.901	12568	217944	L
10200	11161	1	0	0	yeast 2-hybrid	16169070
10200	11244	1	0	0	yeast 2-hybrid	16169070
10200	23517	1	0	0	yeast 2-hybrid	15231747
10200	26574	1	0	0	yeast 2-hybrid	15231747
10200	51429	1	0	0	yeast 2-hybrid	15231747
10200	55791	1	0	0	yeast 2-hybrid	16169070
10200	83658	1	0	0	yeast 2-hybrid	15231747
10200	84060	1	0	0	yeast 2-hybrid	16169070
10200	90417	1	0	0	yeast 2-hybrid	15231747
10200	93663	1	0	0	yeast 2-hybrid	15231747
10203	10266	1	1	1	in vitro	10217420,10767413,9620797,12419522,12093471	lead to,promote,regulate	3	3	3	2521,3493,3494	0.93485	0.5	L	lead to,promote,regulate	3	3	3	229149,229150,229426	0.93485	0.5	54598	54409	L
10203	10267	1	1	1	in vitro;in vivo	12574158,9620797,14722252,12684503,12234182,11693189,12419522,12093471,11535606	bind,increase,influence,phosphorylate,promote,regulate	6	7	6	2524,2528,3512,3513,3514,3515	0.97121	0.863	L,P	bind,increase,influence,phosphorylate,promote,regulate	6	7	6	227081,227082,227083,227084,229417,229421	0.97121	0.863	54598	51801	L,P
10203	10268	1	1	1	in vitro	11387328,12419522,12093471	modulate,promote	2	3	2	3533,3534	0.98362	0.96	L	modulate,promote	2	3	2	230385,230386	0.98362	0.96	54598	56089	L
10203	11318	0	1	1			generate	1	1	1	2535	0.95531	0.715	L	generate	1	1	1	229407	0.95531	0.715	54598	11536	L
10203	11319	0	0	1											interact	1	1	1	229437	0.93952	0.561	54598	70601	L
10203	27297	1	0	0	in vivo	10903324
10203	79924	0	1	1			interact	1	1	1	194266	0.94802	0.645	L	interact	1	1	1	202001	0.94802	0.645	54598	223780	L
10203	80223	0	0	1											interact	1	1	1	247180	0.9304	0.437	54598	75767	L
10204	10204	0	1	0			affect	1	1	1	2539	0.93511	0.51	L
10204	23636	1	0	0	in vitro	15522285,7744965,8757804
10204	29098	0	1	0			control,interact,suppress	4	4	4	2546,2547,62245,62246	0.96274	0.796	L
10204	51631	1	0	0	yeast 2-hybrid	16169070
10204	53371	1	0	0	in vivo	8707840
10205	64428	0	1	0			induce	1	1	1	2562	0.95363	0.693	L
10207	10207	0	1	1			abolish	1	2	1	2564	0.90075	0.023	L	abolish	1	2	1	46000	0.90075	0.023	12695	12695	L
10207	10369	1	0	0	in vitro	16637659
10207	22866	1	0	0	in vitro	16637659
10207	23095	1	0	0	in vitro	16637659
10207	23418	0	1	1			interact	1	1	1	48360	0.96686	0.826	L	interact	1	1	1	115565	0.96686	0.826	12695	170788	L
10207	23433	0	1	0			interact	1	2	1	2573	0.98098	0.936	L
10207	27134	1	1	1	in vitro;in vivo	12021270	bind,interact	4	6	4	2574,2575,57312,57313	0.9729	0.875	L,P	bind,interact	4	6	4	219992,219993,46014,46015	0.9729	0.875	12695	27375	L,P
10207	27165	1	0	0	in vitro	16637659
10207	56288	1	0	0	in vivo	17235357
10207	57120	0	1	0			interact	1	1	1	2577	0.93963	0.557	L
10207	57555	1	0	0	in vitro;in vivo;yeast 2-hybrid	9647694
10207	63976	1	0	0	in vitro	16637659
10207	64398	1	1	1	in vivo	11927608	bind,interact,lead to	6	8	5	157703,157706,157707,2580,2581	0.97529	0.889	L,P	bind,interact,lead to	6	8	5	230737,230740,230741,46018,46019	0.97529	0.889	12695	56217	L,P
10207	92359	1	1	1	in vitro;in vivo	11964389	bind,interact	3	4	3	212524,2586,2587	0.9876	0.978	L,P	bind,interact	3	4	3	203572,46011,46012	0.9876	0.978	12695	224912	L,P
10209	10209	0	1	1			regulate	1	2	1	2597	0.91568	0.223	L	regulate	1	2	1	178441	0.91568	0.223	20918	20918	L
10209	26019	1	1	0	in vitro;yeast 2-hybrid	11073994	interact	1	1	1	53592	0.97024	0.857	L
10209	63941	0	0	1											bind,interact	3	8	3	178453,234520,234521	0.97739	0.907	20918	56846	L,P
10209	93145	1	0	0	yeast 2-hybrid	16169070
1021	1021	1	1	1	in vitro	11124804	bind,suppress	2	2	2	2638,2640	0.91443	0.2	L,P	bind,suppress	2	2	2	43670,43672	0.91443	0.2	12571	12571	L,P
1021	1022	0	1	1			phosphorylate	1	1	1	2856	0.97007	0.856	P	phosphorylate	1	1	1	43725	0.97007	0.856	12571	12572	P
1021	1026	1	1	1	in vitro	15232106	bind,inhibit	2	2	2	3387,3389	0.93959	0.559	L,P	bind,inhibit	2	2	2	43794,43796	0.93959	0.559	12571	12575	L,P
1021	1027	0	1	1			bind,depend on,inhibit,interact	5	7	4	3590,3591,3592,3593	0.97224	0.866	L,P	bind,depend on,inhibit,interact	5	7	4	43958,43959,43960,43961	0.97224	0.866	12571	12576	L,P
1021	1028	0	0	1											inhibit	1	2	1	44100	0.96787	0.836	12571	12577	L
1021	1029	1	1	1	in vitro	9751050	bind,block,depend on,inhibit,interact,lead to,promote,regulate,suppress	30	126	11	2646,2647,2648,2650,2652,3967,3969,3970,3971,3972,3973	0.98168	0.942	L,P	bind,block,inhibit,interact,regulate,suppress	8	36	6	43678,43680,44248,44249,44250,44251	0.98168	0.942	12571	12578	L,P
1021	1030	0	1	1			inhibit	2	2	1	4600	0.96685	0.827	L	bind,block,inhibit	7	16	3	44619,44620,44621	0.97124	0.862	12571	12579	L,P
1021	1031	1	0	1	in vitro;in vivo	8001816									bind,inhibit	3	15	3	43683,44653,44654	0.96133	0.785	12571	12580	L,P
1021	1032	1	1	1	in vitro	9751050,9751051	bind	1	1	1	2653	0.92939	0.423	P	bind,inhibit	3	17	3	43684,44672,44674	0.95965	0.77	12571	12581	L,P
1021	10673	0	1	1			activate	1	1	1	8065	0.95736	0.743	L	activate	1	1	1	211127	0.95736	0.743	12571	24099	L
1021	11140	1	1	1	in vitro;in vivo;yeast 2-hybrid	9150368	bind,interact	2	2	2	11224,11225	0.98203	0.944	L,P	bind,interact	2	2	2	41699,41700	0.98203	0.944	12571	12539	L,P
1021	11151	0	0	1											inhibit,regulate	2	3	2	46811,46812	0.92174	0.311	12571	12721	L
1021	1119	0	1	0			increase,inhibit	2	3	2	11954,2655	0.96941	0.849	L
1021	1432	0	1	1			inhibit	1	1	1	19058	0.98267	0.945	L	inhibit	1	1	1	215215	0.98267	0.945	12571	26416	L
1021	1499	1	0	0	in vitro;in vivo	17208333
1021	151742	0	0	1											dephosphorylate	1	1	1	211460	0.96683	0.828	12571	242083	P
1021	2272	0	1	0			inhibit	1	1	1	44556	0.9143	0.197	L
1021	25793	0	1	1			bind,depend on,increase,interact	7	9	6	2658,2659,52786,52787,52788,52789	0.98261	0.946	L,P	bind,depend on,increase,interact	7	9	6	242420,242421,242422,242423,43703,43704	0.98261	0.946	12571	69754	L,P
1021	29883	1	0	0	in vivo	10602502
1021	29950	0	0	1											bind	1	2	1	229878	0.95646	0.731	12571	55942	P
1021	3084	0	0	1											increase	1	1	1	179747	0.93963	0.558	12571	211323	L
1021	3479	0	0	1											induce	1	2	1	94835	0.92792	0.398	12571	16000	L
1021	3569	0	1	1			regulate	1	1	1	80014	0.97295	0.873	L	regulate	1	1	1	102137	0.97295	0.873	12571	16193	L
1021	4171	1	0	0	in vitro	15232106
1021	4323	0	1	1			affect	1	1	1	102619	0.97732	0.905	L	affect	1	1	1	122419	0.97732	0.905	12571	17387	L
1021	4654	0	1	1			interact	2	2	1	106557	0.98252	0.947	L	interact	2	2	1	127111	0.98252	0.947	12571	17927	L
1021	5111	1	1	0	in vivo	9667749	activate,bind,depend on,disrupt,interact,promote,stimulate	9	115	8	118112,118114,118115,118116,2665,2666,2667,2668	0.98783	0.976	L,P
1021	5495	1	0	0	in vitro	10934208
1021	5518	0	0	1											regulate	1	1	1	226585	0.9423	0.595	12571	51792	L
1021	5524	0	1	0			regulate	1	1	1	128608	0.9423	0.595	L
1021	55388	1	0	0	in vitro	15232106
1021	5925	1	0	1	in vitro	14627988									phosphorylate	1	9	1	43693	0.92786	0.391	12571	19645	P
1021	6281	0	0	1											coimmunoprecipitate	1	1	1	43696	0.96537	0.809	12571	20194	P
1021	6310	1	0	0	yeast 2-hybrid	16713569
1021	6774	0	1	1			depend on	1	3	1	2680	0.98022	0.93	L	depend on	1	3	1	43697	0.98022	0.93	12571	20848	L
1021	7040	0	0	1											phosphorylate	1	1	1	43699	0.94329	0.613	12571	21803	P
1021	7046	1	0	0	in vivo	15761153
1021	7124	0	1	1			downregulate	1	1	1	176920	0.99369	0.991	L	downregulate	1	1	1	189496	0.99369	0.991	12571	21926	L
1021	7249	0	1	1			depend on	1	1	1	184121	0.94692	0.633	L	depend on	1	1	1	196465	0.94692	0.633	12571	22084	L
1021	8600	0	1	1			downregulate	1	1	1	202985	0.99229	0.988	L	downregulate	1	1	1	193762	0.99229	0.988	12571	21943	L
1021	90527	0	1	0			activate	1	1	1	209586	0.97093	0.859	L
1021	9966	0	1	1			inhibit	1	2	1	222389	0.96683	0.828	L	inhibit	1	2	1	221860	0.96683	0.828	12571	326623	L
10210	10210	1	0	0	in vitro;yeast 2-hybrid	11842245
10210	11315	0	1	1			bind,regulate	2	2	2	12917,12918	0.93267	0.471	L,P	bind,regulate	2	2	2	234980,234981	0.93267	0.471	106021	57320	L,P
10210	22927	1	1	0	yeast 2-hybrid	16455055	interact	1	1	1	45789	0.93047	0.434	L
10210	26135	1	1	0	in vivo;yeast 2-hybrid	16679534	interact	2	2	2	2696,53944	0.95853	0.761	L
10210	79753	1	0	0	yeast 2-hybrid	15231748
10211	10580	1	0	0	in vitro	11481476
10211	10618	0	1	1			colocalize	1	2	1	2713	0.94175	0.59	P	colocalize	1	2	1	74480	0.94175	0.59	14251	22134	P
10211	23673	0	0	1											form a complex	1	1	1	534	0.92588	0.373	14251	100226	P
10211	51280	1	0	0	yeast 2-hybrid	16169070
10211	53635	0	1	1			colocalize,depend on,interact	4	8	4	124428,2724,2725,2726	0.98783	0.976	L,P	colocalize,depend on,interact	4	8	4	249243,74481,74482,74483	0.98783	0.976	14251	84113	L,P
10211	58157	1	0	0	in vitro;yeast 2-hybrid	15120622
10212	28996	1	0	0	yeast 2-hybrid	14667819
10212	84324	1	0	0	in vitro;in vivo;yeast 2-hybrid	15338056
10213	10987	0	1	0			interact	1	1	1	2737	0.92863	0.415	L
10214	117177	0	1	0			interact	1	1	1	13824	0.96832	0.839	L
10214	117178	1	1	0	yeast 2-hybrid	12007189	interact	1	1	1	13831	0.96686	0.826	L
10215	10215	0	1	1			bind	1	1	1	2749	0.95644	0.732	P	bind	1	1	1	226265	0.95644	0.732	50913	50913	P
10215	10396	0	0	1											repress	2	2	1	226184	0.974	0.881	50913	11980	L
10215	11162	0	1	0			cause,induce	2	2	2	11334,11335	0.93474	0.496	L
10215	116448	0	1	1			lead to	1	1	1	2757	0.9183	0.258	L	lead to	1	1	1	226271	0.9183	0.258	50913	50914	L
10215	118738	0	0	1											cooperate	1	1	1	223563	0.98573	0.972	50913	382867	L
10215	170825	0	1	1			mediate	1	1	1	25553	0.9423	0.595	L	mediate	1	1	1	84698	0.9423	0.595	50913	14843	L
10215	201161	0	1	0			downregulate	1	1	1	34595	0.92439	0.336	L
10215	219409	0	1	1			mediate	1	1	1	42359	0.91203	0.166	L	mediate	1	1	1	84676	0.91203	0.166	50913	14842	L
10215	30812	1	0	0	in vitro	16582099
10215	338917	0	1	1			affect	1	1	1	2772	0.9071	0.111	L	affect	1	1	1	226186	0.9071	0.111	50913	12677	L
10215	431707	0	1	1			affect	1	1	1	2784	0.95087	0.674	L	affect	1	1	1	226222	0.95087	0.674	50913	16875	L
10215	440097	0	1	0			repress	1	1	1	2785	0.94018	0.576	L
10215	63973	0	1	1			activate,antagonize,attenuate,cooperate,increase,induce,interact,lead to,promote,regulate,suppress	11	15	11	156469,2809,2810,2811,2816,2817,2818,2819,2820,2822,2823	0.98592	0.971	L	activate,antagonize,attenuate,cooperate,increase,induce,interact,lead to,promote,regulate,suppress	11	15	11	226168,226169,226170,226175,226176,226177,226178,226179,226181,226182,23615	0.98592	0.971	50913	11924	L
10215	64100	0	1	0			interact	1	2	1	2825	0.94727	0.637	L
10215	79191	0	1	1			antagonize,cause,lead to,limit,repress,suppress	7	12	7	193669,193670,2836,2837,2840,2841,2842	0.97117	0.864	L	antagonize,cause,lead to,limit,repress,suppress	7	12	7	104867,104868,226210,226211,226214,226215,226216	0.97117	0.864	50913	16373	L
10215	79947	0	1	1			affect	1	1	1	194291	0.92521	0.36	L	affect	1	1	1	239980	0.92521	0.36	50913	67422	L
10217	10217	0	1	0			depend on	1	1	1	2846	0.97124	0.862	L
10218	10218	1	0	0	in vitro;in vivo	11682471
10219	10396	0	0	1											affect,regulate	2	2	2	23822,23823	0.96267	0.792	50928	11980	L
10219	23484	1	0	0	yeast 2-hybrid	16189514
1022	10146	0	1	0			interact	1	1	1	1501	0.96596	0.813	L
1022	1022	1	0	0	yeast 2-hybrid	9056480
1022	10232	0	1	1			induce	1	1	1	3007	0.96787	0.836	L	induce	1	1	1	230231	0.96787	0.836	12572	56047	L
1022	1025	0	1	1			phosphorylate	1	1	1	2864	0.90122	0.028	P	phosphorylate	1	1	1	43707	0.90122	0.028	12572	107951	P
1022	1027	0	1	1			abolish	1	1	1	3595	0.92442	0.348	L	abolish	1	1	1	43963	0.92442	0.348	12572	12576	L
1022	1029	0	1	1			coimmunoprecipitate,interact	2	2	2	3977,3978	0.96862	0.841	L,P	coimmunoprecipitate,interact	2	2	2	44254,44255	0.96862	0.841	12572	12578	L,P
1022	10783	1	0	0	in vitro	12023960
1022	11140	0	1	1			bind	1	1	1	2865	0.93473	0.497	P	bind	1	1	1	43718	0.93473	0.497	12572	12539	P
1022	1283	0	1	0			hyperphosphorylate,inhibit,mediate,phosphorylate,regulate	5	29	5	2866,2867,2868,2870,2871	0.97934	0.925	L,P
1022	1869	1	1	1	in vitro	10428966	depend on	1	1	1	28798	0.92684	0.384	L	depend on	1	1	1	58077	0.92684	0.384	12572	13555	L
1022	1981	0	1	0			phosphorylate	1	1	1	2874	0.98187	0.943	P
1022	2068	1	1	1	in vitro	11445587	bind,suppress	2	2	2	2875,2878	0.94715	0.636	L,P	bind,suppress	2	2	2	43734,43737	0.94715	0.636	12572	13871	L,P
1022	2071	1	1	1	in vivo	9130708	affect	1	1	1	39678	0.9537	0.704	L	affect	1	1	1	67324	0.9537	0.704	12572	13872	L
1022	2099	1	0	0	in vivo	15461668
1022	2965	1	0	0	in vivo	9130708
1022	2966	1	0	0	in vivo	9130708
1022	3006	0	0	1											phosphorylate	1	1	1	43748	0.95626	0.727	12572	50708	P
1022	3015	0	1	1			induce	1	2	1	64406	0.9468	0.632	L	induce	1	2	1	226422	0.9468	0.632	12572	51788	L
1022	3192	0	0	1											interact	1	1	1	227088	0.97724	0.906	12572	51810	L
1022	3569	0	1	0			influence	1	1	1	2883	0.96157	0.787	L
1022	3927	1	0	0	in vitro;in vivo	12571245
1022	404672	1	0	0	in vivo	15220921
1022	4176	1	0	0	in vivo	11056214
1022	4331	1	0	0	in vivo	9130708,8521393
1022	4609	0	1	1			affect	1	1	1	105236	0.93963	0.557	L	affect	1	1	1	125529	0.93963	0.557	12572	17869	L
1022	4803	0	1	0			affect	1	1	1	110164	0.95371	0.691	L
1022	5111	0	1	0			bind,lead to	2	2	2	2887,2888	0.9592	0.768	L,P
1022	5435	0	0	1											phosphorylate,regulate	2	2	2	43755,43756	0.96906	0.848	12572	69833	L,P
1022	5465	0	1	1			phosphorylate	1	1	1	2889	0.97124	0.862	P	phosphorylate	1	1	1	43741	0.97124	0.862	12572	19013	P
1022	5914	1	0	0	in vitro;yeast 2-hybrid	15249124
1022	5917	0	1	1			interact,phosphorylate	2	3	2	145237,2890	0.98557	0.968	L,P	interact,phosphorylate	2	3	2	2657,43706	0.98557	0.968	12572	104458	L,P
1022	5921	0	1	1			down-regulate,induce,regulate	3	3	3	145281,145282,145283	0.95742	0.747	L	down-regulate,induce,regulate	3	3	3	186999,187000,187001	0.95742	0.747	12572	218397	L
1022	6098	0	1	0			block	1	1	1	149697	0.92302	0.325	L
1022	6346	0	1	1			interact	1	1	1	2894	0.95733	0.744	L	interact	1	1	1	43744	0.95733	0.744	12572	20290	L
1022	7067	1	0	0	yeast 2-hybrid	15249124
1022	7124	0	1	1			affect,increase	2	2	2	176923,2895	0.95853	0.761	L	affect,increase	2	2	2	189499,43746	0.95853	0.761	12572	21926	L
1022	7157	0	1	0			phosphorylate	1	1	1	2896	0.92544	0.363	P
1022	7421	1	0	0	in vitro;yeast 2-hybrid	15249124
1022	8161	0	0	1											colocalize	1	1	1	43732	0.94007	0.581	12572	12812	P
1022	84108	1	0	0	in vitro;in vivo	12167161
1022	9462	0	1	0			regulate	1	1	1	216090	0.94888	0.652	L
10220	10468	0	1	1			antagonize,block,inhibit	3	3	3	6138,6139,6140	0.98267	0.945	L	antagonize,inhibit	2	2	2	76369,76370	0.98267	0.945	14561	14313	L
10220	374868	0	0	1											bind,coprecipitate	3	5	3	225389,79664,79666	0.95365	0.692	14561	50771	P
10220	50674	0	1	1			control,modulate,regulate	4	4	3	2916,2917,2918	0.9663	0.815	L	control,modulate,regulate	4	4	3	79646,79647,79648	0.9663	0.815	14561	11925	L
10221	57761	0	0	1											interact	1	1	1	205558	0.93141	0.457	211770	228775	L
10225	25945	0	1	1			interact	1	1	1	2927	0.94797	0.648	L	interact	1	1	1	249280	0.94797	0.648	84544	58998	L
10225	81607	0	1	0			interact	1	1	1	2928	0.9304	0.437	L
10226	10226	1	0	0	in vitro	9590177,12535272
10226	10618	0	1	0			bind,interact	3	3	2	2931,2932	0.95544	0.72	L,P
10226	10857	0	1	0			bind,enhance,interact,mediate,stimulate	9	24	6	2933,2934,2935,2938,9619,9620	0.98031	0.932	L,P
10226	29907	0	1	0			interact	1	1	1	63862	0.97668	0.898	L
10226	30816	0	1	0			bind,enhance,increase,inhibit,interact,lead to	7	11	7	2945,2946,2947,2948,2949,65502,65503	0.98551	0.973	L,P
10226	50814	0	1	0			colocalize	1	1	1	117084	0.96847	0.84	P
10226	729359	0	1	0			limit	1	1	1	184985	0.9592	0.768	L
10228	10577	0	1	1			colocalize	1	1	1	2975	0.97732	0.912	P	colocalize	1	1	1	235736	0.97732	0.912	58244	67963	P
10228	11311	0	0	1											bind	1	3	1	201529	0.96389	0.8	58244	22365	P
10228	143187	0	1	1			cause,coimmunoprecipitate	4	5	4	19039,19040,2976,2977	0.94264	0.6	L,P	cause,coimmunoprecipitate	4	5	4	227930,227931,235733,235734	0.94264	0.6	58244	53611	L,P
10228	51257	1	0	0	in vitro;in vivo	15689499
10228	51272	0	1	1			coimmunoprecipitate	1	1	1	118974	0.94177	0.589	P	coimmunoprecipitate	1	1	1	229120	0.94177	0.589	58244	54399	P
10228	55823	1	0	0	in vivo	14623309
10228	57120	1	1	1	in vitro;in vivo	11384996	bind	1	1	1	2978	0.92814	0.405	P	bind	1	1	1	235737	0.92814	0.405	58244	94221	P
10228	57617	1	0	0	in vivo	14623309
10229	10229	0	1	0			depend on	1	1	1	2995	0.94845	0.65	L
10229	51117	0	1	1			elevate	1	1	1	118563	0.92737	0.388	L	elevate	1	1	1	205021	0.92737	0.388	12850	227683	L
10232	10232	0	1	1			bind,elevate,inactivate,induce,inhibit,trigger	7	11	6	3010,3015,3018,3019,3020,3026	0.97295	0.873	L,P	bind,inactivate,induce,inhibit,trigger	5	8	5	230263,230267,230268,230269,230272	0.97295	0.873	56047	56047	L,P
10232	10657	0	1	1			phosphorylate	1	5	1	3027	0.98203	0.944	P	phosphorylate	1	5	1	230245	0.98203	0.944	56047	20218	P
10232	10763	0	1	1			phosphorylate	1	2	1	3029	0.9737	0.879	P	phosphorylate	1	2	1	230238	0.9737	0.879	56047	18008	P
10232	140453	0	1	0			bind	1	1	1	18596	0.9567	0.735	P
10232	22882	0	0	1											regulate	1	1	1	224187	0.9112	0.148	56047	387609	L
10232	245711	0	1	0			activate,lead to	2	2	2	50545,50546	0.97654	0.894	L
10232	26136	0	1	0			block	1	1	1	53951	0.96682	0.821	L
10232	26271	0	1	0			mediate	1	2	1	3035	0.94606	0.628	L
10232	388007	0	1	0			block	1	1	1	3040	0.93014	0.428	L
10232	50969	0	1	0			induce	1	1	1	3046	0.94007	0.581	L
10232	51013	0	1	0			inhibit	1	1	1	117637	0.92127	0.305	L
10232	55743	0	1	1			inhibit	1	1	1	130003	0.93963	0.558	L	inhibit	1	1	1	206676	0.93963	0.558	56047	231600	L
10232	64506	0	1	1			catalyze	1	2	1	3061	0.95006	0.666	P	catalyze	1	2	1	230232	0.95006	0.666	56047	12877	P
10232	652070	0	1	0			bind	2	2	1	161208	0.93745	0.538	P
10232	91754	0	1	0			catalyze,phosphorylate	2	3	2	3077,3078	0.98453	0.963	P
10232	94025	1	0	0	in vitro	14676194
10235	10411	0	0	1											activate	1	1	1	158785	0.93267	0.471	19395	223864	L
10235	22882	0	0	1											bind	1	1	1	224074	0.93482	0.502	19395	387609	P
10235	57540	1	0	0	yeast 2-hybrid	16169070
10235	79607	1	0	0	yeast 2-hybrid	16169070
10238	26503	0	1	1			bind	1	1	1	55127	0.974	0.881	P	bind	1	1	1	207727	0.974	0.881	71833	235504	P
1024	10060	0	0	1											bind,immunoprecipitate	2	2	2	178602,214212	0.94092	0.584	264064	20928	P
1024	1025	0	1	1			affect	1	1	1	3150	0.91957	0.268	L	affect	1	1	1	4066	0.91957	0.268	264064	107951	L
1024	1029	0	1	1			inhibit	1	1	1	3979	0.96582	0.812	L	inhibit	1	1	1	44570	0.96582	0.812	264064	12578	L
1024	1030	1	0	0	in vitro	12007796
1024	112950	1	0	0	in vitro	12584197
1024	1283	0	1	0			generate,phosphorylate,regulate	3	7	3	3099,3100,3101	0.96951	0.852	L,P
1024	3192	0	0	1											inhibit	1	2	1	227096	0.98376	0.961	264064	51810	L
1024	5111	0	1	0			bind,phosphorylate	2	2	2	118123,3102	0.94891	0.658	P
1024	5430	1	0	0	in vitro;in vivo	8700522,9443979
1024	55090	1	0	0	in vitro	14638676
1024	7124	0	1	1			affect	1	1	1	176924	0.98354	0.958	L	affect	1	1	1	192034	0.98354	0.958	264064	21926	L
1024	81857	1	0	0	in vivo	14983011,14638676
1024	9412	1	0	0	in vivo	9710619
1024	9441	1	0	0	in vitro	15175163
1024	9794	1	1	1	in vitro	15546612	enhance	1	1	1	221121	0.91503	0.208	L	enhance	1	1	1	1044	0.91503	0.208	264064	103806	L
1024	9968	1	0	0	in vivo	15175163
10241	10241	1	0	0	yeast 2-hybrid	16189514
10241	10922	1	0	0	yeast 2-hybrid	16189514
10241	11143	1	0	0	yeast 2-hybrid	16189514
10241	11170	1	0	0	yeast 2-hybrid	16189514
10241	11201	1	0	0	yeast 2-hybrid	16189514
10241	112858	1	0	0	yeast 2-hybrid	16189514
10241	11345	1	0	0	yeast 2-hybrid	16189514
10241	114822	1	0	0	yeast 2-hybrid	16189514
10241	164127	1	0	0	yeast 2-hybrid	16189514
10241	23710	1	0	0	yeast 2-hybrid	16189514
10241	25804	1	0	0	yeast 2-hybrid	16189514
10241	26036	1	0	0	yeast 2-hybrid	16189514
10241	26994	1	0	0	yeast 2-hybrid	15231748
10241	27132	1	0	0	yeast 2-hybrid	16189514
10241	27301	1	0	0	yeast 2-hybrid	16189514
10241	27332	1	0	0	yeast 2-hybrid	16189514
10241	284058	1	0	0	yeast 2-hybrid	16189514
10241	50628	1	1	0	in vitro;in vivo;yeast 2-hybrid	12869526	colocalize	1	1	1	3113	0.96642	0.817	P
10241	51224	1	0	0	yeast 2-hybrid	16189514
10241	51588	1	0	0	yeast 2-hybrid	16189514
10241	55388	1	0	0	yeast 2-hybrid	16189514
10241	55684	1	0	0	yeast 2-hybrid	16189514
10241	55861	1	0	0	yeast 2-hybrid	16189514
10241	58155	1	0	0	yeast 2-hybrid	16189514
10241	79025	1	0	0	yeast 2-hybrid	16189514
10241	79088	1	0	0	yeast 2-hybrid	16189514
10241	79696	1	0	0	yeast 2-hybrid	16189514
10241	79797	1	0	0	yeast 2-hybrid	16189514
10241	80028	1	0	0	yeast 2-hybrid	16189514
10241	80125	1	0	0	yeast 2-hybrid	16189514
10241	84080	1	0	0	yeast 2-hybrid	16189514
10241	84708	1	0	0	yeast 2-hybrid	16189514
10241	84759	1	0	0	yeast 2-hybrid	16189514
10241	85302	1	0	0	yeast 2-hybrid	16189514
10241	91056	1	0	0	yeast 2-hybrid	16189514
10241	94039	1	0	0	yeast 2-hybrid	16189514
10243	10243	1	1	1	in vitro;in vivo	12967995,11554796	bind,influence,interact,lead to	4	4	4	3116,3118,3119,3120	0.93944	0.565	L,P	bind,influence,interact,lead to	4	4	4	217926,217928,217929,217930	0.93944	0.565	268566	268566	L,P
10243	10989	0	1	0			depend on	1	1	1	3124	0.95006	0.666	L
10243	11337	1	1	1	in vitro;in vivo;yeast 2-hybrid	10900017	bind,cause,colocalize,interact,lead to,promote	9	32	8	13068,13069,13070,13071,13072,13073,3125,3126	0.98291	0.951	L,P	bind,cause,colocalize,interact,lead to,promote	9	32	8	217934,217935,232815,232816,232817,232818,232819,232820	0.98291	0.951	268566	56486	L,P
10243	140679	0	1	1			colocalize	1	1	1	18672	0.926	0.375	P	colocalize	1	1	1	200770	0.926	0.375	268566	22348	P
10243	140735	1	0	0	in vitro	12097491
10243	23092	0	1	0			induce	1	1	1	46924	0.91316	0.186	L
10243	23229	1	1	1	in vitro;in vivo;yeast 2-hybrid	10607391,11727829	bind,cause,colocalize,interact,regulate	5	6	5	3133,3134,3135,47690,47692	0.98252	0.947	L,P	bind,cause,colocalize,interact,regulate	5	6	5	207966,207968,217923,217924,217925	0.98252	0.947	268566	236915	L,P
10243	375790	0	1	1			colocalize	1	2	1	3144	0.92223	0.322	P	colocalize	1	2	1	217907	0.92223	0.322	268566	11603	P
10243	55740	1	0	1	in vitro;in vivo	12967995									coimmunoprecipitate,interact	2	4	2	217909,64787	0.95651	0.73	268566	13800	L,P
10243	57468	0	1	1			colocalize	1	1	1	138584	0.91158	0.16	P	colocalize	1	1	1	234579	0.91158	0.16	268566	57138	P
10244	200576	1	1	1	in vitro;in vivo;yeast 2-hybrid	14530284	interact	1	1	1	34387	0.96065	0.777	L	interact	1	1	1	141929	0.96065	0.777	227746	18711	L
10245	10431	1	0	0	in vivo	10339406
10248	10248	1	0	0	in vitro	9630247
10248	10556	0	0	1											interact	1	1	1	229071	0.96527	0.807	74097	54364	L
10248	10557	1	0	0	in vivo	9630247
10248	10799	1	0	0	in vivo	9630247
10248	54913	1	0	0	in vitro	15096576
10249	84060	1	0	0	yeast 2-hybrid	16169070
1025	10217	1	0	0	in vitro	10617616,15009212,11278802,11145967,11572868,11884399,12052871
1025	1025	0	1	0			inhibit	1	1	1	3158	0.91261	0.176	L
1025	10614	1	1	0	in vitro;in vivo;yeast 2-hybrid	12832472,15201869,15169877,14580347	coimmunoprecipitate,interact	4	5	4	3163,3164,7485,7489	0.95357	0.69	L,P
1025	10891	0	0	1											downregulate,repress	2	3	2	4057,4058	0.97093	0.859	107951	19017	L
1025	10915	0	1	1			interact	1	1	1	3165	0.90806	0.12	L	interact	1	1	1	4071	0.90806	0.12	107951	56070	L
1025	124790	1	0	0	in vitro;in vivo	15713662,15713661
1025	125050	0	1	0			bind,inhibit,interact	3	3	3	15362,15364,3168	0.95756	0.748	L,P
1025	1283	0	1	0			catalyze,depend on,generate,interact,mediate,phosphorylate	7	38	6	15942,3169,3170,3173,3174,3175	0.96775	0.834	L,P
1025	1432	0	1	0			activate	1	1	1	3179	0.92149	0.308	L
1025	27125	1	0	0	in vitro	12065898
1025	27148	1	0	0	in vitro	9557739
1025	27336	1	0	0	in vitro;in vivo	9649438
1025	2896	1	0	0	in vivo	12588988
1025	29969	0	1	0			coimmunoprecipitate,interact	2	3	2	64058,64060	0.95304	0.686	L,P
1025	3006	0	0	1											phosphorylate	1	1	1	4070	0.943	0.604	107951	50708	P
1025	3133	0	1	0			block,inhibit	2	11	2	3182,3183	0.93429	0.484	L
1025	3303	1	0	0	in vitro;in vivo	10617616
1025	3337	0	0	1											bind,interact	3	6	3	248551,248552,4075	0.98098	0.936	107951	81489	L,P
1025	3458	0	0	1											modulate,regulate	2	2	2	92619,92620	0.94473	0.617	107951	15978	L
1025	3569	0	1	1			synergize	1	1	1	3187	0.91957	0.268	P	synergize	1	1	1	4046	0.91957	0.268	107951	16193	P
1025	3572	1	0	0	in vitro;in vivo	12386808
1025	4254	0	1	1			interact	1	1	1	3189	0.95677	0.739	L	interact	1	1	1	4048	0.95677	0.739	107951	17311	L
1025	4318	0	1	1			antagonize,bind,mediate,modulate,regulate	5	7	5	3190,3191,3192,3193,3195	0.93142	0.456	L,P	antagonize,bind,mediate,modulate,regulate	5	7	5	4049,4050,4051,4052,4054	0.93142	0.456	107951	17395	L,P
1025	4605	1	1	0	in vitro;in vivo	10656684	repress	1	1	1	3197	0.94202	0.593	L
1025	4683	1	0	0	in vitro;in vivo	9258347,8170997,8870681
1025	4790	1	0	0	in vitro;in vivo	12173051
1025	5111	0	1	0			bind,interact	2	3	2	118125,3201	0.94895	0.656	L,P
1025	5300	1	0	0	in vitro;in vivo	11575923
1025	5430	1	1	0	in vivo	11575923	depend on	1	1	1	125537	0.95349	0.7	L
1025	5501	0	0	1											activate,dephosphorylate	2	3	2	149724,149725	0.95133	0.68	107951	19047	L,P
1025	55107	0	1	0			phosphorylate	1	1	1	3204	0.92913	0.42	P
1025	5518	0	0	1											dephosphorylate	1	3	1	226461	0.93959	0.559	107951	51792	P
1025	5524	0	1	0			dephosphorylate	1	3	1	128610	0.93959	0.559	P
1025	5599	0	1	0			induce	1	1	1	3205	0.96941	0.849	L
1025	5606	0	1	0			coprecipitate	1	1	1	3208	0.95614	0.725	P
1025	5813	0	1	0			interact	1	1	1	3210	0.95785	0.75	L
1025	5925	1	0	0	in vitro	9258347,8170997,8870681
1025	5966	0	1	0			depend on	1	1	1	147157	0.93084	0.445	L
1025	5970	1	0	0	in vitro;in vivo	12173051
1025	63891	0	1	1			interact	1	1	1	3211	0.93164	0.462	L	interact	1	1	1	4076	0.93164	0.462	107951	84585	L
1025	6502	1	1	1	in vitro;in vivo	12861003,11689688	affect,coimmunoprecipitate,interact	3	3	3	160158,160160,3212	0.95559	0.721	L,P	affect,coimmunoprecipitate,interact	3	3	3	220068,220070,4067	0.95559	0.721	107951	27401	L,P
1025	6829	1	1	0	in vitro	11145967,11575923	bind,interact,mediate,phosphorylate	4	17	4	170118,3214,3215,3216	0.96337	0.799	L,P
1025	6898	0	1	1			activate	1	1	1	171723	0.95923	0.767	L	activate	1	1	1	207223	0.95923	0.767	107951	234724	L
1025	7124	0	1	1			antagonize,promote,regulate,stimulate	4	13	4	176926,176927,176928,3219	0.97299	0.872	L	antagonize,promote,regulate,stimulate	4	13	4	188860,188861,188862,4063	0.97299	0.872	107951	21926	L
1025	7157	1	0	0	in vitro	16552184
1025	7186	1	0	1	in vivo;yeast 2-hybrid	9827693									bind	1	1	1	4065	0.91105	0.143	107951	22030	P
1025	8312	0	1	0			interact	1	1	1	3222	0.95357	0.697	L
1025	8454	1	0	0	in vivo	12861003,11689688
1025	8812	1	1	1	in vitro;in vivo;yeast 2-hybrid	11884399,10574912	bind,form a complex,interact	3	8	3	206087,206088,206089	0.96537	0.809	L,P	bind,form a complex,interact	3	8	3	37236,37237,37238	0.96537	0.809	107951	12454	L,P
1025	8851	1	0	0	in vitro	12037672
1025	8881	0	1	1			depend on	1	1	1	3224	0.93442	0.486	L	depend on	1	1	1	4073	0.93442	0.486	107951	69957	L
1025	9204	1	0	0	yeast 2-hybrid	11282025,11884399
1025	9412	1	0	0	in vitro;in vivo	9872325,11278802
10250	10250	0	1	1			bind	1	1	1	3242	0.91696	0.235	P	bind	1	1	1	227031	0.91696	0.235	51796	51796	P
10250	10657	0	1	1			immunoprecipitate,interact	2	3	2	3245,3246	0.96089	0.782	L,P	immunoprecipitate,interact	2	3	2	227026,227027	0.96089	0.782	51796	20218	L,P
10250	10921	0	1	0			coimmunoprecipitate,interact	2	2	2	10000,3249	0.95353	0.699	L,P
10250	23524	1	1	0	in vivo	9531537	bind,form a complex	2	3	2	3251,48845	0.95996	0.772	P
10250	29894	0	1	0			interact	1	1	1	3253	0.96685	0.827	L
10250	53981	0	0	1											interact	1	1	1	227030	0.96685	0.827	51796	51786	L
10252	10253	0	1	1			induce	1	1	1	3269	0.92861	0.416	L	induce	1	1	1	210561	0.92861	0.416	24063	24064	L
10252	50628	1	0	0	yeast 2-hybrid	12869526
10252	51168	0	0	1											bind	1	1	1	210557	0.93952	0.567	24063	17910	P
10252	81848	0	1	1			bind,induce	2	2	2	3278,3279	0.9279	0.4	L,P	bind,induce	2	2	2	210562,210563	0.9279	0.4	24063	24066	L,P
10253	10253	0	1	1			bind,lead to	2	2	2	3285,3287	0.91316	0.186	L,P	repress	1	1	1	210596	0.9069	0.104	24064	24064	L
10253	10818	0	1	0			inhibit	1	2	1	3289	0.93345	0.48	L
10253	22882	0	0	1											inhibit	1	1	1	210599	0.97262	0.867	24064	387609	L
10253	23624	1	0	0	in vitro;in vivo	12234920
10253	27330	0	0	1											interact	1	1	1	210600	0.97848	0.915	24064	67071	L
10253	51168	0	0	1											bind,interact	3	3	3	126851,126852,210593	0.92438	0.342	24064	17910	L,P
10253	54507	1	0	0	yeast 2-hybrid	16189514
10253	81848	0	1	1			bind	1	1	1	3314	0.91352	0.189	P	bind	1	1	1	210597	0.91352	0.189	24064	24066	P
10253	83755	1	0	0	yeast 2-hybrid	16189514
10253	84767	1	0	0	yeast 2-hybrid	16189514
10254	10254	0	0	1											affect	1	1	1	231137	0.9234	0.328	56324	56324	L
10254	10617	1	1	1	in vivo;yeast 2-hybrid	10899310,16730941	bind	1	1	1	7524	0.97723	0.91	P	bind	1	1	1	243206	0.97723	0.91	56324	70527	P
10254	26994	1	0	0	yeast 2-hybrid	15231748
10254	27286	0	0	1											interact	1	3	1	231138	0.9857	0.973	56324	68792	L
10254	54464	1	0	0	yeast 2-hybrid	15231747
10254	56893	1	0	0	yeast 2-hybrid	16713569
10254	57559	0	1	0			bind	1	2	1	139415	0.96821	0.837	P
10254	83746	1	0	0	yeast 2-hybrid	16189514
10256	10256	0	1	0			interact	1	1	1	3341	0.92	0.278	L
10256	11186	1	1	0	in vivo;yeast 2-hybrid	15075335	bind,coimmunoprecipitate,colocalize,form a complex,interact	6	10	6	11833,11835,3343,3344,3345,3346	0.98051	0.933	L,P
10256	114822	1	0	0	in vitro;in vivo	14749388
10256	199731	0	1	1			interact	1	1	1	3347	0.96656	0.818	L	interact	1	1	1	158961	0.96656	0.818	194231	260299	L
10256	92737	0	0	1											interact	1	1	1	204981	0.935	0.508	194231	227325	L
10257	10257	0	1	1			inhibit,interact	2	2	2	3359,3360	0.93346	0.478	L	inhibit,interact	2	2	2	209342,209343	0.93346	0.478	239273	239273	L
1026	1026	1	1	1	in vitro	15232106	depend on,modulate	2	2	2	3393,3396	0.94136	0.586	L	depend on,induce,modulate	3	3	3	43800,43802,43804	0.94136	0.586	12575	12575	L
1026	1027	0	1	1			bind,down-regulate,immunoprecipitate,increase,induce	5	6	5	3403,3405,3407,3596,3597	0.95692	0.74	L,P	bind,down-regulate,immunoprecipitate,increase,induce	5	6	5	43811,43813,43815,43964,43965	0.95692	0.74	12575	12576	L,P
1026	1029	0	1	1			arrest,depend on,induce,inhibit	6	6	5	3409,3410,3411,3980,3981	0.96906	0.848	L	arrest,depend on,induce	6	6	4	43817,43819,44256,44257	0.96906	0.848	12575	12578	L
1026	1030	0	0	1											interact	1	1	1	44624	0.90015	0.001	12575	12579	L
1026	10399	1	0	0	yeast 2-hybrid	16169070
1026	1050	1	0	0	in vitro	9372966
1026	10912	1	0	0	in vivo	10455148
1026	11007	1	0	0	yeast 2-hybrid	16189514
1026	1180	0	0	1											induce	1	1	1	46876	0.9364	0.523	12575	12723	L
1026	1316	0	1	1			down-regulate	1	1	1	16322	0.93549	0.515	L	down-regulate	1	1	1	208652	0.93549	0.515	12575	23849	L
1026	1457	1	0	0	in vitro	11255227
1026	1460	1	0	0	in vitro	10679299
1026	1613	1	0	0	in vitro;in vivo	15001356
1026	1647	1	1	1	in vitro;in vivo;yeast 2-hybrid	7478594	bind,induce,interact	4	4	4	24758,3414,3415,3416	0.95777	0.752	L,P	bind,induce,interact	5	5	5	43825,43826,43827,54947,54948	0.95777	0.752	12575	13197	L,P
1026	1869	0	1	1			induce,lead to	2	2	2	28799,28800	0.90847	0.125	L	induce,lead to	2	2	2	58078,58079	0.90847	0.125	12575	13555	L
1026	2033	0	1	1			regulate	1	1	1	35088	0.95473	0.709	L	regulate	1	1	1	222121	0.95473	0.709	12575	328572	L
1026	2039	0	1	0			disrupt	1	1	1	3418	0.92103	0.293	L
1026	2064	0	1	1			inhibit,mediate	2	2	2	37139,37140	0.93945	0.564	L	inhibit,mediate,phosphorylate	3	3	3	66650,66651,66652	0.93945	0.564	12575	13866	L,P
1026	2247	0	1	0			induce	1	1	1	43128	0.95908	0.765	L
1026	22882	0	0	1											activate,induce	3	7	2	223907,223908	0.96941	0.849	12575	387609	L
1026	22915	0	1	0			depend on,down-regulate,regulate	3	3	3	3422,45302,45306	0.94331	0.611	L
1026	23093	1	0	0	yeast 2-hybrid	16169070
1026	2547	1	0	0	in vivo	9798959
1026	255488	1	0	0	in vitro;in vivo	12853982
1026	25792	1	0	0	in vitro	10529385
1026	2627	0	0	1											induce,interact,regulate	3	4	3	78982,78983,78984	0.93953	0.552	12575	14465	L
1026	27231	1	0	0	yeast 2-hybrid	16169070
1026	2932	0	0	1											depend on,increase,interact,mediate,phosphorylate,regulate,trigger	11	21	7	233470,233471,233472,233473,233474,43865,43867	0.98168	0.942	12575	56637	L,P
1026	3006	0	0	1											inhibit	1	1	1	43863	0.9499	0.665	12575	50708	L
1026	338340	0	1	0			induce	1	1	1	72566	0.92184	0.313	L
1026	3458	0	0	1											upregulate	1	1	1	92940	0.98252	0.947	12575	15978	L
1026	3479	0	0	1											induce,lead to	3	3	2	94836,94837	0.94273	0.603	12575	16000	L
1026	3481	0	1	0			affect	1	1	1	74021	0.93766	0.54	L
1026	3508	0	0	1											arrest	1	1	1	43852	0.94895	0.656	12575	20589	L
1026	3553	0	1	0			increase,induce	2	2	2	76074,76075	0.96955	0.855	L
1026	3569	0	1	1			affect	1	1	1	80015	0.948	0.647	L	affect	1	1	1	102139	0.948	0.647	12575	16193	L
1026	3630	0	0	1											affect	1	1	1	103773	0.94898	0.654	12575	16334	L
1026	3725	0	0	1											regulate	1	1	1	107061	0.92152	0.307	12575	16476	L
1026	4088	0	1	1			activate,increase	2	2	2	96191,96192	0.96582	0.812	L	activate,increase	2	2	2	117030,117031	0.96582	0.812	12575	17127	L
1026	4193	0	1	1			induce,inhibit	2	2	2	3424,3425	0.94404	0.615	L	induce,inhibit,mediate	3	3	3	43835,43836,43837	0.94404	0.615	12575	17246	L
1026	4217	0	1	1			activate,bind,coimmunoprecipitate,control,interact,regulate,suppress	7	14	7	100009,3426,3427,3428,3429,3430,3431	0.9787	0.918	L,P	activate,bind,coimmunoprecipitate,control,interact,regulate,suppress	7	14	7	214307,43857,43858,43859,43860,43861,43862	0.9787	0.918	12575	26408	L,P
1026	4223	0	1	1			induce	1	1	1	100452	0.90527	0.07	L	induce	1	1	1	121079	0.90527	0.07	12575	17286	L
1026	4297	0	1	1			induce	1	1	1	101755	0.9537	0.704	L	induce	1	1	1	181820	0.9537	0.704	12575	214162	L
1026	4609	0	1	1			down-regulate,inhibit,repress	3	32	3	105238,105239,3432	0.97694	0.901	L	down-regulate,inhibit,repress	3	32	3	125531,125532,43838	0.97694	0.901	12575	17869	L
1026	4616	1	0	0	in vitro	8700517
1026	4654	0	1	1			induce,mediate	2	2	2	106558,106559	0.96683	0.828	L	induce,mediate	2	2	2	127112,127113	0.96683	0.828	12575	17927	L
1026	4665	0	1	1			lead to	1	1	1	106978	0.91567	0.224	L	lead to	1	1	1	127537	0.91567	0.224	12575	17937	L
1026	51053	1	0	0	in vitro	15232106
1026	5111	1	1	1	in vitro	12964161,12930846,8861913	activate,bind,increase,inhibit,interact,mediate,modulate,promote,regulate	16	61	10	118129,118130,118131,3434,3437,3440,3441,3442,3443,3444	0.98113	0.937	L,P	bind,colocalize,depend on,increase,inhibit,interact,modulate	11	31	8	138270,138271,138272,138273,138274,43841,43844,43845	0.98113	0.937	12575	18538	L,P
1026	51608	1	0	0	yeast 2-hybrid	16169070
1026	5266	0	1	0			induce	1	1	1	122385	0.90097	0.026	L
1026	5292	1	0	0	in vitro;in vivo	12431783
1026	5295	0	0	1											depend on,regulate	2	3	2	141112,43846	0.97734	0.908	12575	18708	L
1026	5425	1	0	0	yeast 2-hybrid	12522211
1026	54987	1	0	0	yeast 2-hybrid	16169070
1026	55363	0	0	1											regulate	1	1	1	249936	0.95898	0.763	12575	93966	L
1026	55388	1	0	0	in vitro	15232106
1026	5580	0	0	1											accelerate,activate,depend on,down-regulate,increase,regulate	6	8	6	144083,144084,144085,144086,43847,43848	0.97117	0.864	12575	18753	L
1026	5599	1	1	1	in vitro;in vivo	12058028	regulate	1	2	1	131745	0.925	0.356	L	regulate	1	2	1	215933	0.925	0.356	12575	26419	L
1026	56159	1	0	0	yeast 2-hybrid	16189514
1026	56647	1	0	0	in vitro;in vivo;yeast 2-hybrid	10878006,14726710
1026	5684	1	0	0	in vitro;in vivo	11350925
1026	5743	0	1	1			induce	1	1	1	138136	0.92533	0.362	L	induce	1	1	1	153851	0.92533	0.362	12575	19225	L
1026	5861	1	0	0	yeast 2-hybrid	16169070
1026	5879	0	1	1			promote,regulate	2	2	2	142881,142882	0.97112	0.86	L	promote,regulate	2	2	2	157538,157539	0.97112	0.86	12575	19353	L
1026	5897	0	0	1											induce	1	1	1	43849	0.91523	0.217	12575	19374	L
1026	5925	1	0	0	in vitro	10486249
1026	6418	1	0	0	in vitro;in vivo	12407107
1026	6469	0	1	0			antagonize	1	1	1	158661	0.97024	0.857	L
1026	6592	0	1	0			arrest	1	1	1	3455	0.94895	0.656	L
1026	6774	1	0	0	in vivo	10764767
1026	6776	0	0	1											regulate	1	2	1	177037	0.93474	0.496	12575	20850	L
1026	6777	0	0	1											mediate	1	2	1	177372	0.96551	0.81	12575	20851	L
1026	6909	0	0	1											regulate	1	1	1	181294	0.93427	0.485	12575	21385	L
1026	6929	0	0	1											control,depend on	2	2	2	182168,43853	0.95898	0.763	12575	21423	L
1026	7001	0	0	1											depend on	1	1	1	43854	0.98113	0.937	12575	21672	L
1026	7010	0	0	1											induce	1	1	1	184039	0.94148	0.588	12575	21687	L
1026	7040	0	0	1											increase,induce	3	3	2	185132,185133	0.9787	0.918	12575	21803	L
1026	7078	0	0	1											induce	1	1	1	187715	0.97299	0.872	12575	21859	L
1026	7083	1	0	0	in vitro;in vivo	11389691
1026	7124	0	1	1			increase,induce	2	2	2	176930,176931	0.95996	0.772	L	increase,induce,modulate	4	4	3	189501,189502,189503	0.98088	0.94	12575	21926	L
1026	7157	0	1	0			bind,depend on,elevate,induce,mediate	14	37	7	180035,180039,180042,3460,3461,3463,3464	0.97677	0.9	L,P
1026	7216	0	1	1			depend on	1	1	1	3468	0.93267	0.471	L	depend on	1	1	1	43864	0.93267	0.471	12575	56191	L
1026	7251	1	0	0	in vivo;yeast 2-hybrid	11943869
1026	7490	0	1	1			induce	1	6	1	190386	0.96514	0.805	L	induce	1	6	1	203147	0.96514	0.805	12575	22431	L
1026	7709	0	1	0			bind,regulate	2	5	2	192166,192167	0.92228	0.317	L,P
1026	79885	1	0	0	yeast 2-hybrid	16169070
1026	8317	1	0	0	in vitro	15232106
1026	8318	1	0	0	in vitro	15232106
1026	8402	1	0	0	yeast 2-hybrid	16169070
1026	8900	1	0	0	in vitro	7478582,10022926,15232106
1026	9133	1	0	0	in vitro	15232106
1026	9134	1	0	0	yeast 2-hybrid	15232106,9840943
10262	10915	1	0	0	in vitro	15456888
10262	10992	1	0	0	in vivo	10490618,7958871
10262	170680	0	0	1											coprecipitate	1	1	1	235115	0.9691	0.847	107701	57390	P
10262	26039	1	0	0	yeast 2-hybrid	16189514
10262	387082	1	0	0	in vivo	16236267
10265	79191	0	1	1			bind	1	1	1	3489	0.93485	0.5	P	bind	1	1	1	229046	0.93485	0.5	54352	16373	P
10266	10267	0	1	1			induce	1	1	1	3496	0.92797	0.395	L	induce	1	1	1	229145	0.92797	0.395	54409	51801	L
10266	10268	0	1	1			bind	1	1	1	3497	0.95747	0.745	P	bind	1	1	1	229152	0.95747	0.745	54409	56089	P
10266	10439	0	1	0			induce	1	1	1	3498	0.97623	0.891	L
10266	11318	0	1	1			generate,lead to	2	2	2	3499,3500	0.95357	0.69	L	generate,lead to	2	2	2	229138,229139	0.95357	0.69	54409	11536	L
10267	10268	0	1	1			bind,generate,modulate	3	3	3	3519,3520,3537	0.97262	0.867	L,P	bind,generate,modulate	3	3	3	227085,227086,230382	0.97262	0.867	51801	56089	L,P
10268	10268	1	0	0	in vitro;in vivo	14615490
10268	11318	0	1	1			generate,lead to	2	2	2	3541,3542	0.96085	0.783	L	generate,lead to	2	2	2	230374,230375	0.96085	0.783	56089	11536	L
1027	1027	0	1	1			arrest,degrade,induce,inhibit,mediate,phosphorylate,promote,regulate,suppress	12	18	9	3600,3604,3610,3611,3614,3615,3616,3618,3621	0.95651	0.73	L,P	arrest,degrade,induce,inhibit,mediate,phosphorylate,promote,regulate,suppress	12	18	9	43968,43972,43978,43979,43982,43983,43984,43986,43989	0.95651	0.73	12576	12576	L,P
1027	1029	0	1	0			inhibit	2	2	1	3624	0.94312	0.606	L
1027	1030	0	0	1											block,induce,interact	3	3	3	43992,44625,44627	0.94092	0.584	12576	12579	L
1027	1031	0	0	1											bind,inhibit	2	4	2	43994,44657	0.97436	0.882	12576	12580	L,P
1027	10320	0	1	1			lead to,regulate	2	2	2	4676,4677	0.97337	0.877	L	lead to,regulate	2	2	2	205183,205184	0.97337	0.877	12576	22778	L
1027	1045	0	1	1			interact	1	1	1	3627	0.97661	0.892	L	interact	1	1	1	43996	0.97661	0.892	12576	12591	L
1027	10762	1	1	1	in vitro;yeast 2-hybrid	10891500	bind,coimmunoprecipitate	2	2	2	3629,8743	0.94544	0.621	P	bind,coimmunoprecipitate	2	2	2	133542,44027	0.94544	0.621	12576	18141	P
1027	10818	0	1	1			promote	1	1	1	9366	0.94966	0.661	L	promote	1	1	1	221894	0.94966	0.661	12576	327826	L
1027	10920	0	1	0			inhibit,mediate,modulate	3	20	3	3630,9965,9966	0.96691	0.824	L
1027	10928	0	0	1											inhibit	1	1	1	161358	0.96699	0.822	12576	19765	L
1027	10971	1	0	0	in vivo	12042314
1027	10987	1	1	1	in vivo	15688030	abrogate,bind,depend on,induce,interact,mediate,modulate,promote,regulate,suppress	15	20	12	10282,10283,10284,10285,10286,10287,3631,3633,3634,3635,3636,3637	0.97674	0.897	L,P	abrogate,bind,depend on,induce,interact,mediate,modulate,promote,regulate,suppress	15	20	12	217693,217694,217695,217696,217697,217698,44060,44062,44063,44064,44065,44066	0.97674	0.897	12576	26754	L,P
1027	1147	0	0	1											regulate	1	1	1	45865	0.94473	0.617	12576	12675	L
1027	1163	1	0	1	in vitro	16209941									increase,interact,mediate,regulate,trigger	5	5	5	228337,228338,228339,228342,44079	0.98979	0.982	12576	54124	L
1027	1464	0	1	0			increase	1	1	1	3641	0.94473	0.617	L
1027	1588	0	1	0			upregulate	1	1	1	23218	0.98106	0.935	L
1027	1634	0	1	1			mediate	1	1	1	24334	0.91589	0.227	L	mediate	1	1	1	54540	0.91589	0.227	12576	13179	L
1027	1642	0	1	1			increase	1	3	1	24617	0.91968	0.273	L	increase	1	3	1	54812	0.91968	0.273	12576	13194	L
1027	1848	0	0	1											induce	1	2	1	240289	0.95644	0.732	12576	67603	L
1027	1869	0	1	1			abolish,activate,induce,lead to,mediate	7	7	5	28801,28802,28803,28804,3645	0.96092	0.78	L	abolish,activate,induce,lead to,mediate	7	7	5	43999,58080,58081,58082,58083	0.96092	0.78	12576	13555	L
1027	1950	0	1	1			down-regulate,induce,stimulate	3	6	3	30791,30792,30793	0.9279	0.4	L	down-regulate,induce,stimulate	3	6	3	60765,60766,60767	0.9279	0.4	12576	13645	L
1027	1956	0	1	1			induce	1	1	1	32346	0.93927	0.551	L	induce	1	1	1	62479	0.93927	0.551	12576	13649	L
1027	1994	0	1	1			repress	1	1	1	34114	0.96869	0.844	L	repress	1	1	1	91338	0.96869	0.844	12576	15568	L
1027	2033	0	1	1			induce,regulate	2	2	2	35089,35090	0.95487	0.71	L	induce,regulate	2	2	2	222122,222123	0.95487	0.71	12576	328572	L
1027	2064	0	1	0			induce	1	1	1	37142	0.92861	0.416	L
1027	2247	0	0	1											induce,regulate	2	2	2	71578,71579	0.96682	0.821	12576	14173	L
1027	2260	0	1	1			mediate	1	1	1	43945	0.95644	0.732	L	mediate	1	1	1	73179	0.95644	0.732	12576	14182	L
1027	22882	0	0	1											activate,cause,lead to,regulate,repress	5	5	5	223911,223912,223913,223914,44076	0.96219	0.789	12576	387609	L
1027	22915	0	1	0			depend on,regulate	2	7	2	3655,45308	0.9627	0.791	L
1027	2303	0	1	0			affect,increase,mediate,regulate	4	6	4	46325,46326,46327,46328	0.95357	0.69	L
1027	2305	0	1	0			inhibit,regulate	3	4	2	3657,46471	0.93815	0.547	L
1027	2308	0	1	1			induce	1	1	1	46588	0.9563	0.726	L	induce	1	1	1	232273	0.9563	0.726	12576	56458	L
1027	2309	0	1	1			influence	1	1	1	3659	0.98324	0.956	L	influence	1	1	1	44084	0.98324	0.956	12576	56484	L
1027	23411	0	0	1											regulate	1	1	1	249642	0.92342	0.326	12576	93759	L
1027	245711	0	1	0			interact	1	1	1	50547	0.97924	0.923	L
1027	2475	0	1	1			affect	1	1	1	50601	0.96337	0.799	L	affect	1	1	1	234043	0.96337	0.799	12576	56717	L
1027	27237	0	0	1											arrest	3	3	1	44058	0.98106	0.935	12576	230972	L
1027	2885	1	0	0	in vitro;in vivo;yeast 2-hybrid	11278754
1027	2908	0	1	0			activate,inhibit,phosphorylate	3	3	3	3664,3665,3666	0.96954	0.85	L,P
1027	29844	0	1	1			down-regulate,mediate,upregulate	3	3	3	63692,63695,63697	0.98592	0.971	L	down-regulate,mediate,upregulate	3	3	3	242363,242366,242368	0.98592	0.971	12576	69714	L
1027	3006	0	0	1											inhibit	1	1	1	44077	0.94547	0.619	12576	50708	L
1027	3098	0	1	0			phosphorylate	1	1	1	66049	0.94548	0.625	P
1027	3265	0	1	1			down-regulate	1	1	1	69076	0.948	0.647	L	affect	1	1	1	89627	0.92204	0.315	12576	15461	L
1027	3280	0	0	1											bind,control,induce,repress,suppress	8	13	5	44009,87097,87098,87100,87101	0.97732	0.912	12576	15205	L,P
1027	3309	0	1	1			inhibit	1	1	1	3667	0.92461	0.353	L	inhibit	1	1	1	44008	0.92461	0.353	12576	14828	L
1027	338917	0	1	1			influence,inhibit,regulate	3	6	3	72735,72736,72737	0.97299	0.872	L	influence,inhibit,regulate	3	6	3	45958,45959,45960	0.97299	0.872	12576	12677	L
1027	3399	0	1	0			influence	1	1	1	73035	0.97694	0.901	L
1027	3458	0	0	1											downregulate	1	1	1	92941	0.96951	0.851	12576	15978	L
1027	3479	0	0	1											induce,inhibit,lead to,suppress	5	6	4	94838,94839,94840,94843	0.97739	0.907	12576	16000	L
1027	3558	0	1	1			down-regulate,induce,influence,inhibit,lead to,mediate	7	10	6	3670,77063,77065,77066,77067,77068	0.96078	0.779	L	down-regulate,induce,influence,inhibit,lead to,mediate	7	10	6	44014,99015,99017,99018,99019,99020	0.96078	0.779	12576	16183	L
1027	3562	0	1	1			mediate,regulate,repress	3	5	3	78288,78290,78291	0.94845	0.65	L	mediate,regulate,repress	3	5	3	100067,100069,100070	0.94845	0.65	12576	16187	L
1027	3565	0	1	1			mediate,regulate	2	3	2	78701,78702	0.94202	0.593	L	mediate,regulate	2	3	2	100640,100641	0.94202	0.593	12576	16189	L
1027	3569	0	1	1			inhibit,modulate	2	2	2	80016,80017	0.98103	0.941	L	inhibit,modulate	2	2	2	102140,102141	0.98103	0.941	12576	16193	L
1027	3589	0	1	1			inhibit	1	1	1	82311	0.96869	0.844	L	inhibit	1	1	1	97754	0.96869	0.844	12576	16156	L
1027	3684	0	1	1			induce	1	1	1	85191	0.90637	0.095	L	induce	1	1	1	105201	0.90637	0.095	12576	16409	L
1027	3688	0	0	1											regulate	1	2	1	105441	0.95771	0.749	12576	16412	L
1027	3725	0	1	1			depend on,down-regulate,regulate	4	4	3	3673,3674,86380	0.98014	0.931	L	depend on,down-regulate,regulate	5	5	3	107062,44016,44017	0.98113	0.937	12576	16476	L
1027	3839	1	0	0	in vitro	15057270
1027	3841	1	0	0	in vitro	15057270
1027	3845	0	0	1											down-regulate	1	1	1	110302	0.948	0.647	12576	16653	L
1027	3925	1	0	0	in vitro;in vivo;yeast 2-hybrid	15652749
1027	3953	0	0	1											increase	1	1	1	112793	0.98051	0.933	12576	16847	L
1027	4018	0	1	0			mediate	2	2	1	94169	0.96267	0.792	L
1027	4067	1	0	0	in vitro;in vivo	17254966
1027	4155	0	1	1			mediate	1	1	1	3682	0.90014	0.002	L	mediate	1	1	1	44018	0.90014	0.002	12576	17196	L
1027	4173	0	1	1			inhibit	1	1	1	3683	0.96514	0.805	L	inhibit	1	1	1	44019	0.96514	0.805	12576	17217	L
1027	4176	1	0	0	in vitro;in vivo;yeast 2-hybrid	16289477
1027	4192	0	0	1											activate,induce,inhibit	4	4	3	119623,44020,44021	0.95354	0.698	12576	17242	L
1027	4221	0	1	1			activate,bind,regulate	3	5	3	100319,100320,100321	0.95031	0.669	L,P	activate,bind,regulate	3	5	3	120950,120951,120952	0.95031	0.669	12576	17283	L,P
1027	4254	0	1	1			mediate	1	3	1	100553	0.95733	0.744	L	mediate	1	3	1	121312	0.95733	0.744	12576	17311	L
1027	4282	0	0	1											increase,mediate	2	2	2	121716,121717	0.92555	0.367	12576	17319	L
1027	4286	0	1	0			depend on	1	2	1	3684	0.97888	0.919	L
1027	4297	0	1	1			bind,induce	3	6	2	101757,101758	0.97693	0.904	L,P	bind,induce	3	6	2	181822,181823	0.97693	0.904	12576	214162	L,P
1027	4303	0	1	1			activate,induce,mediate	5	7	3	101957,101958,101959	0.96787	0.836	L	activate,induce,mediate	5	7	3	229464,229465,229466	0.96787	0.836	12576	54601	L
1027	4609	0	1	1			activate,cause,regulate,repress	4	4	4	105242,105243,105244,3686	0.974	0.881	L	activate,cause,regulate,repress	4	4	4	125535,125536,125537,44023	0.974	0.881	12576	17869	L
1027	4613	0	1	1			induce	1	1	1	105885	0.96219	0.789	L	induce	1	1	1	132420	0.96219	0.789	12576	18109	L
1027	4824	0	1	1			affect,interact	2	2	2	111294,111295	0.95087	0.674	L	affect,interact	2	2	2	132178,132179	0.95087	0.674	12576	18095	L
1027	4908	0	0	1											induce,regulate	2	2	2	134589,134590	0.93513	0.509	12576	18205	L
1027	4990	0	1	1			promote,regulate	2	3	2	115051,115052	0.98203	0.944	L	promote,regulate	2	3	2	168544,168545	0.98203	0.944	12576	20476	L
1027	5008	0	1	1			enhance,stimulate	2	3	2	115091,115092	0.92903	0.418	L	enhance,stimulate	2	3	2	136139,136140	0.92903	0.418	12576	18413	L
1027	5111	0	1	0			activate,bind,depend on,disrupt,down-regulate,inactivate,inhibit,interact,modulate,promote,regulate	17	43	13	118133,118135,118136,118137,118138,3688,3691,3692,3693,3695,3696,3697,3698	0.98342	0.957	L,P
1027	5295	0	0	1											depend on,down-regulate,induce,modulate,phosphorylate,regulate,repress	7	12	7	141113,141114,141115,141116,141117,141118,44030	0.98088	0.94	12576	18708	L,P
1027	54808	0	1	0			regulate	2	2	2	127396,3700	0.94606	0.628	L
1027	5566	0	0	1											mediate	1	1	1	142581	0.97127	0.861	12576	18747	L
1027	5580	0	0	1											increase,induce	2	3	2	144089,144090	0.95809	0.753	12576	18753	L
1027	5604	0	1	1			induce,phosphorylate,promote	3	4	3	133233,133234,133235	0.98261	0.946	L,P	induce,phosphorylate,promote	3	4	3	213180,213181,213182	0.98261	0.946	12576	26395	L,P
1027	5728	0	1	1			cooperate,induce,interact,lead to	5	5	4	137078,137079,137080,3703	0.98267	0.945	L	cooperate,induce,interact,lead to	5	5	4	152912,152913,152914,44035	0.98267	0.945	12576	19211	L
1027	5743	0	1	1			induce	1	1	1	138137	0.9202	0.283	L	induce	1	1	1	153852	0.9202	0.283	12576	19225	L
1027	5747	0	1	1			regulate	1	1	1	138602	0.96085	0.783	L	regulate	1	1	1	69366	0.96085	0.783	12576	14083	L
1027	5777	0	1	0			depend on	1	2	1	3706	0.97934	0.925	L
1027	5879	0	1	1			interact	1	1	1	142883	0.97259	0.868	L	interact	1	1	1	157540	0.97259	0.868	12576	19353	L
1027	5897	0	0	1											induce,stimulate	3	6	2	44039,44041	0.98453	0.963	12576	19374	L
1027	5898	0	1	1			activate	1	1	1	3709	0.91663	0.231	L	activate	1	1	1	44082	0.91663	0.231	12576	56044	L
1027	5906	0	1	1			interact	1	1	1	145059	0.95723	0.742	L	increase,interact	2	2	2	7789,7790	0.95723	0.742	12576	109905	L
1027	5925	0	0	1											increase,induce,lead to,mediate,regulate	5	9	5	159460,159461,159462,159463,159465	0.95965	0.77	12576	19645	L
1027	5933	0	1	1			increase,induce	2	2	2	145568,145569	0.9468	0.632	L	increase,induce	2	2	2	159777,159778	0.9468	0.632	12576	19650	L
1027	6195	0	1	1			induce,phosphorylate	2	2	2	151038,151039	0.95965	0.77	L,P	bind,induce,mediate,phosphorylate	4	4	4	162091,162092,162093,162094	0.97189	0.865	12576	20111	L,P
1027	6197	0	1	1			induce	1	1	1	151144	0.94549	0.624	L	induce	1	1	1	9731	0.94549	0.624	12576	110651	L
1027	6233	0	1	0			degrade,depend on,induce,mediate,regulate	6	16	5	151397,151398,151399,3731,3732	0.98887	0.98	L,P
1027	6238	0	0	1											bind	1	1	1	248815	0.90374	0.057	12576	81910	P
1027	63973	0	1	1			bind,regulate	2	6	2	3733,3734	0.98284	0.949	L,P	bind,regulate	2	6	2	43883,43884	0.98284	0.949	12576	11924	L,P
1027	64319	0	0	1											stimulate	1	1	1	44004	0.92794	0.397	12576	14123	L
1027	6476	0	1	0			enhance	1	1	1	3736	0.92228	0.317	L
1027	64975	0	1	1			induce	2	2	1	159770	0.93537	0.513	L	induce	2	2	1	3631	0.93537	0.513	12576	107733	L
1027	6502	1	1	1	in vitro;in vivo	10559916,12529174,16209941	accelerate,bind,block,control,degrade,depend on,lead to,mediate,ubiquitinate	11	17	10	160162,160164,160165,160166,160167,160168,160170,160173,3738,3739	0.97768	0.913	L,P	accelerate,bind,block,control,degrade,depend on,lead to,mediate,ubiquitinate	11	17	10	220095,220097,220098,220099,220100,220101,220103,220106,44071,44072	0.97768	0.913	12576	27401	L,P
1027	6597	0	1	1			inactivate	1	1	1	3743	0.92173	0.312	L	inactivate	1	1	1	44047	0.92173	0.312	12576	20586	L
1027	6667	0	0	1											enhance,increase,inhibit,lead to,mediate	6	8	5	44048,44049,44050,44051,44052	0.97888	0.919	12576	20683	L
1027	6752	0	0	1											mediate	1	3	1	170335	0.96847	0.84	12576	20606	L
1027	6774	0	1	1			depend on,regulate	2	2	2	168604,3744	0.97254	0.869	L	depend on,regulate	2	2	2	176328,44053	0.97254	0.869	12576	20848	L
1027	6775	0	1	1			regulate	1	1	1	169218	0.91212	0.168	L	regulate	1	1	1	176918	0.91212	0.168	12576	20849	L
1027	6778	0	1	1			depend on	1	1	1	3745	0.95527	0.717	L	depend on	1	1	1	44054	0.95527	0.717	12576	20852	L
1027	6880	0	1	0			inhibit	1	1	1	3746	0.94715	0.636	L
1027	7001	0	1	1			induce,suppress	2	2	2	173252,173253	0.974	0.881	L	induce,suppress	2	2	2	183263,183264	0.974	0.881	12576	21672	L
1027	7018	0	1	1			induce	1	1	1	174072	0.95708	0.741	L	induce	1	1	1	195539	0.95708	0.741	12576	22041	L
1027	7040	0	0	1											downregulate,increase	2	3	2	185134,185135	0.98103	0.941	12576	21803	L
1027	7042	0	1	1			mediate	1	1	1	3748	0.93927	0.551	L	mediate	1	1	1	44056	0.93927	0.551	12576	21808	L
1027	7077	0	0	1											arrest,increase,induce,mediate,regulate	7	26	6	187529,187531,187532,187533,187534,44057	0.98342	0.957	12576	21858	L
1027	7157	0	1	0			elevate,influence	3	3	2	180047,3750	0.95708	0.741	L
1027	7186	1	0	0	yeast 2-hybrid	16189514
1027	7190	0	1	0			induce	1	2	1	3753	0.94311	0.607	L
1027	7249	1	1	1	in vivo	15355997	degrade,lead to,mediate,regulate	4	4	4	184122,184123,184124,184125	0.97517	0.887	L,P	degrade,lead to,mediate,regulate	4	4	4	196466,196467,196468,196469	0.97517	0.887	12576	22084	L,P
1027	7314	1	0	0	in vitro	15469821,16209941,16123592
1027	7345	1	0	0	in vivo;yeast 2-hybrid	12082530
1027	7422	0	1	1			downregulate,induce,mediate	3	5	3	187925,187926,187927	0.95996	0.772	L	downregulate,induce,mediate	3	5	3	199663,199664,199665	0.95996	0.772	12576	22339	L
1027	7428	0	1	1			induce	1	1	1	188775	0.92788	0.402	L	induce	1	1	1	200654	0.92788	0.402	12576	22346	L
1027	7514	1	1	1	in vitro;in vivo	12529437,11889117	bind,depend on,interact	3	3	3	190770,190771,3754	0.9797	0.927	L,P	bind,depend on,interact	3	3	3	43868,834,835	0.9797	0.927	12576	103573	L,P
1027	7529	1	0	0	in vitro;in vivo	15057270
1027	7531	1	0	0	in vivo	12042314
1027	7532	1	0	0	in vitro;in vivo	15057270
1027	7533	1	0	0	in vitro;in vivo	12042314
1027	83737	0	0	1											mediate	1	1	1	104942	0.95836	0.755	12576	16396	L
1027	8451	1	1	1	in vitro	16537899	cause,increase	2	4	2	200357,200358	0.94014	0.577	L	cause,increase	2	4	2	250700,250701	0.94014	0.577	12576	99375	L
1027	8453	0	1	1			stimulate	1	1	1	200418	0.93769	0.539	L	stimulate	1	1	1	243989	0.93769	0.539	12576	71745	L
1027	8454	0	1	1			depend on,mediate,stimulate	3	3	3	200454,200456,3757	0.97694	0.901	L	depend on,mediate,stimulate	3	3	3	218893,218895,44068	0.97694	0.901	12576	26965	L
1027	8661	0	1	0			bind	1	1	1	204087	0.90374	0.057	P
1027	8900	1	0	0	in vivo	7478582,10022926
1027	9134	1	0	0	in vitro;in vivo;yeast 2-hybrid	9858585,9840943,17254966
1027	9149	0	1	1			phosphorylate	1	1	1	210572	0.97117	0.864	P	phosphorylate	1	1	1	57928	0.97117	0.864	12576	13549	P
1027	9444	0	1	1			affect	1	1	1	215939	0.95531	0.715	L	affect	1	1	1	157107	0.95531	0.715	12576	19317	L
1027	9475	0	1	1			inhibit	1	2	1	3778	0.97254	0.869	L	inhibit	1	2	1	44046	0.97254	0.869	12576	19878	L
1027	9495	0	1	0			increase	1	1	1	216778	0.94802	0.645	L
10270	10270	0	1	1			bind	1	1	1	3781	0.92463	0.352	P	bind	1	1	1	231515	0.92463	0.352	56399	56399	P
10270	23287	0	0	1											promote	1	1	1	231519	0.96092	0.78	56399	67269	L
10270	26292	0	1	0			bind,interact	3	4	3	3784,54561,54562	0.98088	0.94	L,P
10270	55137	0	1	1			interact	2	6	2	128500,3786	0.97728	0.909	L	interact	2	6	2	231518,236616	0.97728	0.909	56399	60344	L
10272	10272	0	1	1			bind	1	1	1	3791	0.90639	0.092	P	bind	1	1	1	249010	0.90639	0.092	83554	83554	P
10273	10611	0	1	1			bind,interact	2	2	2	3800,3801	0.90932	0.131	L,P	bind,interact	2	2	2	231650,231651	0.90932	0.131	56424	56376	L,P
10273	10657	1	0	0	yeast 2-hybrid	16169070
10273	161582	1	0	0	yeast 2-hybrid	15189447
10273	57154	1	0	0	in vivo	15761153
10274	10274	0	1	0			depend on	1	1	1	3806	0.93764	0.542	L
10274	10735	1	1	0	in vitro;in vivo	11076961	interact	1	1	1	8461	0.94204	0.591	L
10274	10991	0	1	0			antagonize,mediate	2	2	2	10410,10412	0.95356	0.703	L
10276	23411	0	0	1											affect,bind,inhibit,interact,regulate	5	6	5	231204,231206,231207,231208,249737	0.96896	0.846	56349	93759	L,P
10276	25861	0	0	1											interact	1	1	1	246142	0.95657	0.734	56349	73750	L
10276	54700	0	0	1											suppress	1	3	1	3036	0.95006	0.666	56349	106298	L
10277	10277	0	0	1											regulate	1	1	1	237027	0.907	0.106	63958	63958	L
10277	55768	0	0	1											interact,regulate	2	2	2	236237,237026	0.97934	0.925	63958	59007	L
10277	63891	0	1	1			influence	1	1	1	3819	0.95965	0.77	L	influence	1	1	1	237028	0.95965	0.77	63958	84585	L
10278	27319	0	1	0			increase	1	1	1	57727	0.90509	0.067	L
10278	51738	0	1	1			affect	1	1	1	120907	0.95723	0.742	L	affect	1	1	1	235949	0.95723	0.742	13644	58991	L
10278	57822	0	1	0			inhibit	1	1	1	140629	0.92863	0.415	L
10278	79090	1	0	0	yeast 2-hybrid	16189514
1028	1028	0	0	1											activate	1	1	1	44103	0.92228	0.317	12577	12577	L
1028	10984	0	1	1			downregulate	1	1	1	10258	0.98736	0.975	L	promote	1	1	1	236931	0.97224	0.866	12577	63830	L
1028	114822	0	1	1			downregulate	1	1	1	13429	0.9598	0.771	L	downregulate	1	1	1	83299	0.9598	0.771	12577	14787	L
1028	1285	0	1	1			downregulate	1	1	1	16104	0.97987	0.928	L	downregulate	1	1	1	49572	0.97987	0.928	12577	12828	L
1028	1286	0	1	1			downregulate	1	1	1	16116	0.96686	0.826	L	downregulate	1	1	1	49585	0.96686	0.826	12577	12829	L
1028	1287	0	1	1			downregulate	1	1	1	16120	0.98028	0.929	L	downregulate	1	1	1	49590	0.98028	0.929	12577	12830	L
1028	1869	0	0	1											depend on,induce,lead to	3	3	3	44110,58084,58085	0.96869	0.844	12577	13555	L
1028	2303	0	1	1			downregulate	1	1	1	46330	0.98103	0.941	L	downregulate	1	1	1	74227	0.98103	0.941	12577	14234	L
1028	27302	0	0	1											regulate	1	1	1	28274	0.97848	0.915	12577	12154	L
1028	3091	0	0	1											lead to	1	1	1	87824	0.93665	0.525	12577	15251	L
1028	3398	0	0	1											control	1	1	1	92173	0.95359	0.696	12577	15902	L
1028	3481	0	1	1			lead to	1	8	1	3860	0.93461	0.493	L	affect,regulate	3	4	2	95999,96001	0.98388	0.962	12577	16002	L
1028	3482	0	0	1											repress	1	1	1	44112	0.96219	0.789	12577	16004	L
1028	3984	1	0	0	in vitro;in vivo;yeast 2-hybrid	14530263
1028	4089	0	0	1											induce	1	1	1	117463	0.94692	0.633	12577	17128	L
1028	4654	1	0	1	in vitro;in vivo	10764802									affect,bind,enhance,increase,induce,inhibit,phosphorylate,regulate,repress	13	27	11	127115,127116,44115,44117,44118,44119,44120,44121,44123,44124,44125	0.98028	0.929	12577	17927	L,P
1028	4929	1	0	1	in vitro	14671317									bind,cooperate,depend on,inhibit,interact,modulate,regulate	8	11	7	135486,44127,44128,44129,44130,44131,44132	0.99229	0.988	12577	18227	L,P
1028	5111	1	0	1	in vitro;in vivo	9465025									bind	2	2	2	138275,44137	0.91559	0.22	12577	18538	P
1028	5599	0	0	1											inhibit,interact,modulate,regulate,suppress	6	13	6	215934,44144,44145,44146,44147,44149	0.98106	0.935	12577	26419	L
1028	5897	0	0	1											induce	2	4	1	44139	0.96699	0.829	12577	19374	L
1028	64919	0	0	1											bind,regulate	2	2	2	235630,235631	0.97835	0.917	12577	58208	L,P
1028	6495	0	0	1											regulate	1	1	1	168387	0.95357	0.697	12577	20471	L
1028	6502	1	0	1	in vitro;in vivo	12925736									interact	1	1	1	44150	0.9537	0.704	12577	27401	L
1028	7001	0	0	1											activate,downregulate,induce	3	4	3	183265,183266,183267	0.98089	0.934	12577	21672	L
1028	7040	0	0	1											accelerate,affect,cause,degrade,induce,promote,regulate	7	16	7	185137,185138,185139,185140,185141,185142,185143	0.97324	0.876	12577	21803	L,P
1028	7046	0	0	1											down-regulate	1	1	1	186321	0.95329	0.689	12577	21812	L
1028	7157	0	1	0			suppress	1	1	1	3863	0.92593	0.371	L
1028	7422	0	0	1											affect	1	1	1	44140	0.97254	0.869	12577	22339	L
1028	7827	0	1	1			downregulate	1	1	1	192977	0.98327	0.953	L	downregulate	1	1	1	115045	0.98327	0.953	12577	170484	L
1028	84456	0	0	1											enhance	1	1	1	208165	0.91212	0.168	12577	237339	L
1028	9134	1	0	0	yeast 2-hybrid	9840943
10282	10652	0	1	1			form a complex,interact	2	27	2	7686,7687	0.97299	0.874	L,P	form a complex,interact	2	27	2	231593,231594	0.97299	0.874	12068	56418	L,P
10282	27095	0	1	1			interact	1	1	1	57186	0.9563	0.726	L	interact	1	1	1	219387	0.9563	0.726	12068	27096	L
10282	51272	0	1	1			affect,coimmunoprecipitate	2	2	2	118975,118976	0.94888	0.652	L,P	affect,coimmunoprecipitate	2	2	2	229105,229106	0.94888	0.652	12068	54399	L,P
10282	83878	1	0	0	yeast 2-hybrid	16189514
10282	90196	0	1	0			bind	1	1	1	208710	0.94888	0.652	P
10284	10320	1	0	0	in vitro;in vivo	10357820
10284	10474	1	0	0	yeast 2-hybrid	16169070
10284	25942	0	0	1											interact	1	1	1	163625	0.97934	0.925	20220	20466	L
10284	285440	0	1	0			interact	1	1	1	3872	0.95723	0.742	L
10284	51684	1	0	0	in vitro;in vivo;yeast 2-hybrid	11960000,14611647
10284	79159	1	0	0	yeast 2-hybrid	16169070
10285	23020	1	0	0	in vitro	11331595
10285	57819	0	1	0			attach,because of,bind,colocalize,interact	7	7	6	140579,140580,3877,3878,3879,3880	0.98469	0.964	L,P
10287	10287	0	1	1			inhibit	1	1	1	3895	0.90586	0.082	L	inhibit	1	1	1	232635	0.90586	0.082	56470	56470	L
10287	10681	0	0	1											interact	1	1	1	81974	0.9472	0.635	56470	14697	L
10287	10755	1	1	1	in vitro;in vivo;yeast 2-hybrid	11956658,11251075,9770488,14617818	bind,coimmunoprecipitate,form a complex,interact	6	26	5	3897,8641,8642,8643,8644	0.98291	0.951	L,P	bind,coimmunoprecipitate,form a complex,interact	5	25	5	232640,240661,240662,240663,240664	0.98291	0.951	56470	67903	L,P
10287	11075	0	1	1			bind	1	1	1	3898	0.93699	0.531	P	bind	1	1	1	232628	0.93699	0.531	56470	20257	P
10287	149420	0	1	0			depend on,phosphorylate	2	2	2	21210,3900	0.98736	0.975	L,P
10287	27125	0	0	1											interact	1	1	1	232641	0.93141	0.457	56470	93736	L
10287	28962	1	0	0	in vitro;yeast 2-hybrid	12826607
10287	51573	1	0	0	yeast 2-hybrid	10760272
10287	54810	0	1	0			interact	1	1	1	127892	0.9691	0.847	L
10287	64414	0	1	0			inhibit	1	1	1	157768	0.90847	0.125	L
10288	10859	0	1	0			bind	2	5	1	9651	0.96954	0.85	P
1029	10018	0	1	1			induce,mediate	2	2	2	3930,3931	0.97471	0.883	L	induce,mediate	2	2	2	44206,44207	0.97471	0.883	12578	12125	L
1029	10040	0	1	1			bind	1	1	1	812	0.96645	0.816	P	bind	1	1	1	244232	0.96645	0.816	12578	71943	P
1029	10043	0	1	1			bind	1	2	1	835	0.92464	0.351	P	bind	1	2	1	194480	0.92464	0.351	12578	21968	P
1029	1029	1	1	1	in vitro;in vivo;yeast 2-hybrid	8755727,8910511	abolish,abrogate,affect,arrest,coprecipitate,depend on,disrupt,generate,inactivate,induce,influence,inhibit,regulate,repress,suppress	50	74	15	3984,3985,3989,3991,4001,4005,4006,4012,4015,4018,4019,4020,4032,4034,4042	0.97644	0.895	L,P	abolish,affect,depend on,induce,influence,inhibit,regulate,repress	26	32	8	44260,44264,44275,44286,44287,44288,44297,44298	0.96117	0.784	12578	12578	L
1029	1030	0	0	1											affect,methylate	2	2	2	44308,44628	0.95521	0.718	12578	12579	L,P
1029	1031	1	0	1	in vitro	8259215									bind,inhibit	2	2	2	44660,44661	0.94544	0.621	12578	12580	L,P
1029	1032	0	0	1											bind	1	1	1	44679	0.93655	0.529	12578	12581	P
1029	10360	0	1	1			interact	1	1	1	4050	0.93142	0.456	L	interact	1	1	1	44475	0.93142	0.456	12578	18150	L
1029	10419	0	1	0			bind	1	1	1	5664	0.94263	0.601	P
1029	10524	0	1	1			activate,affect,coimmunoprecipitate,induce,interact,modulate,suppress	8	9	7	4051,4052,4053,4054,4055,6714,6716	0.98113	0.937	L,P	suppress	1	1	1	248641	0.92439	0.336	12578	81601	L
1029	10564	0	1	1			activate,affect	2	5	2	7139,7140	0.96092	0.78	L	activate,affect	2	5	2	250677,250678	0.96092	0.78	12578	99371	L
1029	10565	0	1	1			activate	1	1	1	7156	0.94667	0.631	L	activate	1	1	1	180130	0.94667	0.631	12578	211673	L
1029	10664	0	1	1			activate,regulate	2	3	2	7976,7977	0.91758	0.251	L	activate,regulate	3	4	2	52598,52599	0.95357	0.697	12578	13018	L
1029	10857	0	1	0			activate	1	1	1	4059	0.9134	0.188	L
1029	10987	0	0	1											affect	1	1	1	217699	0.92152	0.307	12578	26754	L
1029	1111	0	1	1			induce,upregulate	2	2	2	10871,4061	0.94012	0.578	L	induce	1	1	1	44311	0.92618	0.379	12578	12649	L
1029	1119	0	1	0			interact	1	2	1	4064	0.95659	0.733	L
1029	11200	0	1	0			upregulate	1	1	1	12105	0.95857	0.76	L
1029	116985	0	1	0			depend on	1	1	1	13762	0.97728	0.909	L
1029	128408	0	1	1			bind	1	1	1	16049	0.94404	0.615	P	bind	1	1	1	68393	0.94404	0.615	12578	140489	P
1029	1378	0	1	0			bind	1	1	1	4068	0.94008	0.58	P
1029	1445	0	1	0			increase	1	1	1	19871	0.94771	0.644	L
1029	1487	0	1	1			cause,interact	3	3	2	4069,4070	0.96482	0.803	L	cause,interact	3	3	2	44315,44316	0.96482	0.803	12578	13016	L
1029	1488	0	1	0			coimmunoprecipitate,interact	2	2	2	4071,4073	0.95572	0.722	L,P
1029	1593	0	1	0			activate,induce	3	3	2	23304,4075	0.9627	0.791	L
1029	1613	0	0	1											induce	1	2	1	54114	0.96274	0.796	12578	13144	L
1029	1660	0	0	1											bind,modulate	2	8	2	55151,55152	0.98324	0.956	12578	13211	L,P
1029	1678	0	1	0			induce	1	1	1	25375	0.91957	0.268	L
1029	170680	0	0	1											mediate,repress	3	3	2	235131,44594	0.93429	0.484	12578	57390	L
1029	1719	0	1	0			increase	1	2	1	4078	0.95836	0.755	L
1029	1869	1	1	1	in vitro	11314038	activate,arrest,bind,degrade,depend on,induce,inhibit,interact,lead to,mediate,modulate,regulate,repress,suppress,upregulate	43	98	18	28805,28807,28810,28811,28814,28818,4080,4081,4084,4085,4088,4089,4090,4093,4094,4096,4097,4099	0.98273	0.95	L,P	accelerate,activate,affect,bind,colocalize,degrade,depend on,induce,inhibit,interact,lead to,modulate,promote,regulate,repress,suppress,trigger,upregulate	45	98	22	44321,44322,44323,44326,44327,44331,44332,44333,44334,44335,44336,44337,44340,44341,58086,58087,58089,58091,58093,58094,58097,58102	0.98592	0.971	12578	13555	L,P
1029	1870	0	1	1			regulate	1	1	1	29275	0.91068	0.14	L	interact	1	2	1	44567	0.98088	0.94	12578	242705	L
1029	1871	0	1	1			affect,bind,mediate,repress,upregulate	5	5	5	29334,29335,29336,29337,4101	0.98281	0.952	L,P	affect,cause,degrade,induce,interact,mediate,repress,upregulate	11	11	9	44343,44344,44345,58440,58441,58442,58443,58444,58445	0.98281	0.952	12578	13557	L,P
1029	1874	0	1	0			depend on	1	1	1	4102	0.95357	0.69	L
1029	1875	0	1	0			depend on	1	1	1	4104	0.90162	0.035	L
1029	1877	1	1	1	in vivo	12446718	affect,bind,form a complex,interact	6	11	5	29556,29558,4106,4108,4109	0.97953	0.926	L,P	affect	2	2	1	58511	0.96482	0.803	12578	13560	L
1029	1912	0	1	1			regulate	1	1	1	30473	0.95362	0.694	L	regulate	1	1	1	229080	0.95362	0.694	12578	54383	L
1029	1956	0	1	1			upregulate	1	1	1	4111	0.95095	0.677	L	upregulate	1	1	1	44349	0.95095	0.677	12578	13649	L
1029	1995	0	1	1			elevate	1	1	1	34236	0.94007	0.581	L	elevate	1	1	1	91430	0.94007	0.581	12578	15571	L
1029	200576	0	1	1			activate,regulate	4	5	2	4114,4116	0.94733	0.639	L	activate,regulate	4	5	2	44478,44480	0.94733	0.639	12578	18711	L
1029	2033	0	1	0			modulate	1	1	1	35092	0.9536	0.695	L
1029	2064	0	1	0			accelerate,downregulate	2	2	2	37143,4117	0.98028	0.929	L
1029	2091	0	1	1			colocalize	1	1	1	39898	0.93028	0.429	P	colocalize	1	1	1	70551	0.93028	0.429	12578	14113	P
1029	2113	0	1	1			activate,induce,modulate,regulate	6	9	4	40062,40064,40065,40066	0.96691	0.824	L	activate,induce,modulate,regulate	6	9	4	208733,208735,208736,208737	0.96691	0.824	12578	23871	L
1029	2114	0	1	1			bind,depend on,induce	3	6	3	40264,40265,4120	0.95092	0.672	L,P	bind,depend on,induce	3	6	3	208930,208932,44566	0.95092	0.672	12578	23872	L,P
1029	2137	0	1	0			increase	1	1	1	4121	0.95923	0.767	L
1029	2185	0	1	1			bind,mediate	2	2	2	41957,41958	0.94952	0.66	L,P	bind,mediate	2	2	2	154696,154697	0.94952	0.66	12578	19229	L,P
1029	2272	0	1	0			interact	1	1	1	44559	0.98098	0.936	L
1029	22882	0	0	1											induce,mediate,regulate	3	3	3	223915,223916,223917	0.948	0.647	12578	387609	L
1029	23163	0	1	1			disrupt	1	2	1	47352	0.93945	0.564	L	disrupt	1	2	1	212651	0.93945	0.564	12578	260302	L
1029	23253	1	0	0	in vitro;yeast 2-hybrid	16582619
1029	23413	0	1	1			bind,immunoprecipitate,interact	3	3	3	4125,48305,48306	0.96514	0.805	L,P	bind,immunoprecipitate,interact	3	3	3	44355,76258,76259	0.96514	0.805	12578	14299	L,P
1029	23492	0	1	1			repress	2	2	1	48690	0.97924	0.923	L	repress	1	1	1	227268	0.97924	0.923	12578	52609	L
1029	23513	0	0	1											induce	1	1	1	2902	0.93548	0.516	12578	105782	L
1029	2357	0	1	0			activate,increase,induce,regulate,stimulate	5	10	5	49530,49531,49532,49533,49535	0.95037	0.667	L
1029	23584	0	0	1											activate,induce	2	2	2	234822,44591	0.94976	0.664	12578	57276	L
1029	25946	0	0	1											induce	1	2	1	44575	0.97739	0.907	12578	29813	L
1029	26088	0	1	1			bind	2	2	2	4131,53845	0.94404	0.615	P	bind	2	2	2	3014,44156	0.94404	0.615	12578	106039	P
1029	2623	0	0	1											activate	1	1	1	78253	0.93549	0.515	12578	14460	L
1029	2670	0	0	1											modulate	1	1	1	44356	0.95654	0.729	12578	14580	L
1029	27113	0	1	0			lead to	1	1	1	4140	0.9729	0.875	L
1029	27128	0	1	1			induce	1	1	1	57282	0.95303	0.687	L	induce	1	1	1	245114	0.95303	0.687	12578	72318	L
1029	27130	0	1	1			cooperate	1	1	1	57284	0.94202	0.593	L	cooperate	1	1	1	104042	0.94202	0.593	12578	16348	L
1029	27236	0	1	0			inhibit,interact	2	4	2	57477,57478	0.95771	0.749	L
1029	285193	0	1	0			depend on,promote	2	2	2	4142,60058	0.97717	0.911	L
1029	28964	0	1	1			depend on	2	2	1	61354	0.96955	0.855	L	depend on	2	2	1	184105	0.96955	0.855	12578	216963	L
1029	29072	0	1	0			induce,inhibit,regulate,repress	5	13	4	4145,4146,4147,4148	0.97723	0.91	L
1029	2935	1	0	0	in vitro;in vivo;yeast 2-hybrid	16582619
1029	29843	0	1	1			inhibit	1	1	1	4150	0.90593	0.079	L	inhibit	1	1	1	44563	0.90593	0.079	12578	223870	L
1029	29950	1	0	1	in vitro;in vivo;yeast 2-hybrid	10580009,15065884									bind,interact	2	2	2	229879,44582	0.98376	0.961	12578	55942	L,P
1029	3014	0	1	0			induce,upregulate	2	2	2	4151,64365	0.96656	0.818	L
1029	3091	1	0	0	in vivo	11382768
1029	3162	0	1	1			induce	1	1	1	66854	0.95349	0.7	L	induce	1	1	1	88340	0.95349	0.7	12578	15368	L
1029	3205	0	1	1			depend on	2	2	1	67700	0.97768	0.913	L	depend on	1	1	1	89021	0.97768	0.913	12578	15405	L
1029	3265	0	1	0			inactivate,increase,induce,react	5	5	4	4160,4162,69079,69080	0.9598	0.771	L
1029	3312	0	1	0			affect,interact,modulate,phosphorylate	4	7	4	4163,4167,4168,4169	0.98455	0.965	L,P
1029	3320	0	1	0			block,depend on,interact	4	4	3	4171,70999,71000	0.95034	0.668	L
1029	3326	1	0	0	in vitro;yeast 2-hybrid	16582619
1029	3383	0	0	1											attenuate	1	1	1	91627	0.93059	0.442	12578	15894	L
1029	338339	0	0	1											inactivate	1	1	1	123331	0.93462	0.492	12578	17474	L
1029	3397	0	1	1			inhibit,repress	3	4	2	72898,72899	0.97657	0.893	L	inhibit,repress	2	2	2	92103,92104	0.96955	0.855	12578	15901	L
1029	3479	0	0	1											induce,promote	2	2	2	94845,94846	0.92792	0.398	12578	16000	L
1029	3569	0	1	1			influence	1	1	1	80018	0.93488	0.507	L	influence	1	1	1	102142	0.93488	0.507	12578	16193	L
1029	3586	0	1	1			influence	1	1	1	81657	0.93401	0.482	L	influence	1	1	1	97135	0.93401	0.482	12578	16153	L
1029	3606	0	1	1			induce,mediate	2	2	2	83194,83195	0.96537	0.809	L	induce,mediate	2	2	2	98328,98329	0.96537	0.809	12578	16173	L
1029	3643	0	1	0			activate,coimmunoprecipitate,coprecipitate,form a complex,interact,stimulate	8	16	6	4177,4178,4179,83957,83958,83959	0.98203	0.944	L,P
1029	3661	0	0	1											bind	1	1	1	44581	0.92864	0.414	12578	54131	P
1029	3725	0	1	1			depend on,repress	2	3	2	86382,86383	0.97896	0.921	L	activate,bind,control,interact,promote	5	7	5	44367,44369,44370,44371,44374	0.93492	0.506	12578	16476	L,P
1029	3726	0	0	1											induce	1	1	1	108204	0.93103	0.451	12578	16477	L
1029	3845	0	1	1			interact	1	1	1	89570	0.97292	0.874	L	increase	1	1	1	44377	0.90527	0.07	12578	16653	L
1029	4049	0	1	1			bind,cause,interact	4	5	4	4188,95215,95216,95217	0.9598	0.771	L,P	bind,cause,interact	4	5	4	114676,114677,114678,44379	0.9598	0.771	12578	16992	L,P
1029	4089	0	1	1			promote	1	1	1	96598	0.91716	0.243	L	promote	1	1	1	117464	0.91716	0.243	12578	17128	L
1029	4149	0	1	1			form a complex	1	1	1	4192	0.90558	0.075	P	form a complex	1	1	1	44383	0.90558	0.075	12578	17187	P
1029	4171	1	0	0	in vitro	15232106
1029	4174	1	0	0	in vitro	15232106
1029	4192	0	0	1											induce	2	2	1	119626	0.93229	0.466	12578	17242	L
1029	4193	1	1	1	in vitro;in vivo;yeast 2-hybrid	12085228,9529248,9529249	abrogate,affect,antagonize,bind,block,cause,coimmunoprecipitate,colocalize,coprecipitate,degrade,depend on,disrupt,form a complex,inactivate,increase,induce,inhibit,interact,lead to,mediate,modulate,promote,regulate	77	354	31	4193,4194,4195,4197,4198,4199,4201,4202,4204,4205,4206,4208,4209,4210,4211,4213,4214,4215,4218,4220,4223,4224,98526,98529,98531,98532,98533,98536,98538,98539,98540	0.98783	0.976	L,P	abrogate,accelerate,affect,antagonize,bind,block,cause,coimmunoprecipitate,colocalize,control,coprecipitate,degrade,depend on,disrupt,form a complex,inactivate,increase,induce,inhibit,interact,lead to,mediate,modulate,promote,regulate,suppress	70	378	36	120024,120026,120029,120031,120032,120033,120035,120037,120038,120039,120040,44384,44385,44386,44388,44390,44391,44392,44394,44395,44397,44398,44399,44400,44402,44403,44404,44405,44406,44407,44408,44411,44413,44416,44418,44425	0.98783	0.976	12578	17246	L,P
1029	4194	0	1	1			abrogate,affect,bind,cause,colocalize,degrade,form a complex,inhibit,interact,regulate	12	23	12	4233,4234,4235,4237,4239,4240,4241,99052,99054,99056,99057,99058	0.96954	0.85	L,P	abrogate,affect,bind,colocalize,degrade,form a complex,inhibit,interact,regulate	11	22	11	120350,120352,120354,120355,120356,44428,44429,44431,44433,44434,44435	0.96954	0.85	12578	17248	L,P
1029	4286	0	1	0			activate,bind,inactivate,regulate	4	6	4	101164,101165,101168,4247	0.97259	0.868	L,P
1029	4292	0	1	0			inactivate	1	1	1	101448	0.90066	0.018	L
1029	4314	0	1	0			suppress	1	1	1	4253	0.95084	0.675	L
1029	4609	1	1	1	in vivo	15361884	activate,affect,bind,block,coimmunoprecipitate,colocalize,control,coprecipitate,downregulate,elicit,form a complex,immunoprecipitate,induce,influence,inhibit,interact,regulate,repress,stimulate,synergize	25	49	22	105246,105247,105248,105251,105252,105253,105254,105256,105257,105258,4256,4257,4259,4260,4261,4262,4264,4265,4266,4267,4270,4272	0.98324	0.956	L,P	activate,bind,block,cause,coimmunoprecipitate,colocalize,control,coprecipitate,form a complex,immunoprecipitate,induce,influence,inhibit,interact,regulate,repress,stimulate	22	44	19	125539,125540,125542,125544,125545,125546,125547,44445,44446,44448,44449,44450,44451,44453,44454,44455,44456,44459,44461	0.98028	0.929	12578	17869	L,P
1029	4613	0	1	1			repress	1	1	1	4275	0.96745	0.832	L	repress	1	1	1	44473	0.96745	0.832	12578	18109	L
1029	4615	0	1	1			depend on	1	1	1	4276	0.92001	0.277	L	depend on	1	1	1	44463	0.92001	0.277	12578	17874	L
1029	4654	0	1	1			increase	1	2	1	4278	0.91994	0.274	L	increase	1	2	1	44464	0.91994	0.274	12578	17927	L
1029	4691	1	0	0	in vitro;in vivo;yeast 2-hybrid	16582619
1029	4790	0	0	1											affect,induce,regulate,repress,upregulate	6	7	5	44466,44467,44469,44470,44471	0.9691	0.847	12578	18033	L
1029	4864	0	1	0			suppress	1	1	1	4286	0.97732	0.905	L
1029	4869	0	1	1			antagonize,attenuate,bind,block,cause,colocalize,control,coprecipitate,disrupt,induce,inhibit,interact,mediate,modulate,promote,regulate	26	52	22	112748,112750,112751,112752,112753,112755,112756,112760,112761,112762,112764,112765,112767,4288,4289,4290,4291,4293,4294,4295,4297,4298	0.98455	0.965	L,P	colocalize	1	1	1	44474	0.9563	0.726	12578	18148	P
1029	4878	0	1	0			increase	1	1	1	112866	0.90361	0.056	L
1029	4952	0	1	1			inhibit	1	1	1	114735	0.96699	0.822	L	inhibit	1	1	1	221715	0.96699	0.822	12578	320634	L
1029	5000	1	0	0	in vitro	15232106
1029	5071	0	1	0			inhibit,limit	2	3	2	4305,4306	0.94771	0.644	L
1029	50807	0	1	1			affect,depend on,interact,modulate,regulate	6	6	6	117020,117022,117023,117024,117025,4307	0.97934	0.925	L	affect,depend on,interact,modulate,regulate	6	6	6	44320,54895,54897,54898,54899,54900	0.97934	0.925	12578	13196	L
1029	5104	0	1	1			determine	1	1	1	117694	0.9372	0.534	L	determine	1	1	1	217949	0.9372	0.534	12578	268591	L
1029	51053	1	0	0	in vitro	15232106
1029	5111	0	1	1			abolish,antagonize,bind,disrupt,increase,inhibit,interact,lead to,mediate	17	38	9	4309,4310,4311,4312,4314,4315,4316,4317,4318	0.98336	0.955	L,P	disrupt	1	1	1	44476	0.9627	0.791	12578	18538	L
1029	5132	0	1	0			bind	1	1	1	119188	0.90607	0.088	P
1029	51513	0	1	0			induce	1	3	1	120211	0.98051	0.933	L
1029	5159	0	0	1											block	1	1	1	44477	0.94771	0.644	12578	18596	L
1029	5337	0	0	1											activate,bind,depend on,promote,regulate,stimulate	11	44	7	145199,145200,145201,44482,44483,44485,44487	0.9691	0.847	12578	18805	L,P
1029	5338	0	1	1			activate,bind,mediate,regulate,stimulate	8	14	5	4322,4324,4325,4326,4327	0.95847	0.757	L,P	activate,bind,mediate,regulate,stimulate	8	14	5	44488,44490,44491,44492,44493	0.95847	0.757	12578	18806	L,P
1029	5347	0	1	1			repress	1	1	1	4330	0.95913	0.764	L	repress	1	1	1	44495	0.95913	0.764	12578	18817	L
1029	5371	0	1	0			increase,induce	3	3	2	124600,124601	0.98252	0.947	L
1029	5435	0	0	1											form a complex	1	1	1	44601	0.90772	0.117	12578	69833	P
1029	54476	0	0	1											inhibit,limit,regulate	3	4	3	44160,44161,44162	0.94771	0.644	12578	108086	L
1029	54808	0	1	0			induce,regulate	2	2	2	4333,4334	0.92861	0.416	L
1029	55388	1	0	0	in vitro	15232106
1029	55602	1	0	0	in vivo	12154087
1029	5566	0	0	1											cause	1	1	1	142582	0.9112	0.148	12578	18747	L
1029	55837	0	1	0			repress	1	1	1	130462	0.92864	0.414	L
1029	5599	0	1	1			affect	1	1	1	4339	0.93104	0.45	L	affect	1	1	1	44571	0.94692	0.633	12578	26419	L
1029	5601	0	1	1			upregulate	1	1	1	4340	0.96274	0.796	L	upregulate	1	1	1	44572	0.96274	0.796	12578	26420	L
1029	5609	0	1	1			induce	1	1	1	133864	0.91455	0.202	L	induce	1	1	1	213804	0.91455	0.202	12578	26400	L
1029	5610	0	1	1			disrupt	1	1	1	4341	0.93956	0.56	L	disrupt	1	1	1	44500	0.93956	0.56	12578	19106	L
1029	5617	0	0	1											induce	1	1	1	151176	0.95149	0.681	12578	19109	L
1029	5662	0	0	1											regulate	1	1	1	245958	0.96858	0.842	12578	73728	L
1029	5702	1	0	1	in vitro;in vivo;yeast 2-hybrid	14665636									increase,induce,regulate	4	5	3	152399,152400,44504	0.98336	0.955	12578	19182	L
1029	57026	0	1	0			methylate	1	1	1	136220	0.90032	0.007	P
1029	57152	0	1	0			interact	1	1	1	4343	0.96117	0.784	L
1029	5741	0	1	1			stimulate	1	1	1	4344	0.91503	0.208	L	stimulate	1	1	1	44506	0.91503	0.208	12578	19226	L
1029	57862	1	1	0	in vitro;yeast 2-hybrid	12370286	affect	2	2	1	4346	0.98088	0.94	L
1029	5824	1	0	0	yeast 2-hybrid	16582619
1029	5829	0	1	1			affect,regulate	3	6	2	4350,4353	0.95362	0.694	L	affect,regulate	3	6	2	44508,44511	0.95362	0.694	12578	19303	L
1029	5862	0	1	1			bind	1	1	1	4354	0.9395	0.563	P	bind,modulate	2	2	2	236277,44596	0.9395	0.573	12578	59021	L,P
1029	5879	0	0	1											activate,affect	2	2	2	44512,44513	0.94977	0.663	12578	19353	L
1029	5884	0	1	0			upregulate	1	1	1	143703	0.93801	0.546	L
1029	5894	0	1	0			mediate	1	2	1	4356	0.93589	0.519	L
1029	5898	0	1	1			interact,synergistic action	2	11	2	144716,144719	0.95742	0.747	L	interact,synergistic action	2	11	2	230094,230097	0.95742	0.747	12578	56044	L
1029	5925	0	0	1											cause,depend on,downregulate,induce,inhibit,phosphorylate,regulate,repress,trigger	12	15	9	159467,159471,159474,159475,44517,44520,44523,44526,44529	0.96278	0.795	12578	19645	L,P
1029	5933	0	1	1			abrogate,arrest,inhibit,lead to	5	5	4	145570,4358,4361,4362	0.95364	0.701	L	arrest,inhibit,lead to	3	3	3	44530,44531,44532	0.95364	0.701	12578	19650	L
1029	5970	0	1	1			depend on,induce,inhibit,mediate,regulate,repress	15	25	6	147309,4384,4385,4386,4387,4388	0.98469	0.964	L	depend on,inhibit,mediate,regulate,repress	7	12	5	160279,44534,44535,44536,44537	0.98089	0.934	12578	19697	L
1029	6201	1	0	0	yeast 2-hybrid	16582619
1029	6233	0	1	0			affect,depend on	2	2	2	151400,4399	0.94331	0.611	L
1029	6279	0	1	1			bind	1	1	1	153281	0.92521	0.36	P	bind	1	1	1	163192	0.92521	0.36	12578	20201	P
1029	6347	0	1	0			suppress	1	1	1	4401	0.93766	0.54	L
[truncated: 100,710 more rows]
