# Supplementary material for: Looking at Cerebellar Malformations through Text-Mined Interactomes of Mice and Humans
Source: PLoS Comput Biol. 2009 Nov 6;5(11):e1000559. doi: 10.1371/journal.pcbi.1000559 (PMC2767227; doi:10.1371/journal.pcbi.1000559)
Supplement: Dataset S6 — Combined human network. (6.42 MB ZIP) [file pcbi.1000559.s017.zip › combined_network/human_mouse_HPRD_union_small.txt]

1	10321	1	0	0
1	1666	0	0	1
1	3146	0	0	1
10	8260	1	0	0
100	100	0	1	1
100	132	0	1	1
100	134	1	1	1
100	135	1	0	0
100	136	1	0	0
100	1678	0	1	0
100	1803	1	1	1
100	1812	1	0	1
100	2357	0	1	0
100	2523	0	1	0
100	283955	0	1	0
100	2885	1	0	0
100	2902	0	0	1
100	2908	1	0	0
100	3312	0	0	1
100	3458	0	0	1
100	3479	0	0	1
100	351	0	1	0
100	353	0	1	0
100	3558	0	1	1
100	3574	0	1	0
100	3708	0	1	1
100	4848	0	1	0
100	4860	0	1	0
100	4878	0	1	1
100	5122	0	0	1
100	5139	0	1	0
100	5340	0	1	1
100	55811	0	1	0
100	5591	0	0	1
100	5697	0	1	1
100	5743	0	0	1
100	6141	0	0	1
100	6277	0	1	1
100	6284	0	1	1
100	64414	0	1	0
100	6908	0	1	1
100	7001	0	1	1
100	7018	0	1	1
100	7020	0	1	1
100	7022	0	1	0
100	7291	0	0	1
100	8850	0	1	1
100	890	0	1	0
100	920	0	1	1
100	9463	0	1	1
1000	1000	0	0	1
1000	1002	1	0	1
1000	1003	0	0	1
1000	1009	1	0	0
1000	1020	0	1	1
1000	10399	0	0	1
1000	10672	1	0	0
1000	11186	0	1	1
1000	1301	0	0	1
1000	1385	0	0	1
1000	1387	1	0	0
1000	1463	0	0	1
1000	1495	1	0	0
1000	1499	1	0	0
1000	1500	0	0	1
1000	1501	1	0	0
1000	1674	0	0	1
1000	1742	0	0	1
1000	1795	0	0	1
1000	1901	0	0	1
1000	1956	0	0	1
1000	2017	0	0	1
1000	2247	0	0	1
1000	2260	0	0	1
1000	2263	0	0	1
1000	2264	1	0	0
1000	22974	0	0	1
1000	2335	0	0	1
1000	23607	0	0	1
1000	25945	0	0	1
1000	2626	0	0	1
1000	26585	0	1	1
1000	2697	0	0	1
1000	27130	0	0	1
1000	2768	1	0	0
1000	2889	0	0	1
1000	2890	0	0	1
1000	2898	1	0	0
1000	2902	1	0	0
1000	2906	1	0	0
1000	2932	0	0	1
1000	3553	0	0	1
1000	3688	0	0	1
1000	3728	1	0	1
1000	3934	0	0	1
1000	4301	0	0	1
1000	4313	0	0	1
1000	4318	0	0	1
1000	4656	0	0	1
1000	50937	1	0	0
1000	51428	0	0	1
1000	5199	0	0	1
1000	5295	1	0	0
1000	55553	0	0	1
1000	5566	0	0	1
1000	5595	0	0	1
1000	5663	0	0	1
1000	5747	0	0	1
1000	57554	1	0	1
1000	5770	1	0	1
1000	5829	0	0	1
1000	5879	0	0	1
1000	6259	0	0	1
1000	6662	0	1	1
1000	6714	0	0	1
1000	7040	0	0	1
1000	7082	0	0	1
1000	7410	0	0	1
1000	7414	0	0	1
1000	7430	0	0	1
1000	7474	0	0	1
1000	8720	0	0	1
1000	89780	0	0	1
1000	91653	1	0	0
1000	93058	0	0	1
1000	9743	1	0	1
10001	10575	0	1	0
10001	112950	1	0	0
10001	55090	1	0	0
10001	81857	1	0	0
10002	10002	0	1	0
10002	10611	0	0	1
10002	11200	0	1	0
10002	27101	0	1	0
10002	338340	0	1	0
10002	54808	0	1	0
10002	55363	0	0	1
10002	84922	0	1	1
10005	10005	0	1	0
10005	57704	0	0	1
10005	641371	0	0	1
10005	84343	0	0	1
10006	10006	1	1	1
10006	10152	0	1	1
10006	10163	1	1	1
10006	10787	1	0	0
10006	26999	1	0	0
10006	50488	1	0	0
10006	51168	0	0	1
10006	51199	1	0	0
10006	51225	0	1	1
10006	54869	1	0	0
10006	55740	1	0	0
10007	10007	1	0	0
10009	10009	1	0	0
10009	10664	0	1	1
10009	57659	0	1	1
1001	1001	1	0	0
1001	10580	0	1	1
1001	1495	1	0	0
1001	1499	1	0	0
1001	1500	1	0	0
1001	1830	0	1	1
1001	1901	0	1	0
1001	4089	0	1	1
1001	4868	0	1	1
1001	5167	0	0	1
1001	7082	0	1	1
1001	7226	0	0	1
1001	81502	0	1	0
1001	8720	0	1	1
10010	11183	1	0	0
10010	29110	1	0	0
10010	80149	1	0	0
10011	23082	0	0	1
10011	65264	1	0	0
10013	10376	1	1	0
10013	203068	1	0	0
10013	22933	1	1	1
10013	54880	1	0	0
10013	79885	1	0	0
10013	83933	0	1	1
10014	10014	1	1	0
10014	10763	0	1	0
10014	11218	1	1	0
10014	11331	0	1	0
10014	11337	1	0	0
10014	23468	1	0	0
10014	29123	1	0	0
10014	50804	0	1	0
10014	54880	1	0	0
10014	55806	1	0	0
10014	57530	0	1	0
10014	57763	1	1	0
10014	93649	0	1	0
10015	10015	1	0	0
10015	10016	1	1	1
10015	10268	1	0	0
10015	10928	0	0	1
10015	128866	1	0	0
10015	26994	1	0	0
10015	27113	0	0	1
10015	29082	1	0	0
10015	30011	0	0	1
10015	51160	1	0	0
10015	92421	1	0	0
10016	10016	1	1	1
10016	10152	0	1	0
10016	120329	0	1	0
10016	131034	1	0	0
10016	221184	1	0	0
10016	23204	0	0	1
10016	23593	1	0	0
10016	29928	1	0	0
10016	30011	1	1	1
10016	49854	0	1	0
10016	553115	1	1	1
10016	93487	1	0	0
10017	10017	1	0	0
10018	10018	1	1	1
10018	10395	0	0	1
10018	10673	0	1	1
10018	120329	0	1	0
10018	142679	0	1	0
10018	25992	0	1	0
10018	27429	0	1	1
10018	338339	0	0	1
10018	399664	1	0	0
10018	54205	0	1	0
10018	56616	0	1	1
10018	60503	0	1	0
10019	10019	1	0	0
10019	51168	0	0	1
1002	1002	0	1	1
1002	1004	0	0	1
1002	5080	0	1	1
1002	5879	0	1	1
10020	10020	0	0	1
10020	10254	0	0	1
10020	51293	0	0	1
10020	55363	0	0	1
10020	55624	0	1	0
10021	348980	0	1	0
10021	57657	0	1	0
10022	339403	0	1	1
10022	51289	0	1	1
10022	59350	0	1	1
10023	23401	0	1	1
10023	51176	0	0	1
10023	89780	0	1	1
10025	55090	1	0	0
10026	10026	0	1	0
10026	51604	1	0	0
1003	1003	0	1	1
1003	1081	0	0	1
1003	11162	0	1	0
1003	1445	1	1	1
1003	1495	1	1	0
1003	1499	1	0	0
1003	1500	1	1	1
1003	1832	1	1	1
1003	1901	0	1	0
1003	1903	0	1	0
1003	1969	1	0	0
1003	2113	0	1	1
1003	2119	0	1	1
1003	2243	1	0	0
1003	2247	0	0	1
1003	23049	1	0	0
1003	2523	0	1	0
1003	2619	0	1	1
1003	3728	1	0	1
1003	3791	1	1	1
1003	3976	0	1	0
1003	4316	0	1	0
1003	4318	0	1	1
1003	4397	0	1	0
1003	4819	0	1	0
1003	4828	0	0	1
1003	4846	0	1	1
1003	5008	0	1	1
1003	5025	1	0	0
1003	51168	0	0	1
1003	5295	0	0	1
1003	5740	0	0	1
1003	5774	0	1	0
1003	5781	1	0	0
1003	5787	1	0	0
1003	5795	0	0	1
1003	5906	0	0	1
1003	6296	0	0	1
1003	6366	0	1	0
1003	6464	1	1	1
1003	6714	1	1	1
1003	6905	0	0	1
1003	7124	0	1	1
1003	7422	0	1	1
1003	7431	1	1	1
1003	81502	0	1	0
1003	84909	0	1	0
1003	8502	1	1	1
1003	8720	0	1	1
1003	8826	0	1	1
1003	9127	1	0	0
10036	10036	0	0	1
10036	10155	1	0	0
10036	10915	1	0	0
10036	10951	1	0	0
10036	11200	0	0	1
10036	23468	1	0	1
10036	25836	0	0	1
10036	25842	1	0	1
10036	55723	1	0	1
10036	79797	1	0	0
1004	1004	1	0	1
1004	1005	1	0	0
1004	1007	1	0	0
1004	1008	1	0	0
1004	1009	0	0	1
1004	1016	1	0	0
1004	1500	0	0	1
1004	28513	1	0	0
1004	8538	0	0	1
10040	10040	0	1	1
10040	10043	0	1	1
10040	10403	1	0	0
10040	10630	1	0	0
10040	10658	1	0	0
10040	22931	1	0	0
10040	23190	1	0	0
10040	23272	1	0	0
10040	23420	1	0	0
10040	27043	1	0	0
10040	50813	1	0	0
10040	54472	1	1	1
10040	55280	1	0	0
10040	57003	1	0	0
10042	22927	1	0	0
10043	10043	0	1	1
10043	27000	0	1	0
10043	54472	1	1	1
10043	84727	0	1	1
10044	10146	0	1	0
10044	10204	0	1	0
10044	10278	1	0	0
10044	26986	0	1	0
10044	51168	0	0	1
10045	10045	1	1	0
10045	10482	0	1	0
10045	29107	0	1	0
10045	780896	0	1	0
10047	55363	0	0	1
10048	10048	1	1	1
10048	10371	0	1	1
10048	23621	1	0	0
10048	27185	1	0	0
10048	28996	1	1	1
10048	54514	1	0	1
10048	54737	1	1	0
10048	54994	0	1	0
10048	55107	0	1	0
10048	57610	0	1	1
1005	1005	1	0	0
1005	1007	1	0	0
1005	1010	1	0	0
1005	1013	1	0	0
1005	1499	1	0	0
1005	4684	0	1	0
10051	10592	1	0	0
10052	27134	1	0	0
10052	57369	0	1	1
10053	10618	1	0	0
10054	10054	0	0	1
10054	10055	1	1	1
10054	10111	0	1	1
10054	23626	0	1	1
10054	26135	1	1	0
10054	338340	0	1	0
10054	55299	1	0	0
10055	10477	1	0	0
10057	10257	0	1	1
10058	28911	0	1	0
10058	89780	0	1	0
10059	23410	1	0	0
10059	51024	1	0	0
10059	54332	0	0	1
1006	1499	1	0	0
10060	10060	0	0	1
10062	10062	0	0	1
10062	10577	0	0	1
10062	10948	0	0	1
10062	116519	0	0	1
10062	134429	0	0	1
10062	22937	0	0	1
10062	23054	1	0	0
10062	255738	0	0	1
10062	27329	0	0	1
10062	51141	0	0	1
10062	51293	0	0	1
10062	55363	0	0	1
10062	57704	0	0	1
10062	64240	0	0	1
10062	64241	0	0	1
10062	80765	0	0	1
10063	10063	1	0	0
10063	10980	1	0	0
10063	11161	1	0	0
10063	55791	1	0	0
10063	84056	1	0	0
10063	84060	1	0	0
10063	90639	0	1	1
10066	10067	0	1	1
10066	10425	1	0	0
10066	84679	1	1	1
10068	27178	1	0	0
10069	10912	1	0	0
10069	11269	1	0	0
1007	1007	1	0	0
1007	1008	1	0	0
1007	1013	1	0	0
1007	1016	1	0	0
1007	1499	1	0	0
10075	26994	1	0	0
10076	10076	0	1	0
10076	57216	0	1	0
10077	10077	0	1	0
10077	160897	0	1	0
10079	10079	0	0	1
10079	10220	0	0	1
10079	10396	0	0	1
10079	10524	0	0	1
10079	10682	0	0	1
10079	10992	0	0	1
10079	120237	0	0	1
10079	22861	0	0	1
10079	24149	0	0	1
10079	26012	0	0	1
10079	28954	0	0	1
10079	30061	0	0	1
10079	374868	0	0	1
10079	50616	0	0	1
10079	80135	0	0	1
10079	80380	0	0	1
10079	93058	0	0	1
1008	10980	1	0	0
1008	5764	1	0	0
10081	55660	1	0	0
10083	10083	1	1	1
10083	10919	0	1	0
10083	124590	1	1	1
10083	257629	1	0	0
10083	49854	0	1	0
10083	64072	1	1	1
10083	83878	1	0	0
10084	10907	1	0	0
10084	11161	1	0	0
10084	51003	1	0	0
10084	51729	1	1	1
10084	55791	1	0	0
10087	10087	1	0	0
10087	10313	1	0	0
10087	23421	1	0	0
10087	57142	1	0	0
10089	56659	0	1	0
1009	1009	0	1	1
1009	1495	0	1	0
1009	1499	1	0	0
1009	1500	0	0	1
1009	2277	0	1	1
1009	3224	0	1	1
1009	5879	0	0	1
10092	10093	1	0	0
10092	10095	1	0	0
10092	10096	1	0	0
10092	10097	1	0	0
10093	10094	1	0	0
10093	10095	1	0	0
10093	10096	1	0	0
10093	10097	1	0	0
10093	10109	1	1	1
10093	51497	1	0	0
10093	55819	1	0	0
10093	81873	1	0	0
10094	10096	1	0	0
10094	10163	1	0	0
10094	116985	1	0	0
10094	55258	1	0	0
10094	55593	1	0	0
10095	10097	1	0	0
10095	10109	1	0	0
10096	10097	1	0	0
10096	10109	1	0	0
10096	10163	1	0	0
10096	10810	1	0	0
10097	10163	1	0	0
10097	10788	1	0	0
101	128408	0	1	0
101	2208	0	1	0
101	3458	0	0	1
101	351	0	1	1
101	5465	0	1	1
101	5475	0	1	0
101	7076	0	1	1
101	7124	0	1	1
101	8751	0	1	1
1010	1016	1	0	0
10107	10107	1	0	0
10109	57175	1	0	0
10111	10111	0	1	1
10111	11073	0	1	1
10111	23626	0	1	1
10111	54386	1	0	0
10111	60561	1	1	1
10111	64421	1	0	0
10111	64682	0	0	1
10112	51560	1	0	0
10114	26508	1	0	0
10114	51427	1	0	0
10114	55679	1	0	0
10114	64689	1	0	0
10114	79753	1	0	0
10116	10116	1	0	0
10116	10745	0	1	1
10117	55107	0	1	0
1012	1012	1	1	1
1012	2176	0	1	0
1012	2180	0	0	1
1012	4283	0	0	1
1012	6441	0	1	0
1012	9370	1	0	0
10121	10121	1	0	0
10121	51164	1	0	0
10123	56893	1	0	0
10124	89780	0	1	1
10125	10125	0	1	1
10125	10451	0	1	1
10125	22800	0	1	1
10125	22808	0	1	0
10125	25780	0	1	1
10125	30812	0	1	1
10126	140735	1	0	0
10127	253782	0	0	1
10127	29922	1	0	0
10127	30008	1	0	0
10127	51282	1	0	0
10127	51324	1	0	0
10127	51684	1	0	0
10127	55663	1	0	0
10127	79666	1	0	0
10127	90933	1	0	0
10128	10128	1	1	1
10128	23593	1	0	0
10128	27443	1	0	0
10128	492273	0	1	0
10128	55201	1	0	0
1013	1495	1	0	0
1013	1497	0	1	1
1013	1499	1	0	0
1013	2768	1	0	0
1013	3728	1	0	0
1013	4654	0	1	1
1013	4656	0	1	1
1013	50937	1	0	0
1013	91653	1	0	0
10130	387082	1	0	0
10131	10333	1	0	0
10133	10133	0	1	1
10133	26994	1	0	0
10133	51019	1	0	0
10133	79735	1	0	0
10134	10134	1	1	1
10134	130074	0	1	0
10134	201562	1	1	1
10134	55107	0	1	0
10134	55973	1	0	0
10135	54808	0	1	0
10138	170680	0	0	1
10138	731404	0	1	0
1014	1499	1	0	0
1014	3976	0	1	0
10140	10140	0	1	0
10140	10452	0	1	0
10140	22955	1	0	0
10140	29883	1	0	0
10142	10426	1	0	0
10142	10460	1	0	0
10142	23048	1	0	0
10142	51400	0	1	0
10142	53405	0	1	0
10142	55165	1	0	0
10146	10146	1	1	0
10146	11187	0	1	0
10148	51497	0	1	0
1015	1045	0	1	1
1015	2987	0	1	0
10150	10658	0	1	1
10152	10152	0	1	1
10152	30011	1	0	0
10152	51019	1	0	0
10152	54474	1	0	0
10152	55048	1	0	0
10152	90410	1	0	0
10154	10509	0	1	1
10155	10155	1	0	1
10155	10168	1	0	0
10155	10951	1	0	0
10155	11279	0	0	1
10155	11335	1	0	1
10155	115509	1	0	0
10155	23468	1	0	1
10155	51380	0	0	1
10155	84911	1	0	0
10156	57136	1	0	0
10156	90861	1	0	0
10157	10157	0	0	1
10158	10158	0	1	0
10158	10232	0	1	0
10158	10813	1	0	0
10158	10980	1	0	0
10163	10163	1	0	0
10163	10174	0	1	1
10163	10458	1	1	1
10163	10787	1	0	0
10163	23191	0	0	1
10163	26999	1	0	0
10163	29993	1	0	0
10165	10165	0	1	1
10166	10166	0	1	0
10168	10168	1	1	0
10169	10197	1	0	0
10169	11030	1	0	0
10169	51497	1	0	0
10169	84528	1	0	0
1017	1017	0	1	1
1017	1019	0	1	1
1017	1021	0	1	1
1017	1022	1	1	1
1017	10232	0	1	1
1017	1026	1	1	1
1017	1027	1	1	1
1017	1028	0	0	1
1017	1029	0	1	1
1017	1030	0	1	1
1017	1033	1	0	0
1017	1045	1	1	1
1017	1046	0	0	1
1017	1050	1	0	0
1017	1111	0	1	1
1017	11140	1	0	0
1017	11151	0	0	1
1017	1119	0	1	0
1017	11200	0	1	1
1017	115426	1	1	1
1017	1163	1	1	1
1017	1164	0	1	1
1017	1177	0	1	0
1017	1191	0	1	1
1017	1283	0	1	0
1017	142679	0	1	0
1017	143384	0	1	0
1017	151742	0	0	1
1017	1583	0	0	1
1017	1588	0	1	0
1017	1652	0	1	1
1017	1719	0	1	1
1017	1869	0	1	1
1017	1870	0	1	0
1017	1871	0	1	1
1017	1874	0	1	1
1017	1950	0	1	1
1017	1981	0	1	0
1017	2033	0	1	1
1017	2100	0	0	1
1017	2237	1	0	0
1017	2247	0	0	1
1017	22882	0	0	1
1017	2305	1	1	0
1017	2308	0	1	1
1017	2353	0	1	1
1017	23552	1	0	0
1017	245711	1	1	0
1017	2534	0	1	1
1017	25793	0	1	1
1017	2623	0	0	1
1017	2660	0	1	1
1017	27343	1	1	1
1017	2778	0	1	1
1017	28984	0	0	1
1017	29883	1	0	0
1017	3006	0	0	1
1017	3009	1	0	0
1017	3082	0	0	1
1017	3084	0	0	1
1017	3093	0	1	0
1017	3265	0	1	0
1017	338386	0	1	0
1017	3398	1	1	1
1017	3399	1	1	0
1017	3458	0	0	1
1017	3479	0	0	1
1017	3558	0	1	1
1017	3562	0	1	1
1017	3565	0	1	1
1017	3569	0	1	1
1017	3574	0	1	0
1017	3659	0	1	1
1017	3660	0	1	1
1017	3661	0	1	1
1017	3665	0	1	1
1017	3717	0	1	1
1017	3845	0	0	1
1017	3930	0	1	0
1017	3978	0	0	1
1017	4047	0	1	1
1017	4067	1	1	1
1017	4082	0	1	1
1017	4088	1	1	1
1017	4134	0	1	1
1017	4137	0	1	0
1017	4172	1	0	0
1017	4173	1	1	1
1017	4192	0	0	1
1017	4193	0	1	1
1017	4286	0	1	1
1017	4292	0	1	1
1017	4323	0	1	1
1017	4332	1	0	0
1017	4583	0	0	1
1017	4594	0	1	0
1017	4605	1	1	0
1017	4609	0	1	1
1017	4654	1	1	1
1017	4800	1	0	0
1017	4803	0	1	0
1017	4863	0	1	1
1017	4869	1	1	0
1017	4878	0	1	1
1017	4926	0	1	0
1017	4998	1	0	0
1017	4999	1	0	1
1017	51013	0	1	0
1017	5111	1	1	1
1017	51343	1	0	0
1017	5167	0	0	1
1017	5183	0	1	1
1017	5241	0	1	0
1017	5295	0	0	1
1017	5395	0	0	1
1017	5422	1	0	0
1017	5424	1	0	0
1017	5425	1	0	0
1017	54808	0	1	0
1017	5495	1	0	0
1017	5566	0	0	1
1017	5573	1	0	0
1017	5583	1	0	0
1017	5594	0	1	1
1017	5605	0	1	1
1017	56654	1	0	0
1017	5687	0	1	0
1017	5728	0	1	1
1017	5744	1	0	0
1017	5757	1	0	0
1017	5771	1	0	0
1017	5813	0	1	0
1017	5897	0	0	1
1017	5925	1	0	1
1017	5933	1	1	1
1017	5934	1	0	0
1017	6117	0	1	1
1017	6198	0	1	0
1017	6233	0	1	0
1017	6317	0	1	0
1017	6331	0	1	0
1017	64061	1	0	0
1017	64506	0	1	1
1017	6500	0	1	1
1017	6502	1	1	1
1017	6598	0	1	0
1017	6667	0	0	1
1017	6714	0	1	1
1017	6749	0	1	1
1017	6774	0	1	1
1017	6880	0	1	0
1017	6910	0	1	1
1017	7027	0	1	0
1017	7040	0	0	1
1017	7042	0	1	1
1017	7076	0	1	0
1017	7077	0	0	1
1017	7124	0	1	1
1017	7150	0	1	1
1017	7157	1	1	0
1017	7161	1	0	0
1017	7249	0	1	1
1017	7251	0	1	1
1017	7290	1	1	1
1017	7291	0	0	1
1017	7294	0	1	0
1017	7319	1	0	0
1017	7343	1	0	0
1017	7465	1	1	1
1017	8099	1	1	0
1017	8161	1	0	0
1017	81620	1	1	1
1017	8202	0	1	0
1017	8208	1	0	0
1017	8312	0	1	1
1017	8317	1	1	1
1017	8318	0	1	0
1017	8379	0	0	1
1017	84875	0	1	0
1017	85417	1	1	1
1017	8648	0	0	1
1017	8812	1	0	0
1017	8851	0	1	0
1017	8900	1	1	1
1017	8968	0	0	1
1017	9055	1	0	0
1017	9133	1	0	0
1017	9134	1	1	1
1017	9149	0	1	1
1017	91768	0	0	1
1017	9738	1	0	0
1017	9966	0	1	1
10174	10278	1	0	0
10174	10521	1	0	0
10174	22882	0	0	1
10174	27316	1	0	0
10174	30837	1	0	0
10174	54507	1	0	0
10174	56243	1	0	0
10174	63948	1	0	0
10174	64414	0	1	0
10174	65220	0	1	0
10174	79869	1	0	0
10178	10178	1	0	0
10178	53369	0	1	0
10179	10363	1	0	0
10179	10656	1	0	0
10179	11007	1	0	0
10179	27316	1	0	0
1018	1018	0	1	1
1018	1021	0	1	1
1018	1026	1	0	0
1018	1027	1	0	0
1018	1033	1	0	0
1018	11140	1	0	0
1018	1869	1	1	1
1018	1870	1	0	0
1018	1871	1	0	0
1018	3006	0	0	1
1018	3811	1	0	0
1018	5925	0	0	1
1018	81928	1	1	1
1018	9134	1	1	1
1018	91768	1	0	1
10180	28923	0	1	0
10180	28924	0	1	0
10181	55791	1	0	0
10188	10461	1	0	0
10188	10490	1	0	0
10188	124925	1	0	0
10188	22915	0	1	0
10188	255426	1	0	0
10188	27010	0	0	1
10188	51168	0	0	1
10188	51429	1	1	1
10188	51741	1	1	1
10188	55846	1	0	0
10188	84941	1	0	0
10189	10189	1	0	0
10189	10482	0	0	1
10189	162083	0	1	0
10189	29072	0	1	0
10189	51176	1	1	0
10189	51428	0	1	0
10189	65110	1	0	0
10189	96764	0	1	0
1019	10018	0	1	1
1019	1019	0	1	1
1019	1021	0	1	1
1019	1022	0	1	1
1019	1026	1	1	1
1019	1027	1	1	1
1019	1028	1	1	1
1019	1029	1	1	1
1019	1030	1	1	1
1019	1031	1	0	1
1019	1032	1	0	1
1019	10499	1	0	0
1019	1050	1	0	1
1019	10658	0	1	1
1019	10673	0	1	1
1019	11140	1	1	1
1019	11151	0	0	1
1019	11162	0	1	0
1019	1119	0	1	0
1019	1435	0	0	1
1019	1869	0	1	1
1019	2247	0	0	1
1019	2272	0	1	0
1019	22882	0	0	1
1019	2353	0	1	1
1019	23582	0	1	0
1019	23595	1	0	0
1019	24142	0	1	0
1019	2691	0	1	1
1019	2922	0	1	0
1019	2932	0	0	1
1019	29844	0	1	1
1019	29883	1	0	0
1019	29950	1	0	1
1019	3265	0	1	0
1019	3312	0	1	1
1019	3320	0	1	0
1019	3398	0	1	1
1019	3429	1	0	0
1019	3479	0	0	1
1019	3562	0	1	1
1019	3569	0	1	1
1019	4087	1	0	0
1019	4088	1	1	1
1019	4171	1	0	0
1019	4192	0	0	1
1019	4193	0	1	1
1019	4218	0	1	1
1019	4221	0	1	1
1019	4303	0	1	1
1019	4323	0	1	1
1019	4335	0	1	0
1019	4609	0	1	1
1019	4654	1	1	1
1019	4656	0	1	1
1019	4771	0	1	1
1019	4773	0	1	1
1019	4790	0	0	1
1019	4792	0	1	0
1019	4803	0	1	0
1019	4878	0	1	1
1019	4900	0	1	0
1019	4968	0	1	1
1019	49854	0	1	0
1019	51056	0	0	1
1019	5111	0	1	1
1019	51534	1	0	0
1019	54808	0	1	0
1019	5518	0	0	1
1019	5524	0	1	0
1019	5573	1	0	0
1019	5599	0	1	1
1019	5716	1	1	1
1019	5757	1	0	0
1019	5925	1	0	1
1019	5933	1	1	1
1019	5981	1	0	0
1019	5984	1	0	0
1019	6198	0	1	0
1019	6281	0	0	1
1019	64319	0	0	1
1019	6469	0	1	0
1019	6774	0	1	1
1019	6880	0	1	0
1019	6900	0	1	1
1019	7040	0	1	1
1019	7042	0	1	1
1019	7046	1	0	0
1019	7077	0	0	1
1019	7082	0	1	1
1019	7124	0	1	1
1019	7132	0	1	1
1019	7157	0	1	0
1019	7248	0	1	1
1019	7249	0	1	1
1019	7422	0	1	1
1019	79027	1	0	0
1019	79159	1	0	0
1019	7917	1	0	0
1019	81620	0	1	1
1019	8317	1	0	0
1019	8318	1	0	0
1019	8531	0	1	0
1019	8536	0	1	0
1019	9734	0	1	0
1019	9869	1	0	0
1019	9966	0	1	1
10190	10989	1	0	0
10190	28964	1	0	0
10190	57562	1	0	0
10193	57448	0	0	1
10196	10419	0	1	1
10196	10498	0	1	1
10196	121504	0	1	0
10197	10197	1	0	0
10197	11033	1	0	0
10197	284058	1	0	0
10197	54819	1	0	0
10197	79446	1	0	0
10197	79873	1	0	0
10199	10199	0	1	0
10199	10328	0	1	0
10199	10436	0	1	0
10199	11103	0	1	0
10199	134430	0	1	0
10199	27340	0	1	0
10199	55272	1	0	0
10199	84135	0	1	0
10199	92856	1	0	0
102	1000	0	0	1
102	102	0	1	1
102	11319	0	0	1
102	152503	1	0	0
102	170482	0	1	0
102	1839	0	0	1
102	1942	1	0	0
102	1943	1	1	1
102	1956	0	1	1
102	2042	1	0	0
102	23077	0	1	0
102	27237	0	0	1
102	28514	1	0	0
102	2885	0	1	1
102	2922	0	1	0
102	351	0	1	1
102	4179	0	1	1
102	4291	0	0	1
102	4760	0	1	1
102	4782	0	1	0
102	558	1	1	1
102	58191	0	1	1
102	6376	0	1	1
102	685	0	1	0
102	6868	0	1	1
102	7039	1	0	0
102	7076	0	0	1
102	7078	0	0	1
102	7124	0	1	1
102	862	0	1	1
102	8754	0	1	1
102	928	0	1	1
102	960	0	1	1
102	999	0	0	1
1020	1020	1	1	1
1020	1022	0	1	1
1020	1024	0	1	1
1020	1027	1	0	0
1020	10371	0	1	1
1020	10485	1	0	0
1020	10524	0	1	1
1020	10763	1	1	1
1020	10776	0	1	1
1020	10988	0	0	1
1020	11140	1	0	0
1020	1123	1	0	0
1020	1161	0	0	1
1020	1390	0	1	1
1020	1400	0	1	1
1020	142679	0	1	0
1020	1453	1	0	0
1020	1457	0	1	0
1020	1459	0	0	1
1020	1600	1	0	1
1020	1641	1	1	1
1020	1742	0	0	1
1020	1759	1	1	1
1020	1808	0	1	1
1020	1809	0	1	0
1020	1946	0	1	1
1020	1950	0	1	1
1020	1958	0	0	1
1020	2064	0	1	1
1020	2065	1	1	1
1020	23162	0	0	1
1020	2335	0	0	1
1020	2353	0	1	1
1020	2354	0	1	1
1020	2534	1	1	1
1020	2580	1	0	0
1020	2652	0	0	1
1020	2668	0	1	1
1020	2891	0	0	1
1020	2903	1	1	1
1020	2911	0	1	1
1020	2932	0	0	1
1020	3006	0	0	1
1020	3064	0	1	1
1020	3298	0	1	1
1020	3458	0	0	1
1020	3576	0	1	0
1020	3651	0	1	1
1020	3725	0	1	1
1020	3831	0	1	0
1020	4131	0	1	1
1020	4133	0	1	1
1020	4137	1	1	0
1020	4205	1	1	1
1020	4208	0	1	1
1020	4209	0	1	1
1020	4741	0	1	0
1020	4744	0	0	1
1020	4747	0	1	1
1020	4803	0	1	0
1020	4905	0	1	1
1020	49854	0	1	0
1020	5058	1	0	0
1020	5111	1	1	0
1020	5127	1	1	1
1020	51449	0	1	1
1020	51654	1	0	0
1020	5501	0	0	1
1020	5502	0	1	1
1020	5504	1	0	0
1020	5518	0	0	1
1020	5524	0	1	0
1020	5548	0	1	0
1020	5566	0	0	1
1020	5599	0	1	1
1020	5602	1	1	1
1020	5604	1	1	1
1020	5649	0	1	1
1020	5663	1	0	0
1020	5747	0	1	1
1020	5771	1	0	0
1020	5813	1	0	0
1020	5829	0	1	1
1020	5879	0	1	1
1020	5924	0	1	1
1020	5925	0	0	1
1020	6098	0	1	0
1020	6418	1	0	0
1020	6714	1	1	0
1020	6774	0	1	1
1020	6804	1	0	0
1020	6812	1	1	1
1020	6853	1	1	1
1020	6880	0	1	0
1020	7040	0	0	1
1020	7157	1	1	0
1020	7294	0	1	0
1020	7430	1	1	1
1020	7431	0	1	1
1020	7465	0	1	1
1020	79187	1	0	0
1020	81565	1	1	1
1020	81928	1	1	1
1020	8312	0	1	1
1020	84152	1	1	1
1020	84687	0	1	1
1020	8851	1	1	0
1020	8867	1	1	1
1020	8936	0	1	0
1020	8941	1	1	0
1020	9033	0	0	1
1020	90527	0	1	0
1020	91768	1	0	1
1020	9759	0	1	0
1020	9771	0	1	1
10200	11161	1	0	0
10200	11244	1	0	0
10200	23517	1	0	0
10200	26574	1	0	0
10200	51429	1	0	0
10200	55791	1	0	0
10200	83658	1	0	0
10200	84060	1	0	0
10200	90417	1	0	0
10200	93663	1	0	0
10203	10266	1	1	1
10203	10267	1	1	1
10203	10268	1	1	1
10203	11318	0	1	1
10203	11319	0	0	1
10203	27297	1	0	0
10203	79924	0	1	1
10203	80223	0	0	1
10204	10204	0	1	0
10204	23636	1	0	0
10204	29098	0	1	0
10204	51631	1	0	0
10204	53371	1	0	0
10205	64428	0	1	0
10207	10207	0	1	1
10207	10369	1	0	0
10207	22866	1	0	0
10207	23095	1	0	0
10207	23418	0	1	1
10207	23433	0	1	0
10207	27134	1	1	1
10207	27165	1	0	0
10207	56288	1	0	0
10207	57120	0	1	0
10207	57555	1	0	0
10207	63976	1	0	0
10207	64398	1	1	1
10207	92359	1	1	1
10209	10209	0	1	1
10209	26019	1	1	0
10209	63941	0	0	1
10209	93145	1	0	0
1021	1021	1	1	1
1021	1022	0	1	1
1021	1026	1	1	1
1021	1027	0	1	1
1021	1028	0	0	1
1021	1029	1	1	1
1021	1030	0	1	1
1021	1031	1	0	1
1021	1032	1	1	1
1021	10673	0	1	1
1021	11140	1	1	1
1021	11151	0	0	1
1021	1119	0	1	0
1021	1432	0	1	1
1021	1499	1	0	0
1021	151742	0	0	1
1021	2272	0	1	0
1021	25793	0	1	1
1021	29883	1	0	0
1021	29950	0	0	1
1021	3084	0	0	1
1021	3479	0	0	1
1021	3569	0	1	1
1021	4171	1	0	0
1021	4323	0	1	1
1021	4654	0	1	1
1021	5111	1	1	0
1021	5495	1	0	0
1021	5518	0	0	1
1021	5524	0	1	0
1021	55388	1	0	0
1021	5925	1	0	1
1021	6281	0	0	1
1021	6310	1	0	0
1021	6774	0	1	1
1021	7040	0	0	1
1021	7046	1	0	0
1021	7124	0	1	1
1021	7249	0	1	1
1021	8600	0	1	1
1021	90527	0	1	0
1021	9966	0	1	1
10210	10210	1	0	0
10210	11315	0	1	1
10210	22927	1	1	0
10210	26135	1	1	0
10210	79753	1	0	0
10211	10580	1	0	0
10211	10618	0	1	1
10211	23673	0	0	1
10211	51280	1	0	0
10211	53635	0	1	1
10211	58157	1	0	0
10212	28996	1	0	0
10212	84324	1	0	0
10213	10987	0	1	0
10214	117177	0	1	0
10214	117178	1	1	0
10215	10215	0	1	1
10215	10396	0	0	1
10215	11162	0	1	0
10215	116448	0	1	1
10215	118738	0	0	1
10215	170825	0	1	1
10215	201161	0	1	0
10215	219409	0	1	1
10215	30812	1	0	0
10215	338917	0	1	1
10215	431707	0	1	1
10215	440097	0	1	0
10215	63973	0	1	1
10215	64100	0	1	0
10215	79191	0	1	1
10215	79947	0	1	1
10217	10217	0	1	0
10218	10218	1	0	0
10219	10396	0	0	1
10219	23484	1	0	0
1022	10146	0	1	0
1022	1022	1	0	0
1022	10232	0	1	1
1022	1025	0	1	1
1022	1027	0	1	1
1022	1029	0	1	1
1022	10783	1	0	0
1022	11140	0	1	1
1022	1283	0	1	0
1022	1869	1	1	1
1022	1981	0	1	0
1022	2068	1	1	1
1022	2071	1	1	1
1022	2099	1	0	0
1022	2965	1	0	0
1022	2966	1	0	0
1022	3006	0	0	1
1022	3015	0	1	1
1022	3192	0	0	1
1022	3569	0	1	0
1022	3927	1	0	0
1022	404672	1	0	0
1022	4176	1	0	0
1022	4331	1	0	0
1022	4609	0	1	1
1022	4803	0	1	0
1022	5111	0	1	0
1022	5435	0	0	1
1022	5465	0	1	1
1022	5914	1	0	0
1022	5917	0	1	1
1022	5921	0	1	1
1022	6098	0	1	0
1022	6346	0	1	1
1022	7067	1	0	0
1022	7124	0	1	1
1022	7157	0	1	0
1022	7421	1	0	0
1022	8161	0	0	1
1022	84108	1	0	0
1022	9462	0	1	0
10220	10468	0	1	1
10220	374868	0	0	1
10220	50674	0	1	1
10221	57761	0	0	1
10225	25945	0	1	1
10225	81607	0	1	0
10226	10226	1	0	0
10226	10618	0	1	0
10226	10857	0	1	0
10226	29907	0	1	0
10226	30816	0	1	0
10226	50814	0	1	0
10226	729359	0	1	0
10228	10577	0	1	1
10228	11311	0	0	1
10228	143187	0	1	1
10228	51257	1	0	0
10228	51272	0	1	1
10228	55823	1	0	0
10228	57120	1	1	1
10228	57617	1	0	0
10229	10229	0	1	0
10229	51117	0	1	1
10232	10232	0	1	1
10232	10657	0	1	1
10232	10763	0	1	1
10232	140453	0	1	0
10232	22882	0	0	1
10232	245711	0	1	0
10232	26136	0	1	0
10232	26271	0	1	0
10232	388007	0	1	0
10232	50969	0	1	0
10232	51013	0	1	0
10232	55743	0	1	1
10232	64506	0	1	1
10232	652070	0	1	0
10232	91754	0	1	0
10232	94025	1	0	0
10235	10411	0	0	1
10235	22882	0	0	1
10235	57540	1	0	0
10235	79607	1	0	0
10238	26503	0	1	1
1024	10060	0	0	1
1024	1025	0	1	1
1024	1029	0	1	1
1024	1030	1	0	0
1024	112950	1	0	0
1024	1283	0	1	0
1024	3192	0	0	1
1024	5111	0	1	0
1024	5430	1	0	0
1024	55090	1	0	0
1024	7124	0	1	1
1024	81857	1	0	0
1024	9412	1	0	0
1024	9441	1	0	0
1024	9794	1	1	1
1024	9968	1	0	0
10241	10241	1	0	0
10241	10922	1	0	0
10241	11143	1	0	0
10241	11170	1	0	0
10241	11201	1	0	0
10241	112858	1	0	0
10241	11345	1	0	0
10241	114822	1	0	0
10241	164127	1	0	0
10241	23710	1	0	0
10241	25804	1	0	0
10241	26036	1	0	0
10241	26994	1	0	0
10241	27132	1	0	0
10241	27301	1	0	0
10241	27332	1	0	0
10241	284058	1	0	0
10241	50628	1	1	0
10241	51224	1	0	0
10241	51588	1	0	0
10241	55388	1	0	0
10241	55684	1	0	0
10241	55861	1	0	0
10241	58155	1	0	0
10241	79025	1	0	0
10241	79088	1	0	0
10241	79696	1	0	0
10241	79797	1	0	0
10241	80028	1	0	0
10241	80125	1	0	0
10241	84080	1	0	0
10241	84708	1	0	0
10241	84759	1	0	0
10241	85302	1	0	0
10241	91056	1	0	0
10241	94039	1	0	0
10243	10243	1	1	1
10243	10989	0	1	0
10243	11337	1	1	1
10243	140679	0	1	1
10243	140735	1	0	0
10243	23092	0	1	0
10243	23229	1	1	1
10243	375790	0	1	1
10243	55740	1	0	1
10243	57468	0	1	1
10244	200576	1	1	1
10245	10431	1	0	0
10248	10248	1	0	0
10248	10556	0	0	1
10248	10557	1	0	0
10248	10799	1	0	0
10248	54913	1	0	0
10249	84060	1	0	0
1025	10217	1	0	0
1025	1025	0	1	0
1025	10614	1	1	0
1025	10891	0	0	1
1025	10915	0	1	1
1025	124790	1	0	0
1025	125050	0	1	0
1025	1283	0	1	0
1025	1432	0	1	0
1025	27125	1	0	0
1025	27148	1	0	0
1025	27336	1	0	0
1025	2896	1	0	0
1025	29969	0	1	0
1025	3006	0	0	1
1025	3133	0	1	0
1025	3303	1	0	0
1025	3337	0	0	1
1025	3458	0	0	1
1025	3569	0	1	1
1025	3572	1	0	0
1025	4254	0	1	1
1025	4318	0	1	1
1025	4605	1	1	0
1025	4683	1	0	0
1025	4790	1	0	0
1025	5111	0	1	0
1025	5300	1	0	0
1025	5430	1	1	0
1025	5501	0	0	1
1025	55107	0	1	0
1025	5518	0	0	1
1025	5524	0	1	0
1025	5599	0	1	0
1025	5606	0	1	0
1025	5813	0	1	0
1025	5925	1	0	0
1025	5966	0	1	0
1025	5970	1	0	0
1025	63891	0	1	1
1025	6502	1	1	1
1025	6829	1	1	0
1025	6898	0	1	1
1025	7124	0	1	1
1025	7157	1	0	0
1025	7186	1	0	1
1025	8312	0	1	0
1025	8454	1	0	0
1025	8812	1	1	1
1025	8851	1	0	0
1025	8881	0	1	1
1025	9204	1	0	0
1025	9412	1	0	0
10250	10250	0	1	1
10250	10657	0	1	1
10250	10921	0	1	0
10250	23524	1	1	0
10250	29894	0	1	0
10250	53981	0	0	1
10252	10253	0	1	1
10252	50628	1	0	0
10252	51168	0	0	1
10252	81848	0	1	1
10253	10253	0	1	1
10253	10818	0	1	0
10253	22882	0	0	1
10253	23624	1	0	0
10253	27330	0	0	1
10253	51168	0	0	1
10253	54507	1	0	0
10253	81848	0	1	1
10253	83755	1	0	0
10253	84767	1	0	0
10254	10254	0	0	1
10254	10617	1	1	1
10254	26994	1	0	0
10254	27286	0	0	1
10254	54464	1	0	0
10254	56893	1	0	0
10254	57559	0	1	0
10254	83746	1	0	0
10256	10256	0	1	0
10256	11186	1	1	0
10256	114822	1	0	0
10256	199731	0	1	1
10256	92737	0	0	1
10257	10257	0	1	1
1026	1026	1	1	1
1026	1027	0	1	1
1026	1029	0	1	1
1026	1030	0	0	1
1026	10399	1	0	0
1026	1050	1	0	0
1026	10912	1	0	0
1026	11007	1	0	0
1026	1180	0	0	1
1026	1316	0	1	1
1026	1457	1	0	0
1026	1460	1	0	0
1026	1613	1	0	0
1026	1647	1	1	1
1026	1869	0	1	1
1026	2033	0	1	1
1026	2039	0	1	0
1026	2064	0	1	1
1026	2247	0	1	0
1026	22882	0	0	1
1026	22915	0	1	0
1026	23093	1	0	0
1026	2547	1	0	0
1026	255488	1	0	0
1026	25792	1	0	0
1026	2627	0	0	1
1026	27231	1	0	0
1026	2932	0	0	1
1026	3006	0	0	1
1026	338340	0	1	0
1026	3458	0	0	1
1026	3479	0	0	1
1026	3481	0	1	0
1026	3508	0	0	1
1026	3553	0	1	0
1026	3569	0	1	1
1026	3630	0	0	1
1026	3725	0	0	1
1026	4088	0	1	1
1026	4193	0	1	1
1026	4217	0	1	1
1026	4223	0	1	1
1026	4297	0	1	1
1026	4609	0	1	1
1026	4616	1	0	0
1026	4654	0	1	1
1026	4665	0	1	1
1026	51053	1	0	0
1026	5111	1	1	1
1026	51608	1	0	0
1026	5266	0	1	0
1026	5292	1	0	0
1026	5295	0	0	1
1026	5425	1	0	0
1026	54987	1	0	0
1026	55363	0	0	1
1026	55388	1	0	0
1026	5580	0	0	1
1026	5599	1	1	1
1026	56159	1	0	0
1026	56647	1	0	0
1026	5684	1	0	0
1026	5743	0	1	1
1026	5861	1	0	0
1026	5879	0	1	1
1026	5897	0	0	1
1026	5925	1	0	0
1026	6418	1	0	0
1026	6469	0	1	0
1026	6592	0	1	0
1026	6774	1	0	0
1026	6776	0	0	1
1026	6777	0	0	1
1026	6909	0	0	1
1026	6929	0	0	1
1026	7001	0	0	1
1026	7010	0	0	1
1026	7040	0	0	1
1026	7078	0	0	1
1026	7083	1	0	0
1026	7124	0	1	1
1026	7157	0	1	0
1026	7216	0	1	1
1026	7251	1	0	0
1026	7490	0	1	1
1026	7709	0	1	0
1026	79885	1	0	0
1026	8317	1	0	0
1026	8318	1	0	0
1026	8402	1	0	0
1026	8900	1	0	0
1026	9133	1	0	0
1026	9134	1	0	0
10262	10915	1	0	0
10262	10992	1	0	0
10262	170680	0	0	1
10262	26039	1	0	0
10262	387082	1	0	0
10265	79191	0	1	1
10266	10267	0	1	1
10266	10268	0	1	1
10266	10439	0	1	0
10266	11318	0	1	1
10267	10268	0	1	1
10268	10268	1	0	0
10268	11318	0	1	1
1027	1027	0	1	1
1027	1029	0	1	0
1027	1030	0	0	1
1027	1031	0	0	1
1027	10320	0	1	1
1027	1045	0	1	1
1027	10762	1	1	1
1027	10818	0	1	1
1027	10920	0	1	0
1027	10928	0	0	1
1027	10971	1	0	0
1027	10987	1	1	1
1027	1147	0	0	1
1027	1163	1	0	1
1027	1464	0	1	0
1027	1588	0	1	0
1027	1634	0	1	1
1027	1642	0	1	1
1027	1848	0	0	1
1027	1869	0	1	1
1027	1950	0	1	1
1027	1956	0	1	1
1027	1994	0	1	1
1027	2033	0	1	1
1027	2064	0	1	0
1027	2247	0	0	1
1027	2260	0	1	1
1027	22882	0	0	1
1027	22915	0	1	0
1027	2303	0	1	0
1027	2305	0	1	0
1027	2308	0	1	1
1027	2309	0	1	1
1027	23411	0	0	1
1027	245711	0	1	0
1027	2475	0	1	1
1027	27237	0	0	1
1027	2885	1	0	0
1027	2908	0	1	0
1027	29844	0	1	1
1027	3006	0	0	1
1027	3098	0	1	0
1027	3265	0	1	1
1027	3280	0	0	1
1027	3309	0	1	1
1027	338917	0	1	1
1027	3399	0	1	0
1027	3458	0	0	1
1027	3479	0	0	1
1027	3558	0	1	1
1027	3562	0	1	1
1027	3565	0	1	1
1027	3569	0	1	1
1027	3589	0	1	1
1027	3684	0	1	1
1027	3688	0	0	1
1027	3725	0	1	1
1027	3839	1	0	0
1027	3841	1	0	0
1027	3845	0	0	1
1027	3925	1	0	0
1027	3953	0	0	1
1027	4018	0	1	0
1027	4067	1	0	0
1027	4155	0	1	1
1027	4173	0	1	1
1027	4176	1	0	0
1027	4192	0	0	1
1027	4221	0	1	1
1027	4254	0	1	1
1027	4282	0	0	1
1027	4286	0	1	0
1027	4297	0	1	1
1027	4303	0	1	1
1027	4609	0	1	1
1027	4613	0	1	1
1027	4824	0	1	1
1027	4908	0	0	1
1027	4990	0	1	1
1027	5008	0	1	1
1027	5111	0	1	0
1027	5295	0	0	1
1027	54808	0	1	0
1027	5566	0	0	1
1027	5580	0	0	1
1027	5604	0	1	1
1027	5728	0	1	1
1027	5743	0	1	1
1027	5747	0	1	1
1027	5777	0	1	0
1027	5879	0	1	1
1027	5897	0	0	1
1027	5898	0	1	1
1027	5906	0	1	1
1027	5925	0	0	1
1027	5933	0	1	1
1027	6195	0	1	1
1027	6197	0	1	1
1027	6233	0	1	0
1027	6238	0	0	1
1027	63973	0	1	1
1027	64319	0	0	1
1027	6476	0	1	0
1027	64975	0	1	1
1027	6502	1	1	1
1027	6597	0	1	1
1027	6667	0	0	1
1027	6752	0	0	1
1027	6774	0	1	1
1027	6775	0	1	1
1027	6778	0	1	1
1027	6880	0	1	0
1027	7001	0	1	1
1027	7018	0	1	1
1027	7040	0	0	1
1027	7042	0	1	1
1027	7077	0	0	1
1027	7157	0	1	0
1027	7186	1	0	0
1027	7190	0	1	0
1027	7249	1	1	1
1027	7314	1	0	0
1027	7345	1	0	0
1027	7422	0	1	1
1027	7428	0	1	1
1027	7514	1	1	1
1027	7529	1	0	0
1027	7531	1	0	0
1027	7532	1	0	0
1027	7533	1	0	0
1027	83737	0	0	1
1027	8451	1	1	1
1027	8453	0	1	1
1027	8454	0	1	1
1027	8661	0	1	0
1027	8900	1	0	0
1027	9134	1	0	0
1027	9149	0	1	1
1027	9444	0	1	1
1027	9475	0	1	1
1027	9495	0	1	0
10270	10270	0	1	1
10270	23287	0	0	1
10270	26292	0	1	0
10270	55137	0	1	1
10272	10272	0	1	1
10273	10611	0	1	1
10273	10657	1	0	0
10273	161582	1	0	0
10273	57154	1	0	0
10274	10274	0	1	0
10274	10735	1	1	0
10274	10991	0	1	0
10276	23411	0	0	1
10276	25861	0	0	1
10276	54700	0	0	1
10277	10277	0	0	1
10277	55768	0	0	1
10277	63891	0	1	1
10278	27319	0	1	0
10278	51738	0	1	1
10278	57822	0	1	0
10278	79090	1	0	0
1028	1028	0	0	1
1028	10984	0	1	1
1028	114822	0	1	1
1028	1285	0	1	1
1028	1286	0	1	1
1028	1287	0	1	1
1028	1869	0	0	1
1028	2303	0	1	1
1028	27302	0	0	1
1028	3091	0	0	1
1028	3398	0	0	1
1028	3481	0	1	1
1028	3482	0	0	1
1028	3984	1	0	0
1028	4089	0	0	1
1028	4654	1	0	1
1028	4929	1	0	1
1028	5111	1	0	1
1028	5599	0	0	1
1028	5897	0	0	1
1028	64919	0	0	1
1028	6495	0	0	1
1028	6502	1	0	1
1028	7001	0	0	1
1028	7040	0	0	1
1028	7046	0	0	1
1028	7157	0	1	0
1028	7422	0	0	1
1028	7827	0	1	1
1028	84456	0	0	1
1028	9134	1	0	0
10282	10652	0	1	1
10282	27095	0	1	1
10282	51272	0	1	1
10282	83878	1	0	0
10282	90196	0	1	0
10284	10320	1	0	0
10284	10474	1	0	0
10284	25942	0	0	1
10284	285440	0	1	0
10284	51684	1	0	0
10284	79159	1	0	0
10285	23020	1	0	0
10285	57819	0	1	0
10287	10287	0	1	1
10287	10681	0	0	1
10287	10755	1	1	1
10287	11075	0	1	1
10287	149420	0	1	0
10287	27125	0	0	1
10287	28962	1	0	0
10287	51573	1	0	0
10287	54810	0	1	0
10287	64414	0	1	0
10288	10859	0	1	0
1029	10018	0	1	1
1029	10040	0	1	1
1029	10043	0	1	1
1029	1029	1	1	1
1029	1030	0	0	1
1029	1031	1	0	1
1029	1032	0	0	1
1029	10360	0	1	1
1029	10419	0	1	0
1029	10524	0	1	1
1029	10564	0	1	1
1029	10565	0	1	1
1029	10664	0	1	1
1029	10857	0	1	0
1029	10987	0	0	1
1029	1111	0	1	1
1029	1119	0	1	0
1029	11200	0	1	0
1029	116985	0	1	0
1029	128408	0	1	1
1029	1378	0	1	0
1029	1445	0	1	0
1029	1487	0	1	1
1029	1488	0	1	0
1029	1593	0	1	0
1029	1613	0	0	1
1029	1660	0	0	1
1029	1678	0	1	0
1029	170680	0	0	1
1029	1719	0	1	0
1029	1869	1	1	1
1029	1870	0	1	1
1029	1871	0	1	1
1029	1874	0	1	0
1029	1875	0	1	0
1029	1877	1	1	1
1029	1912	0	1	1
1029	1956	0	1	1
1029	1995	0	1	1
1029	200576	0	1	1
1029	2033	0	1	0
1029	2064	0	1	0
1029	2091	0	1	1
1029	2113	0	1	1
1029	2114	0	1	1
1029	2137	0	1	0
1029	2185	0	1	1
1029	2272	0	1	0
1029	22882	0	0	1
1029	23163	0	1	1
1029	23253	1	0	0
1029	23413	0	1	1
1029	23492	0	1	1
1029	23513	0	0	1
1029	2357	0	1	0
1029	23584	0	0	1
1029	25946	0	0	1
1029	26088	0	1	1
1029	2623	0	0	1
1029	2670	0	0	1
1029	27113	0	1	0
1029	27128	0	1	1
1029	27130	0	1	1
1029	27236	0	1	0
1029	285193	0	1	0
1029	28964	0	1	1
1029	29072	0	1	0
1029	2935	1	0	0
1029	29843	0	1	1
1029	29950	1	0	1
1029	3014	0	1	0
1029	3091	1	0	0
1029	3162	0	1	1
1029	3205	0	1	1
1029	3265	0	1	0
1029	3312	0	1	0
1029	3320	0	1	0
1029	3326	1	0	0
1029	3383	0	0	1
1029	338339	0	0	1
1029	3397	0	1	1
1029	3479	0	0	1
1029	3569	0	1	1
1029	3586	0	1	1
1029	3606	0	1	1
1029	3643	0	1	0
1029	3661	0	0	1
1029	3725	0	1	1
1029	3726	0	0	1
1029	3845	0	1	1
1029	4049	0	1	1
1029	4089	0	1	1
1029	4149	0	1	1
1029	4171	1	0	0
1029	4174	1	0	0
1029	4192	0	0	1
1029	4193	1	1	1
1029	4194	0	1	1
1029	4286	0	1	0
1029	4292	0	1	0
1029	4314	0	1	0
1029	4609	1	1	1
1029	4613	0	1	1
1029	4615	0	1	1
1029	4654	0	1	1
1029	4691	1	0	0
1029	4790	0	0	1
1029	4864	0	1	0
1029	4869	0	1	1
1029	4878	0	1	0
1029	4952	0	1	1
1029	5000	1	0	0
1029	5071	0	1	0
1029	50807	0	1	1
1029	5104	0	1	1
1029	51053	1	0	0
1029	5111	0	1	1
1029	5132	0	1	0
1029	51513	0	1	0
1029	5159	0	0	1
1029	5337	0	0	1
1029	5338	0	1	1
1029	5347	0	1	1
1029	5371	0	1	0
1029	5435	0	0	1
1029	54476	0	0	1
1029	54808	0	1	0
1029	55388	1	0	0
1029	55602	1	0	0
1029	5566	0	0	1
1029	55837	0	1	0
1029	5599	0	1	1
1029	5601	0	1	1
1029	5609	0	1	1
1029	5610	0	1	1
1029	5617	0	0	1
1029	5662	0	0	1
1029	5702	1	0	1
1029	57026	0	1	0
1029	57152	0	1	0
1029	5741	0	1	1
1029	57862	1	1	0
1029	5824	1	0	0
1029	5829	0	1	1
1029	5862	0	1	1
1029	5879	0	0	1
1029	5884	0	1	0
1029	5894	0	1	0
1029	5898	0	1	1
1029	5925	0	0	1
1029	5933	0	1	1
1029	5970	0	1	1
1029	6201	1	0	0
1029	6233	0	1	0
1029	6279	0	1	1
1029	6347	0	1	0
1029	63891	0	1	1
[truncated: 100,709 more rows]
