# Supplementary material for: Looking at Cerebellar Malformations through Text-Mined Interactomes of Mice and Humans
Source: PLoS Comput Biol. 2009 Nov 6;5(11):e1000559. doi: 10.1371/journal.pcbi.1000559 (PMC2767227; doi:10.1371/journal.pcbi.1000559)
Supplement: Dataset S6 — Combined human network. (6.42 MB ZIP) [file pcbi.1000559.s017.zip › combined_network/load_human_symbols.m]

function [] = load_human_symbols()

global g_gene_names;


disp('Loading the human symbols...');
g_gene_names = java.util.Hashtable;

fid = fopen('human_symbols.txt');
while 1
    tline = fgetl(fid);
    if ~ischar(tline),   break,   end
    
    idx = find(tline==9);
    if length(idx)~=1
        error(['wrong gene sysmbol line: ', tline]);
    end
    
    geneid = str2num(tline(1:idx-1));
    sym = tline(idx+1:end);
    g_gene_names.put(geneid,sym);
end

fclose(fid);
disp(['Loaded ', num2str(g_gene_names.size()), ' symbols ...']);
